# Supplementary material for: Refining a steroidogenic model: an analysis of RNA-seq datasets from insect prothoracic glands
Source: BMC Genomics. 2018 Jul 13;19:537. doi: 10.1186/s12864-018-4896-2 (PMC6045881; doi:10.1186/s12864-018-4896-2)
Supplement: Supplementary file 1 — Table S1. Tabulation of 61,260 tests carried out by Cufflinks on the raw transcriptomic data. In cases where a gene model was included between the examined locus, this is indicated using the nomenclature of KAIKObase (http://sgp.dna.affrc.go.jp/KAIKObase/) or it is left empty. Using this criterion, we identified 10,775 unmapped loci. (XLSX 5956 kb) [file 12864_2018_4896_MOESM1_ESM.xlsx]

## Sheet: Cufflinks data 61260 isoforms
Test_id	Gene_id	Gene name	Locus	Status	Cufflinks value:Day 0 of the 5th instar	Cufflinks value:Day 6 of the 5th instar	Cufflinks:log2 fold change between Day 6 vs Day 0	Test statistics	p value	q value	Significant fold change between Day 0 and Day 6
TCONS_00000902	XLOC_000898	-	Bm_scaf1006:78-3115	OK	1.4853	0.799438	-0.893697	-0.832673	0.17815	0.371985	no
TCONS_00000903	XLOC_000899	-	Bm_scaf1006:78-3115	OK	1.59931	0.470653	-1.76471	-1.42029	0.03535	0.120858	no
TCONS_00000904	XLOC_000900	-	Bm_scaf1008:0-4031	OK	4.70154	4.68662	-0.004585	-0.0150066	0.97725	0.98458	no
TCONS_00000905	XLOC_000901	-	Bm_scaf1008:4394-6584	OK	4.53524	4.47706	-0.0186285	-0.0512527	0.93045	0.962387	no
TCONS_00000906	XLOC_000902	-	Bm_scaf1009:73-1148	OK	0.200186	0.906777	2.1794	2.70553	0.0003	0.00228882	yes
TCONS_00000907	XLOC_000903	-	Bm_scaf1009:1269-1766	OK	0.772365	4.58025	2.56807	3.64131	5e-05	0.000445332	yes
TCONS_00000908	XLOC_000904	-	Bm_scaf1009:1891-2448	OK	0.188079	0.735141	1.96668	1.5103	0.0427	0.139582	no
TCONS_00000909	XLOC_000905	-	Bm_scaf1009:3339-4014	NOTEST	0.0154491	0.310751	4.33016	0	1	1	no
TCONS_00000980	XLOC_000973	-	Bm_scaf1015:3130-6218	OK	2.26755	0.502198	-2.17481	-2.7285	0.00025	0.00193946	yes
TCONS_00000982	XLOC_000975	-	Bm_scaf1016:886-3810	OK	0.659232	2.84971	2.11195	3.24615	5e-05	0.000445332	yes
TCONS_00000983	XLOC_000976	-	Bm_scaf1016:8965-10182	OK	0.534534	2.21381	2.05018	1.82259	0.00815	0.0382389	yes
TCONS_00000984	XLOC_000977	-	Bm_scaf1018:2627-6231	NOTEST	0.140922	0	#NAME?	0	1	1	no
TCONS_00000985	XLOC_000977	-	Bm_scaf1018:2627-6231	OK	69.0874	92.2568	0.417234	1.58802	0.00495	0.025458	yes
TCONS_00000986	XLOC_000977	-	Bm_scaf1018:2627-6231	NOTEST	0	0.164648	inf	0	1	1	no
TCONS_00000987	XLOC_000977	-	Bm_scaf1018:2627-6231	OK	4.44078	5.64718	0.346719	0.292527	0.6167	0.778425	no
TCONS_00000988	XLOC_000978	-	Bm_scaf1018:537-1808	OK	2.7488	3.92831	0.515109	1.15486	0.04935	0.154411	no
TCONS_00001047	XLOC_001037	-	Bm_scaf1022:4839-5654	OK	0.431483	0.192806	-1.16215	-1.18889	0.0491	0.153903	no
TCONS_00001048	XLOC_001038	-	Bm_scaf1022:5825-7319	OK	0.552708	0.281692	-0.972401	-1.41428	0.0171	0.0687143	no
TCONS_00001113	XLOC_001103	-	Bm_scaf1033:110-2815	NOTEST	0.21578	0.175195	-0.300602	0	1	1	no
TCONS_00001114	XLOC_001104	-	Bm_scaf1033:4232-6154	OK	0.923258	1.17407	0.34671	0.351332	0.5333	0.715261	no
TCONS_00001115	XLOC_001105	-	Bm_scaf1034:3663-6111	OK	4.1799	5.69395	0.44596	0.892214	0.1203	0.292124	no
TCONS_00001116	XLOC_001105	-	Bm_scaf1034:3663-6111	OK	14.8134	13.3503	-0.150026	-0.364278	0.52475	0.708745	no
TCONS_00001117	XLOC_001106	-	Bm_scaf1034:1-983	OK	3.41372	7.00028	1.03607	2.07331	0.00065	0.00455746	yes
TCONS_00001118	XLOC_001106	-	Bm_scaf1034:1-983	OK	2.62863	7.16735	1.44713	1.08538	0.084	0.228607	no
TCONS_00001119	XLOC_001106	-	Bm_scaf1034:1-983	OK	2.63096	7.16735	1.44585	1.07549	0.08695	0.234105	no
TCONS_00001120	XLOC_001107	-	Bm_scaf1035:539-1539	OK	1.27255	1.03227	-0.301902	-0.529233	0.35425	0.55782	no
TCONS_00001121	XLOC_001108	-	Bm_scaf1035:2608-4391	OK	0.800365	0.638448	-0.326089	-0.597688	0.29585	0.496281	no
TCONS_00001122	XLOC_001109	-	Bm_scaf1035:4497-5099	OK	8.77661	11.3542	0.371496	0.857621	0.1318	0.309074	no
TCONS_00001123	XLOC_001110	-	Bm_scaf1035:5503-6623	OK	0.896538	0.323758	-1.46945	-2.12679	0.0003	0.00228882	yes
TCONS_00001170	XLOC_001157	-	Bm_scaf1044:1618-4939	OK	2.05953	1.97994	-0.0568535	-0.105207	0.85495	0.923754	no
TCONS_00001171	XLOC_001157	-	Bm_scaf1044:1618-4939	OK	0.584996	0.236175	-1.30857	-0.915317	0.13705	0.317238	no
TCONS_00001172	XLOC_001157	-	Bm_scaf1044:1618-4939	OK	1.49538	0.789737	-0.921069	-0.46296	0.49015	0.681022	no
TCONS_00001173	XLOC_001158	-	Bm_scaf1044:5072-6055	OK	0.778993	0.49767	-0.646421	-0.943038	0.09935	0.257225	no
TCONS_00001175	XLOC_001160	-	Bm_scaf1049:3-3481	OK	3.34541	1.40461	-1.25201	-3.22078	5e-05	0.000445332	yes
TCONS_00001176	XLOC_001161	-	Bm_scaf1049:4406-5722	OK	3.79741	2.02193	-0.909284	-1.98358	0.00085	0.00575368	yes
TCONS_00001177	XLOC_001162	-	Bm_scaf1049:6271-6961	OK	0.721307	0.51171	-0.495288	-0.627447	0.27895	0.477806	no
TCONS_00001214	XLOC_001199	-	Bm_scaf1057:1-3549	OK	1.53756	1.21341	-0.341578	-0.79846	0.1624	0.351421	no
TCONS_00001215	XLOC_001200	-	Bm_scaf1057:3723-5030	OK	1.06426	1.17517	0.143015	0.268151	0.6373	0.793097	no
TCONS_00001257	XLOC_001239	-	Bm_scaf1065:5018-5826	OK	0.252932	0.481902	0.929992	1.03353	0.0834	0.227553	no
TCONS_00001258	XLOC_001240	-	Bm_scaf1066:1838-5766	OK	13.0906	5.93142	-1.14208	-2.26648	0.00045	0.00328352	yes
TCONS_00001259	XLOC_001240	-	Bm_scaf1066:1838-5766	OK	8.78249	4.58945	-0.936309	-1.83214	0.0032	0.0176551	yes
TCONS_00001260	XLOC_001241	-	Bm_scaf1066:0-863	OK	2.71317	1.96523	-0.465281	-0.36856	0.52345	0.707723	no
TCONS_00001261	XLOC_001241	-	Bm_scaf1066:0-863	OK	13.1203	8.11419	-0.693283	-1.66521	0.00435	0.0228108	yes
TCONS_00001262	XLOC_001242	-	Bm_scaf1069:3391-4388	OK	0.751404	0.15772	-2.25223	-2.52274	0.00115	0.00750293	yes
TCONS_00001312	XLOC_001292	-	Bm_scaf1070:1512-2831	OK	0.237479	0.565507	1.25174	1.70947	0.0064	0.0314261	yes
TCONS_00001313	XLOC_001293	-	Bm_scaf1070:2931-6120	OK	0.387436	0.885841	1.19309	2.32931	0.0001	0.000847087	yes
TCONS_00001314	XLOC_001294	-	Bm_scaf1075:142-1892	OK	0.330697	0.200156	-0.724385	-0.966597	0.0911	0.242101	no
TCONS_00001315	XLOC_001295	-	Bm_scaf1075:5588-6560	OK	0.366475	0.54722	0.578408	0.73868	0.20225	0.401112	no
TCONS_00001357	XLOC_001335	-	Bm_scaf1080:490-1685	OK	0.512712	1.15046	1.16599	1.89243	0.00175	0.0107084	yes
TCONS_00001358	XLOC_001336	-	Bm_scaf1080:5027-5700	OK	0.523715	1.15227	1.13762	1.5188	0.01235	0.053364	no
TCONS_00001359	XLOC_001337	-	Bm_scaf1080:6831-7810	OK	0.581338	1.27912	1.1377	1.78385	0.0034	0.0185535	yes
TCONS_00001360	XLOC_001338	-	Bm_scaf1081:338-5626	OK	1.57771	0.612007	-1.36621	-1.13615	0.06365	0.186401	no
TCONS_00001361	XLOC_001338	-	Bm_scaf1081:338-5626	OK	0.885052	0.361978	-1.28986	-1.57048	0.0116	0.0507826	no
TCONS_00001362	XLOC_001338	-	Bm_scaf1081:338-5626	NOTEST	0.144513	0.066074	-1.12904	0	1	1	no
TCONS_00001363	XLOC_001338	-	Bm_scaf1081:338-5626	NOTEST	0.0952228	0.116672	0.293082	0	1	1	no
TCONS_00001364	XLOC_001338	-	Bm_scaf1081:338-5626	OK	0.390116	0.292184	-0.417026	-0.262685	0.64215	0.796057	no
TCONS_00001365	XLOC_001339	-	Bm_scaf1081:338-5626	OK	0.615269	0.185057	-1.73324	-0.829306	0.1958	0.39253	no
TCONS_00001367	XLOC_001341	-	Bm_scaf1087:7-538	OK	0.844932	0.746734	-0.17824	-0.223147	0.69845	0.833759	no
TCONS_00001368	XLOC_001342	-	Bm_scaf1087:728-1401	OK	0.670839	0.282994	-1.2452	-1.35181	0.02825	0.101801	no
TCONS_00001369	XLOC_001343	-	Bm_scaf1087:4156-4893	OK	0.652935	0.235279	-1.47256	-1.54427	0.0173	0.0693412	no
TCONS_00001370	XLOC_001344	-	Bm_scaf1089:538-2221	OK	9.57666	5.66127	-0.758397	-2.14929	0.00025	0.00193946	yes
TCONS_00001371	XLOC_001345	-	Bm_scaf1089:2521-3323	OK	4.22696	2.81885	-0.584512	-1.21334	0.0349	0.119675	no
TCONS_00001418	XLOC_001390	-	Bm_scaf1091:378-5835	OK	6.56529	4.75701	-0.464805	-0.762673	0.1879	0.383103	no
TCONS_00001419	XLOC_001390	-	Bm_scaf1091:378-5835	OK	1.20057	1.12078	-0.0992143	-0.15621	0.7897	0.887446	no
TCONS_00001420	XLOC_001391	-	Bm_scaf1094:45-1024	OK	1.13851	1.01535	-0.165159	-0.283697	0.6201	0.780677	no
TCONS_00001421	XLOC_001392	-	Bm_scaf1094:1115-3249	OK	2.08765	2.97409	0.510569	1.20946	0.0306	0.108174	no
TCONS_00001424	XLOC_001394	-	Bm_scaf1095:10188-11701	OK	3.70932	3.42343	-0.115713	-0.272378	0.6324	0.789722	no
TCONS_00001425	XLOC_001395	-	Bm_scaf1099:439-5949	OK	1.71254	2.29666	0.423403	0.70889	0.2247	0.426274	no
TCONS_00001426	XLOC_001395	-	Bm_scaf1099:439-5949	NOTEST	0.00299623	3.36891e-05	-6.47472	0	1	1	no
TCONS_00001427	XLOC_001395	-	Bm_scaf1099:439-5949	OK	4.81719	5.42675	0.171896	0.18973	0.7428	0.859968	no
TCONS_00001428	XLOC_001395	-	Bm_scaf1099:439-5949	OK	0.249439	0.439024	0.815615	0.264508	0.72925	0.852552	no
TCONS_00001676	XLOC_001638	-	Bm_scaf1100:2912-4879	OK	0.0795658	0.436969	2.45731	1.31356	0.0352	0.120538	no
TCONS_00001677	XLOC_001639	-	Bm_scaf1102:2-572	OK	0.927902	0.596084	-0.638457	-0.789458	0.16655	0.356767	no
TCONS_00001678	XLOC_001640	-	Bm_scaf1102:861-4753	OK	2.57821	1.46763	-0.812882	-2.09925	0.0003	0.00228882	yes
TCONS_00001679	XLOC_001641	-	Bm_scaf1102:9487-10417	OK	1.07573	0.600339	-0.841472	-1.30881	0.02455	0.0910984	no
TCONS_00001734	XLOC_001696	-	Bm_scaf1110:3031-3730	OK	1.36518	0.926269	-0.55959	-0.763609	0.1806	0.374542	no
TCONS_00001735	XLOC_001697	-	Bm_scaf1110:1045-1736	OK	1.43235	0.933848	-0.617122	-0.954964	0.09475	0.248908	no
TCONS_00001736	XLOC_001698	-	Bm_scaf1110:34861-35610	OK	1.01879	0.707414	-0.526228	-0.767981	0.1774	0.371195	no
TCONS_00001738	XLOC_001700	-	Bm_scaf1116:1544-1838	OK	2.5115	2.05578	-0.288862	-0.368813	0.51425	0.700693	no
TCONS_00001780	XLOC_001741	-	Bm_scaf1121:5734-6409	OK	2.26585	1.37454	-0.721103	-1.237	0.033	0.114896	no
TCONS_00001781	XLOC_001742	-	Bm_scaf1123:147-892	OK	1.15051	2.56461	1.15647	1.99631	0.0011	0.00722075	yes
TCONS_00001782	XLOC_001743	-	Bm_scaf1123:1125-5085	OK	0.851192	1.9095	1.16563	2.7516	5e-05	0.000445332	yes
TCONS_00001815	XLOC_001775	-	Bm_scaf1134:2628-3792	OK	0.583863	0.38943	-0.584266	-0.840955	0.13875	0.319838	no
TCONS_00001817	XLOC_001777	-	Bm_scaf1137:583-975	OK	1.31447	2.33552	0.829264	1.13127	0.0535	0.164577	no
TCONS_00001842	XLOC_001802	-	Bm_scaf1140:2701-3401	OK	7.33272	6.56038	-0.160571	-0.208818	0.7197	0.847266	no
TCONS_00001843	XLOC_001802	-	Bm_scaf1140:2701-3401	OK	51.4323	38.9216	-0.402104	-0.799573	0.16435	0.353749	no
TCONS_00001844	XLOC_001803	-	Bm_scaf1140:4285-4771	OK	0.505023	1.02689	1.02386	1.15765	0.0511	0.158611	no
TCONS_00001845	XLOC_001804	-	Bm_scaf1140:5831-7194	OK	0.502012	0.831196	0.727466	1.18049	0.0431	0.140552	no
TCONS_00001846	XLOC_001805	-	Bm_scaf1142:0-2837	OK	3.09796	2.53453	-0.289601	-0.756121	0.1885	0.383934	no
TCONS_00001847	XLOC_001806	-	Bm_scaf1142:4307-5041	NOTEST	0.0633263	0.309701	2.29	0	1	1	no
TCONS_00001848	XLOC_001807	-	Bm_scaf1143:1-1306	OK	0.645532	0.861918	0.417062	0.709903	0.21615	0.417419	no
TCONS_00001849	XLOC_001808	-	Bm_scaf1145:869-1224	OK	13.2633	2.71264	-2.28968	-3.96057	5e-05	0.000445332	yes
TCONS_00001916	XLOC_001875	-	Bm_scaf1151:0-3914	OK	3.18533	0.653629	-2.2849	-2.72592	0.00035	0.00262811	yes
TCONS_00001918	XLOC_001877	-	Bm_scaf1155:729-1232	OK	0.54613	0.687527	0.332173	0.368017	0.5243	0.708457	no
TCONS_00001921	XLOC_001879	-	Bm_scaf1156:78-701	OK	0.492845	0.789576	0.679943	0.84519	0.1451	0.329306	no
TCONS_00001940	XLOC_001898	-	Bm_scaf1162:5-831	OK	0.995326	0.75313	-0.40227	-0.614192	0.2745	0.473432	no
TCONS_00001942	XLOC_001900	-	Bm_scaf1166:3322-5085	OK	4.1301	5.65838	0.454214	1.19256	0.03565	0.121496	no
TCONS_00001944	XLOC_001902	-	Bm_scaf1168:0-2881	OK	20.9826	51.1137	1.28451	3.49127	5e-05	0.000445332	yes
TCONS_00001945	XLOC_001903	-	Bm_scaf1168:4264-5382	OK	1.45247	4.15117	1.51501	3.12639	5e-05	0.000445332	yes
TCONS_00001966	XLOC_001924	-	Bm_scaf1171:1-1156	OK	2.80085	8.92081	1.67131	3.98001	5e-05	0.000445332	yes
TCONS_00001968	XLOC_001926	-	Bm_scaf1174:627-2645	OK	0.155784	0.317144	1.02559	0.500078	0.44045	0.638227	no
TCONS_00001969	XLOC_001926	-	Bm_scaf1174:627-2645	OK	1.73758	2.27644	0.389702	0.757169	0.1875	0.382626	no
TCONS_00001970	XLOC_001927	-	Bm_scaf1174:1-318	OK	0.735424	0.655467	-0.166053	-0.143115	0.8033	0.895236	no
TCONS_00001971	XLOC_001928	-	Bm_scaf1174:130379-130576	OK	1.06475	5.62156	2.40045	1.84794	0.08205	0.225059	no
TCONS_00001973	XLOC_001930	-	Bm_scaf1178:4093-5006	NOTEST	0.145259	0.257599	0.826494	0	1	1	no
TCONS_00002020	XLOC_001977	-	Bm_scaf1180:1-4627	OK	0.151389	1.06394	2.81309	2.35301	0.00115	0.00750293	yes
TCONS_00002021	XLOC_001977	-	Bm_scaf1180:1-4627	OK	0.84888	5.97626	2.81561	4.96034	5e-05	0.000445332	yes
TCONS_00002022	XLOC_001978	-	Bm_scaf1180:1-4627	OK	0.159238	0.905808	2.50802	0.892068	0.30015	0.500941	no
TCONS_00002023	XLOC_001979	-	Bm_scaf1181:7-3524	OK	0.522251	0.116504	-2.16436	-3.26131	5e-05	0.000445332	yes
TCONS_00002024	XLOC_001980	-	Bm_scaf1181:3653-4073	OK	0.580849	0.159277	-1.86662	-1.31526	0.0858	0.231842	no
TCONS_00002026	XLOC_001982	-	Bm_scaf1185:30-1254	OK	1.7872	2.46926	0.46638	0.9594	0.099	0.25674	no
TCONS_00002027	XLOC_001983	-	Bm_scaf1188:3096-5375	NOTEST	0.291055	0.0928976	-1.64758	0	1	1	no
TCONS_00002066	XLOC_002020	-	Bm_scaf1195:42-1041	OK	8.61534	8.87004	0.0420333	0.0601836	0.90065	0.947584	no
TCONS_00002067	XLOC_002021	-	Bm_scaf1195:2076-5553	OK	5.80182	6.96267	0.263133	0.573321	0.32065	0.522975	no
TCONS_00002069	XLOC_002023	-	Bm_scaf1198:6-1622	OK	1.93851	1.41541	-0.453731	-0.942675	0.1001	0.258474	no
TCONS_00002070	XLOC_002024	-	Bm_scaf1198:2641-3705	OK	1.29876	1.28033	-0.0206164	-0.0374236	0.95045	0.971467	no
TCONS_00002358	XLOC_002310	-	Bm_scaf1208:508-623	OK	76.6869	16.0051	-2.26044	-1.24037	0.06285	0.184654	no
TCONS_00002387	XLOC_002336	-	Bm_scaf1211:4251-4587	OK	31.5992	6.85904	-2.20381	-4.64864	5e-05	0.000445332	yes
TCONS_00002389	XLOC_002338	-	Bm_scaf1215:20-776	OK	0.377656	0.516334	0.451229	0.527292	0.3553	0.558768	no
TCONS_00002390	XLOC_002339	-	Bm_scaf1215:1643-2327	OK	0.401826	0.750003	0.900325	1.10923	0.06365	0.186401	no
TCONS_00002424	XLOC_002373	-	Bm_scaf1220:20-787	NOTEST	0.262728	0.0397332	-2.72515	0	1	1	no
TCONS_00002425	XLOC_002374	-	Bm_scaf1220:1647-2349	OK	0.459172	0.0777239	-2.5626	-1.64396	0.0538	0.165228	no
TCONS_00002426	XLOC_002375	-	Bm_scaf1220:4082-4904	OK	0.530081	0.0364657	-3.8616	-2.1583	0.2313	0.433089	no
TCONS_00002443	XLOC_002392	-	Bm_scaf1236:469-1072	OK	0.839256	0.555075	-0.596428	-0.732109	0.20175	0.400359	no
TCONS_00002444	XLOC_002393	-	Bm_scaf1236:4291-4662	OK	0.690029	0.490333	-0.492895	-0.431667	0.45205	0.648946	no
TCONS_00002446	XLOC_002395	-	Bm_scaf1237:10-3357	OK	1.282	1.33105	0.0541646	0.124017	0.82445	0.906196	no
TCONS_00002447	XLOC_002396	-	Bm_scaf1238:2-153	OK	9.0843	5.82928	-0.640058	-0.574645	0.30235	0.503379	no
TCONS_00002448	XLOC_002397	-	Bm_scaf1238:7309-8598	OK	15.027	7.41568	-1.01891	-2.96776	5e-05	0.000445332	yes
TCONS_00002497	XLOC_002446	-	Bm_scaf1240:106-4749	OK	4.93641	4.04584	-0.287023	-0.583886	0.3119	0.513203	no
TCONS_00002498	XLOC_002446	-	Bm_scaf1240:106-4749	OK	1.08041	0.740796	-0.54443	-0.235119	0.7242	0.849632	no
TCONS_00002504	XLOC_002449	-	Bm_scaf1243:445-857	OK	0.678511	1.0782	0.668182	0.7442	0.1965	0.393565	no
TCONS_00002505	XLOC_002450	-	Bm_scaf1243:1426-4848	OK	0.31769	0.420901	0.405861	0.729548	0.2046	0.404194	no
TCONS_00002545	XLOC_002490	-	Bm_scaf1250:0-789	OK	3.07181	2.50505	-0.294248	-0.581725	0.30665	0.507604	no
TCONS_00002546	XLOC_002491	-	Bm_scaf1251:8949-9220	OK	1.32906	0.36589	-1.86093	-1.03655	0.09145	0.242772	no
TCONS_00002547	XLOC_002492	-	Bm_scaf1254:1855-2825	OK	0.0351642	0.417494	3.56958	2.28729	0.1165	0.286267	no
TCONS_00002548	XLOC_002493	-	Bm_scaf1254:3666-5089	OK	0.0563412	0.415823	2.88371	2.2236	0.00895	0.041224	yes
TCONS_00002551	XLOC_002496	-	Bm_scaf1258:591-1798	OK	0.189119	0.393289	1.05629	1.27993	0.0345	0.118725	no
TCONS_00002552	XLOC_002497	-	Bm_scaf1258:2490-3351	OK	0.297637	0.458272	0.622648	0.730211	0.20385	0.403217	no
TCONS_00002553	XLOC_002498	-	Bm_scaf1258:3412-4767	OK	0.246381	0.806161	1.71017	2.46174	0.00045	0.00328352	yes
TCONS_00002554	XLOC_002499	-	Bm_scaf1259:34-1924	OK	14.4481	14.6023	0.0153156	0.0385359	0.9449	0.968736	no
TCONS_00002555	XLOC_002500	-	Bm_scaf1259:2747-3276	OK	25.3016	23.4642	-0.108768	-0.299116	0.60265	0.769079	no
TCONS_00002556	XLOC_002501	-	Bm_scaf1259:4245-5071	OK	0.362908	0.911152	1.32809	1.69892	0.005	0.0256667	yes
TCONS_00002579	XLOC_002524	-	Bm_scaf1266:91-2256	OK	4.18574	5.86805	0.487398	1.0032	0.0783	0.217704	no
TCONS_00002603	XLOC_002546	-	Bm_scaf1270:6-1018	OK	1.40909	3.26597	1.21275	2.41073	5e-05	0.000445332	yes
TCONS_00002604	XLOC_002547	-	Bm_scaf1270:1339-3171	OK	2.76254	5.46045	0.983021	2.46878	5e-05	0.000445332	yes
TCONS_00002605	XLOC_002548	-	Bm_scaf1271:2225-5826	OK	1.55924	1.84775	0.24493	0.409191	0.47825	0.670993	no
TCONS_00002606	XLOC_002548	-	Bm_scaf1271:2225-5826	NOTEST	0.225443	0.000760231	-8.21211	0	1	1	no
TCONS_00002607	XLOC_002548	-	Bm_scaf1271:2225-5826	OK	1.90091	1.82549	-0.0584071	-0.106448	0.85145	0.921556	no
TCONS_00002608	XLOC_002549	-	Bm_scaf1271:0-840	OK	5.38945	6.31946	0.229663	0.519025	0.37135	0.574259	no
TCONS_00002609	XLOC_002550	-	Bm_scaf1273:50-3919	OK	10.5001	15.9161	0.600078	1.29308	0.02705	0.0983287	no
TCONS_00002610	XLOC_002551	-	Bm_scaf1274:1576-4541	OK	6.14255	3.55141	-0.790448	-2.37154	5e-05	0.000445332	yes
TCONS_00002633	XLOC_002574	-	Bm_scaf1283:5204-5544	OK	0.561791	1.27631	1.18387	1.13326	0.063	0.184913	no
TCONS_00002635	XLOC_002576	-	Bm_scaf1289:2033-2999	OK	0.574467	0.67729	0.237548	0.352021	0.54425	0.724659	no
TCONS_00002636	XLOC_002577	-	Bm_scaf1289:3538-4556	OK	0.159879	0.347647	1.12065	1.15826	0.0512	0.158856	no
TCONS_00002638	XLOC_002579	-	Bm_scaf129:38720-47701	OK	0.357042	0.727151	1.02616	0.812919	0.17945	0.373502	no
TCONS_00002684	XLOC_002602	-	Bm_scaf129:541073-541942	OK	0.00476945	5.70809	10.225	0.706064	0.21725	0.418448	no
TCONS_00002685	XLOC_002602	-	Bm_scaf129:541073-541942	OK	4.66548	1.2796	-1.86633	-1.35737	0.0773	0.215664	no
TCONS_00002728	XLOC_002622	-	Bm_scaf129:501302-505303	OK	0.892406	10.1194	3.50328	3.81761	0.0001	0.000847087	yes
TCONS_00002729	XLOC_002622	-	Bm_scaf129:501302-505303	OK	0.39591	7.33778	4.2121	2.4236	0.0196	0.0764525	no
TCONS_00002731	XLOC_002624	-	Bm_scaf129:107357-113085	OK	5.55944	8.85302	0.671232	2.48635	5e-05	0.000445332	yes
TCONS_00002732	XLOC_002625	-	Bm_scaf129:125238-153414	OK	1.08015	3.12782	1.53392	0.572597	0.47755	0.670733	no
TCONS_00002733	XLOC_002626	-	Bm_scaf129:125238-153414	OK	1.19936	3.3226	1.47005	0.971832	0.1007	0.259643	no
TCONS_00002734	XLOC_002627	-	Bm_scaf129:125238-153414	OK	0.790342	2.72089	1.78353	0.829303	0.33595	0.538602	no
TCONS_00002735	XLOC_002628	-	Bm_scaf129:125238-153414	OK	0.892661	2.8409	1.67016	1.25438	0.04745	0.150161	no
TCONS_00002736	XLOC_002629	-	Bm_scaf129:154838-155582	OK	7.59494	7.74032	0.0273544	0.063647	0.91125	0.95266	no
TCONS_00002737	XLOC_002630	-	Bm_scaf129:256471-257703	OK	5.08891	5.5134	0.115587	0.281797	0.6139	0.776658	no
TCONS_00002738	XLOC_002631	-	Bm_scaf129:306365-306891	OK	1.43437	0.299484	-2.25987	-2.41425	0.00205	0.0122416	yes
TCONS_00002739	XLOC_002632	-	Bm_scaf129:499026-500282	OK	0.135946	0.382055	1.49075	1.66373	0.01085	0.0481681	yes
TCONS_00002740	XLOC_002633	-	Bm_scaf1291:592-869	OK	1.25951	0.349352	-1.85011	-1.04113	0.0915	0.242819	no
TCONS_00002741	XLOC_002634	-	Bm_scaf1291:1407-1643	OK	4.57913	1.57206	-1.54242	-1.6376	0.0118	0.0514551	no
TCONS_00002744	XLOC_002637	-	Bm_scaf1296:3458-4895	OK	0.0699862	0.399541	2.5132	2.27111	0.0035	0.0190057	yes
TCONS_00003077	XLOC_002966	-	Bm_scaf1302:8-800	OK	1.26734	0.487256	-1.37906	-1.96675	0.0014	0.00888813	yes
TCONS_00003078	XLOC_002967	-	Bm_scaf1302:1286-1824	OK	1.42292	0.274194	-2.37559	-2.45618	0.0028	0.0157825	yes
TCONS_00003079	XLOC_002968	-	Bm_scaf1302:2341-2797	OK	0.86926	0.15191	-2.51657	-1.70152	0.06565	0.190673	no
TCONS_00003080	XLOC_002969	-	Bm_scaf1302:3638-4354	OK	1.17055	0.437095	-1.42116	-1.84495	0.00305	0.016943	yes
TCONS_00003082	XLOC_002971	-	Bm_scaf1307:59-4658	OK	2.62186	3.43416	0.389365	0.828294	0.1496	0.33563	no
TCONS_00003083	XLOC_002971	-	Bm_scaf1307:59-4658	NOTEST	0.0279605	0	#NAME?	0	1	1	no
TCONS_00003084	XLOC_002971	-	Bm_scaf1307:59-4658	NOTEST	0	0.140102	inf	0	1	1	no
TCONS_00003088	XLOC_002974	-	Bm_scaf131:34373-55104	OK	1.11861	0.602322	-0.893097	-0.872625	0.13835	0.319162	no
TCONS_00003141	XLOC_002997	-	Bm_scaf131:98181-135183	OK	0.190469	3.41288	4.16336	0.999727	0.1388	0.31988	no
TCONS_00003142	XLOC_002997	-	Bm_scaf131:98181-135183	OK	0.565394	1.6663	1.55932	0.614683	0.35565	0.558996	no
TCONS_00003166	XLOC_003008	-	Bm_scaf131:34373-55104	OK	3.05702	2.219	-0.462217	-0.548227	0.3508	0.554603	no
TCONS_00003167	XLOC_003009	-	Bm_scaf131:98181-135183	OK	1.65108	0.809564	-1.02819	-0.445114	0.6103	0.774294	no
TCONS_00003168	XLOC_003010	-	Bm_scaf131:186278-222926	OK	2.88945	5.86032	1.02019	0.286238	0.62765	0.786114	no
TCONS_00003169	XLOC_003011	-	Bm_scaf131:186278-222926	OK	5.33647	6.86065	0.362459	0.317861	0.56845	0.743268	no
TCONS_00003170	XLOC_003012	-	Bm_scaf131:186278-222926	OK	5.44217	6.7143	0.303053	0.440745	0.4507	0.647753	no
TCONS_00003171	XLOC_003013	-	Bm_scaf131:367827-368087	OK	0.507241	2.56373	2.3375	2.46753	0.02435	0.0905245	no
TCONS_00003172	XLOC_003014	-	Bm_scaf131:418550-514332	OK	1.55144	2.14067	0.464457	0.384934	0.51535	0.701139	no
TCONS_00003173	XLOC_003015	-	Bm_scaf131:552036-552472	OK	0.223227	0.817828	1.87329	1.37216	0.0103	0.046116	yes
TCONS_00003174	XLOC_003016	-	Bm_scaf131:679841-681286	OK	6.26084	5.36369	-0.22313	-0.581633	0.30535	0.506235	no
TCONS_00003175	XLOC_003017	-	Bm_scaf1313:25-3390	OK	1.31731	2.37294	0.849085	1.92014	0.0012	0.00778	yes
TCONS_00003176	XLOC_003018	-	Bm_scaf1313:4296-4871	OK	1.03428	0.948603	-0.124747	-0.174206	0.7613	0.87085	no
TCONS_00003177	XLOC_003019	-	Bm_scaf1316:1-2065	OK	0.693493	0.736008	0.0858408	0.161772	0.77245	0.877633	no
TCONS_00003178	XLOC_003020	-	Bm_scaf1316:2478-4547	OK	1.09322	1.41856	0.375853	0.786618	0.17045	0.362194	no
TCONS_00003205	XLOC_003047	-	Bm_scaf1322:8861-12092	OK	1.14585	1.03615	-0.145178	-0.318269	0.57285	0.746869	no
TCONS_00003206	XLOC_003048	-	Bm_scaf1323:3197-3419	OK	2.91403	3.6977	0.343609	0.399716	0.4921	0.682654	no
TCONS_00003207	XLOC_003049	-	Bm_scaf1329:10-750	OK	0.924505	1.02678	0.151375	0.231998	0.6858	0.825694	no
TCONS_00003208	XLOC_003050	-	Bm_scaf1329:1939-5275	OK	0.708213	0.956181	0.433101	0.908911	0.1149	0.283937	no
TCONS_00003220	XLOC_003062	-	Bm_scaf1331:3402-4465	OK	0.510177	0.356806	-0.515858	-0.68751	0.23595	0.437638	no
TCONS_00003221	XLOC_003063	-	Bm_scaf1336:4279-4379	OK	8946.24	4169.74	-1.10132	-1.01965	0.07815	0.217428	no
TCONS_00003222	XLOC_003064	-	Bm_scaf1337:2-1123	OK	0.944532	0.682462	-0.468851	-0.575755	0.32315	0.525279	no
TCONS_00003223	XLOC_003064	-	Bm_scaf1337:2-1123	OK	0.361302	0.908619	1.33047	0.819168	0.16015	0.348212	no
TCONS_00003225	XLOC_003066	-	Bm_scaf1337:2402-3113	OK	0.32187	0.157158	-1.03426	-0.884337	0.1288	0.304374	no
TCONS_00003227	XLOC_003068	-	Bm_scaf1339:946-1894	NOTEST	0.202544	0.21081	0.0577089	0	1	1	no
TCONS_00003228	XLOC_003069	-	Bm_scaf1339:3968-4794	OK	0.232671	1.09976	2.24083	2.57777	0.00085	0.00575368	yes
TCONS_00003240	XLOC_003081	-	Bm_scaf1347:726-3099	OK	0.810408	2.42498	1.58126	3.09577	5e-05	0.000445332	yes
TCONS_00003241	XLOC_003082	-	Bm_scaf1347:3153-4054	OK	0.280613	0.630725	1.16843	1.4492	0.01875	0.0740824	no
TCONS_00003264	XLOC_003104	-	Bm_scaf1351:4107-4775	OK	0.373671	0.16613	-1.16946	-0.947809	0.09895	0.256655	no
TCONS_00003265	XLOC_003105	-	Bm_scaf1353:0-4242	OK	23.7765	29.9698	0.333973	1.11885	0.0524	0.161925	no
TCONS_00003301	XLOC_003141	-	Bm_scaf1360:1013-3868	OK	0.821739	0.68181	-0.26931	-0.547372	0.33605	0.538676	no
TCONS_00003302	XLOC_003141	-	Bm_scaf1360:1013-3868	NOTEST	0.000933182	4.43132e-05	-4.39635	0	1	1	no
TCONS_00003303	XLOC_003142	-	Bm_scaf1360:9386-10055	OK	1.23	1.38223	0.168336	0.267701	0.6338	0.790646	no
TCONS_00003322	XLOC_003160	-	Bm_scaf1375:1690-2624	OK	2.67139	3.43589	0.363094	0.754975	0.18745	0.38255	no
TCONS_00003323	XLOC_003161	-	Bm_scaf1375:2847-3464	OK	1.82836	2.44653	0.420189	0.730261	0.2013	0.39981	no
TCONS_00003324	XLOC_003162	-	Bm_scaf1379:207-1861	OK	23.1185	17.2495	-0.422495	-1.46229	0.0104	0.0464734	yes
TCONS_00003325	XLOC_003163	-	Bm_scaf1379:2355-4361	OK	25.2467	18.1315	-0.477597	-0.996676	0.08415	0.228932	no
TCONS_00003333	XLOC_003171	-	Bm_scaf1381:3-2910	OK	0.384115	3.44817	3.16622	6.59242	5e-05	0.000445332	yes
TCONS_00003334	XLOC_003172	-	Bm_scaf1381:3863-4729	OK	0.492413	5.02853	3.3522	5.17365	5e-05	0.000445332	yes
TCONS_00003335	XLOC_003173	-	Bm_scaf1385:8-733	OK	1.52132	0.696619	-1.12689	-1.66408	0.00685	0.0332326	yes
TCONS_00003336	XLOC_003174	-	Bm_scaf1385:1169-4307	OK	3.16778	1.33873	-1.24261	-3.02722	5e-05	0.000445332	yes
TCONS_00003595	XLOC_003433	-	Bm_scaf1400:1555-2516	OK	0.277933	0.345941	0.315786	0.363721	0.5181	0.703092	no
TCONS_00003596	XLOC_003434	-	Bm_scaf1400:3861-4425	OK	0.461873	0.238449	-0.953819	-0.827296	0.14565	0.330054	no
TCONS_00003597	XLOC_003435	-	Bm_scaf1408:13-1725	OK	0.340287	0.533202	0.647931	0.694077	0.23125	0.433089	no
TCONS_00003609	XLOC_003447	-	Bm_scaf1416:1-2482	OK	29.6357	31.3691	0.0820078	0.262124	0.646	0.798912	no
TCONS_00003610	XLOC_003447	-	Bm_scaf1416:1-2482	OK	4.69355	6.59295	0.490246	0.571484	0.31825	0.52042	no
TCONS_00003611	XLOC_003448	-	Bm_scaf1416:2881-4119	OK	37.2428	41.1237	0.143011	0.43074	0.4512	0.648316	no
TCONS_00003612	XLOC_003449	-	Bm_scaf1417:4157-4642	OK	36.9322	24.8721	-0.570352	-1.6027	0.0061	0.0302155	yes
TCONS_00003639	XLOC_003476	-	Bm_scaf1424:1285-1484	OK	158.417	156.792	-0.0148777	-0.0404868	0.9412	0.967061	no
TCONS_00003640	XLOC_003477	-	Bm_scaf1427:9177-9882	OK	0.801548	1.09698	0.452672	0.662257	0.24955	0.4488	no
TCONS_00003660	XLOC_003488	-	Bm_scaf143:422504-430279	OK	1.60248	0.516039	-1.63476	-2.44339	0.0001	0.000847087	yes
TCONS_00003661	XLOC_003488	-	Bm_scaf143:422504-430279	OK	1.0592	1.03056	-0.0395537	-0.0418393	0.939	0.966325	no
TCONS_00003672	XLOC_003495	-	Bm_scaf143:434572-437377	OK	43.5531	25.594	-0.766972	-2.99238	5e-05	0.000445332	yes
TCONS_00003673	XLOC_003496	-	Bm_scaf143:102734-103455	OK	0.680054	0.934026	0.457815	0.646402	0.2594	0.457667	no
TCONS_00003674	XLOC_003497	-	Bm_scaf143:180771-181057	OK	0.890896	1.10144	0.30606	0.276579	0.6347	0.791334	no
TCONS_00003675	XLOC_003498	-	Bm_scaf143:403937-404771	NOTEST	0.152538	0.035823	-2.09021	0	1	1	no
TCONS_00003676	XLOC_003499	-	Bm_scaf143:431164-432438	OK	0.822523	0.392996	-1.06554	-1.63162	0.00565	0.028357	yes
TCONS_00003677	XLOC_003500	-	Bm_scaf143:433759-434456	OK	0.898086	0.456344	-0.976734	-1.27101	0.034	0.117382	no
TCONS_00003678	XLOC_003501	-	Bm_scaf1430:1405-2196	OK	0.596408	0.328848	-0.858882	-1.03843	0.07335	0.20772	no
TCONS_00003679	XLOC_003502	-	Bm_scaf1430:2302-3105	OK	0.36141	0.294363	-0.296042	-0.314005	0.57795	0.750611	no
TCONS_00003690	XLOC_003513	-	Bm_scaf1443:10890-11845	OK	7.41188	7.23333	-0.0351809	-0.0825885	0.8831	0.938529	no
TCONS_00003691	XLOC_003513	-	Bm_scaf1443:10890-11845	OK	1.07599	0.990924	-0.118821	-0.0610063	0.93735	0.965623	no
TCONS_00003692	XLOC_003514	-	Bm_scaf1443:2-2658	OK	1.48245	1.71907	0.213642	0.476586	0.40105	0.601911	no
TCONS_00003693	XLOC_003515	-	Bm_scaf1444:1094-1350	OK	6.32962	5.95476	-0.0880748	-0.138255	0.8077	0.897523	no
TCONS_00003694	XLOC_003516	-	Bm_scaf1444:3140-3569	OK	0.445627	1.08082	1.27822	1.29666	0.0346	0.118905	no
TCONS_00003695	XLOC_003517	-	Bm_scaf1447:24-1685	OK	2.85935	2.32767	-0.2968	-0.635384	0.26435	0.463343	no
TCONS_00003696	XLOC_003518	-	Bm_scaf1447:2520-2978	OK	0.944449	0.296238	-1.67271	-1.61306	0.0247	0.0915529	no
TCONS_00003711	XLOC_003531	-	Bm_scaf1455:1875-3776	OK	23.2573	17.0055	-0.451688	-1.41123	0.01525	0.0629698	no
TCONS_00003712	XLOC_003532	-	Bm_scaf1457:2091-4748	OK	0.242572	0.473313	0.96438	1.56456	0.0091	0.0417927	yes
TCONS_00003716	XLOC_003535	-	Bm_scaf146:94865-99540	OK	3.34545	9.69709	1.53535	3.42453	5e-05	0.000445332	yes
TCONS_00003748	XLOC_003546	-	Bm_scaf146:55680-93917	OK	0.121944	0.704383	2.53015	1.57418	0.02365	0.0885486	no
TCONS_00003767	XLOC_003555	-	Bm_scaf146:404397-406933	OK	89.0326	59.9795	-0.569865	-1.75485	0.0022	0.0129871	yes
TCONS_00003768	XLOC_003556	-	Bm_scaf146:51400-55508	OK	0.655209	1.74663	1.41455	3.24803	5e-05	0.000445332	yes
TCONS_00003769	XLOC_003557	-	Bm_scaf146:55680-93917	OK	0.0744699	0.359251	2.27026	0.606646	0.4513	0.648397	no
TCONS_00003770	XLOC_003558	-	Bm_scaf146:55680-93917	OK	0.0363089	0.494854	3.76861	0.901628	0.3627	0.566126	no
TCONS_00003771	XLOC_003559	-	Bm_scaf146:55680-93917	OK	0.0464402	0.412885	3.1523	1.11327	0.25905	0.457265	no
TCONS_00003772	XLOC_003560	-	Bm_scaf146:55680-93917	OK	0.0833461	0.556273	2.73861	0.713538	0.46975	0.664428	no
TCONS_00003773	XLOC_003561	-	Bm_scaf146:55680-93917	OK	0.0568903	0.495938	3.12391	0.741075	0.417	0.616901	no
TCONS_00003774	XLOC_003562	-	Bm_scaf146:55680-93917	OK	0.0652826	0.397139	2.60487	0.955553	0.3093	0.510382	no
TCONS_00003775	XLOC_003563	-	Bm_scaf146:55680-93917	OK	0.0395776	0.618316	3.96559	1.18839	0.17705	0.370826	no
TCONS_00003776	XLOC_003564	-	Bm_scaf146:55680-93917	OK	0.0703118	0.500718	2.83216	1.0465	0.22075	0.422176	no
TCONS_00003777	XLOC_003565	-	Bm_scaf146:55680-93917	OK	0.0703769	0.519047	2.88269	1.43501	0.2339	0.43586	no
TCONS_00003778	XLOC_003566	-	Bm_scaf146:55680-93917	OK	0.121646	0.685778	2.49505	1.68126	0.0155	0.0637823	no
TCONS_00003779	XLOC_003567	-	Bm_scaf146:55680-93917	OK	0.0955852	0.639706	2.74255	1.96836	0.0097	0.0439486	yes
TCONS_00003780	XLOC_003568	-	Bm_scaf146:381322-382499	NOTEST	0.236649	0.276372	0.223864	0	1	1	no
TCONS_00003782	XLOC_003570	-	Bm_scaf1466:3481-4005	OK	0.36939	0.139936	-1.40037	-0.970198	0.2071	0.407119	no
TCONS_00003785	XLOC_003573	-	Bm_scaf1470:2548-3406	OK	0.590394	0.212605	-1.4735	-1.64897	0.012	0.0521299	no
TCONS_00003786	XLOC_003574	-	Bm_scaf1470:3485-3785	OK	1.59774	1.01763	-0.650811	-0.684063	0.23965	0.440734	no
TCONS_00003788	XLOC_003576	-	Bm_scaf1475:96-666	OK	0.362007	0.0329367	-3.45825	-1.2662	0.1948	0.391233	no
TCONS_00003789	XLOC_003577	-	Bm_scaf1475:1708-2169	OK	0.414392	0	#NAME?	#NAME?	5e-05	0.000445332	yes
TCONS_00003790	XLOC_003578	-	Bm_scaf1475:2285-2952	OK	0.3404	0.0207519	-4.03592	-1.13065	0.1556	0.342295	no
TCONS_00003791	XLOC_003579	-	Bm_scaf1476:115-2483	OK	0.0379463	0.475903	3.64863	3.64321	0.0004	0.00295249	yes
TCONS_00003792	XLOC_003580	-	Bm_scaf1476:2858-3622	OK	0.0433129	0.324418	2.90498	1.70999	0.18365	0.377937	no
TCONS_00003809	XLOC_003588	-	Bm_scaf148:308693-309476	OK	11.5846	10.1285	-0.193784	-0.414034	0.4722	0.666406	no
TCONS_00003824	XLOC_003597	-	Bm_scaf148:7527-7691	OK	4.04887	4.98034	0.298723	0.272141	0.64595	0.798912	no
TCONS_00003825	XLOC_003598	-	Bm_scaf148:19807-20106	OK	1.49882	0.742177	-1.01399	-0.981238	0.09655	0.252243	no
TCONS_00003826	XLOC_003599	-	Bm_scaf148:140778-141492	OK	0.711605	0.552324	-0.365561	-0.476941	0.3972	0.597736	no
TCONS_00003827	XLOC_003600	-	Bm_scaf148:206756-208178	OK	0.0327051	0.554031	4.08238	2.37739	0.03485	0.119531	no
TCONS_00003828	XLOC_003601	-	Bm_scaf148:209027-209732	OK	0.0292228	0.440041	3.91247	1.61936	0.22435	0.426069	no
TCONS_00003829	XLOC_003602	-	Bm_scaf148:210245-234728	OK	0.47534	1.28088	1.4301	0.671844	0.4033	0.603942	no
TCONS_00003830	XLOC_003603	-	Bm_scaf148:210245-234728	OK	0.186638	0.704135	1.91561	0.629198	0.42305	0.622164	no
TCONS_00003831	XLOC_003604	-	Bm_scaf148:210245-234728	OK	0.167679	0.553722	1.72346	0.439284	0.4865	0.677931	no
TCONS_00003832	XLOC_003605	-	Bm_scaf148:210245-234728	OK	0.141721	0.490781	1.79202	0.584817	0.55205	0.730918	no
TCONS_00003833	XLOC_003606	-	Bm_scaf148:314647-315011	OK	1.11356	0.8807	-0.33846	-0.366863	0.51425	0.700693	no
TCONS_00003834	XLOC_003607	-	Bm_scaf148:345534-345716	OK	5.07885	2.15168	-1.23904	-1.0547	0.06825	0.196548	no
TCONS_00003835	XLOC_003608	-	Bm_scaf148:352123-352433	OK	2.47619	1.91578	-0.370186	-0.480712	0.38975	0.590799	no
TCONS_00003836	XLOC_003609	-	Bm_scaf1481:4766-5784	OK	2.82372	2.78712	-0.0188232	-0.0394349	0.94575	0.969143	no
TCONS_00003837	XLOC_003610	-	Bm_scaf1488:9-1284	OK	0.044186	1.21768	4.7844	3.11485	0.044	0.142572	no
TCONS_00003842	XLOC_003613	-	Bm_scaf149:270745-282369	OK	0.607328	0.237042	-1.35734	-0.555504	0.34965	0.55372	no
TCONS_00003843	XLOC_003613	-	Bm_scaf149:270745-282369	OK	0.722794	0.501113	-0.528448	-0.329296	0.48775	0.679199	no
TCONS_00003844	XLOC_003613	-	Bm_scaf149:270745-282369	OK	1.33169	1.53034	0.200591	0.246357	0.6593	0.807558	no
TCONS_00003845	XLOC_003614	-	Bm_scaf149:336254-342444	OK	1.13851	0.421491	-1.43357	-1.82952	0.0041	0.0217012	yes
TCONS_00003853	XLOC_003622	-	Bm_scaf149:110746-111086	OK	0.854269	1.0812	0.339874	0.344784	0.5514	0.73038	no
TCONS_00003854	XLOC_003623	-	Bm_scaf149:117685-117845	OK	3.44621	8.78641	1.35026	1.25741	0.05065	0.157557	no
TCONS_00003855	XLOC_003624	-	Bm_scaf149:149234-149440	OK	0.726141	0.96623	0.412117	0.23852	0.78285	0.88379	no
TCONS_00003856	XLOC_003625	-	Bm_scaf149:248521-248743	OK	2.85178	1.70379	-0.743118	-0.733682	0.20465	0.404266	no
TCONS_00003857	XLOC_003626	-	Bm_scaf149:270745-282369	OK	0.47661	1.37244	1.52586	0.809747	0.2459	0.446066	no
TCONS_00003858	XLOC_003627	-	Bm_scaf149:270745-282369	OK	0.0377614	0.824018	4.44769	0.808839	0.23915	0.440328	no
TCONS_00003859	XLOC_003628	-	Bm_scaf149:270745-282369	OK	0.310763	0.560488	0.850869	0.37679	0.6591	0.807558	no
TCONS_00003860	XLOC_003629	-	Bm_scaf1492:2-3441	OK	0.330929	0.480914	0.539255	0.405137	0.453	0.649706	no
TCONS_00003861	XLOC_003629	-	Bm_scaf1492:2-3441	NOTEST	0.146973	0.187759	0.353324	0	1	1	no
TCONS_00003862	XLOC_003629	-	Bm_scaf1492:2-3441	NOTEST	0.237595	0.0862651	-1.46165	0	1	1	no
TCONS_00003863	XLOC_003629	-	Bm_scaf1492:2-3441	OK	0.624559	0.640835	0.0371168	0.0398644	0.94545	0.968968	no
TCONS_00003864	XLOC_003630	-	Bm_scaf1493:7767-8553	OK	0.482045	0.0973244	-2.30829	-1.67436	0.0756	0.212206	no
TCONS_00004125	XLOC_003890	-	Bm_scaf1504:2034-3630	OK	15.0496	12.7453	-0.239756	-0.798914	0.1634	0.352668	no
TCONS_00004126	XLOC_003891	-	Bm_scaf1507:151-1658	OK	0.344819	0.0485444	-2.82846	-2.10725	0.00465	0.0241013	yes
TCONS_00004127	XLOC_003892	-	Bm_scaf1507:2214-3424	OK	0.534569	0.108501	-2.30066	-2.40109	0.00385	0.0205927	yes
TCONS_00004130	XLOC_003895	-	Bm_scaf1510:2429-2841	OK	0.621574	0.863912	0.474957	0.491875	0.38965	0.590737	no
TCONS_00004131	XLOC_003896	-	Bm_scaf1514:0-3407	OK	6.87318	3.50362	-0.972133	-3.02145	5e-05	0.000445332	yes
TCONS_00004132	XLOC_003897	-	Bm_scaf1517:2-1064	OK	84.3423	81.9586	-0.0413612	-0.163894	0.7682	0.875101	no
TCONS_00004152	XLOC_003917	-	Bm_scaf1520:3343-4420	OK	1.0068	1.82307	0.856594	1.40739	0.0176	0.0703085	no
TCONS_00004153	XLOC_003918	-	Bm_scaf1527:930-2227	OK	0.278892	0.717153	1.36257	1.91058	0.0023	0.0134686	yes
TCONS_00004154	XLOC_003919	-	Bm_scaf1528:38-870	OK	1.56098	1.63082	0.0631452	0.113464	0.8438	0.917332	no
TCONS_00004155	XLOC_003920	-	Bm_scaf1528:1047-3492	OK	1.83974	1.7426	-0.0782611	-0.178815	0.75485	0.867315	no
TCONS_00004170	XLOC_003933	-	Bm_scaf153:299048-302509	OK	1.54477	1.13225	-0.448191	-1.01335	0.0752	0.21138	no
TCONS_00004185	XLOC_003942	-	Bm_scaf153:61730-62677	OK	1.7281	0.955823	-0.854374	-1.50147	0.0106	0.0472403	yes
TCONS_00004186	XLOC_003943	-	Bm_scaf153:63056-64846	OK	1.17864	0.900593	-0.388175	-0.763176	0.181	0.37506	no
TCONS_00004187	XLOC_003944	-	Bm_scaf153:196031-196234	OK	0	6.15716	inf	#NAME?	5e-05	0.000445332	yes
TCONS_00004188	XLOC_003945	-	Bm_scaf153:285352-288927	OK	2.8763	0.950051	-1.59814	-3.88687	5e-05	0.000445332	yes
TCONS_00004189	XLOC_003946	-	Bm_scaf153:289049-298764	OK	1.22155	0.648523	-0.913484	-2.41437	5e-05	0.000445332	yes
TCONS_00004190	XLOC_003947	-	Bm_scaf153:305147-311123	OK	0.756833	0.242157	-1.64403	-3.35924	5e-05	0.000445332	yes
TCONS_00004191	XLOC_003948	-	Bm_scaf153:312316-312990	OK	1.10602	0.117598	-3.23345	-2.60616	0.0475	0.150224	no
TCONS_00004192	XLOC_003949	-	Bm_scaf153:313197-316509	OK	0.681435	0.250637	-1.44298	-2.59626	5e-05	0.000445332	yes
TCONS_00004193	XLOC_003950	-	Bm_scaf153:316713-325168	OK	0.627969	0.207526	-1.5974	-3.381	5e-05	0.000445332	yes
TCONS_00004194	XLOC_003951	-	Bm_scaf1533:20-1607	OK	6.39415	5.33434	-0.261442	-0.700387	0.215	0.416148	no
TCONS_00004195	XLOC_003952	-	Bm_scaf1533:1873-3546	OK	6.07081	5.47702	-0.148499	-0.403357	0.4785	0.671281	no
TCONS_00004196	XLOC_003953	-	Bm_scaf1536:3162-3715	OK	0.428975	0.0876344	-2.29133	-1.3143	0.01725	0.0691871	no
TCONS_00004197	XLOC_003954	-	Bm_scaf1537:101-4009	OK	1.88079	3.14383	0.741186	1.56977	0.00755	0.035976	yes
TCONS_00004211	XLOC_003968	-	Bm_scaf1541:1589-1844	OK	17.8965	39.9884	1.15991	2.46941	5e-05	0.000445332	yes
TCONS_00004237	XLOC_003994	-	Bm_scaf1552:4-1364	OK	1.26719	1.43294	0.17734	0.344344	0.5448	0.725165	no
TCONS_00004238	XLOC_003995	-	Bm_scaf1552:2061-3949	OK	0.498446	0.902968	0.857237	1.55988	0.00825	0.0385992	yes
TCONS_00004239	XLOC_003996	-	Bm_scaf1554:112-2146	OK	2.14218	4.74723	1.148	2.23884	0.00025	0.00193946	yes
TCONS_00004240	XLOC_003997	-	Bm_scaf1554:2544-3022	OK	1.03356	1.92061	0.893936	1.25885	0.03315	0.115231	no
TCONS_00004241	XLOC_003998	-	Bm_scaf1558:1916-2222	OK	1.85646	0.672799	-1.46431	-1.41504	0.025	0.0924589	no
TCONS_00004257	XLOC_004014	-	Bm_scaf1563:2350-3285	OK	1.62221	7.27386	2.16476	4.02908	5e-05	0.000445332	yes
TCONS_00004258	XLOC_004015	-	Bm_scaf1566:2003-3785	OK	0.965457	0.717981	-0.427266	-0.801958	0.1597	0.347486	no
TCONS_00004277	XLOC_004027	-	Bm_scaf157:13592-17540	OK	4.38429	4.06378	-0.109521	-0.251769	0.6607	0.808215	no
TCONS_00004278	XLOC_004028	-	Bm_scaf157:18698-20011	OK	2.10818	1.40108	-0.589452	-0.35118	0.57445	0.747914	no
TCONS_00004279	XLOC_004028	-	Bm_scaf157:18698-20011	OK	1.88825	1.46323	-0.367894	-0.364917	0.5312	0.713659	no
TCONS_00004285	XLOC_004032	-	Bm_scaf157:158299-159138	OK	4.6102	9.90466	1.10328	2.42752	0.0001	0.000847087	yes
TCONS_00004289	XLOC_004035	-	Bm_scaf157:319673-326057	OK	11.8559	10.1737	-0.220755	-0.711751	0.2139	0.414904	no
TCONS_00004290	XLOC_004036	-	Bm_scaf157:22-857	OK	0.333033	0.34768	0.0620913	0.0704092	0.91085	0.952541	no
TCONS_00004291	XLOC_004037	-	Bm_scaf157:7480-9828	OK	4.34746	3.224	-0.431317	-1.15255	0.04315	0.14067	no
TCONS_00004292	XLOC_004038	-	Bm_scaf157:11280-13170	OK	3.63479	3.40762	-0.0931068	-0.230636	0.6843	0.824551	no
TCONS_00004293	XLOC_004039	-	Bm_scaf157:13592-17540	OK	0.956357	0.5307	-0.849654	-0.312147	0.65375	0.803619	no
TCONS_00004294	XLOC_004040	-	Bm_scaf157:17769-18104	OK	1.95173	1.71173	-0.189299	-0.244583	0.6618	0.8089	no
TCONS_00004295	XLOC_004041	-	Bm_scaf157:18220-18550	OK	0.619111	2.30441	1.89613	1.97345	0.0063	0.0310164	yes
TCONS_00004296	XLOC_004042	-	Bm_scaf157:171875-172682	OK	0.24194	0.672639	1.47518	1.6435	0.0102	0.0457846	yes
TCONS_00004297	XLOC_004043	-	Bm_scaf157:215201-216424	OK	0.108983	0.341701	1.64862	1.62201	0.0134	0.0568835	no
TCONS_00004298	XLOC_004044	-	Bm_scaf1573:0-2161	OK	0.197777	0.970406	2.29471	1.00161	0.2982	0.498798	no
TCONS_00004299	XLOC_004044	-	Bm_scaf1573:0-2161	OK	3.09389	1.10685	-1.48297	-1.12024	0.1483	0.333887	no
TCONS_00004300	XLOC_004044	-	Bm_scaf1573:0-2161	OK	2.36628	2.05648	-0.202445	-0.166878	0.722	0.848614	no
TCONS_00004301	XLOC_004044	-	Bm_scaf1573:0-2161	OK	1.38683	1.25016	-0.149687	-0.106583	0.8569	0.924659	no
TCONS_00004302	XLOC_004044	-	Bm_scaf1573:0-2161	OK	10.0779	6.11131	-0.721643	-1.57087	0.0082	0.0384313	yes
TCONS_00004303	XLOC_004045	-	Bm_scaf1573:0-2161	OK	3.59758	2.30493	-0.642305	-0.638796	0.25315	0.451426	no
TCONS_00004304	XLOC_004046	-	Bm_scaf1573:4737-5616	OK	2.05529	2.68293	0.384472	0.733971	0.1969	0.394182	no
TCONS_00004312	XLOC_004054	-	Bm_scaf1582:1719-2710	OK	0.576274	0.52497	-0.134522	-0.192681	0.72685	0.8512	no
TCONS_00004313	XLOC_004055	-	Bm_scaf1582:3528-3945	OK	0.417997	0.985346	1.23714	1.23472	0.04915	0.154011	no
TCONS_00004317	XLOC_004059	-	Bm_scaf159:64502-84599	OK	1.64651	2.89837	0.815831	0.889268	0.1197	0.291186	no
TCONS_00004318	XLOC_004059	-	Bm_scaf159:64502-84599	OK	3.92993	4.29292	0.127456	0.290766	0.61215	0.775522	no
TCONS_00004327	XLOC_004065	-	Bm_scaf159:178110-182164	OK	1.37275	1.01229	-0.439452	-0.578887	0.3132	0.514522	no
TCONS_00004328	XLOC_004065	-	Bm_scaf159:178110-182164	OK	0.330144	1.04555	1.6631	0.665305	0.2972	0.497737	no
TCONS_00004329	XLOC_004065	-	Bm_scaf159:178110-182164	OK	1.70642	1.17177	-0.542278	-0.636041	0.26315	0.462037	no
TCONS_00004334	XLOC_004067	-	Bm_scaf159:188875-223704	OK	0.684041	0.539545	-0.342339	-0.31513	0.6025	0.768958	no
TCONS_00004335	XLOC_004067	-	Bm_scaf159:188875-223704	OK	0.790514	0.385575	-1.03578	-0.907446	0.1304	0.306921	no
TCONS_00004343	XLOC_004072	-	Bm_scaf159:275436-284420	OK	7.72236	5.50473	-0.488372	-1.84176	0.00125	0.00805015	yes
TCONS_00004344	XLOC_004073	-	Bm_scaf159:301383-349002	OK	1.37904	1.02666	-0.425702	-0.522869	0.37185	0.574628	no
TCONS_00004346	XLOC_004073	-	Bm_scaf159:301383-349002	NOTEST	0.227043	0.129734	-0.807408	0	1	1	no
TCONS_00004347	XLOC_004073	-	Bm_scaf159:301383-349002	OK	1.54536	1.25588	-0.299235	-0.317901	0.57715	0.749994	no
TCONS_00004348	XLOC_004074	-	Bm_scaf159:51357-62010	OK	1.75615	1.21155	-0.535566	-1.5381	0.0101	0.0453833	yes
TCONS_00004349	XLOC_004074	-	Bm_scaf159:51357-62010	NOTEST	4.4424e-05	0.278296	12.613	0	1	1	no
TCONS_00004358	XLOC_004080	-	Bm_scaf159:188875-223704	OK	1.63113	0.832412	-0.970504	-0.772448	0.1815	0.375498	no
TCONS_00004360	XLOC_004080	-	Bm_scaf159:188875-223704	NOTEST	0.0943369	0.0974978	0.0475467	0	1	1	no
TCONS_00004361	XLOC_004080	-	Bm_scaf159:188875-223704	OK	2.07741	1.49793	-0.471823	-0.795773	0.17335	0.366045	no
TCONS_00004366	XLOC_004083	-	Bm_scaf159:301383-349002	OK	2.51468	2.03098	-0.308199	-0.38555	0.4931	0.683357	no
TCONS_00004367	XLOC_004083	-	Bm_scaf159:301383-349002	NOTEST	0.0710558	0	#NAME?	0	1	1	no
TCONS_00004373	XLOC_004084	-	Bm_scaf159:2-709	OK	2.28633	1.72258	-0.408463	-0.73924	0.19635	0.393396	no
TCONS_00004374	XLOC_004085	-	Bm_scaf159:1232-4003	OK	1.389	1.37035	-0.0195024	-0.04359	0.9391	0.966332	no
TCONS_00004375	XLOC_004086	-	Bm_scaf159:5160-7581	OK	1.07533	1.22457	0.187504	0.397232	0.48835	0.679592	no
TCONS_00004376	XLOC_004087	-	Bm_scaf159:7687-8767	OK	1.17866	1.62342	0.461893	0.85959	0.13295	0.310773	no
TCONS_00004377	XLOC_004088	-	Bm_scaf159:9578-11185	OK	0.67478	0.865084	0.358423	0.640672	0.26145	0.459848	no
TCONS_00004378	XLOC_004089	-	Bm_scaf159:12366-20659	OK	3.17173	4.2966	0.437927	1.56475	0.0066	0.0322338	yes
TCONS_00004379	XLOC_004090	-	Bm_scaf159:20934-22758	OK	1.99744	1.73687	-0.201659	-0.437994	0.44085	0.638683	no
TCONS_00004380	XLOC_004091	-	Bm_scaf159:22860-26437	OK	1.88573	1.67503	-0.170934	-0.421151	0.4623	0.657096	no
TCONS_00004381	XLOC_004092	-	Bm_scaf159:26686-28074	OK	3.37062	3.12523	-0.10905	-0.24801	0.65985	0.807769	no
TCONS_00004382	XLOC_004093	-	Bm_scaf159:33234-34472	OK	0.721807	0.49954	-0.531015	-0.835953	0.14325	0.326319	no
TCONS_00004383	XLOC_004094	-	Bm_scaf159:34605-35349	OK	3.69103	4.27761	0.212783	0.443962	0.43635	0.634527	no
TCONS_00004384	XLOC_004095	-	Bm_scaf159:41333-43786	OK	2.20503	1.89298	-0.220139	-0.511938	0.37185	0.574628	no
TCONS_00004385	XLOC_004096	-	Bm_scaf159:49064-51035	OK	2.0373	1.57827	-0.368319	-0.808355	0.15635	0.343163	no
TCONS_00004386	XLOC_004097	-	Bm_scaf159:62127-64080	OK	3.83271	2.69032	-0.510587	-1.24515	0.02885	0.103428	no
TCONS_00004387	XLOC_004098	-	Bm_scaf159:64502-84599	OK	1.27845	1.0874	-0.233514	-0.166175	0.77265	0.877633	no
TCONS_00004388	XLOC_004099	-	Bm_scaf159:64502-84599	OK	2.35074	1.85722	-0.339967	-0.258136	0.65725	0.806257	no
TCONS_00004389	XLOC_004100	-	Bm_scaf159:84852-99298	OK	1.2163	0.448756	-1.4385	-0.7798	0.1453	0.329485	no
TCONS_00004390	XLOC_004101	-	Bm_scaf159:100802-101536	OK	0.378216	0.13963	-1.43761	-1.12402	0.095	0.249346	no
TCONS_00004391	XLOC_004102	-	Bm_scaf159:125495-129115	OK	1.07821	0.863533	-0.320312	-0.706336	0.21945	0.420792	no
TCONS_00004392	XLOC_004103	-	Bm_scaf159:175280-177363	OK	6.35809	6.66022	0.0669769	0.200525	0.7277	0.851637	no
TCONS_00004393	XLOC_004104	-	Bm_scaf159:186559-187514	OK	2.04691	1.09326	-0.904816	-1.64987	0.0049	0.0252268	yes
TCONS_00004394	XLOC_004105	-	Bm_scaf159:188875-223704	OK	2.67695	2.09965	-0.350442	-0.201471	0.7124	0.842554	no
TCONS_00004395	XLOC_004106	-	Bm_scaf159:188875-223704	OK	5.45202	3.20477	-0.766571	-1.04124	0.0746	0.210127	no
TCONS_00004396	XLOC_004107	-	Bm_scaf159:188875-223704	OK	2.51706	1.55671	-0.693236	-0.655012	0.2529	0.451168	no
TCONS_00004397	XLOC_004108	-	Bm_scaf159:224678-225321	OK	3.43887	2.06143	-0.738291	-1.38259	0.01705	0.0685778	no
TCONS_00004398	XLOC_004109	-	Bm_scaf159:225603-226483	OK	1.85961	1.28196	-0.536643	-0.969571	0.0882	0.236408	no
TCONS_00004399	XLOC_004110	-	Bm_scaf159:227692-237898	OK	2.01233	1.49708	-0.426718	-1.37604	0.01625	0.0661506	no
TCONS_00004400	XLOC_004111	-	Bm_scaf159:288919-292305	OK	2.49958	1.96472	-0.347356	-0.892895	0.1236	0.296246	no
TCONS_00004401	XLOC_004112	-	Bm_scaf159:293027-297532	OK	3.37265	2.69544	-0.323358	-0.973135	0.0885	0.236894	no
TCONS_00004402	XLOC_004113	-	Bm_scaf159:297632-300823	OK	2.69671	2.10966	-0.354191	-0.915109	0.1112	0.277889	no
TCONS_00004403	XLOC_004114	-	Bm_scaf159:301383-349002	OK	1.30121	1.45626	0.162414	0.16586	0.7678	0.874845	no
TCONS_00004404	XLOC_004115	-	Bm_scaf1593:1178-1919	OK	0.322884	0.210543	-0.616903	-0.575303	0.31655	0.518518	no
TCONS_00004731	XLOC_004439	-	Bm_scaf160:48347-51251	OK	1.88041	1.11465	-0.754458	-1.69494	0.0049	0.0252268	yes
TCONS_00004739	XLOC_004445	-	Bm_scaf160:258729-264112	OK	0.716896	1.7275	1.26885	2.75937	5e-05	0.000445332	yes
TCONS_00004740	XLOC_004446	-	Bm_scaf160:4930-6811	OK	8.00651	9.7442	0.28337	0.887207	0.12145	0.293039	no
TCONS_00004741	XLOC_004447	-	Bm_scaf160:71760-73558	OK	0.512494	0.38877	-0.398618	-0.635084	0.27145	0.470802	no
TCONS_00004753	XLOC_004459	-	Bm_scaf1616:3-630	OK	1.28358	0.934452	-0.457984	-0.683451	0.2379	0.439025	no
TCONS_00004754	XLOC_004460	-	Bm_scaf1616:2110-3223	OK	0.427474	0.569165	0.413008	0.595101	0.29365	0.49378	no
TCONS_00004755	XLOC_004461	-	Bm_scaf1617:4766-5617	OK	2.97236	9.47438	1.67242	3.65606	5e-05	0.000445332	yes
TCONS_00004756	XLOC_004462	-	Bm_scaf1617:0-1189	OK	8.10133	13.1241	0.695993	1.97923	0.0012	0.00778	yes
TCONS_00004757	XLOC_004463	-	Bm_scaf1617:2437-2907	OK	0.0909902	0.734884	3.01373	2.05912	0.10765	0.271852	no
TCONS_00004764	XLOC_004469	-	Bm_scaf162:133787-136480	OK	7.6622	15.4763	1.01423	2.53745	5e-05	0.000445332	yes
TCONS_00004794	XLOC_004481	-	Bm_scaf162:260567-261334	OK	7.52465	7.77288	0.0468253	0.109096	0.8514	0.921548	no
TCONS_00004818	XLOC_004501	-	Bm_scaf164:102464-106126	OK	25.6218	29.4958	0.203138	0.660941	0.2465	0.44639	no
TCONS_00004819	XLOC_004501	-	Bm_scaf164:102464-106126	OK	6.71475	7.09477	0.0794235	0.11969	0.8371	0.91353	no
TCONS_00004836	XLOC_004513	-	Bm_scaf164:16084-16356	OK	2.06111	1.4708	-0.48682	-0.531302	0.3506	0.554463	no
TCONS_00004837	XLOC_004514	-	Bm_scaf164:44636-45248	OK	1.30809	0.94471	-0.469515	-0.688451	0.2192	0.420581	no
TCONS_00004838	XLOC_004515	-	Bm_scaf164:304871-305623	NOTEST	0.0959148	0.30289	1.65897	0	1	1	no
TCONS_00004842	XLOC_004519	-	Bm_scaf165:30898-31187	OK	1.38695	1.37208	-0.0155556	-0.0166392	0.94545	0.968968	no
TCONS_00004843	XLOC_004520	-	Bm_scaf165:172938-173141	OK	0.310613	183.637	9.20753	6.75701	0.2408	0.441791	no
TCONS_00004844	XLOC_004521	-	Bm_scaf165:178329-178818	OK	1.29481	0.961988	-0.428646	-0.555326	0.32525	0.527576	no
TCONS_00004846	XLOC_004523	-	Bm_scaf1655:278-890	OK	0.522198	0.72521	0.4738	0.571137	0.32015	0.522444	no
TCONS_00004847	XLOC_004524	-	Bm_scaf1655:2302-3471	OK	1.59668	1.51133	-0.079257	-0.154585	0.78355	0.88418	no
TCONS_00004853	XLOC_004528	-	Bm_scaf1665:1-1064	OK	0.391431	0.928744	1.24652	1.83346	0.00335	0.0183475	yes
TCONS_00004855	XLOC_004530	-	Bm_scaf1667:3303-3620	OK	0.98502	0.647288	-0.605747	-0.549207	0.33225	0.534703	no
TCONS_00004876	XLOC_004540	-	Bm_scaf167:25391-26525	NOTEST	0.18806	0.024866	-2.91895	0	1	1	no
TCONS_00004877	XLOC_004541	-	Bm_scaf167:44877-46080	OK	0.725204	0.169334	-2.09851	-2.64729	0.0006	0.00424664	yes
TCONS_00004878	XLOC_004542	-	Bm_scaf167:47162-65734	OK	10.3754	5.0921	-1.02684	-1.12808	0.0518	0.160451	no
TCONS_00004879	XLOC_004543	-	Bm_scaf167:47162-65734	OK	7.87072	3.60116	-1.12804	-0.895641	0.1121	0.279322	no
TCONS_00004880	XLOC_004544	-	Bm_scaf167:68333-68889	OK	0.945891	0.346276	-1.44975	-1.53728	0.018	0.0716198	no
TCONS_00004881	XLOC_004545	-	Bm_scaf167:71949-72863	OK	0.526987	0.1667	-1.66051	-1.76877	0.01025	0.0459608	yes
TCONS_00004882	XLOC_004546	-	Bm_scaf167:214886-215997	OK	0.882306	0.770334	-0.195795	-0.322834	0.57905	0.751485	no
TCONS_00004883	XLOC_004547	-	Bm_scaf167:216786-217315	OK	1.86682	0.88312	-1.0799	-1.5246	0.01065	0.0474419	yes
TCONS_00004884	XLOC_004548	-	Bm_scaf1672:2843-3899	OK	5.99969	7.13931	0.250896	0.360923	0.52285	0.707263	no
TCONS_00004885	XLOC_004548	-	Bm_scaf1672:2843-3899	OK	93.6422	38.4355	-1.28472	-3.04656	5e-05	0.000445332	yes
TCONS_00004886	XLOC_004549	-	Bm_scaf1679:1-1000	OK	12.1367	23.1875	0.933963	2.82609	5e-05	0.000445332	yes
TCONS_00004887	XLOC_004550	-	Bm_scaf1679:2182-3164	OK	6.84504	12.811	0.904257	2.35932	5e-05	0.000445332	yes
TCONS_00004910	XLOC_004561	-	Bm_scaf168:214538-215244	OK	0.288335	0.636881	1.14328	1.19353	0.04395	0.142572	no
TCONS_00004911	XLOC_004562	-	Bm_scaf1687:45-833	OK	0.487173	0.492267	0.0150064	0.0181716	0.9599	0.975915	no
TCONS_00004912	XLOC_004563	-	Bm_scaf1687:1559-1891	OK	0.720084	0.484086	-0.572902	-0.445726	0.5087	0.696171	no
TCONS_00004913	XLOC_004564	-	Bm_scaf1687:2720-3377	OK	0.856594	0.651993	-0.393755	-0.511464	0.37635	0.578716	no
TCONS_00004914	XLOC_004565	-	Bm_scaf1689:2-924	OK	7.68229	4.30887	-0.834227	-1.93511	0.00165	0.0101797	yes
TCONS_00004927	XLOC_004578	-	Bm_scaf1691:803-2956	OK	3.15555	3.76662	0.255377	0.520024	0.37335	0.575865	no
TCONS_00004928	XLOC_004579	-	Bm_scaf1695:1467-3163	OK	3.35164	2.92742	-0.195239	-0.328706	0.56165	0.738017	no
TCONS_00004929	XLOC_004580	-	Bm_scaf1696:101-828	OK	0.200948	0.35189	0.808307	0.770496	0.18805	0.383305	no
TCONS_00005164	XLOC_004815	-	Bm_scaf1705:151-979	OK	0.476115	0.387634	-0.296614	-0.365301	0.52765	0.710771	no
TCONS_00005165	XLOC_004816	-	Bm_scaf1705:2632-3493	OK	3.34745	4.34068	0.374859	0.797442	0.16705	0.357557	no
TCONS_00005166	XLOC_004817	-	Bm_scaf1706:0-1466	OK	3.61795	3.3269	-0.120994	-0.2821	0.6145	0.777185	no
TCONS_00005167	XLOC_004818	-	Bm_scaf1706:1889-3181	OK	1.78598	1.76692	-0.0154783	-0.0313087	0.95465	0.973567	no
TCONS_00005168	XLOC_004819	-	Bm_scaf1708:106-1173	OK	118.142	109.989	-0.103162	-0.370603	0.51455	0.700783	no
TCONS_00005169	XLOC_004820	-	Bm_scaf1708:2631-3618	OK	13.714	10.6453	-0.365436	-1.02865	0.0767	0.214429	no
TCONS_00005174	XLOC_004822	-	Bm_scaf171:136781-176511	OK	0.505014	0.197341	-1.35563	-0.434141	0.49095	0.681532	no
TCONS_00005175	XLOC_004822	-	Bm_scaf171:136781-176511	OK	0.957995	0.496313	-0.948768	-0.550853	0.39045	0.591381	no
TCONS_00005176	XLOC_004822	-	Bm_scaf171:136781-176511	OK	0.622779	0.587092	-0.0851339	-0.0505141	0.9252	0.959919	no
TCONS_00005177	XLOC_004822	-	Bm_scaf171:136781-176511	OK	1.79054	0.983624	-0.864214	-1.11231	0.0622	0.183302	no
TCONS_00005178	XLOC_004822	-	Bm_scaf171:136781-176511	OK	1.30891	0.302463	-2.11354	-0.735375	0.3084	0.509487	no
TCONS_00005179	XLOC_004823	-	Bm_scaf171:1781-4084	OK	4.20156	10.8681	1.37111	3.10753	5e-05	0.000445332	yes
TCONS_00005184	XLOC_004825	-	Bm_scaf171:5143-43189	OK	4.9938	4.44982	-0.166389	-0.0842474	0.869	0.931629	no
TCONS_00005185	XLOC_004826	-	Bm_scaf171:104709-105058	OK	1.78453	1.1009	-0.696861	-0.825227	0.1589	0.346627	no
TCONS_00005186	XLOC_004827	-	Bm_scaf171:112096-112483	OK	0.98559	1.02971	0.0631796	0.0730667	0.9036	0.948802	no
TCONS_00005187	XLOC_004828	-	Bm_scaf171:180399-181701	NOTEST	0.231508	0.0853399	-1.43977	0	1	1	no
TCONS_00005188	XLOC_004829	-	Bm_scaf171:183099-183820	NOTEST	0.27121	0.0351581	-2.94748	0	1	1	no
TCONS_00005189	XLOC_004830	-	Bm_scaf1710:539-1496	OK	0.471588	0.221142	-1.09255	-1.2875	0.0335	0.116137	no
TCONS_00005190	XLOC_004831	-	Bm_scaf1712:662-1736	OK	3.55967	3.68837	0.0512377	0.112575	0.8412	0.916035	no
TCONS_00005191	XLOC_004832	-	Bm_scaf1712:2043-3003	OK	0.898628	0.514516	-0.804508	-1.21157	0.04045	0.134086	no
TCONS_00005192	XLOC_004833	-	Bm_scaf1713:1875-2825	OK	6.8156	6.35485	-0.100983	-0.188726	0.74605	0.861666	no
TCONS_00005193	XLOC_004834	-	Bm_scaf1714:1-346	OK	3.2834	4.04557	0.301151	0.483896	0.3903	0.591273	no
TCONS_00005194	XLOC_004835	-	Bm_scaf1719:3219-4157	OK	1.25477	0.941535	-0.414331	-0.695187	0.23045	0.432281	no
TCONS_00005202	XLOC_004838	-	Bm_scaf172:25758-62752	OK	0.834499	0.870106	0.0602805	0.1392	0.80645	0.896944	no
TCONS_00005203	XLOC_004839	-	Bm_scaf172:2778-5201	NOTEST	0.30691	0.0486374	-2.65768	0	1	1	no
TCONS_00005204	XLOC_004840	-	Bm_scaf172:9859-10460	OK	2.71394	0.301814	-3.16865	-3.77946	0.0001	0.000847087	yes
TCONS_00005205	XLOC_004841	-	Bm_scaf172:24691-25410	OK	1.12719	1.09636	-0.0400109	-0.0622324	0.9157	0.954913	no
TCONS_00005206	XLOC_004842	-	Bm_scaf172:143945-146621	OK	3.612	4.94514	0.453214	1.29427	0.0241	0.0897733	no
TCONS_00005207	XLOC_004843	-	Bm_scaf1724:3042-3715	NOTEST	0.179307	0.0178861	-3.32552	0	1	1	no
TCONS_00005208	XLOC_004844	-	Bm_scaf1725:1783-2213	OK	0.481272	0.747461	0.635147	0.642886	0.27745	0.476353	no
TCONS_00005209	XLOC_004845	-	Bm_scaf1726:1912-2067	OK	16.254	15.1868	-0.0979723	-0.126685	0.8185	0.902936	no
TCONS_00005210	XLOC_004846	-	Bm_scaf1727:2535-3675	OK	0.378688	0.020243	-4.22551	-1.9298	0.25155	0.450181	no
TCONS_00005216	XLOC_004848	-	Bm_scaf173:9507-142839	OK	0.0293241	0.697728	4.5725	3.10348	0.0012	0.00778	yes
TCONS_00005217	XLOC_004848	-	Bm_scaf173:9507-142839	OK	0.0264412	0.494698	4.22569	2.95244	0.001	0.00663999	yes
TCONS_00005218	XLOC_004849	-	Bm_scaf173:102-1149	OK	0.425522	1.7575	2.04622	3.20107	5e-05	0.000445332	yes
TCONS_00005219	XLOC_004850	-	Bm_scaf173:1678-4507	OK	0.0266745	0.886451	5.05451	4.06775	0.0026	0.0148537	yes
TCONS_00005220	XLOC_004851	-	Bm_scaf173:4833-6419	OK	0.00563615	0.825592	7.19457	1.38862	0.12125	0.292816	no
TCONS_00005221	XLOC_004852	-	Bm_scaf173:6516-7246	OK	0	0.37092	inf	#NAME?	5e-05	0.000445332	yes
TCONS_00005222	XLOC_004853	-	Bm_scaf173:7396-8132	OK	0.0455419	0.505138	3.47141	2.07181	0.17965	0.373503	no
TCONS_00005223	XLOC_004854	-	Bm_scaf173:8710-9245	OK	0	0.539051	inf	#NAME?	5e-05	0.000445332	yes
TCONS_00005224	XLOC_004855	-	Bm_scaf173:9507-142839	NOTEST	0.0516071	0.296818	2.52394	0	1	1	no
TCONS_00005225	XLOC_004856	-	Bm_scaf173:9507-142839	OK	0	0.424074	inf	#NAME?	0.1159	0.285607	no
TCONS_00005226	XLOC_004857	-	Bm_scaf173:9507-142839	OK	0.010878	0.462626	5.41036	0.968388	0.3148	0.516499	no
TCONS_00005227	XLOC_004858	-	Bm_scaf173:9507-142839	OK	0.0688372	0.459453	2.73866	1.15112	0.17915	0.373215	no
TCONS_00005228	XLOC_004859	-	Bm_scaf173:9507-142839	OK	0.00958112	0.524831	5.77552	0.958092	0.29485	0.49513	no
TCONS_00005229	XLOC_004860	-	Bm_scaf173:9507-142839	OK	0.0212404	0.447662	4.39753	1.61721	0.25305	0.451301	no
TCONS_00005230	XLOC_004860	-	Bm_scaf173:9507-142839	NOTEST	0.00361972	0.0888975	4.61819	0	1	1	no
TCONS_00005231	XLOC_004861	-	Bm_scaf173:9507-142839	OK	0.0183473	0.65404	5.15574	1.02228	0.32895	0.531448	no
TCONS_00005232	XLOC_004862	-	Bm_scaf173:9507-142839	OK	0.00593414	0.549534	6.53303	0.866583	0.38105	0.583129	no
TCONS_00005233	XLOC_004863	-	Bm_scaf173:9507-142839	OK	0.0506063	0.516384	3.35106	1.60705	0.13215	0.309628	no
TCONS_00005234	XLOC_004864	-	Bm_scaf173:9507-142839	OK	0	0.464208	inf	#NAME?	0.0983	0.255389	no
TCONS_00005235	XLOC_004864	-	Bm_scaf173:9507-142839	NOTEST	0.0248877	0.083044	1.73844	0	1	1	no
TCONS_00005236	XLOC_004865	-	Bm_scaf173:9507-142839	OK	0	0.336931	inf	#NAME?	0.1395	0.32095	no
TCONS_00005237	XLOC_004866	-	Bm_scaf173:9507-142839	OK	0.00654907	0.350297	5.74115	0.930139	0.2553	0.453236	no
TCONS_00005238	XLOC_004867	-	Bm_scaf173:9507-142839	OK	0.00625684	0.410973	6.03747	1.20653	0.4027	0.603375	no
TCONS_00005239	XLOC_004868	-	Bm_scaf173:9507-142839	OK	0.0179848	0.662982	5.20412	2.86161	0.0199	0.0773507	no
TCONS_00005240	XLOC_004869	-	Bm_scaf173:9507-142839	OK	0.0251986	0.797367	4.98383	2.63471	0.05485	0.167508	no
TCONS_00005241	XLOC_004870	-	Bm_scaf173:9507-142839	OK	0.0903503	2.01056	4.47592	0.914836	0.25855	0.456705	no
TCONS_00005242	XLOC_004871	-	Bm_scaf173:9507-142839	OK	0.0167937	0.834308	5.63458	2.11627	0.24085	0.441829	no
TCONS_00005243	XLOC_004872	-	Bm_scaf173:9507-142839	OK	0.0496327	1.00179	4.33515	3.41701	5e-05	0.000445332	yes
TCONS_00005244	XLOC_004873	-	Bm_scaf173:9507-142839	OK	0.0526103	1.97361	5.22935	1.89464	0.25215	0.450474	no
TCONS_00005245	XLOC_004874	-	Bm_scaf173:9507-142839	OK	0.0317767	0.821342	4.69194	3.80279	0.00025	0.00193946	yes
TCONS_00005246	XLOC_004875	-	Bm_scaf173:9507-142839	OK	0.05434	0.816228	3.90889	2.06104	0.03525	0.120668	no
TCONS_00005247	XLOC_004876	-	Bm_scaf173:9507-142839	OK	0.0507603	0.329613	2.699	0.833749	0.40635	0.606962	no
TCONS_00005248	XLOC_004877	-	Bm_scaf173:9507-142839	OK	0.344669	1.37068	1.9916	1.01902	0.1477	0.333012	no
TCONS_00005249	XLOC_004878	-	Bm_scaf173:9507-142839	OK	0	0.343173	inf	#NAME?	0.1161	0.285959	no
TCONS_00005250	XLOC_004879	-	Bm_scaf173:9507-142839	OK	0	0.466234	inf	#NAME?	0.2241	0.426026	no
TCONS_00005251	XLOC_004880	-	Bm_scaf173:9507-142839	OK	0.023443	0.439323	4.22805	1.25703	0.4125	0.612513	no
TCONS_00005252	XLOC_004881	-	Bm_scaf173:9507-142839	OK	0.0415573	0.466422	3.48846	0.736528	0.24455	0.444974	no
TCONS_00005253	XLOC_004882	-	Bm_scaf173:142901-143923	OK	0.0304637	0.622725	4.35343	2.60721	0.18365	0.377937	no
TCONS_00005254	XLOC_004883	-	Bm_scaf173:144505-148643	OK	0.0324601	0.527839	4.02336	4.72403	5e-05	0.000445332	yes
TCONS_00005255	XLOC_004884	-	Bm_scaf173:148710-153218	OK	0.0299326	0.539684	4.17232	4.92089	5e-05	0.000445332	yes
TCONS_00005256	XLOC_004885	-	Bm_scaf173:153322-160557	OK	0.0255575	0.76959	4.91227	6.79829	5e-05	0.000445332	yes
TCONS_00005257	XLOC_004886	-	Bm_scaf173:160817-165089	OK	0.0238587	0.678039	4.82878	4.99105	5e-05	0.000445332	yes
TCONS_00005258	XLOC_004887	-	Bm_scaf173:165158-171033	OK	0.030254	0.705825	4.54411	5.99417	5e-05	0.000445332	yes
TCONS_00005260	XLOC_004889	-	Bm_scaf1734:2089-2777	OK	3.97322	1.60054	-1.31175	-2.29044	0.0002	0.00158944	yes
TCONS_00005261	XLOC_004890	-	Bm_scaf1734:2861-3452	OK	17.9094	12.2024	-0.553549	-1.05803	0.0639	0.186987	no
TCONS_00005262	XLOC_004891	-	Bm_scaf1734:100-1357	OK	3.25352	1.4271	-1.18892	-2.45903	5e-05	0.000445332	yes
TCONS_00005270	XLOC_004899	-	Bm_scaf1741:663-1097	OK	1.88913	2.61818	0.470842	0.732717	0.2026	0.401461	no
TCONS_00005271	XLOC_004900	-	Bm_scaf1742:24-742	OK	0.304077	0.688378	1.17876	1.34892	0.0265	0.0968584	no
TCONS_00005273	XLOC_004902	-	Bm_scaf1749:18-2534	OK	43.5556	24.2365	-0.845679	-2.73679	5e-05	0.000445332	yes
TCONS_00005281	XLOC_004910	-	Bm_scaf1754:2866-3733	OK	13.8404	17.367	0.327466	0.654183	0.25365	0.451807	no
TCONS_00005282	XLOC_004911	-	Bm_scaf1756:0-336	OK	23.4345	8.21012	-1.51316	-3.12553	5e-05	0.000445332	yes
TCONS_00005303	XLOC_004917	-	Bm_scaf176:77407-163327	OK	0.302915	1.31337	2.11628	1.21851	0.19285	0.38951	no
TCONS_00005304	XLOC_004917	-	Bm_scaf176:77407-163327	NOTEST	0.152587	0.0928222	-0.717091	0	1	1	no
TCONS_00005305	XLOC_004917	-	Bm_scaf176:77407-163327	OK	0.885131	0.991922	0.164336	0.125221	0.8288	0.908798	no
TCONS_00005309	XLOC_004922	-	Bm_scaf176:52724-61207	OK	1.08917	1.74513	0.680104	1.36552	0.0201	0.0779461	no
TCONS_00005310	XLOC_004922	-	Bm_scaf176:52724-61207	OK	1.01715	0.620936	-0.712009	-0.619193	0.2296	0.431498	no
TCONS_00005313	XLOC_004924	-	Bm_scaf176:77407-163327	OK	1.8756	2.10058	0.163437	0.112713	0.83895	0.914483	no
TCONS_00005314	XLOC_004924	-	Bm_scaf176:77407-163327	NOTEST	0.0980416	0	#NAME?	0	1	1	no
TCONS_00005323	XLOC_004927	-	Bm_scaf176:35440-37579	OK	0.974962	1.11897	0.198748	0.399021	0.4858	0.677239	no
TCONS_00005324	XLOC_004928	-	Bm_scaf176:46597-48411	OK	2.58728	2.28845	-0.177064	-0.40127	0.4903	0.681167	no
TCONS_00005325	XLOC_004929	-	Bm_scaf176:48516-49567	OK	0.788582	1.06531	0.433946	0.721875	0.2077	0.407843	no
TCONS_00005326	XLOC_004930	-	Bm_scaf176:74328-77108	OK	12.2378	9.99987	-0.291364	-1.02042	0.0782	0.217526	no
TCONS_00005327	XLOC_004931	-	Bm_scaf176:77407-163327	OK	3.2122	3.54813	0.143499	0.150746	0.78665	0.885899	no
TCONS_00005328	XLOC_004932	-	Bm_scaf176:77407-163327	OK	1.60031	1.67266	0.0637968	0.0181411	0.9721	0.981968	no
TCONS_00005329	XLOC_004933	-	Bm_scaf176:77407-163327	OK	4.42321	4.19277	-0.0771902	-0.0563899	0.9184	0.95622	no
TCONS_00005330	XLOC_004934	-	Bm_scaf176:164076-168521	OK	2.13828	1.8658	-0.196657	-0.531187	0.35125	0.554905	no
TCONS_00005331	XLOC_004935	-	Bm_scaf176:168734-170024	OK	2.6981	2.43192	-0.149843	-0.322711	0.5696	0.744382	no
TCONS_00005332	XLOC_004936	-	Bm_scaf176:170291-171249	OK	3.50351	3.76082	0.102245	0.220732	0.69865	0.833864	no
TCONS_00005336	XLOC_004939	-	Bm_scaf177:86529-233072	OK	5.84747	5.19327	-0.17117	-0.379387	0.5143	0.700697	no
TCONS_00005337	XLOC_004939	-	Bm_scaf177:86529-233072	OK	17.2351	19.7812	0.198778	0.608262	0.28925	0.488961	no
TCONS_00005338	XLOC_004940	-	Bm_scaf177:41253-41644	OK	2.28978	1.55449	-0.558766	-0.793936	0.17135	0.363308	no
TCONS_00005339	XLOC_004941	-	Bm_scaf1776:22-379	OK	3.20987	2.01758	-0.669887	-0.994073	0.08765	0.235291	no
TCONS_00005340	XLOC_004942	-	Bm_scaf1778:1896-3330	OK	12.1335	10.7205	-0.17862	-0.537568	0.35405	0.557622	no
TCONS_00005341	XLOC_004943	-	Bm_scaf1778:14-1080	OK	0.466128	0.568221	0.285725	0.410849	0.4668	0.66156	no
TCONS_00005353	XLOC_004951	-	Bm_scaf178:26-3359	OK	0	0.639631	inf	#NAME?	5e-05	0.000445332	yes
TCONS_00005354	XLOC_004952	-	Bm_scaf178:68955-69715	OK	0.358882	2.53683	2.82145	3.93531	5e-05	0.000445332	yes
TCONS_00005355	XLOC_004953	-	Bm_scaf178:131368-131946	OK	1.19753	1.30279	0.121546	0.182042	0.7513	0.865061	no
TCONS_00005356	XLOC_004954	-	Bm_scaf1789:1814-2231	OK	0.967335	0.377011	-1.35941	-1.25797	0.0405	0.134192	no
TCONS_00005678	XLOC_005268	-	Bm_scaf180:43205-43816	OK	0.355014	0.542018	0.610466	0.649128	0.2535	0.451709	no
TCONS_00005679	XLOC_005269	-	Bm_scaf180:43951-44487	OK	0.577254	0.905806	0.649996	0.773594	0.1742	0.367219	no
TCONS_00005686	XLOC_005276	-	Bm_scaf1814:2635-3324	OK	53.6993	38.65	-0.474435	-1.63799	0.00435	0.0228108	yes
TCONS_00005687	XLOC_005277	-	Bm_scaf1817:443-1012	OK	1.64523	0.829179	-0.988531	-1.43168	0.0165	0.0668684	no
TCONS_00005688	XLOC_005278	-	Bm_scaf1817:2432-3871	OK	5.17136	3.47949	-0.571668	-1.38369	0.0164	0.0666164	no
TCONS_00005700	XLOC_005284	-	Bm_scaf182:1304-15193	OK	3.62707	3.06557	-0.242647	-0.392925	0.41535	0.615463	no
TCONS_00005701	XLOC_005284	-	Bm_scaf182:1304-15193	OK	0.000759532	2.36906	11.6069	0.620023	0.2368	0.438291	no
TCONS_00005702	XLOC_005284	-	Bm_scaf182:1304-15193	OK	0.177394	2.91898	4.04043	1.85446	0.22525	0.426858	no
TCONS_00005703	XLOC_005284	-	Bm_scaf182:1304-15193	OK	0.0274026	1.80201	6.03915	1.9985	0.14095	0.322675	no
TCONS_00005712	XLOC_005289	-	Bm_scaf182:139182-141558	OK	1.81578	0.981515	-0.887504	-0.692891	0.22025	0.421543	no
TCONS_00005713	XLOC_005289	-	Bm_scaf182:139182-141558	NOTEST	0.301811	0.242607	-0.315021	0	1	1	no
TCONS_00005714	XLOC_005290	-	Bm_scaf182:1304-15193	OK	0.304825	15.1885	5.63885	1.82612	0.1185	0.289608	no
TCONS_00005715	XLOC_005291	-	Bm_scaf182:31705-31949	OK	3.96126	6.10717	0.624547	0.890554	0.1216	0.293283	no
TCONS_00005716	XLOC_005292	-	Bm_scaf182:124735-130754	OK	0.0112092	0.905556	6.33605	4.94522	0.0018	0.0109606	yes
TCONS_00005717	XLOC_005293	-	Bm_scaf182:130991-132443	OK	0.611404	0.382724	-0.675824	-1.04128	0.069	0.198212	no
TCONS_00005718	XLOC_005294	-	Bm_scaf182:143066-143785	OK	0.672048	0.67917	0.0152089	0.0205804	0.9612	0.976591	no
TCONS_00005719	XLOC_005295	-	Bm_scaf1822:54-2723	OK	1.13132	0.93107	-0.281042	-0.593091	0.30515	0.506072	no
TCONS_00005720	XLOC_005296	-	Bm_scaf183:4843-29804	OK	4.32889	16.6715	1.94531	4.61376	5e-05	0.000445332	yes
TCONS_00005721	XLOC_005296	-	Bm_scaf183:4843-29804	OK	7.97419	31.1533	1.96597	5.81929	5e-05	0.000445332	yes
TCONS_00005723	XLOC_005298	-	Bm_scaf183:71086-71819	OK	60.0564	43.4694	-0.466317	-1.47384	0.0098	0.0443078	yes
TCONS_00005727	XLOC_005301	-	Bm_scaf183:8-701	OK	0.198329	0.529929	1.4179	1.39228	0.0268	0.0976807	no
TCONS_00005728	XLOC_005302	-	Bm_scaf183:769-2050	OK	0.0705032	0.372711	2.4023	2.1663	0.0066	0.0322338	yes
TCONS_00005729	XLOC_005303	-	Bm_scaf183:2759-4476	OK	0.100993	0.36849	1.86737	2.23448	0.00195	0.0117262	yes
TCONS_00005730	XLOC_005304	-	Bm_scaf183:29887-31030	NOTEST	0.0953116	0.280784	1.55874	0	1	1	no
TCONS_00005731	XLOC_005305	-	Bm_scaf183:31107-33148	NOTEST	0.0464131	0.258245	2.47614	0	1	1	no
TCONS_00005732	XLOC_005306	-	Bm_scaf183:62541-63056	OK	0.699492	0.447209	-0.645359	-0.678209	0.241	0.441914	no
TCONS_00005733	XLOC_005307	-	Bm_scaf183:63482-66008	OK	0.0545038	0.373631	2.77719	3.14192	0.0001	0.000847087	yes
TCONS_00005734	XLOC_005308	-	Bm_scaf183:67176-67906	OK	4.67987	24.8233	2.40715	5.96332	5e-05	0.000445332	yes
TCONS_00005741	XLOC_005313	-	Bm_scaf184:1692-2419	OK	0.192907	0.388602	1.01039	0.984947	0.0949	0.249149	no
TCONS_00005742	XLOC_005314	-	Bm_scaf184:2823-3749	OK	0.235463	0.514079	1.12649	1.30279	0.0282	0.101646	no
TCONS_00005743	XLOC_005315	-	Bm_scaf184:3818-5074	OK	0.21128	0.605161	1.51817	1.95709	0.00215	0.0127422	yes
TCONS_00005744	XLOC_005316	-	Bm_scaf184:55700-55903	OK	4.45493	3.23709	-0.460705	-0.52158	0.36825	0.571779	no
TCONS_00005745	XLOC_005317	-	Bm_scaf1844:1637-2271	OK	0.114896	1.10643	3.26751	2.41574	0.0496	0.154951	no
TCONS_00005746	XLOC_005318	-	Bm_scaf1844:2321-3080	OK	0.0474036	0.492197	3.37617	2.18151	0.1165	0.286267	no
TCONS_00005747	XLOC_005319	-	Bm_scaf1848:0-847	OK	2.96858	3.17466	0.0968293	0.199201	0.72795	0.851796	no
TCONS_00005748	XLOC_005320	-	Bm_scaf1848:1149-2739	OK	2.05509	2.02049	-0.0245009	-0.0529234	0.92455	0.959598	no
TCONS_00005749	XLOC_005321	-	Bm_scaf1849:35904-36829	NOTEST	0.105789	0.21055	0.992968	0	1	1	no
TCONS_00005759	XLOC_005331	-	Bm_scaf1857:732-1602	OK	52.4939	32.5268	-0.69052	-2.16678	0.0001	0.000847087	yes
TCONS_00005760	XLOC_005332	-	Bm_scaf1858:8-678	OK	10.8451	7.35075	-0.561086	-1.25857	0.0269	0.0979142	no
TCONS_00005773	XLOC_005338	-	Bm_scaf186:81633-81765	OK	5.586	2.25768	-1.30697	-3.83717	0.48365	0.6755	no
TCONS_00005774	XLOC_005339	-	Bm_scaf1860:0-455	OK	13.2043	20.0605	0.603346	1.41391	0.0141	0.059126	no
TCONS_00005775	XLOC_005340	-	Bm_scaf1860:1098-1348	OK	0.204469	1.35444	2.72774	1.65017	0.25535	0.453244	no
TCONS_00005776	XLOC_005341	-	Bm_scaf1862:309-726	OK	1.02763	1.21153	0.237508	0.292081	0.5982	0.765623	no
TCONS_00005777	XLOC_005342	-	Bm_scaf1869:964-1449	OK	1.02584	1.7241	0.749036	1.04569	0.06755	0.195076	no
TCONS_00005778	XLOC_005343	-	Bm_scaf1869:2397-2754	OK	1.43737	1.83104	0.349235	0.441118	0.43225	0.631047	no
TCONS_00005783	XLOC_005348	-	Bm_scaf187:131623-141280	OK	4.09925	8.37088	1.03002	3.93223	5e-05	0.000445332	yes
TCONS_00005784	XLOC_005349	-	Bm_scaf187:2-1004	OK	1.2893	1.83089	0.505955	0.94406	0.0983	0.255389	no
TCONS_00005785	XLOC_005350	-	Bm_scaf187:48619-49302	OK	8.60536	10.0436	0.222974	0.526764	0.36455	0.567977	no
TCONS_00005786	XLOC_005351	-	Bm_scaf187:51956-52451	OK	0.374126	0.9988	1.41667	1.49476	0.02075	0.07998	no
TCONS_00005787	XLOC_005352	-	Bm_scaf187:72752-74010	OK	8.50448	7.09265	-0.261898	-0.707009	0.2181	0.4196	no
TCONS_00005788	XLOC_005353	-	Bm_scaf187:76493-76896	OK	5.42631	2.77695	-0.966471	-1.67861	0.00425	0.0223962	yes
TCONS_00005789	XLOC_005354	-	Bm_scaf187:78190-79277	OK	1.53727	1.2343	-0.316681	-0.590788	0.2995	0.500302	no
TCONS_00005790	XLOC_005355	-	Bm_scaf187:79413-79636	OK	1.50104	0.742058	-1.01636	-0.684843	0.30475	0.50566	no
TCONS_00005791	XLOC_005356	-	Bm_scaf187:107549-108224	OK	0.381087	0.341941	-0.156374	-0.154501	0.79585	0.890811	no
TCONS_00005792	XLOC_005357	-	Bm_scaf1870:231-1320	NOTEST	0.130687	0.0834101	-0.64782	0	1	1	no
TCONS_00005793	XLOC_005358	-	Bm_scaf1874:7-1515	OK	0.382882	0.416929	0.122903	0.182123	0.7499	0.864113	no
TCONS_00005794	XLOC_005359	-	Bm_scaf1874:2202-3089	OK	0.679487	0.69988	0.0426611	0.0624031	0.91325	0.95352	no
TCONS_00005795	XLOC_005360	-	Bm_scaf1876:288-962	OK	0.347779	0.272174	-0.353644	-0.33997	0.54785	0.727415	no
TCONS_00005799	XLOC_005363	-	Bm_scaf188:24738-30397	OK	0.578943	0.477465	-0.278025	-0.593517	0.29435	0.494596	no
TCONS_00005800	XLOC_005364	-	Bm_scaf188:37183-38801	OK	0.258963	0.368982	0.510803	0.720089	0.20065	0.399075	no
TCONS_00005801	XLOC_005365	-	Bm_scaf188:40511-41915	NOTEST	0.219247	0.230846	0.0743682	0	1	1	no
TCONS_00005802	XLOC_005366	-	Bm_scaf188:42149-43652	OK	0.388118	0.302651	-0.358838	-0.497591	0.3812	0.583329	no
TCONS_00005803	XLOC_005367	-	Bm_scaf188:44416-46105	OK	0.311117	0.257594	-0.272361	-0.372557	0.5114	0.698207	no
TCONS_00005804	XLOC_005368	-	Bm_scaf188:46557-47774	OK	0.352887	0.343507	-0.0388702	-0.0516005	0.93305	0.963911	no
TCONS_00005805	XLOC_005369	-	Bm_scaf188:47958-48350	OK	0.714373	0.327227	-1.12639	-1.02516	0.12875	0.304304	no
TCONS_00005806	XLOC_005370	-	Bm_scaf188:49870-52198	NOTEST	0.305515	0.209313	-0.545582	0	1	1	no
TCONS_00005807	XLOC_005371	-	Bm_scaf188:52697-54126	NOTEST	0.243797	0.204133	-0.25617	0	1	1	no
TCONS_00005808	XLOC_005372	-	Bm_scaf188:55686-57276	OK	0.333145	0.292791	-0.186283	-0.261826	0.6515	0.802334	no
TCONS_00005809	XLOC_005373	-	Bm_scaf1882:341-1519	NOTEST	0.218282	0.248297	0.185879	0	1	1	no
TCONS_00005810	XLOC_005374	-	Bm_scaf1883:861-1559	OK	1.55147	1.26328	-0.296464	-0.486693	0.39035	0.591289	no
TCONS_00005811	XLOC_005375	-	Bm_scaf1884:1669-2785	OK	8.51075	22.4421	1.39885	3.085	5e-05	0.000445332	yes
TCONS_00006108	XLOC_005670	-	Bm_scaf1907:2703-3181	OK	0.615695	0.193509	-1.66982	-1.19302	0.01925	0.0754805	no
TCONS_00006115	XLOC_005674	-	Bm_scaf191:59823-66638	OK	2.21022	1.8973	-0.220242	-0.66933	0.2511	0.450021	no
TCONS_00006118	XLOC_005676	-	Bm_scaf191:73493-77202	OK	0.185168	0.403142	1.12245	0.578262	0.25635	0.454481	no
TCONS_00006119	XLOC_005676	-	Bm_scaf191:73493-77202	OK	0.818349	0.757334	-0.111788	-0.167443	0.76675	0.87418	no
TCONS_00006120	XLOC_005676	-	Bm_scaf191:73493-77202	OK	0.786291	0.0955881	-3.04016	-2.00539	0.0125	0.0538646	no
TCONS_00006132	XLOC_005681	-	Bm_scaf191:22179-22746	OK	2.52741	2.49778	-0.0170176	-0.0301304	0.94815	0.970241	no
TCONS_00006133	XLOC_005682	-	Bm_scaf191:49144-57017	OK	3.17136	2.43507	-0.381134	-1.28854	0.02345	0.0880418	no
TCONS_00006134	XLOC_005683	-	Bm_scaf191:57398-59338	OK	2.49019	2.47929	-0.00632971	-0.0146747	0.9808	0.986697	no
TCONS_00006135	XLOC_005684	-	Bm_scaf191:174624-175136	OK	0.984601	0.662631	-0.571333	-0.695616	0.22085	0.422233	no
TCONS_00006136	XLOC_005685	-	Bm_scaf1910:2728-3074	OK	2.11986	0.775433	-1.4509	-1.54114	0.0121	0.0524654	no
TCONS_00006144	XLOC_005689	-	Bm_scaf192:5940-37528	OK	7.93846	5.99559	-0.404957	-0.540811	0.3419	0.544933	no
TCONS_00006145	XLOC_005689	-	Bm_scaf192:5940-37528	OK	4.02093	3.5329	-0.186676	-0.233033	0.70745	0.83975	no
TCONS_00006146	XLOC_005689	-	Bm_scaf192:5940-37528	OK	3.60744	3.30464	-0.126483	-0.221188	0.70025	0.835009	no
TCONS_00006147	XLOC_005689	-	Bm_scaf192:5940-37528	OK	0.306779	2.98934	3.28455	1.46799	0.161	0.349376	no
TCONS_00006149	XLOC_005691	-	Bm_scaf192:100479-108284	OK	57.3891	15.4384	-1.89425	-5.69793	5e-05	0.000445332	yes
TCONS_00006156	XLOC_005693	-	Bm_scaf192:246-1985	NOTEST	0.157738	0.277149	0.813135	0	1	1	no
TCONS_00006157	XLOC_005694	-	Bm_scaf192:2565-3123	OK	0.303716	0.395058	0.37934	0.345651	0.53645	0.717943	no
TCONS_00006158	XLOC_005695	-	Bm_scaf192:38441-40477	OK	5.63363	6.66172	0.241828	0.690883	0.225	0.4266	no
TCONS_00006159	XLOC_005696	-	Bm_scaf192:41846-100339	NOTEST	0.120854	0.29544	1.2896	0	1	1	no
TCONS_00006160	XLOC_005697	-	Bm_scaf192:41846-100339	NOTEST	0.130936	0.272518	1.05749	0	1	1	no
TCONS_00006161	XLOC_005698	-	Bm_scaf192:41846-100339	NOTEST	0.0131231	0.275851	4.39371	0	1	1	no
TCONS_00006172	XLOC_005706	-	Bm_scaf193:87980-88366	OK	0.11333	3.34097	4.88167	3.37275	0.17965	0.373503	no
TCONS_00006173	XLOC_005707	-	Bm_scaf193:101443-101673	OK	1.24555	1.79548	0.527593	0.463149	0.42545	0.624467	no
TCONS_00006174	XLOC_005708	-	Bm_scaf193:119729-120006	OK	1.52286	2.1534	0.499835	0.568629	0.32115	0.523477	no
TCONS_00006175	XLOC_005709	-	Bm_scaf193:173638-175448	NOTEST	0.257798	0.110911	-1.21684	0	1	1	no
TCONS_00006176	XLOC_005710	-	Bm_scaf1937:1216-1945	OK	0.367494	0.0693408	-2.40594	-1.38765	0.0408	0.134947	no
TCONS_00006187	XLOC_005721	-	Bm_scaf1941:3-1354	OK	1.11328	0.827279	-0.428375	-0.784885	0.1752	0.368342	no
TCONS_00006193	XLOC_005726	-	Bm_scaf195:9-6739	OK	0.884128	0.130842	-2.75643	-5.4417	5e-05	0.000445332	yes
TCONS_00006194	XLOC_005727	-	Bm_scaf195:11008-21572	OK	1.12444	0.153847	-2.86964	-6.33427	5e-05	0.000445332	yes
TCONS_00006195	XLOC_005728	-	Bm_scaf195:33844-37838	OK	0.797912	0.096983	-3.04043	-4.82188	5e-05	0.000445332	yes
TCONS_00006196	XLOC_005729	-	Bm_scaf195:37908-38747	OK	0.753817	0.149364	-2.33539	-2.34419	0.0026	0.0148537	yes
TCONS_00006197	XLOC_005730	-	Bm_scaf195:48793-49773	NOTEST	0.0124896	0.129101	3.36971	0	1	1	no
TCONS_00006198	XLOC_005731	-	Bm_scaf1951:0-930	OK	0.0683705	0.721034	3.39862	2.49281	0.0475	0.150224	no
TCONS_00006199	XLOC_005732	-	Bm_scaf1951:2006-3115	OK	0.021803	0.839517	5.26696	2.65602	0.2519	0.450278	no
TCONS_00006200	XLOC_005733	-	Bm_scaf1953:1665-2399	OK	0.218504	0.515162	1.23736	1.28232	0.0399	0.132688	no
TCONS_00006201	XLOC_005734	-	Bm_scaf1953:2486-3277	OK	0.213328	0.385534	0.853783	0.899073	0.13445	0.312912	no
TCONS_00006202	XLOC_005735	-	Bm_scaf1959:2602-3217	OK	0.515912	1.4305	1.47132	1.91994	0.00375	0.0201369	yes
TCONS_00006206	XLOC_005738	-	Bm_scaf196:59857-70802	OK	0.959156	0.93114	-0.0427665	-0.0796668	0.88735	0.940842	no
TCONS_00006207	XLOC_005738	-	Bm_scaf196:59857-70802	OK	0.139515	0.349624	1.32538	0.59532	0.38045	0.582496	no
TCONS_00006208	XLOC_005738	-	Bm_scaf196:59857-70802	OK	0.252811	1.26113	2.31859	1.50347	0.03155	0.110865	no
TCONS_00006209	XLOC_005738	-	Bm_scaf196:59857-70802	NOTEST	0.173699	0.0570204	-1.60704	0	1	1	no
TCONS_00006210	XLOC_005738	-	Bm_scaf196:59857-70802	OK	0.163285	0.359954	1.14042	0.641335	0.30125	0.502134	no
TCONS_00006211	XLOC_005738	-	Bm_scaf196:59857-70802	OK	0.10149	1.33771	3.72036	1.85031	0.12515	0.298314	no
TCONS_00006217	XLOC_005742	-	Bm_scaf196:86005-94251	OK	0.541863	0.337754	-0.681958	-0.376266	0.57305	0.746968	no
TCONS_00006222	XLOC_005743	-	Bm_scaf196:94743-107286	OK	0.581721	0.62137	0.0951253	0.102152	0.8596	0.925806	no
TCONS_00006223	XLOC_005743	-	Bm_scaf196:94743-107286	OK	0.313977	0.208303	-0.591979	-0.36342	0.53905	0.720586	no
TCONS_00006224	XLOC_005743	-	Bm_scaf196:94743-107286	OK	0.543091	0.534587	-0.0227669	-0.0387206	0.94905	0.970731	no
TCONS_00006225	XLOC_005743	-	Bm_scaf196:94743-107286	OK	0.476377	0.25947	-0.876535	-1.09362	0.07715	0.215346	no
TCONS_00006226	XLOC_005744	-	Bm_scaf196:14350-14522	OK	3.57755	4.37434	0.290095	0.358039	0.65165	0.802411	no
TCONS_00006227	XLOC_005745	-	Bm_scaf196:26431-55772	OK	1.347	2.68377	0.994516	0.202232	0.6567	0.805823	no
TCONS_00006228	XLOC_005746	-	Bm_scaf196:70907-71567	OK	1.51823	2.75506	0.859694	1.51979	0.01	0.045076	yes
TCONS_00006229	XLOC_005747	-	Bm_scaf196:108339-110081	OK	0.674084	0.491843	-0.45473	-0.770884	0.18005	0.373893	no
TCONS_00006233	XLOC_005750	-	Bm_scaf1967:323-559	OK	0	2.39412	inf	#NAME?	5e-05	0.000445332	yes
TCONS_00006242	XLOC_005755	-	Bm_scaf197:11-3994	OK	0.59416	0.178882	-1.73184	-3.0666	5e-05	0.000445332	yes
TCONS_00006243	XLOC_005756	-	Bm_scaf197:4199-5195	OK	0.314055	0.0236982	-3.72817	-1.69839	0.25155	0.450181	no
TCONS_00006244	XLOC_005757	-	Bm_scaf197:16062-16512	OK	1.10329	0.653201	-0.756214	-0.891601	0.1337	0.311918	no
TCONS_00006245	XLOC_005758	-	Bm_scaf1970:192-1072	OK	0.217298	0.463329	1.09237	1.22378	0.04275	0.139685	no
TCONS_00006246	XLOC_005759	-	Bm_scaf1970:1536-2522	OK	0.0636689	0.320544	2.33186	1.57046	0.08745	0.234902	no
TCONS_00006247	XLOC_005760	-	Bm_scaf1971:650-2472	OK	17.3018	23.0218	0.412081	0.985283	0.08675	0.23365	no
TCONS_00006248	XLOC_005760	-	Bm_scaf1971:650-2472	OK	1.11789	4.17081	1.89955	0.676615	0.3816	0.583643	no
TCONS_00006249	XLOC_005761	-	Bm_scaf1973:4-1391	OK	2.04712	2.08768	0.0283021	0.0599585	0.9157	0.954913	no
TCONS_00006250	XLOC_005762	-	Bm_scaf1977:10-1114	OK	2.12139	2.11586	-0.00376277	-0.00741241	0.98795	0.991359	no
TCONS_00006251	XLOC_005763	-	Bm_scaf1977:1915-2975	OK	1.86202	1.2666	-0.555903	-1.05023	0.063	0.184913	no
TCONS_00006266	XLOC_005770	-	Bm_scaf1984:0-1493	OK	32.134	34.5878	0.106162	0.310311	0.5887	0.758717	no
TCONS_00006276	XLOC_005776	-	Bm_scaf1990:1890-2760	NOTEST	0.0739578	0.215038	1.53982	0	1	1	no
TCONS_00006277	XLOC_005777	-	Bm_scaf1992:130-1006	OK	2.98251	2.1909	-0.445004	-0.695618	0.21985	0.421181	no
TCONS_00006278	XLOC_005778	-	Bm_scaf1992:2414-2897	OK	2.77633	2.4231	-0.196329	-0.33476	0.5593	0.736448	no
TCONS_00006856	XLOC_006355	-	Bm_scaf200:208108-222004	OK	315.677	210.427	-0.585129	-2.24986	0.00015	0.0012229	yes
TCONS_00006857	XLOC_006356	-	Bm_scaf200:5306-7896	OK	0.379179	0.75156	0.987011	1.09484	0.06645	0.19253	no
TCONS_00006858	XLOC_006356	-	Bm_scaf200:5306-7896	OK	1.24942	1.22839	-0.0244894	-0.0413476	0.94175	0.967162	no
TCONS_00006868	XLOC_006361	-	Bm_scaf200:2-679	OK	1.29907	1.38444	0.0918186	0.148173	0.7963	0.890938	no
TCONS_00006869	XLOC_006362	-	Bm_scaf200:2328-4758	OK	1.44513	1.54459	0.0960211	0.212275	0.7095	0.840751	no
TCONS_00006870	XLOC_006363	-	Bm_scaf200:8741-10157	OK	1.37242	1.60165	0.222836	0.445202	0.4303	0.629365	no
TCONS_00006871	XLOC_006364	-	Bm_scaf200:23026-23910	OK	0.715072	0.563216	-0.344401	-0.484726	0.3942	0.594715	no
TCONS_00006872	XLOC_006365	-	Bm_scaf200:31813-32635	OK	0.694033	0.937438	0.433719	0.644339	0.2566	0.454724	no
TCONS_00006873	XLOC_006366	-	Bm_scaf200:33176-33834	OK	1.02027	0.853495	-0.257492	-0.370334	0.51455	0.700783	no
TCONS_00006874	XLOC_006367	-	Bm_scaf200:41548-42123	OK	1.13042	0.864337	-0.387194	-0.536091	0.34695	0.550696	no
TCONS_00006875	XLOC_006368	-	Bm_scaf200:42851-46015	OK	0.968367	0.934486	-0.0513797	-0.109955	0.85015	0.920827	no
TCONS_00006876	XLOC_006369	-	Bm_scaf200:46802-47071	OK	1.82159	1.52288	-0.258399	-0.278224	0.63615	0.792222	no
TCONS_00006877	XLOC_006370	-	Bm_scaf200:47214-47870	OK	0.698509	0.433511	-0.688208	-0.816237	0.1533	0.339554	no
TCONS_00006878	XLOC_006371	-	Bm_scaf200:50341-55038	OK	2.14961	2.7434	0.35189	1.01615	0.07965	0.220454	no
TCONS_00006879	XLOC_006372	-	Bm_scaf200:66479-67866	OK	1.13941	1.70836	0.584334	1.15346	0.04565	0.146194	no
TCONS_00006880	XLOC_006373	-	Bm_scaf200:183849-185043	OK	0.957761	0.446798	-1.10004	-1.74191	0.0041	0.0217012	yes
TCONS_00006881	XLOC_006374	-	Bm_scaf200:206878-208044	NOTEST	0.293355	0.0516391	-2.50611	0	1	1	no
TCONS_00006882	XLOC_006375	-	Bm_scaf2007:8-1455	OK	4.9109	2.85227	-0.783879	-1.84934	0.0015	0.00941129	yes
TCONS_00006883	XLOC_006376	-	Bm_scaf2008:0-439	OK	0.948684	1.92438	1.02039	1.3316	0.02325	0.0874554	no
TCONS_00006884	XLOC_006377	-	Bm_scaf2009:5-752	OK	0.0797781	0.401386	2.33093	1.49069	0.0724	0.205574	no
TCONS_00006902	XLOC_006384	-	Bm_scaf201:1109-1788	OK	0.129189	0.45084	1.80313	1.31695	0.02715	0.0986204	no
TCONS_00006903	XLOC_006385	-	Bm_scaf201:26239-27176	OK	0.236579	0.394825	0.738893	0.808643	0.14725	0.332297	no
TCONS_00006904	XLOC_006386	-	Bm_scaf2011:52-817	OK	0.782731	0.925229	0.241294	0.350481	0.54095	0.722062	no
TCONS_00006905	XLOC_006387	-	Bm_scaf2011:2752-3704	OK	1.46436	1.56888	0.0994683	0.182762	0.7497	0.864082	no
TCONS_00006906	XLOC_006388	-	Bm_scaf2017:2516-3102	OK	0.422795	0.181243	-1.22204	-1.09149	0.09825	0.255348	no
TCONS_00006912	XLOC_006394	-	Bm_scaf2022:672-942	NOTEST	0.0860514	0.0884164	0.039115	0	1	1	no
TCONS_00006913	XLOC_006395	-	Bm_scaf2025:79-979	OK	0.542857	0.101471	-2.41951	-2.22691	0.0095	0.0431993	yes
TCONS_00006914	XLOC_006396	-	Bm_scaf203:1717-8032	OK	8.2038	15.0559	0.875963	2.97616	5e-05	0.000445332	yes
TCONS_00006923	XLOC_006400	-	Bm_scaf203:943-1412	OK	1.0381	3.3331	1.68292	2.5085	0.0004	0.00295249	yes
TCONS_00006924	XLOC_006401	-	Bm_scaf203:32299-94732	OK	0.663378	0.578556	-0.197374	-0.048214	0.918	0.956084	no
TCONS_00006925	XLOC_006402	-	Bm_scaf203:32299-94732	OK	0.253868	0.483915	0.930674	0.2137	0.60225	0.768738	no
TCONS_00006926	XLOC_006403	-	Bm_scaf203:32299-94732	OK	0.161276	0.378413	1.23043	0.375146	0.63715	0.793009	no
TCONS_00006927	XLOC_006404	-	Bm_scaf203:96064-97614	OK	0.115619	0.408889	1.82234	2.10055	0.00285	0.0160011	yes
TCONS_00006928	XLOC_006405	-	Bm_scaf203:97974-100356	OK	0.210961	0.456526	1.11372	1.7478	0.00425	0.0223962	yes
TCONS_00006929	XLOC_006406	-	Bm_scaf2035:196-689	NOTEST	0.297471	0.117296	-1.34259	0	1	1	no
TCONS_00006946	XLOC_006413	-	Bm_scaf204:71828-76266	OK	1.07473	1.68109	0.645422	1.15694	0.04745	0.150161	no
TCONS_00006947	XLOC_006413	-	Bm_scaf204:71828-76266	NOTEST	0.124713	0.209664	0.749467	0	1	1	no
TCONS_00006951	XLOC_006415	-	Bm_scaf204:5-831	OK	0.355789	0.525593	0.562926	0.679548	0.234	0.43591	no
TCONS_00006952	XLOC_006416	-	Bm_scaf204:80566-81149	OK	0.195675	0.558034	1.51189	1.24623	0.08825	0.236499	no
TCONS_00006953	XLOC_006417	-	Bm_scaf2049:1107-1686	OK	1.24088	1.78171	0.521893	0.813105	0.1588	0.346459	no
TCONS_00006954	XLOC_006418	-	Bm_scaf2049:2306-3065	OK	1.61762	1.9455	0.266267	0.476291	0.4074	0.607847	no
TCONS_00006956	XLOC_006420	-	Bm_scaf205:38410-38727	OK	3.82993	3.41831	-0.164036	-0.249772	0.65765	0.806493	no
TCONS_00006972	XLOC_006427	-	Bm_scaf206:55026-57109	NOTEST	0.296321	0.0998362	-1.56953	0	1	1	no
TCONS_00006973	XLOC_006428	-	Bm_scaf206:57282-57911	OK	0.360476	0.0896215	-2.00799	-1.28738	0.0699	0.200126	no
TCONS_00006974	XLOC_006429	-	Bm_scaf206:66645-66919	OK	4.53044	2.42728	-0.900309	-1.2136	0.0375	0.126377	no
TCONS_00006975	XLOC_006430	-	Bm_scaf2067:1770-2918	OK	8.85505	8.83201	-0.00375807	-0.00750255	0.9903	0.992852	no
TCONS_00006976	XLOC_006431	-	Bm_scaf2067:116-453	OK	1.83851	2.48237	0.43318	0.591421	0.29085	0.490641	no
TCONS_00006982	XLOC_006435	-	Bm_scaf207:7664-7893	OK	1.34484	3.87016	1.52496	1.54859	0.0189	0.0744884	no
TCONS_00006983	XLOC_006436	-	Bm_scaf207:75437-75563	NOTEST	1.5281	0	#NAME?	0	1	1	no
TCONS_00006984	XLOC_006437	-	Bm_scaf2074:1112-2407	OK	0.680533	0.828804	0.284366	0.482824	0.3925	0.593196	no
TCONS_00006990	XLOC_006443	-	Bm_scaf2084:2720-3746	OK	2.08499	1.82932	-0.188731	-0.374359	0.50455	0.692585	no
TCONS_00006991	XLOC_006444	-	Bm_scaf2086:9-2373	OK	4.05107	5.85377	0.531063	1.09874	0.05395	0.165519	no
TCONS_00006992	XLOC_006444	-	Bm_scaf2086:9-2373	OK	0.640899	1.05136	0.714091	0.443701	0.43505	0.633406	no
TCONS_00006993	XLOC_006444	-	Bm_scaf2086:9-2373	OK	1.01479	1.21353	0.258036	0.249539	0.67345	0.816806	no
TCONS_00006994	XLOC_006445	-	Bm_scaf2087:5-982	OK	3.51448	1.92475	-0.868636	-1.7817	0.0018	0.0109606	yes
TCONS_00006997	XLOC_006448	-	Bm_scaf209:86353-90400	OK	9.4639	19.4954	1.04262	3.2262	5e-05	0.000445332	yes
TCONS_00007003	XLOC_006451	-	Bm_scaf209:2-3280	OK	221.847	200.177	-0.148285	-0.563629	0.33115	0.533615	no
TCONS_00007004	XLOC_006452	-	Bm_scaf209:4101-6128	OK	0.478583	0.747081	0.642496	1.16246	0.0455	0.145839	no
TCONS_00007005	XLOC_006453	-	Bm_scaf209:9968-10883	OK	1.24469	2.72493	1.13043	2.11566	0.0004	0.00295249	yes
TCONS_00007006	XLOC_006454	-	Bm_scaf209:45948-46544	OK	0.363954	0.131135	-1.4727	-1.09034	0.20065	0.399075	no
TCONS_00007007	XLOC_006455	-	Bm_scaf209:46668-47297	NOTEST	0.234667	0.195709	-0.261907	0	1	1	no
TCONS_00007008	XLOC_006456	-	Bm_scaf209:51316-52287	NOTEST	0.255027	0.20952	-0.283563	0	1	1	no
TCONS_00007009	XLOC_006457	-	Bm_scaf209:52907-54483	OK	0.314311	0.409195	0.380594	0.55248	0.34195	0.544984	no
TCONS_00007010	XLOC_006458	-	Bm_scaf209:83426-83563	OK	18.0385	16.3041	-0.145848	-0.160385	0.78195	0.883206	no
TCONS_00007011	XLOC_006459	-	Bm_scaf2091:28-343	OK	1.20774	2.86368	1.24556	1.46718	0.01495	0.061936	no
TCONS_00007012	XLOC_006460	-	Bm_scaf2091:419-767	OK	3.31326	3.45954	0.0623298	0.0925762	0.8711	0.932759	no
TCONS_00007013	XLOC_006461	-	Bm_scaf2091:1398-2458	OK	0.202261	0.549087	1.44082	1.71216	0.0065	0.0318493	yes
TCONS_00007223	XLOC_006665	-	Bm_scaf210:10926-11994	OK	0.0315004	0.385485	3.61323	2.20218	0.11085	0.277292	no
TCONS_00007224	XLOC_006666	-	Bm_scaf210:26437-26754	OK	3.41422	0.628344	-2.44193	-2.50002	0.00225	0.0132301	yes
TCONS_00007225	XLOC_006667	-	Bm_scaf210:36198-36361	OK	8.59158	8.97898	0.0636282	0.0710008	0.90335	0.948706	no
TCONS_00007226	XLOC_006668	-	Bm_scaf210:58680-59075	OK	3.16635	3.58222	0.178031	0.299022	0.6046	0.770391	no
TCONS_00007227	XLOC_006669	-	Bm_scaf2103:11-1086	OK	1.35399	1.10513	-0.293002	-0.533811	0.34905	0.553121	no
TCONS_00007229	XLOC_006671	-	Bm_scaf211:64319-64555	OK	3.67904	3.19757	-0.202353	-0.250934	0.66605	0.811941	no
TCONS_00007230	XLOC_006672	-	Bm_scaf2110:0-774	OK	3.65083	3.51475	-0.0548015	-0.112747	0.8426	0.916899	no
TCONS_00007231	XLOC_006673	-	Bm_scaf2113:582-1213	OK	0.44823	0.352482	-0.346688	-0.360094	0.5312	0.713659	no
TCONS_00007243	XLOC_006682	-	Bm_scaf212:6228-6833	OK	0.98418	0.991416	0.0105682	0.014938	0.96655	0.979334	no
TCONS_00007244	XLOC_006683	-	Bm_scaf212:56813-57288	OK	1.40807	1.24321	-0.179656	-0.253305	0.66015	0.807999	no
TCONS_00007245	XLOC_006684	-	Bm_scaf212:59210-59425	OK	2.7117	2.03608	-0.413403	-0.404306	0.4892	0.680402	no
TCONS_00007246	XLOC_006685	-	Bm_scaf212:68087-68494	OK	3.66621	2.81737	-0.379936	-0.637983	0.2646	0.463619	no
TCONS_00007247	XLOC_006686	-	Bm_scaf2124:1622-1951	OK	0.66113	0.939557	0.507048	0.458142	0.40805	0.608318	no
TCONS_00007248	XLOC_006687	-	Bm_scaf2125:0-1293	OK	0.837721	0.795117	-0.0753026	-0.130736	0.81805	0.902806	no
TCONS_00007249	XLOC_006688	-	Bm_scaf2125:1713-2438	OK	1.0059	0.734345	-0.453963	-0.657061	0.2532	0.451488	no
TCONS_00007250	XLOC_006689	-	Bm_scaf2129:483-1296	OK	0.695307	0.541749	-0.360025	-0.488458	0.3826	0.584665	no
TCONS_00007251	XLOC_006690	-	Bm_scaf213:48005-48408	OK	1.18422	1.21553	0.0376582	0.0471072	0.95765	0.974918	no
TCONS_00007252	XLOC_006691	-	Bm_scaf213:84600-85142	OK	0.878714	0.740767	-0.246373	-0.311297	0.5812	0.753068	no
TCONS_00007253	XLOC_006692	-	Bm_scaf2131:1528-2200	OK	3.0132	3.7436	0.313129	0.609317	0.2728	0.471832	no
TCONS_00007254	XLOC_006693	-	Bm_scaf2138:438-1151	NOTEST	0.0698989	0.25567	1.87094	0	1	1	no
TCONS_00007260	XLOC_006699	-	Bm_scaf2142:4-1088	OK	2.03805	2.0735	0.0248795	0.0500613	0.9272	0.960917	no
TCONS_00007261	XLOC_006700	-	Bm_scaf2144:2436-3084	NOTEST	0.239764	0.26767	0.158843	0	1	1	no
TCONS_00007262	XLOC_006701	-	Bm_scaf2148:2376-2916	OK	0.196311	1.49799	2.93182	2.30847	0.01185	0.0516206	no
TCONS_00007266	XLOC_006703	-	Bm_scaf215:66925-67414	OK	0.99698	1.95365	0.970538	1.37204	0.0164	0.0666164	no
TCONS_00007267	XLOC_006704	-	Bm_scaf2159:0-973	OK	0.533447	0	#NAME?	#NAME?	0.12145	0.293039	no
TCONS_00007268	XLOC_006704	-	Bm_scaf2159:0-973	OK	5.12572	4.22332	-0.279376	-0.578033	0.31175	0.513012	no
TCONS_00007269	XLOC_006705	-	Bm_scaf2159:2469-2838	OK	1.37916	1.19171	-0.210763	-0.256705	0.6586	0.807195	no
TCONS_00007273	XLOC_006708	-	Bm_scaf216:13827-14819	NOTEST	0.133358	0.294069	1.14085	0	1	1	no
TCONS_00007274	XLOC_006709	-	Bm_scaf216:15200-16161	OK	0.162656	0.409516	1.3321	1.42836	0.0229	0.0864101	no
TCONS_00007275	XLOC_006710	-	Bm_scaf216:17911-20168	OK	0.17052	0.330034	0.95267	1.36144	0.0209	0.0804753	no
TCONS_00007276	XLOC_006711	-	Bm_scaf216:20470-22889	OK	0.248894	0.436051	0.808969	1.3093	0.02715	0.0986204	no
TCONS_00007277	XLOC_006712	-	Bm_scaf216:24129-24900	OK	0.29489	0.454225	0.623229	0.692404	0.22445	0.426124	no
TCONS_00007278	XLOC_006713	-	Bm_scaf216:25151-26203	OK	0.21563	0.481865	1.16007	1.35439	0.0282	0.101646	no
TCONS_00007279	XLOC_006714	-	Bm_scaf216:26389-27931	OK	0.131825	0.400594	1.60352	1.90454	0.00415	0.0219426	yes
TCONS_00007280	XLOC_006715	-	Bm_scaf216:28012-28629	OK	0.176478	0.587995	1.73632	1.39609	0.0664	0.192404	no
TCONS_00007281	XLOC_006716	-	Bm_scaf216:29172-33296	OK	0.224015	0.476701	1.08949	1.99567	0.00105	0.00692898	yes
TCONS_00007282	XLOC_006717	-	Bm_scaf2161:2177-2662	OK	1.81886	1.08893	-0.740124	-1.04971	0.06775	0.195427	no
TCONS_00007283	XLOC_006718	-	Bm_scaf2162:73-3580	OK	1.68148	0.55339	-1.60337	-0.585483	0.48145	0.673841	no
TCONS_00007284	XLOC_006718	-	Bm_scaf2162:73-3580	OK	9.34631	8.14106	-0.199181	-0.250142	0.6763	0.818837	no
TCONS_00007285	XLOC_006718	-	Bm_scaf2162:73-3580	OK	17.2734	16.1841	-0.0939748	-0.0831118	0.8802	0.937509	no
TCONS_00007286	XLOC_006718	-	Bm_scaf2162:73-3580	OK	27.9435	25.2838	-0.144301	-0.254871	0.653	0.803059	no
TCONS_00007288	XLOC_006720	-	Bm_scaf217:76108-76953	OK	1.39517	0.153147	-3.18745	-3.39665	0.00025	0.00193946	yes
TCONS_00007289	XLOC_006721	-	Bm_scaf2172:87-725	OK	0.717129	0.523808	-0.453195	-0.554447	0.3339	0.536436	no
TCONS_00007290	XLOC_006722	-	Bm_scaf2178:10-981	OK	0.981677	0.170761	-2.52327	-3.01514	0.00015	0.0012229	yes
TCONS_00007291	XLOC_006723	-	Bm_scaf2178:1645-2460	OK	0.470124	0.064957	-2.85548	-1.60817	0.04955	0.154875	no
TCONS_00007292	XLOC_006724	-	Bm_scaf2179:0-246	OK	5.93433	2.37124	-1.32344	-1.72288	0.00705	0.034065	yes
TCONS_00007301	XLOC_006729	-	Bm_scaf218:682-1262	OK	1.50268	0.068519	-4.45489	-3.10539	0.1011	0.26036	no
TCONS_00007302	XLOC_006730	-	Bm_scaf218:20459-20704	OK	1.71109	2.54256	0.571367	0.600948	0.2956	0.495973	no
TCONS_00007318	XLOC_006738	-	Bm_scaf219:30499-71070	OK	0.0331151	1.78227	5.75008	2.66279	0.21035	0.411026	no
TCONS_00007319	XLOC_006739	-	Bm_scaf219:125547-127621	OK	0.251893	1.38714	2.46123	4.04825	5e-05	0.000445332	yes
TCONS_00007320	XLOC_006740	-	Bm_scaf2196:2195-3151	OK	5.15604	12.5719	1.28587	3.22338	5e-05	0.000445332	yes
TCONS_00007529	XLOC_006945	-	Bm_scaf220:56-3827	OK	0	0.781975	inf	#NAME?	0.11655	0.286267	no
TCONS_00007532	XLOC_006948	-	Bm_scaf220:56-3827	OK	3.65735	7.36559	1.01	1.36465	0.02215	0.0841526	no
TCONS_00007533	XLOC_006949	-	Bm_scaf2203:0-905	OK	11.493	4.5252	-1.3447	-3.24917	5e-05	0.000445332	yes
TCONS_00007534	XLOC_006950	-	Bm_scaf2208:576-1160	OK	1.32757	2.15199	0.696883	0.837854	0.14555	0.329952	no
TCONS_00007535	XLOC_006951	-	Bm_scaf2209:1721-2215	OK	3.91479	3.84974	-0.0241736	-0.040263	0.9384	0.966106	no
TCONS_00007561	XLOC_006963	-	Bm_scaf221:41014-41841	OK	0.172666	0.331858	0.942578	0.884353	0.1219	0.293652	no
TCONS_00007562	XLOC_006964	-	Bm_scaf221:44942-45574	OK	0.213917	0.424243	0.987839	0.903643	0.1304	0.306921	no
TCONS_00007563	XLOC_006965	-	Bm_scaf221:74423-74774	OK	3.90852	6.65931	0.76875	1.34675	0.02175	0.0829274	no
TCONS_00007564	XLOC_006966	-	Bm_scaf221:90002-90199	OK	1.40327	5.18223	1.88478	1.44138	0.0437	0.142091	no
TCONS_00007565	XLOC_006967	-	Bm_scaf2212:233-989	OK	0.675175	0.70827	0.0690369	0.096042	0.86775	0.931002	no
TCONS_00007566	XLOC_006968	-	Bm_scaf2212:1463-2098	OK	4.2546	2.23352	-0.929708	-1.77976	0.00265	0.0150503	yes
TCONS_00007567	XLOC_006969	-	Bm_scaf2219:2604-3145	OK	1.20219	0.300454	-2.00045	-2.18174	0.00325	0.0178849	yes
TCONS_00007569	XLOC_006971	-	Bm_scaf222:11997-12186	OK	2.37409	6.46939	1.44625	1.48908	0.0224	0.0849946	no
TCONS_00007570	XLOC_006972	-	Bm_scaf222:37924-41404	OK	0.436351	0.250562	-0.800321	-1.42861	0.01405	0.0590155	no
TCONS_00007571	XLOC_006973	-	Bm_scaf222:47843-50960	OK	0.39306	0.209839	-0.905466	-1.49747	0.01225	0.0529855	no
TCONS_00007572	XLOC_006974	-	Bm_scaf222:51085-52720	OK	0.324626	0.169282	-0.939349	-1.18231	0.0492	0.154119	no
TCONS_00007573	XLOC_006975	-	Bm_scaf222:53038-54223	OK	0.363997	0.202161	-0.848423	-1.0067	0.0843	0.229153	no
TCONS_00007574	XLOC_006976	-	Bm_scaf222:54353-54749	OK	0.651232	0.269413	-1.27335	-0.876586	0.08205	0.225059	no
TCONS_00007575	XLOC_006977	-	Bm_scaf222:54917-62694	OK	0.521485	0.316476	-0.720528	-1.52135	0.00765	0.0363311	yes
TCONS_00007576	XLOC_006978	-	Bm_scaf222:62807-64385	OK	0.468412	0.26398	-0.827352	-1.16764	0.04475	0.144098	no
TCONS_00007577	XLOC_006979	-	Bm_scaf222:64573-64969	OK	0.830842	0.421935	-0.977553	-0.89516	0.1318	0.309074	no
TCONS_00007578	XLOC_006980	-	Bm_scaf222:65081-68986	OK	0.531495	0.264303	-1.00786	-1.88574	0.00145	0.00914933	yes
TCONS_00007579	XLOC_006981	-	Bm_scaf222:69273-70055	OK	0.463193	0.128459	-1.8503	-1.75231	0.02115	0.0811875	no
TCONS_00007580	XLOC_006982	-	Bm_scaf222:70192-71208	OK	0.650295	0.193844	-1.7462	-2.05564	0.00305	0.016943	yes
TCONS_00007581	XLOC_006983	-	Bm_scaf222:71314-78085	OK	0.400899	0.236553	-0.761073	-1.47768	0.01095	0.0485473	yes
TCONS_00007582	XLOC_006984	-	Bm_scaf222:79827-81289	OK	0.452724	0.257959	-0.81149	-1.11956	0.0551	0.168032	no
TCONS_00007583	XLOC_006985	-	Bm_scaf2221:2125-2701	OK	0.403965	0.365802	-0.143166	-0.139949	0.8042	0.895761	no
TCONS_00007584	XLOC_006986	-	Bm_scaf2226:6-850	OK	0.687167	0.148488	-2.21031	-2.31723	0.0054	0.027322	yes
TCONS_00007585	XLOC_006987	-	Bm_scaf2226:1424-2394	OK	0.72367	0.104888	-2.78648	-2.44431	0.00325	0.0178849	yes
TCONS_00007603	XLOC_006994	-	Bm_scaf223:18056-48681	OK	4.5373	14.8296	1.70857	0.752892	0.3587	0.56202	no
TCONS_00007604	XLOC_006995	-	Bm_scaf223:18056-48681	OK	8.75882	24.6558	1.49312	0.696847	0.39085	0.591807	no
TCONS_00007605	XLOC_006996	-	Bm_scaf223:18056-48681	OK	7.85656	19.9687	1.34577	0.65724	0.3737	0.57615	no
TCONS_00007606	XLOC_006997	-	Bm_scaf223:18056-48681	OK	5.06067	13.5541	1.42133	1.12119	0.04745	0.150161	no
TCONS_00007607	XLOC_006998	-	Bm_scaf2237:1762-2548	OK	3.1785	1.61589	-0.976015	-1.85334	0.0021	0.0125003	yes
TCONS_00007610	XLOC_007000	-	Bm_scaf224:46801-66147	OK	8.98432	36.5769	2.02545	1.4105	0.0679	0.195728	no
TCONS_00007611	XLOC_007000	-	Bm_scaf224:46801-66147	OK	4.96094	8.64179	0.800717	0.259272	0.6901	0.828347	no
TCONS_00007612	XLOC_007000	-	Bm_scaf224:46801-66147	OK	0.336293	0	#NAME?	#NAME?	0.2379	0.439025	no
TCONS_00007613	XLOC_007000	-	Bm_scaf224:46801-66147	OK	0.455289	0.302952	-0.587693	-0.111581	0.8384	0.914183	no
TCONS_00007616	XLOC_007002	-	Bm_scaf224:67247-67989	OK	0.152924	0.413069	1.43357	1.2884	0.0457	0.146339	no
TCONS_00007617	XLOC_007003	-	Bm_scaf224:68472-69284	OK	0.347077	0.246199	-0.49543	-0.50808	0.37895	0.581431	no
TCONS_00007618	XLOC_007004	-	Bm_scaf224:69391-69862	OK	0.383318	0.212968	-0.847907	-0.662799	0.28705	0.486423	no
TCONS_00007619	XLOC_007005	-	Bm_scaf224:70657-71339	NOTEST	0.231035	0.238897	0.0482769	0	1	1	no
TCONS_00007620	XLOC_007006	-	Bm_scaf2249:439-1164	OK	0.22382	1.08558	2.27806	2.5142	0.0015	0.00941129	yes
TCONS_00007621	XLOC_007007	-	Bm_scaf2249:1805-2509	OK	0.29241	1.30077	2.1533	2.51622	0.0009	0.00604975	yes
TCONS_00007632	XLOC_007018	-	Bm_scaf226:24760-31401	OK	0.0771584	0.889156	3.52654	1.71291	0.1987	0.396275	no
TCONS_00007633	XLOC_007018	-	Bm_scaf226:24760-31401	NOTEST	0.159923	0.0856834	-0.900293	0	1	1	no
TCONS_00007634	XLOC_007019	-	Bm_scaf226:24760-31401	OK	0.247528	0.720489	1.54139	1.6988	0.0064	0.0314261	yes
TCONS_00007635	XLOC_007020	-	Bm_scaf2263:0-810	OK	0.818329	1.58679	0.95536	1.53794	0.0099	0.0446858	yes
TCONS_00007636	XLOC_007021	-	Bm_scaf2263:1482-2522	OK	0.994604	2.32962	1.2279	2.28568	0.00015	0.0012229	yes
TCONS_00007637	XLOC_007022	-	Bm_scaf2265:12-978	OK	1.18101	1.65055	0.482926	0.876896	0.1236	0.296246	no
TCONS_00007638	XLOC_007023	-	Bm_scaf2266:2-780	OK	0.842149	0.289057	-1.54272	-1.81794	0.00585	0.0291362	yes
TCONS_00007639	XLOC_007024	-	Bm_scaf2266:1838-2897	OK	0.912811	0.45291	-1.01109	-1.51272	0.01165	0.0509494	no
TCONS_00007644	XLOC_007028	-	Bm_scaf227:44972-70762	OK	9.34602	1.55282	-2.58946	-4.68574	5e-05	0.000445332	yes
TCONS_00007645	XLOC_007028	-	Bm_scaf227:44972-70762	OK	1.63169	0.0320982	-5.66773	-1.54975	0.2183	0.419742	no
TCONS_00007646	XLOC_007029	-	Bm_scaf227:6508-7737	OK	8.52798	8.63524	0.0180309	0.0497247	0.9284	0.961566	no
TCONS_00007647	XLOC_007030	-	Bm_scaf227:20146-20619	OK	0.0972589	0.43367	2.1567	1.10673	0.02215	0.0841526	no
TCONS_00007648	XLOC_007031	-	Bm_scaf2277:85-848	OK	1.20586	0.657895	-0.874132	-1.27734	0.0312	0.109932	no
TCONS_00007649	XLOC_007032	-	Bm_scaf2277:1622-2616	OK	0.884761	0.510596	-0.793106	-1.18081	0.04275	0.139685	no
TCONS_00007656	XLOC_007035	-	Bm_scaf228:6970-7395	OK	2.20486	2.12279	-0.0547254	-0.0838342	0.87675	0.935764	no
TCONS_00007657	XLOC_007036	-	Bm_scaf228:9637-9810	OK	2.46197	5.47786	1.1538	0.949041	0.17365	0.36642	no
TCONS_00007658	XLOC_007037	-	Bm_scaf228:25043-27228	OK	1.60726	0.525418	-1.61306	-3.08117	5e-05	0.000445332	yes
TCONS_00007659	XLOC_007038	-	Bm_scaf228:34952-35473	OK	0.478239	0.0998949	-2.25925	-1.32751	0.02625	0.0961088	no
TCONS_00007660	XLOC_007039	-	Bm_scaf228:78801-79560	NOTEST	0.241532	0.192478	-0.327521	0	1	1	no
TCONS_00007661	XLOC_007040	-	Bm_scaf228:79694-80592	NOTEST	0.1954	0.123835	-0.658004	0	1	1	no
TCONS_00007662	XLOC_007041	-	Bm_scaf2282:2550-3252	OK	0.768132	0.377164	-1.02616	-1.24687	0.03655	0.123774	no
TCONS_00007663	XLOC_007042	-	Bm_scaf2289:52-697	OK	5.00989	1.63744	-1.61334	-2.97768	5e-05	0.000445332	yes
TCONS_00007668	XLOC_007045	-	Bm_scaf229:48410-49614	NOTEST	0.0856708	0.293106	1.77455	0	1	1	no
TCONS_00007669	XLOC_007046	-	Bm_scaf229:70369-70747	OK	0.26475	1.48277	2.48559	1.76967	0.06965	0.199563	no
TCONS_00007670	XLOC_007047	-	Bm_scaf2292:159-1010	OK	0.553763	0.58347	0.0753892	0.102074	0.85965	0.925827	no
TCONS_00007671	XLOC_007048	-	Bm_scaf2295:3-962	OK	2.51042	1.68913	-0.571648	-1.1233	0.05325	0.163976	no
TCONS_00007672	XLOC_007049	-	Bm_scaf2295:1974-2456	OK	1.17915	1.03811	-0.18379	-0.246734	0.6615	0.808787	no
TCONS_00007860	XLOC_007231	-	Bm_scaf230:49827-81822	OK	2.00285	5.35716	1.41941	2.30858	5e-05	0.000445332	yes
TCONS_00007861	XLOC_007231	-	Bm_scaf230:49827-81822	OK	1.15725	3.77965	1.70755	1.84888	0.0042	0.0221718	yes
TCONS_00007862	XLOC_007231	-	Bm_scaf230:49827-81822	NOTEST	0.10346	0.00258052	-5.32527	0	1	1	no
TCONS_00007863	XLOC_007231	-	Bm_scaf230:49827-81822	OK	3.4404e-05	0.841366	14.5779	0.00586209	0.23485	0.436706	no
TCONS_00007864	XLOC_007232	-	Bm_scaf230:114-21302	OK	0.320981	0.35567	0.148048	0.0284366	0.9349	0.964525	no
TCONS_00007865	XLOC_007232	-	Bm_scaf230:114-21302	NOTEST	0.151609	0.186971	0.302462	0	1	1	no
TCONS_00007866	XLOC_007232	-	Bm_scaf230:114-21302	OK	1.58799	2.20845	0.475828	0.243962	0.7249	0.849888	no
TCONS_00007867	XLOC_007232	-	Bm_scaf230:114-21302	OK	3.06681	1.61847	-0.922106	-0.486105	0.41005	0.610024	no
TCONS_00007872	XLOC_007234	-	Bm_scaf230:49827-81822	OK	8.03509	8.18657	0.0269457	0.017468	0.97155	0.981776	no
TCONS_00007873	XLOC_007235	-	Bm_scaf2300:1-929	OK	1.76217	1.92447	0.127106	0.24337	0.66705	0.812366	no
TCONS_00007874	XLOC_007236	-	Bm_scaf2300:2142-3045	OK	1.23525	1.56226	0.338837	0.604973	0.29585	0.496281	no
TCONS_00007875	XLOC_007237	-	Bm_scaf2305:1625-2476	OK	0.538317	0.519242	-0.0520497	-0.069708	0.8929	0.943707	no
TCONS_00007886	XLOC_007242	-	Bm_scaf231:22608-23194	OK	0.638425	1.27994	1.00348	1.33304	0.0225	0.0852337	no
TCONS_00007887	XLOC_007243	-	Bm_scaf231:24344-25766	OK	4.92164	10.6689	1.1162	3.04043	5e-05	0.000445332	yes
TCONS_00007888	XLOC_007244	-	Bm_scaf2311:2004-2625	NOTEST	0.0615554	0.323707	2.39473	0	1	1	no
TCONS_00007890	XLOC_007246	-	Bm_scaf2319:1158-2092	OK	9.84888	7.34448	-0.4233	-0.879496	0.1251	0.298266	no
TCONS_00007893	XLOC_007248	-	Bm_scaf232:56925-78979	OK	7.60824	6.21748	-0.291232	-0.191883	0.7399	0.858535	no
TCONS_00007894	XLOC_007248	-	Bm_scaf232:56925-78979	OK	13.7234	8.35129	-0.716564	-0.7185	0.2334	0.435199	no
TCONS_00007895	XLOC_007248	-	Bm_scaf232:56925-78979	OK	4.77893	2.61923	-0.867544	-0.704365	0.23295	0.43463	no
TCONS_00007896	XLOC_007248	-	Bm_scaf232:56925-78979	OK	0.302921	0.443452	0.549836	0.308055	0.64755	0.79957	no
TCONS_00007897	XLOC_007248	-	Bm_scaf232:56925-78979	OK	2.11767	1.32608	-0.675312	-0.564031	0.3301	0.532673	no
TCONS_00007900	XLOC_007250	-	Bm_scaf232:56925-78979	OK	0.203768	0.319469	0.648749	0.231686	0.714	0.84338	no
TCONS_00007907	XLOC_007257	-	Bm_scaf2339:4-666	OK	5.50942	4.52533	-0.283877	-0.598963	0.2977	0.498296	no
TCONS_00007914	XLOC_007262	-	Bm_scaf234:26517-27717	OK	11.2649	30.7141	1.44706	4.53219	5e-05	0.000445332	yes
TCONS_00007915	XLOC_007263	-	Bm_scaf234:28732-33130	OK	1.75898	12.6731	2.84896	8.57636	5e-05	0.000445332	yes
TCONS_00007916	XLOC_007264	-	Bm_scaf234:55417-55630	OK	1.47519	1.1328	-0.381006	-0.259719	0.6234	0.783054	no
TCONS_00007923	XLOC_007271	-	Bm_scaf235:25459-26541	OK	0.384635	0.259697	-0.566657	-0.698018	0.2179	0.419323	no
TCONS_00007924	XLOC_007272	-	Bm_scaf2352:1691-2587	OK	0.49674	0.633493	0.350838	0.481515	0.39425	0.594731	no
TCONS_00007925	XLOC_007273	-	Bm_scaf2357:2188-2616	OK	0.479722	0	#NAME?	#NAME?	5e-05	0.000445332	yes
TCONS_00007928	XLOC_007276	-	Bm_scaf2361:42-411	OK	0.700157	0.746242	0.0919651	0.0897068	0.88875	0.941727	no
TCONS_00007929	XLOC_007277	-	Bm_scaf237:3627-12029	OK	1.00948	2.61211	1.3716	3.26982	5e-05	0.000445332	yes
TCONS_00007935	XLOC_007282	-	Bm_scaf237:12155-14858	OK	0.984069	3.16972	1.68753	3.92341	5e-05	0.000445332	yes
TCONS_00007936	XLOC_007283	-	Bm_scaf237:15109-17419	OK	1.08146	2.67036	1.30406	2.91265	5e-05	0.000445332	yes
TCONS_00007937	XLOC_007284	-	Bm_scaf2372:1527-2308	OK	1.19208	2.7639	1.21322	2.15326	0.0008	0.00547087	yes
TCONS_00007938	XLOC_007285	-	Bm_scaf2378:1682-2523	OK	0.286242	0.482061	0.75198	0.885975	0.1311	0.308036	no
TCONS_00007939	XLOC_007286	-	Bm_scaf2379:148-740	OK	0.19627	0.375422	0.935673	0.797157	0.18375	0.378116	no
TCONS_00007940	XLOC_007287	-	Bm_scaf2379:1769-2332	OK	5.87189	12.9591	1.14207	2.54391	5e-05	0.000445332	yes
TCONS_00007953	XLOC_007292	-	Bm_scaf238:31351-72094	OK	0.0609566	1.87857	4.94571	1.22916	0.2466	0.44639	no
TCONS_00007954	XLOC_007293	-	Bm_scaf2385:2280-3311	OK	1.25925	3.86567	1.61815	3.20725	5e-05	0.000445332	yes
TCONS_00007959	XLOC_007294	-	Bm_scaf239:763-30241	OK	4.98877	4.85948	-0.0378829	-0.0219022	0.9682	0.979879	no
TCONS_00007960	XLOC_007294	-	Bm_scaf239:763-30241	OK	6.29691	20.6177	1.71117	1.95384	0.004	0.0212207	yes
TCONS_00007961	XLOC_007294	-	Bm_scaf239:763-30241	OK	4.43489	4.594	0.050852	0.0507905	0.9293	0.961862	no
TCONS_00007972	XLOC_007298	-	Bm_scaf239:763-30241	OK	5.11471	10.0827	0.979151	0.327796	0.6945	0.831163	no
TCONS_00007973	XLOC_007299	-	Bm_scaf239:56582-57324	NOTEST	0.121241	0.277445	1.19432	0	1	1	no
TCONS_00007974	XLOC_007300	-	Bm_scaf239:58623-60722	OK	2.05819	1.54192	-0.416648	-0.921488	0.11095	0.277426	no
TCONS_00007975	XLOC_007301	-	Bm_scaf239:61701-62210	OK	0.746235	1.16417	0.641601	0.805925	0.1574	0.344458	no
TCONS_00007976	XLOC_007302	-	Bm_scaf2392:1760-2719	OK	0.470191	0.53087	0.175111	0.240773	0.6677	0.812794	no
TCONS_00007977	XLOC_007303	-	Bm_scaf2395:24-884	OK	0.855739	0.930413	0.120701	0.189497	0.73755	0.857469	no
TCONS_00007978	XLOC_007304	-	Bm_scaf2395:1319-2004	OK	0.0347404	0.517632	3.89724	1.70828	0.2408	0.441791	no
TCONS_00007979	XLOC_007305	-	Bm_scaf2398:161-970	OK	1.96094	2.23148	0.186461	0.343642	0.5456	0.725716	no
TCONS_00008128	XLOC_007447	-	Bm_scaf240:34760-50007	OK	0.365756	0.802764	1.1341	1.02221	0.1067	0.270319	no
TCONS_00008129	XLOC_007448	-	Bm_scaf240:78602-89902	OK	4.54529	3.86281	-0.234722	-0.583824	0.30475	0.50566	no
TCONS_00008132	XLOC_007450	-	Bm_scaf240:29370-29846	OK	0.18519	0.597866	1.69081	1.36288	0.13075	0.307454	no
TCONS_00008133	XLOC_007451	-	Bm_scaf240:52082-52262	OK	4.01736	0.837798	-2.26157	-1.12442	0.0173	0.0693412	no
TCONS_00008134	XLOC_007452	-	Bm_scaf240:52738-54013	OK	30.6334	22.5701	-0.440695	-1.55639	0.00805	0.0378408	yes
TCONS_00008135	XLOC_007453	-	Bm_scaf2401:0-667	OK	4.74637	0.340581	-3.80075	-4.97524	5e-05	0.000445332	yes
TCONS_00008136	XLOC_007454	-	Bm_scaf2402:13-622	OK	0.525813	0.188577	-1.4794	-1.25445	0.08765	0.235291	no
TCONS_00008137	XLOC_007455	-	Bm_scaf2407:37-754	OK	0.451451	0.699543	0.631844	0.78276	0.17055	0.362381	no
TCONS_00008138	XLOC_007456	-	Bm_scaf2407:1426-2144	OK	3.26169	3.21469	-0.0209431	-0.0419985	0.93845	0.966113	no
TCONS_00008139	XLOC_007457	-	Bm_scaf2410:1282-2373	OK	1.64081	1.18754	-0.466436	-0.87574	0.12315	0.295665	no
TCONS_00008144	XLOC_007462	-	Bm_scaf242:65769-69118	OK	0.610324	0.346834	-0.815332	-1.56323	0.00655	0.0320471	yes
TCONS_00008145	XLOC_007463	-	Bm_scaf242:69287-70170	OK	2.96102	1.21147	-1.28934	-2.3842	0.0001	0.000847087	yes
TCONS_00008146	XLOC_007464	-	Bm_scaf2420:0-246	OK	7.87874	10.2481	0.379318	0.649784	0.25915	0.457387	no
TCONS_00008147	XLOC_007465	-	Bm_scaf2426:88-970	OK	2.47037	2.56406	0.0537065	0.107505	0.85225	0.921968	no
TCONS_00008148	XLOC_007466	-	Bm_scaf243:47216-60387	OK	308.843	30.5936	-3.33557	-12.8512	5e-05	0.000445332	yes
TCONS_00008150	XLOC_007468	-	Bm_scaf243:43084-44475	OK	1.12503	0.507128	-1.14954	-1.01017	0.0815	0.224043	no
TCONS_00008151	XLOC_007469	-	Bm_scaf243:6325-7475	OK	0.758069	0.876274	0.209054	0.347694	0.54045	0.72162	no
TCONS_00008152	XLOC_007470	-	Bm_scaf243:46272-46775	OK	2.45613	0.534191	-2.20096	-2.77549	0.0004	0.00295249	yes
TCONS_00008153	XLOC_007471	-	Bm_scaf243:60663-60954	OK	1.40801	0.0661028	-4.4128	-1.52841	0.14	0.32131	no
TCONS_00008154	XLOC_007472	-	Bm_scaf2435:2-938	OK	0.607882	0.903398	0.57157	0.872108	0.13	0.306437	no
TCONS_00008155	XLOC_007473	-	Bm_scaf2435:1753-2310	OK	1.27094	1.77255	0.479927	0.715909	0.2202	0.421528	no
TCONS_00008156	XLOC_007474	-	Bm_scaf244:51235-51737	OK	0.721741	0.391041	-0.884161	-0.924498	0.1196	0.291014	no
TCONS_00008157	XLOC_007475	-	Bm_scaf2445:16-476	OK	0.400687	0.623241	0.637313	0.60986	0.29175	0.491772	no
TCONS_00008158	XLOC_007476	-	Bm_scaf245:44655-44914	OK	3.78146	1.81517	-1.05884	-1.25027	0.036	0.122396	no
TCONS_00008159	XLOC_007477	-	Bm_scaf2454:1615-2542	OK	1.49824	3.58163	1.25734	2.48253	0.0001	0.000847087	yes
TCONS_00008161	XLOC_007479	-	Bm_scaf2460:1979-2698	OK	9.89436	27.904	1.49579	3.81478	5e-05	0.000445332	yes
TCONS_00008162	XLOC_007480	-	Bm_scaf2462:66-743	OK	0.943228	1.37472	0.543464	0.829491	0.14395	0.327654	no
TCONS_00008169	XLOC_007484	-	Bm_scaf247:12870-13114	OK	4.51289	3.47019	-0.379036	-0.505423	0.3701	0.573255	no
TCONS_00008170	XLOC_007485	-	Bm_scaf247:22718-23408	OK	1.25609	1.35162	0.10575	0.166664	0.7705	0.876577	no
TCONS_00008171	XLOC_007486	-	Bm_scaf2473:5946-6740	OK	1.94698	4.87234	1.32338	1.55655	0.0111	0.0490815	yes
TCONS_00008172	XLOC_007487	-	Bm_scaf2475:1745-2209	OK	0.195943	2.01241	3.36042	2.49831	0.04435	0.143303	no
TCONS_00008176	XLOC_007490	-	Bm_scaf248:6781-7286	NOTEST	0.133975	0.329361	1.29771	0	1	1	no
TCONS_00008177	XLOC_007491	-	Bm_scaf2486:0-261	OK	0.185552	8.56199	5.52805	3.5124	0.2541	0.452052	no
TCONS_00008178	XLOC_007492	-	Bm_scaf2489:0-746	OK	4.05666	4.23854	0.0632745	0.131886	0.82005	0.903681	no
TCONS_00008179	XLOC_007493	-	Bm_scaf2489:1621-2517	OK	1.99645	1.86834	-0.0956778	-0.182673	0.74745	0.862684	no
TCONS_00008181	XLOC_007495	-	Bm_scaf249:3870-28175	OK	4.13576	3.78562	-0.127622	-0.346826	0.5526	0.731258	no
TCONS_00008182	XLOC_007496	-	Bm_scaf2495:1552-2490	OK	6.9908	7.74596	0.147988	0.361326	0.52445	0.708531	no
TCONS_00008183	XLOC_007497	-	Bm_scaf2496:1944-2879	OK	2.70682	1.60168	-0.75701	-1.47888	0.01305	0.0558011	no
TCONS_00008184	XLOC_007498	-	Bm_scaf2497:1111-2125	OK	1.83654	1.56513	-0.2307	-0.443443	0.4332	0.631879	no
TCONS_00008185	XLOC_007499	-	Bm_scaf2499:432-751	OK	0.940332	1.6413	0.803596	0.869156	0.14115	0.323009	no
TCONS_00008361	XLOC_007675	-	Bm_scaf250:93186-94687	OK	3.82628	3.1439	-0.283388	-0.662397	0.24185	0.442606	no
TCONS_00008362	XLOC_007676	-	Bm_scaf2502:67-769	OK	0.453685	1.17951	1.37842	1.79169	0.0045	0.0234537	yes
TCONS_00008363	XLOC_007677	-	Bm_scaf2502:1551-2083	OK	0.422557	0.528916	0.323893	0.33821	0.5589	0.736212	no
TCONS_00008364	XLOC_007678	-	Bm_scaf2507:1387-2007	NOTEST	0.306269	0.101563	-1.59243	0	1	1	no
TCONS_00008368	XLOC_007682	-	Bm_scaf2515:0-816	OK	5.08741	6.39504	0.330022	0.736462	0.19725	0.394592	no
TCONS_00008369	XLOC_007683	-	Bm_scaf2515:1990-2798	OK	3.21715	4.32646	0.427404	0.893832	0.11825	0.289256	no
TCONS_00008372	XLOC_007685	-	Bm_scaf252:1167-1478	NOTEST	0.0646915	0.240809	1.89624	0	1	1	no
TCONS_00008373	XLOC_007686	-	Bm_scaf252:76356-76807	OK	1.18828	0.898916	-0.402616	-0.505611	0.3746	0.577032	no
TCONS_00008374	XLOC_007687	-	Bm_scaf2528:2310-2963	OK	2.01689	1.18019	-0.77311	-1.27248	0.03085	0.108878	no
TCONS_00008388	XLOC_007698	-	Bm_scaf254:8970-11749	OK	54.9047	27.7089	-0.986583	-1.59961	0.0067	0.032653	yes
TCONS_00008389	XLOC_007698	-	Bm_scaf254:8970-11749	OK	66.4999	30.6716	-1.11645	-3.59116	5e-05	0.000445332	yes
TCONS_00008402	XLOC_007704	-	Bm_scaf254:8019-8600	NOTEST	0.328794	0.185549	-0.825379	0	1	1	no
TCONS_00008406	XLOC_007708	-	Bm_scaf255:15721-16557	OK	0.133462	0.32034	1.26318	1.07607	0.0655	0.190441	no
TCONS_00008407	XLOC_007709	-	Bm_scaf2551:290-829	OK	1.59957	0.941598	-0.764502	-1.09119	0.0616	0.182251	no
TCONS_00008408	XLOC_007710	-	Bm_scaf2551:1394-1952	OK	1.02675	0.454077	-1.17707	-1.37081	0.02455	0.0910984	no
TCONS_00008409	XLOC_007711	-	Bm_scaf2553:22-1002	OK	0.762298	0.662846	-0.20168	-0.309242	0.59475	0.76323	no
TCONS_00008419	XLOC_007717	-	Bm_scaf256:19300-20289	OK	0.728319	0.616901	-0.239531	-0.363035	0.52655	0.709992	no
TCONS_00008420	XLOC_007718	-	Bm_scaf256:20532-21916	OK	0.170404	0.322058	0.918357	1.11745	0.0595	0.177563	no
TCONS_00008421	XLOC_007719	-	Bm_scaf257:37628-38237	OK	0.457293	0.445262	-0.0384644	-0.0417524	0.94535	0.968968	no
TCONS_00008428	XLOC_007724	-	Bm_scaf259:47428-53794	OK	0.48053	0.46887	-0.0354405	-0.0430918	0.9427	0.967739	no
TCONS_00008429	XLOC_007724	-	Bm_scaf259:47428-53794	NOTEST	0	0	0	0	1	1	no
TCONS_00008430	XLOC_007725	-	Bm_scaf259:47428-53794	OK	0.691912	0.500678	-0.466707	-0.565758	0.3315	0.53384	no
TCONS_00008431	XLOC_007725	-	Bm_scaf259:47428-53794	OK	0.40358	0.441669	0.130111	0.0951305	0.8656	0.929894	no
TCONS_00008432	XLOC_007726	-	Bm_scaf259:47428-53794	OK	0.788846	0.695823	-0.181024	-0.111108	0.8435	0.91716	no
TCONS_00008598	XLOC_007891	-	Bm_scaf260:21354-23428	OK	0.0138374	0.310422	4.48759	2.63892	0.17965	0.373503	no
TCONS_00008599	XLOC_007892	-	Bm_scaf260:23783-25328	OK	0.014839	0.449061	4.91945	2.38029	0.2567	0.454724	no
TCONS_00008600	XLOC_007893	-	Bm_scaf260:25553-26577	OK	0.0278029	0.640947	4.5269	2.63715	0.2304	0.432269	no
TCONS_00008610	XLOC_007898	-	Bm_scaf261:4-560	OK	1.81151	1.8045	-0.005599	-0.00908914	0.97625	0.984036	no
TCONS_00008611	XLOC_007899	-	Bm_scaf2615:37-2530	OK	14.794	3.11888	-2.24591	-5.83499	5e-05	0.000445332	yes
TCONS_00008612	XLOC_007900	-	Bm_scaf262:15191-16083	OK	5.70012	7.74238	0.441785	1.03951	0.0693	0.198788	no
TCONS_00008613	XLOC_007901	-	Bm_scaf262:43005-43597	OK	0.786993	0.800779	0.0250516	0.0330428	0.95995	0.975915	no
TCONS_00008627	XLOC_007906	-	Bm_scaf2639:2189-2939	OK	3.12168	3.41523	0.129659	0.238967	0.67655	0.819041	no
TCONS_00008632	XLOC_007911	-	Bm_scaf264:43134-56917	NOTEST	0	0.123414	inf	0	1	1	no
TCONS_00008633	XLOC_007911	-	Bm_scaf264:43134-56917	OK	23.5371	32.9808	0.486693	1.40082	0.0158	0.0647322	no
TCONS_00008634	XLOC_007911	-	Bm_scaf264:43134-56917	OK	23.2772	30.8503	0.406368	0.999341	0.08595	0.232101	no
TCONS_00008649	XLOC_007924	-	Bm_scaf2653:3-849	OK	3.35172	5.01349	0.580915	1.24911	0.02815	0.101551	no
TCONS_00008650	XLOC_007925	-	Bm_scaf266:1903-29108	OK	1.66623	1.77356	0.0900642	0.101798	0.86315	0.928361	no
TCONS_00008652	XLOC_007925	-	Bm_scaf266:1903-29108	OK	2.59436	3.12932	0.27047	0.527542	0.35295	0.556563	no
TCONS_00008653	XLOC_007925	-	Bm_scaf266:1903-29108	OK	2.05111	1.26341	-0.699087	-0.809875	0.157	0.34401	no
TCONS_00008654	XLOC_007925	-	Bm_scaf266:1903-29108	OK	1.44815	2.86205	0.982841	0.838816	0.158	0.345317	no
TCONS_00008655	XLOC_007925	-	Bm_scaf266:1903-29108	OK	0.630158	0.00477606	-7.04375	-0.766076	0.22615	0.427886	no
TCONS_00008660	XLOC_007929	-	Bm_scaf266:51742-55002	OK	0.605679	0.272397	-1.15284	-0.594055	0.2818	0.480599	no
TCONS_00008661	XLOC_007929	-	Bm_scaf266:51742-55002	OK	1.94801	2.11305	0.117325	0.236914	0.6809	0.822313	no
TCONS_00008662	XLOC_007929	-	Bm_scaf266:51742-55002	OK	0.81754	0	#NAME?	#NAME?	0.10745	0.271576	no
TCONS_00008663	XLOC_007930	-	Bm_scaf266:1903-29108	OK	4.07842	4.77384	0.227137	0.23938	0.67585	0.818524	no
TCONS_00008664	XLOC_007931	-	Bm_scaf266:38659-43010	OK	2.36149	2.12319	-0.153465	-0.424414	0.4571	0.652639	no
TCONS_00008668	XLOC_007934	-	Bm_scaf267:2-17072	OK	0.0866321	2.67701	4.94957	0.883656	0.1672	0.357622	no
TCONS_00008680	XLOC_007936	-	Bm_scaf2671:6827-7620	OK	0.0325591	0.628498	4.27078	2.22198	0.2519	0.450278	no
TCONS_00008681	XLOC_007937	-	Bm_scaf2674:118-652	OK	0.885916	0.798385	-0.150085	-0.190495	0.73375	0.855142	no
TCONS_00008682	XLOC_007938	-	Bm_scaf2674:2072-2615	OK	0.673291	0.796858	0.243092	0.299973	0.59815	0.765592	no
TCONS_00008905	XLOC_008159	-	Bm_scaf270:9287-10226	OK	1.95974	6.56988	1.74521	3.44661	5e-05	0.000445332	yes
TCONS_00008909	XLOC_008161	-	Bm_scaf270:43897-46732	OK	0.758866	0.455494	-0.736415	-1.06922	0.06825	0.196548	no
TCONS_00008913	XLOC_008163	-	Bm_scaf270:73147-74435	OK	0.36325	0.155338	-1.22555	-1.38375	0.0241	0.0897733	no
TCONS_00008915	XLOC_008165	-	Bm_scaf2710:1699-2182	NOTEST	0.306427	0.260351	-0.235087	0	1	1	no
TCONS_00008916	XLOC_008166	-	Bm_scaf2714:41-796	OK	0.776979	1.044	0.426178	0.636359	0.26925	0.468532	no
TCONS_00008917	XLOC_008167	-	Bm_scaf2717:36335-36880	OK	0.629603	1.70926	1.44086	1.87179	0.00325	0.0178849	yes
TCONS_00008926	XLOC_008170	-	Bm_scaf273:13372-44482	OK	0.358405	0.515256	0.523699	0.220326	0.7486	0.863579	no
TCONS_00008929	XLOC_008171	-	Bm_scaf273:21-3534	OK	21.1716	24.7591	0.225825	0.685763	0.23345	0.435211	no
TCONS_00008930	XLOC_008171	-	Bm_scaf273:21-3534	OK	15.1117	17.6136	0.221027	0.466635	0.4169	0.616875	no
TCONS_00008931	XLOC_008172	-	Bm_scaf273:13372-44482	OK	1.44282	0.7215	-0.999821	-0.40155	0.62885	0.787028	no
TCONS_00008932	XLOC_008173	-	Bm_scaf273:53939-54475	OK	0.390345	0.748773	0.939779	1.00498	0.0833	0.227363	no
TCONS_00008933	XLOC_008174	-	Bm_scaf273:55042-55640	OK	0.302691	0.523913	0.791484	0.781092	0.17	0.361597	no
TCONS_00008942	XLOC_008176	-	Bm_scaf274:22816-50799	OK	0.310483	0.0472701	-2.71551	-0.72383	0.2854	0.484476	no
TCONS_00008943	XLOC_008176	-	Bm_scaf274:22816-50799	OK	0.512579	0.141935	-1.85255	-0.521812	0.3644	0.567891	no
TCONS_00008944	XLOC_008177	-	Bm_scaf274:22816-50799	OK	0.130099	0.415022	1.67358	1.41761	0.0254	0.0935916	no
TCONS_00008945	XLOC_008177	-	Bm_scaf274:22816-50799	NOTEST	0.0494376	0.0575733	0.219791	0	1	1	no
TCONS_00008946	XLOC_008178	-	Bm_scaf274:22816-50799	NOTEST	0.0953037	0.177186	0.894661	0	1	1	no
TCONS_00008947	XLOC_008179	-	Bm_scaf274:51235-51688	OK	0.122913	0.997966	3.02135	1.83954	0.01125	0.0495692	yes
TCONS_00008948	XLOC_008180	-	Bm_scaf2740:2326-3022	OK	2.24658	4.06657	0.856083	1.65423	0.0042	0.0221718	yes
TCONS_00008951	XLOC_008182	-	Bm_scaf275:8977-9586	OK	0.328567	0.769075	1.22694	1.35063	0.0286	0.102753	no
TCONS_00008952	XLOC_008183	-	Bm_scaf275:13925-15401	OK	9.97282	6.23808	-0.6769	-1.9164	0.00085	0.00575368	yes
TCONS_00008953	XLOC_008184	-	Bm_scaf275:15517-16048	OK	71.5387	31.5092	-1.18295	-3.77152	5e-05	0.000445332	yes
TCONS_00008954	XLOC_008185	-	Bm_scaf275:50095-51015	NOTEST	0.196903	0.281293	0.514591	0	1	1	no
TCONS_00008957	XLOC_008188	-	Bm_scaf276:7594-8010	OK	8.85099	9.19767	0.0554287	0.115462	0.8371	0.91353	no
TCONS_00008958	XLOC_008189	-	Bm_scaf276:11646-12732	OK	0.951951	1.94531	1.03104	1.89178	0.0014	0.00888813	yes
TCONS_00008959	XLOC_008190	-	Bm_scaf276:37830-38363	NOTEST	0	0.244582	inf	0	1	1	no
TCONS_00008960	XLOC_008191	-	Bm_scaf276:40268-41335	OK	0.049301	0.521407	3.40272	2.11383	0.0452	0.145188	no
TCONS_00008961	XLOC_008192	-	Bm_scaf276:42961-43162	OK	0.319766	3.27597	3.35683	2.23205	0.2408	0.441791	no
TCONS_00008962	XLOC_008193	-	Bm_scaf277:21687-45417	NOTEST	0.0221599	0.096122	2.11691	0	1	1	no
TCONS_00008963	XLOC_008193	-	Bm_scaf277:21687-45417	NOTEST	0.035065	0	#NAME?	0	1	1	no
TCONS_00008964	XLOC_008193	-	Bm_scaf277:21687-45417	NOTEST	0	0.0634912	inf	0	1	1	no
TCONS_00008965	XLOC_008193	-	Bm_scaf277:21687-45417	NOTEST	0.168307	0	#NAME?	0	1	1	no
TCONS_00008966	XLOC_008193	-	Bm_scaf277:21687-45417	OK	0.63944	0.462602	-0.467038	-0.335813	0.61715	0.778828	no
TCONS_00008967	XLOC_008193	-	Bm_scaf277:21687-45417	NOTEST	0.00174219	0.303829	7.44622	0	1	1	no
TCONS_00008977	XLOC_008198	-	Bm_scaf278:45295-46234	OK	4.87675	4.84628	-0.0090419	-0.0196327	0.97445	0.983165	no
TCONS_00008978	XLOC_008199	-	Bm_scaf278:1291-2195	OK	0.644637	0.751289	0.220882	0.321969	0.5719	0.746248	no
TCONS_00008979	XLOC_008200	-	Bm_scaf278:15287-15665	OK	1.0352	0.619807	-0.740015	-0.748989	0.1935	0.390349	no
TCONS_00008980	XLOC_008201	-	Bm_scaf278:16775-17379	NOTEST	0.242424	0.0236445	-3.35796	0	1	1	no
TCONS_00008981	XLOC_008202	-	Bm_scaf278:23233-23448	OK	0.380034	0.705323	0.892155	0.670942	0.46145	0.656493	no
TCONS_00008984	XLOC_008205	-	Bm_scaf279:2395-2571	OK	3.85673	5.00742	0.376692	0.359974	0.5324	0.714662	no
TCONS_00009163	XLOC_008381	-	Bm_scaf280:25-8648	OK	1.24822	1.31144	0.071273	0.0337202	0.95305	0.972766	no
TCONS_00009174	XLOC_008384	-	Bm_scaf280:36263-50127	OK	9.36928	4.25275	-1.13954	-2.34486	0.0002	0.00158944	yes
TCONS_00009176	XLOC_008386	-	Bm_scaf281:1867-3152	NOTEST	0.27032	0.0987392	-1.45297	0	1	1	no
TCONS_00009177	XLOC_008387	-	Bm_scaf282:4753-5046	OK	8.20765	17.134	1.06183	2.06002	0.0006	0.00424664	yes
TCONS_00009178	XLOC_008388	-	Bm_scaf282:39413-40012	OK	0.482411	0.315974	-0.610457	-0.600322	0.2946	0.494933	no
TCONS_00009179	XLOC_008389	-	Bm_scaf2823:189-1641	OK	6.17937	12.4644	1.01229	2.15695	0.0004	0.00295249	yes
TCONS_00009188	XLOC_008392	-	Bm_scaf283:7216-7629	OK	0.17197	0.686152	1.99637	1.28617	0.0929	0.245577	no
TCONS_00009189	XLOC_008393	-	Bm_scaf283:40610-43651	OK	0.378911	1.2666	1.74103	3.42998	5e-05	0.000445332	yes
TCONS_00009190	XLOC_008394	-	Bm_scaf2839:5-455	OK	0.480725	0.386169	-0.315982	-0.290459	0.64085	0.795297	no
TCONS_00009195	XLOC_008399	-	Bm_scaf2847:6231-6960	OK	0.911811	0.939218	0.0427258	0.0642205	0.90805	0.951226	no
TCONS_00009196	XLOC_008400	-	Bm_scaf285:20196-45081	OK	1.29175	1.6319	0.33723	0.391063	0.49555	0.685156	no
TCONS_00009197	XLOC_008401	-	Bm_scaf2855:40-693	OK	1.09243	1.01222	-0.110018	-0.163186	0.775	0.879269	no
TCONS_00009205	XLOC_008405	-	Bm_scaf286:62-632	OK	0.174398	0.64823	1.89412	1.69096	0.02545	0.0936721	no
TCONS_00009206	XLOC_008406	-	Bm_scaf286:31356-31722	OK	0.736721	0.669743	-0.137512	-0.127609	0.8108	0.898878	no
TCONS_00009207	XLOC_008407	-	Bm_scaf286:32064-32811	OK	1.60643	0.763131	-1.07385	-1.67795	0.0051	0.0260817	yes
TCONS_00009208	XLOC_008408	-	Bm_scaf286:32979-36207	OK	1.29962	0.56507	-1.20159	-2.5177	5e-05	0.000445332	yes
TCONS_00009209	XLOC_008409	-	Bm_scaf286:36291-38274	OK	1.62757	0.617761	-1.3976	-2.65989	5e-05	0.000445332	yes
TCONS_00009210	XLOC_008410	-	Bm_scaf286:44920-48767	OK	0.956272	0.459685	-1.05678	-2.14418	0.00045	0.00328352	yes
TCONS_00009214	XLOC_008413	-	Bm_scaf287:13618-15018	OK	0.250829	0.416736	0.732427	0.969483	0.0942	0.248203	no
TCONS_00009215	XLOC_008414	-	Bm_scaf287:21247-21429	OK	4.7707	1.02721	-2.21547	-1.221	0.0632	0.185373	no
TCONS_00009230	XLOC_008421	-	Bm_scaf288:6371-7673	NOTEST	0.22391	0.0934394	-1.26082	0	1	1	no
TCONS_00009231	XLOC_008422	-	Bm_scaf288:8105-8683	OK	1.43734	0.937711	-0.61619	-0.896571	0.12155	0.29321	no
TCONS_00009232	XLOC_008423	-	Bm_scaf288:44407-44608	OK	0.820433	1.1995	0.547975	0.32503	0.58465	0.755838	no
TCONS_00009233	XLOC_008424	-	Bm_scaf2885:0-1016	OK	7.17116	2.13735	-1.74638	-3.83805	5e-05	0.000445332	yes
TCONS_00009240	XLOC_008427	-	Bm_scaf289:16984-17199	OK	0.447355	2.38925	2.41706	1.7337	0.0139	0.0585085	no
TCONS_00009242	XLOC_008429	-	Bm_scaf2896:1-402	OK	1.41181	0.969691	-0.541952	-0.662801	0.24335	0.443725	no
TCONS_00009243	XLOC_008430	-	Bm_scaf2896:1456-2181	OK	1.09885	0.907128	-0.276619	-0.418426	0.4759	0.669169	no
TCONS_00009396	XLOC_008575	-	Bm_scaf290:6879-7715	OK	0.562076	0.395593	-0.50675	-0.640192	0.26035	0.458775	no
TCONS_00009397	XLOC_008576	-	Bm_scaf290:11161-37196	HIDATA	9.44909	0	0	0	1	1	no
TCONS_00009398	XLOC_008577	-	Bm_scaf290:11161-37196	HIDATA	9.02163	0	0	0	1	1	no
TCONS_00009399	XLOC_008578	-	Bm_scaf290:11161-37196	HIDATA	9.30064	0	0	0	1	1	no
TCONS_00009400	XLOC_008579	-	Bm_scaf290:11161-37196	HIDATA	8.33288	0	0	0	1	1	no
TCONS_00009401	XLOC_008580	-	Bm_scaf290:11161-37196	HIDATA	7.6859	0	0	0	1	1	no
TCONS_00009402	XLOC_008581	-	Bm_scaf290:11161-37196	HIDATA	8.22749	0	0	0	1	1	no
TCONS_00009403	XLOC_008582	-	Bm_scaf290:11161-37196	HIDATA	8.60364	0	0	0	1	1	no
TCONS_00009404	XLOC_008583	-	Bm_scaf2907:2215-2881	OK	0.799529	0.750907	-0.0905154	-0.121285	0.8283	0.908528	no
TCONS_00009408	XLOC_008587	-	Bm_scaf291:10634-11314	OK	0.895002	1.53085	0.774368	1.18612	0.0403	0.133722	no
TCONS_00009409	XLOC_008588	-	Bm_scaf291:24531-24800	OK	3.01705	3.04627	0.0139065	0.0182822	0.96185	0.976885	no
TCONS_00009415	XLOC_008593	-	Bm_scaf292:24043-27849	OK	1.16058	0.851106	-0.44743	-0.913321	0.1068	0.270481	no
TCONS_00009416	XLOC_008594	-	Bm_scaf292:33156-35398	OK	0.309002	0.846903	1.45458	1.81625	0.00565	0.028357	yes
TCONS_00009417	XLOC_008595	-	Bm_scaf292:23192-23892	OK	0.670499	0.714859	0.0924231	0.121124	0.83115	0.91042	no
TCONS_00009418	XLOC_008596	-	Bm_scaf292:38102-38409	OK	0	4.03749	inf	#NAME?	5e-05	0.000445332	yes
TCONS_00009419	XLOC_008597	-	Bm_scaf2923:6-722	OK	0.354851	0.395977	0.158201	0.171415	0.7647	0.87303	no
TCONS_00009422	XLOC_008600	-	Bm_scaf294:29345-38205	OK	7.54696	0.427172	-4.14301	-3.31817	0.0179	0.0712787	no
TCONS_00009423	XLOC_008600	-	Bm_scaf294:29345-38205	OK	2.0152	0.186366	-3.43471	-1.50056	0.04095	0.135294	no
TCONS_00009424	XLOC_008601	-	Bm_scaf294:38908-39839	OK	2.77408	0.356438	-2.96029	-3.08157	0.0004	0.00295249	yes
TCONS_00009425	XLOC_008602	-	Bm_scaf294:40092-40733	OK	0.649042	0.263436	-1.30086	-1.35451	0.0321	0.112481	no
TCONS_00009426	XLOC_008603	-	Bm_scaf294:41333-42451	OK	6.01758	0.843849	-2.83413	-5.56008	5e-05	0.000445332	yes
TCONS_00009435	XLOC_008606	-	Bm_scaf2951:0-560	OK	0.534509	0.586162	0.133085	0.148152	0.79175	0.888514	no
TCONS_00009436	XLOC_008607	-	Bm_scaf2954:2-676	OK	3.03412	2.89115	-0.0696317	-0.134909	0.8113	0.8992	no
TCONS_00009443	XLOC_008610	-	Bm_scaf2968:1520-2204	OK	3.11245	1.76511	-0.818295	-1.51369	0.00875	0.0405146	yes
TCONS_00009450	XLOC_008614	-	Bm_scaf297:26972-33770	OK	5.56494	5.05861	-0.137626	-0.333827	0.55075	0.729971	no
TCONS_00009451	XLOC_008614	-	Bm_scaf297:26972-33770	OK	1.19786	1.52152	0.345052	0.253614	0.66875	0.813505	no
TCONS_00009457	XLOC_008617	-	Bm_scaf297:26972-33770	OK	1.93733	2.07764	0.10087	0.188492	0.74495	0.860993	no
TCONS_00009458	XLOC_008617	-	Bm_scaf297:26972-33770	OK	0.386607	0.552033	0.513887	0.324076	0.5872	0.757664	no
TCONS_00009462	XLOC_008620	-	Bm_scaf297:25225-26488	OK	0.776617	0.952891	0.295108	0.512304	0.3774	0.579842	no
TCONS_00009464	XLOC_008622	-	Bm_scaf298:1604-2694	OK	4.96301	0.533983	-3.21635	-3.89099	5e-05	0.000445332	yes
TCONS_00009465	XLOC_008623	-	Bm_scaf298:5188-5651	OK	0.570902	0.89862	0.654468	0.71347	0.2144	0.415416	no
TCONS_00009470	XLOC_008627	-	Bm_scaf2994:39-625	OK	0.297687	0.363086	0.286515	0.279199	0.6543	0.80413	no
TCONS_00009471	XLOC_008628	-	Bm_scaf2994:2116-2770	OK	0.707997	0.821327	0.214213	0.290205	0.60435	0.770204	no
TCONS_00010156	XLOC_009308	-	Bm_scaf301:1018-1832	OK	0.0313898	0.39143	3.64039	1.74297	0.2541	0.452052	no
TCONS_00010157	XLOC_009309	-	Bm_scaf301:2953-3721	NOTEST	0	0.28085	inf	0	1	1	no
TCONS_00010158	XLOC_009310	-	Bm_scaf301:3793-5531	NOTEST	0.0130927	0.222068	4.08416	0	1	1	no
TCONS_00010159	XLOC_009311	-	Bm_scaf302:450-1352	OK	0.37974	0.108305	-1.80991	-1.44524	0.04905	0.15381	no
TCONS_00010160	XLOC_009312	-	Bm_scaf302:2315-4204	OK	1.22332	0.59229	-1.04643	-1.97828	0.00115	0.00750293	yes
TCONS_00010161	XLOC_009313	-	Bm_scaf302:6431-6626	NOTEST	0	0	0	0	1	1	no
TCONS_00010162	XLOC_009314	-	Bm_scaf302:32404-33278	NOTEST	0.292079	0.251474	-0.215947	0	1	1	no
TCONS_00010163	XLOC_009315	-	Bm_scaf302:34893-35821	NOTEST	0.301613	0.112544	-1.42221	0	1	1	no
TCONS_00010164	XLOC_009316	-	Bm_scaf302:35947-37157	OK	0.395557	0.124482	-1.66795	-1.70664	0.0097	0.0439486	yes
TCONS_00010165	XLOC_009317	-	Bm_scaf302:37614-38558	OK	0.527939	0.308058	-0.777171	-0.935663	0.1056	0.268737	no
TCONS_00010166	XLOC_009318	-	Bm_scaf3021:28-538	OK	0.8188	1.25626	0.617549	0.815035	0.15935	0.347179	no
TCONS_00010170	XLOC_009321	-	Bm_scaf303:35363-38098	OK	4.3877	5.8613	0.417758	0.667651	0.2461	0.446269	no
TCONS_00010171	XLOC_009321	-	Bm_scaf303:35363-38098	OK	3.34432	4.91153	0.554459	1.06025	0.0665	0.192601	no
TCONS_00010173	XLOC_009323	-	Bm_scaf303:35363-38098	OK	2.72612	2.36264	-0.206452	-0.185101	0.74535	0.861256	no
TCONS_00010174	XLOC_009324	-	Bm_scaf3038:2529-3126	OK	0.716506	0.604257	-0.245816	-0.278216	0.6311	0.788757	no
TCONS_00010175	XLOC_009325	-	Bm_scaf3038:170-525	OK	0.941349	1.11559	0.245002	0.269818	0.6395	0.794543	no
TCONS_00010178	XLOC_009328	-	Bm_scaf305:1938-2086	OK	10.1295	7.72141	-0.391627	-0.372908	0.5105	0.697487	no
TCONS_00010179	XLOC_009329	-	Bm_scaf305:29065-30263	NOTEST	0.213024	0.0466856	-2.18996	0	1	1	no
TCONS_00010180	XLOC_009330	-	Bm_scaf305:30990-33365	NOTEST	0.186409	0.0447507	-2.05849	0	1	1	no
TCONS_00010181	XLOC_009331	-	Bm_scaf305:39620-40120	OK	4.24758	0.847701	-2.32501	-3.43786	5e-05	0.000445332	yes
TCONS_00010186	XLOC_009335	-	Bm_scaf307:1251-8280	OK	0.280942	0.326946	0.218782	0.437328	0.4491	0.646353	no
TCONS_00010187	XLOC_009336	-	Bm_scaf307:8483-10053	OK	0.347838	0.362047	0.0577613	0.0831993	0.88435	0.939157	no
TCONS_00010188	XLOC_009337	-	Bm_scaf307:10292-10940	NOTEST	0.0419123	0.278029	2.72979	0	1	1	no
TCONS_00010189	XLOC_009338	-	Bm_scaf307:12403-14322	OK	0.360383	0.30604	-0.23581	-0.360471	0.5288	0.711616	no
TCONS_00010190	XLOC_009339	-	Bm_scaf307:14415-15362	OK	0.539839	0.309401	-0.803052	-1.01588	0.0802	0.221424	no
TCONS_00010191	XLOC_009340	-	Bm_scaf307:16389-18011	OK	0.404833	0.453595	0.164078	0.252693	0.6598	0.807769	no
TCONS_00010192	XLOC_009341	-	Bm_scaf307:18117-19204	NOTEST	0.213306	0.308237	0.531119	0	1	1	no
TCONS_00010193	XLOC_009342	-	Bm_scaf307:19816-23041	OK	0.320286	0.442511	0.466352	0.827658	0.14855	0.334198	no
TCONS_00010194	XLOC_009343	-	Bm_scaf307:23094-23644	OK	0.324595	0.530821	0.709584	0.692677	0.23575	0.437495	no
TCONS_00010195	XLOC_009344	-	Bm_scaf307:23707-24383	OK	0.299215	0.319125	0.092942	0.0908156	0.89195	0.943302	no
TCONS_00010196	XLOC_009345	-	Bm_scaf307:35332-36096	OK	0.133932	0.369351	1.46349	1.15971	0.0919	0.243622	no
TCONS_00010324	XLOC_009471	-	Bm_scaf310:759-1640	OK	0.553963	0.547725	-0.0163388	-0.0223624	0.96285	0.97737	no
TCONS_00010327	XLOC_009474	-	Bm_scaf311:3357-4677	OK	1.05122	1.37174	0.383933	0.543152	0.35195	0.555688	no
TCONS_00010328	XLOC_009474	-	Bm_scaf311:3357-4677	OK	1.1566	1.17695	0.0251552	0.0305262	0.9577	0.974918	no
TCONS_00010329	XLOC_009475	-	Bm_scaf311:1192-1999	OK	2.12032	1.67584	-0.339393	-0.620344	0.28605	0.48514	no
TCONS_00010330	XLOC_009476	-	Bm_scaf311:14463-15025	OK	1.58853	2.00763	0.337802	0.55299	0.33555	0.538163	no
TCONS_00010331	XLOC_009477	-	Bm_scaf311:15550-15812	OK	1.78596	1.19912	-0.574725	-0.577113	0.3312	0.533615	no
TCONS_00010332	XLOC_009478	-	Bm_scaf311:41916-42131	OK	6.5167	7.51016	0.204702	0.295833	0.59725	0.76493	no
TCONS_00010334	XLOC_009480	-	Bm_scaf313:5852-9740	OK	29.6341	19.0325	-0.638796	-1.28416	0.0282	0.101646	no
TCONS_00010343	XLOC_009483	-	Bm_scaf313:31848-36597	OK	10.3819	13.1361	0.339463	0.18051	0.7227	0.848921	no
TCONS_00010345	XLOC_009485	-	Bm_scaf315:42-13548	OK	1.58694	3.02426	0.930337	1.7302	0.00355	0.0192493	yes
TCONS_00010346	XLOC_009485	-	Bm_scaf315:42-13548	OK	1.74082	3.5615	1.03272	1.7757	0.0034	0.0185535	yes
TCONS_00010349	XLOC_009488	-	Bm_scaf316:5168-26588	OK	2.12817	1.04471	-1.02651	-3.65221	5e-05	0.000445332	yes
TCONS_00010355	XLOC_009492	-	Bm_scaf318:1-3211	OK	1.50926	2.14568	0.50759	1.14063	0.04755	0.150286	no
TCONS_00010363	XLOC_009496	-	Bm_scaf318:5418-8134	OK	2.21544	1.89127	-0.228236	-0.543782	0.34215	0.545187	no
TCONS_00010364	XLOC_009497	-	Bm_scaf318:8233-9166	OK	1.53457	1.30408	-0.234799	-0.420128	0.4656	0.660265	no
TCONS_00010365	XLOC_009498	-	Bm_scaf318:9753-26439	OK	4.81542	5.02414	0.0612134	0.0183121	0.9429	0.967812	no
TCONS_00010366	XLOC_009499	-	Bm_scaf318:9753-26439	OK	5.47405	5.45238	-0.00572145	-0.0016993	0.9697	0.980602	no
TCONS_00010367	XLOC_009500	-	Bm_scaf318:9753-26439	OK	1.59901	0.736395	-1.11863	-0.193444	0.47075	0.665081	no
TCONS_00010368	XLOC_009501	-	Bm_scaf318:9753-26439	OK	17.8897	14.709	-0.282431	-0.211361	0.68695	0.826454	no
TCONS_00010369	XLOC_009502	-	Bm_scaf318:35094-35905	OK	0.513549	0.521839	0.0231035	0.0302032	0.96115	0.976591	no
TCONS_00010370	XLOC_009503	-	Bm_scaf318:39095-39765	OK	0.474248	1.30095	1.45586	1.8915	0.003	0.016718	yes
TCONS_00010371	XLOC_009504	-	Bm_scaf319:9548-9682	OK	0	23.8444	inf	#NAME?	5e-05	0.000445332	yes
TCONS_00010559	XLOC_009692	-	Bm_scaf320:56663-57153	OK	1.02444	1.03483	0.0145546	0.0191294	0.96035	0.976057	no
TCONS_00010564	XLOC_009695	-	Bm_scaf321:20369-21129	OK	0.138249	0.331592	1.26214	1.16805	0.0773	0.215664	no
TCONS_00010565	XLOC_009696	-	Bm_scaf321:22608-23437	OK	0.0988329	0.341936	1.79066	1.44568	0.04245	0.138977	no
TCONS_00010566	XLOC_009697	-	Bm_scaf321:23636-24223	NOTEST	0.257122	0.259836	0.0151513	0	1	1	no
TCONS_00010567	XLOC_009698	-	Bm_scaf321:29891-30802	NOTEST	0.126297	0.28826	1.19055	0	1	1	no
TCONS_00010568	XLOC_009699	-	Bm_scaf321:32042-32939	OK	0.129846	0.360289	1.47235	1.33472	0.03475	0.11927	no
TCONS_00010571	XLOC_009702	-	Bm_scaf322:29092-31356	NOTEST	6.49239e-05	0.0977527	10.5562	0	1	1	no
TCONS_00010572	XLOC_009702	-	Bm_scaf322:29092-31356	NOTEST	4.47884e-05	0	#NAME?	0	1	1	no
TCONS_00010573	XLOC_009702	-	Bm_scaf322:29092-31356	OK	0.599272	0.724548	0.27387	0.504185	0.3826	0.584665	no
TCONS_00010574	XLOC_009703	-	Bm_scaf322:35356-35715	OK	5.8444	1.61119	-1.85893	-2.76963	0.00015	0.0012229	yes
TCONS_00010577	XLOC_009706	-	Bm_scaf3242:2305-2442	NOTEST	0	0	0	0	1	1	no
TCONS_00010579	XLOC_009708	-	Bm_scaf326:22392-23069	OK	2.54724	3.98886	0.647042	1.27346	0.0272	0.0987781	no
TCONS_00010580	XLOC_009709	-	Bm_scaf3269:0-659	OK	15.1435	11.0236	-0.458101	-1.15364	0.0446	0.1438	no
TCONS_00010581	XLOC_009710	-	Bm_scaf3269:1196-1823	OK	10.9973	8.6863	-0.340332	-0.794033	0.1692	0.360484	no
TCONS_00010776	XLOC_009901	-	Bm_scaf330:61880-62068	OK	23.1435	8.71094	-1.40971	-2.17635	0.00065	0.00455746	yes
TCONS_00010784	XLOC_009906	-	Bm_scaf332:16096-40599	OK	0.431565	0.810575	0.909367	0.237746	0.6562	0.80544	no
TCONS_00010785	XLOC_009907	-	Bm_scaf332:16096-40599	OK	1.09876	1.04447	-0.073108	-0.0162492	0.9644	0.97795	no
TCONS_00010788	XLOC_009910	-	Bm_scaf333:6170-6739	OK	1.65607	2.76399	0.738986	1.26239	0.03015	0.107089	no
TCONS_00010789	XLOC_009911	-	Bm_scaf333:25409-25859	OK	0.739545	0.803591	0.119823	0.134271	0.81915	0.903198	no
TCONS_00010791	XLOC_009913	-	Bm_scaf334:1635-32836	OK	0.343064	0.449391	0.389492	0.39612	0.5064	0.694165	no
TCONS_00010792	XLOC_009913	-	Bm_scaf334:1635-32836	NOTEST	0.041288	0.0208113	-0.988354	0	1	1	no
TCONS_00010793	XLOC_009913	-	Bm_scaf334:1635-32836	NOTEST	0.0237677	0.116652	2.29514	0	1	1	no
TCONS_00010794	XLOC_009913	-	Bm_scaf334:1635-32836	OK	0.335778	0.651621	0.956525	1.0221	0.0855	0.231323	no
TCONS_00010795	XLOC_009913	-	Bm_scaf334:1635-32836	OK	0.645338	0.565697	-0.190025	-0.160281	0.77055	0.876577	no
TCONS_00010796	XLOC_009914	-	Bm_scaf334:1635-32836	OK	0.316962	1.00549	1.66552	0.577974	0.4665	0.661228	no
TCONS_00010797	XLOC_009915	-	Bm_scaf334:1635-32836	OK	0.337284	0.665	0.979392	0.428176	0.57095	0.745463	no
TCONS_00010798	XLOC_009916	-	Bm_scaf334:1635-32836	OK	0.290627	0.314952	0.115963	0.0601425	0.91755	0.955943	no
TCONS_00010799	XLOC_009917	-	Bm_scaf334:1635-32836	OK	0.46903	0.429165	-0.128149	-0.0705776	0.9164	0.95531	no
TCONS_00010800	XLOC_009918	-	Bm_scaf334:1635-32836	OK	0.308362	0.624135	1.01723	0.353989	0.65045	0.80147	no
TCONS_00010801	XLOC_009919	-	Bm_scaf334:1635-32836	OK	0.257399	0.388688	0.594606	0.291444	0.6972	0.832997	no
TCONS_00010802	XLOC_009920	-	Bm_scaf335:9709-10157	OK	0.589489	0.301554	-0.967051	-0.78128	0.17415	0.367139	no
TCONS_00010810	XLOC_009923	-	Bm_scaf337:12543-13222	OK	0.273876	0.457925	0.741591	0.758705	0.1766	0.370142	no
TCONS_00010811	XLOC_009924	-	Bm_scaf337:26291-26738	OK	0.399205	0.976795	1.29092	1.25445	0.0383	0.128451	no
TCONS_00010813	XLOC_009925	-	Bm_scaf338:51844-55848	NOTEST	0.0122377	0.0609389	2.31603	0	1	1	no
TCONS_00010940	XLOC_010048	-	Bm_scaf340:1208-29852	OK	9.72024	19.9509	1.03739	3.13275	5e-05	0.000445332	yes
TCONS_00010941	XLOC_010049	-	Bm_scaf340:659-772	OK	50.8044	95.1026	0.904532	0.838027	0.1533	0.339554	no
TCONS_00010943	XLOC_010051	-	Bm_scaf342:1-1997	OK	1.22831	1.54298	0.329042	0.418343	0.4654	0.660106	no
TCONS_00010947	XLOC_010053	-	Bm_scaf342:1-1997	OK	0.0018328	1.18035	9.33095	0.318169	0.38225	0.584309	no
TCONS_00010948	XLOC_010053	-	Bm_scaf342:1-1997	OK	7.46079	3.81411	-0.967981	-1.46988	0.02495	0.092331	no
TCONS_00010949	XLOC_010054	-	Bm_scaf342:2925-9948	OK	1.07992	1.77275	0.715066	0.260187	0.7787	0.881387	no
TCONS_00010950	XLOC_010054	-	Bm_scaf342:2925-9948	OK	45.2669	54.5114	0.2681	0.639248	0.2669	0.466176	no
TCONS_00010951	XLOC_010054	-	Bm_scaf342:2925-9948	OK	12.5819	16.2454	0.368688	0.980979	0.0878	0.235567	no
TCONS_00010952	XLOC_010054	-	Bm_scaf342:2925-9948	OK	23.6836	29.5591	0.319714	0.451911	0.43315	0.631868	no
TCONS_00010953	XLOC_010055	-	Bm_scaf342:10665-11672	NOTEST	0	0	0	0	1	1	no
TCONS_00010954	XLOC_010055	-	Bm_scaf342:10665-11672	NOTEST	0.00618178	0.00766967	0.311142	0	1	1	no
TCONS_00010955	XLOC_010055	-	Bm_scaf342:10665-11672	OK	121.526	160.356	0.400019	1.00305	0.07745	0.215962	no
TCONS_00010956	XLOC_010055	-	Bm_scaf342:10665-11672	OK	50.3501	58.6007	0.218923	0.579935	0.3095	0.510572	no
TCONS_00010959	XLOC_010057	-	Bm_scaf342:37020-37346	NOTEST	0.460453	0.317494	-0.536325	0	1	1	no
TCONS_00010960	XLOC_010058	-	Bm_scaf343:10760-31070	OK	58.0494	44.0586	-0.397857	-1.51152	0.0089	0.0410252	yes
TCONS_00010961	XLOC_010058	-	Bm_scaf343:10760-31070	OK	8.83124	0.17773	-5.63486	-1.94945	0.1594	0.347212	no
TCONS_00010962	XLOC_010059	-	Bm_scaf343:8152-8722	OK	11.1269	19.0729	0.777474	1.38738	0.017	0.0684134	no
TCONS_00010963	XLOC_010059	-	Bm_scaf343:8152-8722	OK	4.39413	6.33823	0.528502	0.554227	0.3473	0.551194	no
TCONS_00010964	XLOC_010060	-	Bm_scaf3435:7132-7667	OK	0.989252	4.30067	2.12015	3.31777	5e-05	0.000445332	yes
TCONS_00010965	XLOC_010061	-	Bm_scaf344:6480-18909	OK	1.20481	2.03403	0.755532	0.767795	0.18485	0.379312	no
TCONS_00010969	XLOC_010065	-	Bm_scaf345:50818-51645	OK	4.29577	6.82844	0.668638	1.22345	0.03195	0.112126	no
TCONS_00010970	XLOC_010066	-	Bm_scaf345:53248-53669	OK	0.655669	1.44963	1.14464	1.34306	0.0281	0.101395	no
TCONS_00010975	XLOC_010071	-	Bm_scaf347:923-1221	OK	1.35867	1.14316	-0.249171	-0.256889	0.6553	0.804793	no
TCONS_00010976	XLOC_010072	-	Bm_scaf347:2845-3131	OK	7.63008	3.82631	-0.995744	-1.59524	0.0077	0.036528	yes
TCONS_00010981	XLOC_010076	-	Bm_scaf349:15027-15288	OK	4.46631	1.05716	-2.07889	-2.70901	0.00375	0.0201369	yes
TCONS_00010982	XLOC_010077	-	Bm_scaf349:15437-16125	OK	1.2746	0.0347704	-5.19604	-2.51608	0.2417	0.442494	no
TCONS_00010983	XLOC_010078	-	Bm_scaf349:16600-17993	OK	1.14328	0.317119	-1.85009	-2.89469	5e-05	0.000445332	yes
TCONS_00010984	XLOC_010079	-	Bm_scaf349:28603-28707	NOTEST	0	0	0	0	1	1	no
TCONS_00011255	XLOC_010348	-	Bm_scaf350:15925-18342	OK	18.7362	8.77036	-1.09512	-2.95401	5e-05	0.000445332	yes
TCONS_00011256	XLOC_010349	-	Bm_scaf3501:2620-3041	OK	2.51265	1.29605	-0.955092	-1.35947	0.02135	0.0817666	no
TCONS_00011259	XLOC_010352	-	Bm_scaf353:11446-21091	OK	5.87263	5.05932	-0.215065	-0.458658	0.4253	0.624369	no
TCONS_00011260	XLOC_010352	-	Bm_scaf353:11446-21091	OK	1.41199	1.7453	0.305748	0.274546	0.6314	0.789033	no
TCONS_00011261	XLOC_010353	-	Bm_scaf353:1402-2246	NOTEST	0.110166	0.197256	0.840389	0	1	1	no
TCONS_00011262	XLOC_010354	-	Bm_scaf353:2843-4061	NOTEST	0.301685	0.200043	-0.592732	0	1	1	no
TCONS_00011263	XLOC_010355	-	Bm_scaf353:4128-5050	OK	0.249687	0.327179	0.389958	0.406539	0.47025	0.664719	no
TCONS_00011264	XLOC_010356	-	Bm_scaf353:6962-8160	NOTEST	0.193166	0.216705	0.165889	0	1	1	no
TCONS_00011265	XLOC_010357	-	Bm_scaf353:8212-9323	NOTEST	0.230989	0.240984	0.0611163	0	1	1	no
TCONS_00011266	XLOC_010358	-	Bm_scaf354:19877-27949	OK	0.551407	0.124626	-2.14552	-3.38635	5e-05	0.000445332	yes
TCONS_00011267	XLOC_010358	-	Bm_scaf354:19877-27949	NOTEST	0.111073	0	#NAME?	0	1	1	no
TCONS_00011268	XLOC_010359	-	Bm_scaf354:9122-9306	OK	30.364	22.6208	-0.42471	-0.771848	0.17645	0.369983	no
TCONS_00011269	XLOC_010360	-	Bm_scaf354:12686-13660	OK	4.13081	0.406036	-3.34675	-5.01971	5e-05	0.000445332	yes
TCONS_00011270	XLOC_010361	-	Bm_scaf354:15247-15857	OK	0.730853	0.100056	-2.86878	-1.86456	0.05485	0.167508	no
TCONS_00011271	XLOC_010362	-	Bm_scaf354:16738-18802	OK	0.583648	0.0792547	-2.88053	-3.29562	0.0001	0.000847087	yes
TCONS_00011272	XLOC_010363	-	Bm_scaf354:19877-27949	OK	0.489297	0.0952351	-2.36115	-1.25858	0.10915	0.274506	no
TCONS_00011273	XLOC_010364	-	Bm_scaf355:33324-36297	NOTEST	0.279522	0.18586	-0.588743	0	1	1	no
TCONS_00011275	XLOC_010366	-	Bm_scaf355:0-2998	OK	12.8214	4.6713	-1.45666	-4.80415	5e-05	0.000445332	yes
TCONS_00011276	XLOC_010367	-	Bm_scaf355:45585-46019	OK	0.985662	0.397037	-1.31182	-1.32787	0.0363	0.123206	no
TCONS_00011281	XLOC_010370	-	Bm_scaf356:91-1055	OK	0.896791	0.873754	-0.0375454	-0.0609045	0.9216	0.957997	no
TCONS_00011282	XLOC_010371	-	Bm_scaf356:23812-24156	OK	0	0.783373	inf	#NAME?	5e-05	0.000445332	yes
TCONS_00011283	XLOC_010372	-	Bm_scaf356:53972-54794	OK	0.120276	0.492462	2.03367	1.78548	0.0136	0.0575531	no
TCONS_00011284	XLOC_010373	-	Bm_scaf356:55343-56420	OK	0.261131	0.461076	0.82023	0.982872	0.09435	0.248445	no
TCONS_00011291	XLOC_010377	-	Bm_scaf358:328-11507	OK	19.7884	24.4644	0.306029	1.2247	0.03095	0.109128	no
TCONS_00011293	XLOC_010379	-	Bm_scaf359:18364-19495	NOTEST	0.112022	0.00951481	-3.55746	0	1	1	no
TCONS_00011502	XLOC_010588	-	Bm_scaf360:27179-27653	OK	0.605109	0.605812	0.00167639	0.0018248	0.9412	0.967061	no
TCONS_00011505	XLOC_010590	-	Bm_scaf362:9584-9808	OK	0.370967	6.64268	4.1624	3.90781	0.1165	0.286267	no
TCONS_00011506	XLOC_010591	-	Bm_scaf362:17812-17935	OK	49.422	53.7592	0.121356	0.146798	0.7872	0.886229	no
TCONS_00011507	XLOC_010592	-	Bm_scaf362:28232-29676	OK	8.92952	12.4509	0.479593	1.45942	0.0108	0.0479817	yes
TCONS_00011508	XLOC_010593	-	Bm_scaf364:14029-14211	OK	1.86299	7.73222	2.05326	1.81249	0.0152	0.0627807	no
TCONS_00011509	XLOC_010594	-	Bm_scaf365:1331-1527	OK	16.197	0.982245	-4.0435	-2.76325	0.04575	0.146342	no
TCONS_00011510	XLOC_010595	-	Bm_scaf365:11568-12779	NOTEST	0.113322	0.0276812	-2.03345	0	1	1	no
TCONS_00011511	XLOC_010596	-	Bm_scaf365:20726-21757	OK	0.217896	4.81486	4.46578	5.83096	5e-05	0.000445332	yes
TCONS_00011512	XLOC_010597	-	Bm_scaf368:187-3526	OK	5.70598	6.41096	0.168066	0.487663	0.38895	0.590183	no
TCONS_00011520	XLOC_010602	-	Bm_scaf369:26585-26921	OK	1.74703	0.207156	-3.07612	-2.0624	0.0172	0.0690328	no
TCONS_00011693	XLOC_010773	-	Bm_scaf372:6906-11658	OK	2.91144	2.2635	-0.363181	-1.06479	0.06265	0.184301	no
TCONS_00011694	XLOC_010774	-	Bm_scaf3727:53-1586	OK	3.97801	2.2464	-0.824434	-1.25617	0.03035	0.10757	no
TCONS_00011702	XLOC_010778	-	Bm_scaf374:0-163	OK	10.8006	23.2044	1.10329	1.50956	0.0141	0.059126	no
TCONS_00011703	XLOC_010779	-	Bm_scaf374:31127-34034	NOTEST	0.242031	0.295484	0.28789	0	1	1	no
TCONS_00011704	XLOC_010780	-	Bm_scaf374:35632-37578	OK	0.875442	1.34665	0.621288	1.25366	0.02785	0.100663	no
TCONS_00011705	XLOC_010781	-	Bm_scaf374:39101-39633	OK	0.440979	0.526248	0.255031	0.261569	0.64455	0.797843	no
TCONS_00011723	XLOC_010786	-	Bm_scaf377:17484-25143	HIDATA	0	56.5112	0	0	1	1	no
TCONS_00011734	XLOC_010789	-	Bm_scaf378:2848-3870	OK	0.0850609	0.454896	2.41897	1.45147	0.07145	0.203474	no
TCONS_00011737	XLOC_010791	-	Bm_scaf378:6414-8819	OK	13.9433	10.6938	-0.382799	-1.33125	0.02145	0.0820552	no
TCONS_00011738	XLOC_010792	-	Bm_scaf378:9040-9915	OK	30.1812	27.3252	-0.143418	-0.475409	0.4069	0.607389	no
TCONS_00011739	XLOC_010793	-	Bm_scaf378:27062-28392	NOTEST	0.167369	0.177915	0.0881567	0	1	1	no
TCONS_00011740	XLOC_010794	-	Bm_scaf378:28575-29661	NOTEST	0.201264	0.17733	-0.182653	0	1	1	no
TCONS_00011741	XLOC_010795	-	Bm_scaf378:29912-30819	OK	0.470242	0.32902	-0.515231	-0.619729	0.2756	0.474346	no
TCONS_00011744	XLOC_010798	-	Bm_scaf379:9317-9870	OK	1.79914	1.67804	-0.100528	-0.162337	0.7752	0.879396	no
TCONS_00011859	XLOC_010913	-	Bm_scaf383:115-12240	OK	0.318738	0.410717	0.365772	0.430275	0.4551	0.651233	no
TCONS_00011861	XLOC_010915	-	Bm_scaf384:35230-37282	OK	31.8842	39.1202	0.295071	1.09865	0.05485	0.167508	no
TCONS_00011862	XLOC_010916	-	Bm_scaf384:5393-13469	OK	2.22718	2.58624	0.215636	0.361171	0.53105	0.713618	no
TCONS_00011863	XLOC_010916	-	Bm_scaf384:5393-13469	OK	0.509716	0.603631	0.243973	0.370234	0.52685	0.710236	no
TCONS_00011866	XLOC_010918	-	Bm_scaf384:33978-35035	OK	0.637568	0.917591	0.525271	0.837392	0.14575	0.330231	no
TCONS_00011867	XLOC_010919	-	Bm_scaf3841:1-782	OK	165.671	41.5584	-1.99511	-3.71885	5e-05	0.000445332	yes
TCONS_00011868	XLOC_010919	-	Bm_scaf3841:1-782	OK	325.173	84.2948	-1.94769	-6.67137	5e-05	0.000445332	yes
TCONS_00011869	XLOC_010920	-	Bm_scaf3841:7591-7959	OK	225.81	53.2654	-2.08384	-6.82954	5e-05	0.000445332	yes
TCONS_00011875	XLOC_010926	-	Bm_scaf386:16541-16873	OK	4.35421	3.45397	-0.334155	-0.537757	0.34815	0.552191	no
TCONS_00011878	XLOC_010929	-	Bm_scaf389:7006-11716	OK	18.728	11.0466	-0.761592	-2.19013	0.0002	0.00158944	yes
TCONS_00011879	XLOC_010929	-	Bm_scaf389:7006-11716	OK	7.33418	7.32828	-0.00116102	-0.00214254	0.99705	0.997483	no
TCONS_00011880	XLOC_010929	-	Bm_scaf389:7006-11716	OK	2.43624	2.40548	-0.0183308	-0.0185483	0.9731	0.982631	no
TCONS_00011881	XLOC_010929	-	Bm_scaf389:7006-11716	OK	0.706377	0.43677	-0.693566	-0.356693	0.5976	0.76515	no
TCONS_00011885	XLOC_010930	-	Bm_scaf389:12303-25849	OK	0.193742	0.623207	1.68558	0.654058	0.38935	0.590461	no
TCONS_00011887	XLOC_010930	-	Bm_scaf389:12303-25849	OK	0.282216	1.04218	1.88474	0.35979	0.41765	0.617406	no
TCONS_00011889	XLOC_010931	-	Bm_scaf389:27-1700	OK	6.27495	3.45231	-0.862044	-2.2104	0.00015	0.0012229	yes
TCONS_00011890	XLOC_010932	-	Bm_scaf389:4668-5191	OK	0.14947	0.531635	1.83058	1.27533	0.1415	0.323637	no
TCONS_00011891	XLOC_010933	-	Bm_scaf389:6108-6920	OK	1.67056	1.87744	0.168435	0.310786	0.58545	0.756481	no
TCONS_00012034	XLOC_011076	-	Bm_scaf390:21102-24779	OK	3.87142	3.38996	-0.191597	-0.573367	0.32055	0.522925	no
TCONS_00012035	XLOC_011077	-	Bm_scaf390:25525-26064	OK	12.6263	7.50016	-0.751435	-1.68456	0.0037	0.0199148	yes
TCONS_00012038	XLOC_011079	-	Bm_scaf391:3207-11300	OK	0.606404	0.0209597	-4.85459	-0.975711	0.1632	0.352363	no
TCONS_00012042	XLOC_011081	-	Bm_scaf391:1-900	OK	0.672324	0	#NAME?	#NAME?	5e-05	0.000445332	yes
TCONS_00012043	XLOC_011082	-	Bm_scaf391:11465-13366	OK	0.761599	0.0078453	-6.60106	-2.1267	0.19475	0.391211	no
TCONS_00012044	XLOC_011083	-	Bm_scaf393:18676-19461	OK	2.76031	6.07192	1.13732	2.39539	5e-05	0.000445332	yes
TCONS_00012050	XLOC_011088	-	Bm_scaf397:44-17881	OK	3.19072	0.743146	-2.10216	-4.92079	5e-05	0.000445332	yes
TCONS_00012051	XLOC_011089	-	Bm_scaf397:18177-22150	OK	0.481066	0.0635306	-2.92071	-4.08301	5e-05	0.000445332	yes
TCONS_00012052	XLOC_011090	-	Bm_scaf397:22249-24634	OK	0.488513	0.0719353	-2.76363	-3.2783	0.00015	0.0012229	yes
TCONS_00012054	XLOC_011092	-	Bm_scaf399:9883-10294	OK	1.04511	0.0823881	-3.66507	-2.26397	0.24865	0.44807	no
TCONS_00012566	XLOC_011601	-	Bm_scaf400:20330-26463	OK	1.1001	0	#NAME?	#NAME?	0.10995	0.275939	no
TCONS_00012567	XLOC_011601	-	Bm_scaf400:20330-26463	NOTEST	0	0.100718	inf	0	1	1	no
TCONS_00012568	XLOC_011601	-	Bm_scaf400:20330-26463	OK	2.67183	0.0608375	-5.45672	-2.62677	0.1029	0.263884	no
TCONS_00012571	XLOC_011603	-	Bm_scaf402:25835-26057	OK	4.97884	0.122381	-5.34636	-2.46099	0.14	0.32131	no
TCONS_00012572	XLOC_011604	-	Bm_scaf403:12884-18268	OK	0.993908	0.820382	-0.276816	-0.647166	0.25215	0.450474	no
TCONS_00012573	XLOC_011605	-	Bm_scaf403:18480-21142	OK	0.559986	0.771453	0.462186	0.905863	0.1164	0.286267	no
TCONS_00012574	XLOC_011606	-	Bm_scaf403:21801-22053	OK	2.02804	3.79061	0.902344	1.0584	0.0676	0.195164	no
TCONS_00012575	XLOC_011607	-	Bm_scaf403:22108-23727	NOTEST	0.27891	0.240091	-0.21622	0	1	1	no
TCONS_00012576	XLOC_011608	-	Bm_scaf403:25973-26619	NOTEST	0.289976	0.284961	-0.0251671	0	1	1	no
TCONS_00012577	XLOC_011609	-	Bm_scaf403:28010-29919	OK	0.576974	0.703778	0.286616	0.516263	0.37645	0.57881	no
TCONS_00012578	XLOC_011610	-	Bm_scaf403:30770-31030	OK	1.08963	1.38522	0.34628	0.317341	0.5822	0.753745	no
TCONS_00012579	XLOC_011611	-	Bm_scaf403:33885-34295	OK	0.102599	12.6195	6.9425	4.79569	0.18365	0.377937	no
TCONS_00012580	XLOC_011612	-	Bm_scaf403:37031-39041	OK	1.06798	0.773684	-0.465062	-0.915892	0.1121	0.279322	no
TCONS_00012582	XLOC_011614	-	Bm_scaf404:23124-23457	OK	1.8454	2.24453	0.282477	0.375255	0.50435	0.692559	no
TCONS_00012585	XLOC_011616	-	Bm_scaf405:15016-15692	NOTEST	0.253287	0.0822158	-1.62328	0	1	1	no
TCONS_00012586	XLOC_011617	-	Bm_scaf405:15805-17198	NOTEST	0.282605	0.0719655	-1.97341	0	1	1	no
TCONS_00012587	XLOC_011618	-	Bm_scaf405:18120-19163	OK	0.331766	0.146146	-1.18276	-1.23916	0.04835	0.152141	no
TCONS_00012588	XLOC_011619	-	Bm_scaf405:19662-20215	NOTEST	0.304924	0.0464798	-2.71377	0	1	1	no
TCONS_00012589	XLOC_011620	-	Bm_scaf405:22091-23099	OK	0.416382	0.103794	-2.00418	-1.89449	0.02945	0.105151	no
TCONS_00012590	XLOC_011621	-	Bm_scaf405:23407-24388	OK	0.496732	0.173466	-1.51782	-1.65539	0.0098	0.0443078	yes
TCONS_00012591	XLOC_011622	-	Bm_scaf406:5179-8131	OK	0.457559	0.959757	1.06871	2.10769	0.0005	0.00360706	yes
TCONS_00012592	XLOC_011623	-	Bm_scaf406:8958-9987	OK	0.269222	0.311602	0.210912	0.23892	0.67255	0.81631	no
TCONS_00012593	XLOC_011624	-	Bm_scaf406:11059-14522	OK	0.23099	0.373194	0.692096	1.20344	0.03855	0.129102	no
TCONS_00012594	XLOC_011625	-	Bm_scaf406:15620-16052	OK	0.13182	0.453945	1.78395	0.901414	0.05975	0.17815	no
TCONS_00012595	XLOC_011626	-	Bm_scaf406:17509-18188	OK	0.144686	0.425998	1.55792	1.15678	0.0765	0.21401	no
TCONS_00012596	XLOC_011627	-	Bm_scaf406:18443-20689	OK	0.150325	0.336039	1.16054	1.60797	0.00865	0.0401446	yes
TCONS_00012597	XLOC_011628	-	Bm_scaf408:19814-24233	OK	0.0319791	0.410716	3.68294	2.34039	0.0443	0.143249	no
TCONS_00012598	XLOC_011629	-	Bm_scaf408:399-15055	OK	0.142103	1.31046	3.20507	3.55601	0.00025	0.00193946	yes
TCONS_00012599	XLOC_011630	-	Bm_scaf408:399-15055	OK	0.713633	0.344125	-1.05225	-0.683842	0.2055	0.40541	no
TCONS_00012731	XLOC_011762	-	Bm_scaf410:6-448	OK	0.799729	0.99701	0.318097	0.378183	0.51165	0.698262	no
TCONS_00012732	XLOC_011763	-	Bm_scaf410:579-1905	OK	0.48733	0.821262	0.752944	1.21908	0.03665	0.124043	no
TCONS_00012733	XLOC_011764	-	Bm_scaf410:19054-20278	OK	3.32436	2.67272	-0.314764	-0.683363	0.2326	0.43422	no
TCONS_00012741	XLOC_011767	-	Bm_scaf411:27462-28904	NOTEST	0.0357411	0.135131	1.9187	0	1	1	no
TCONS_00012742	XLOC_011767	-	Bm_scaf411:27462-28904	OK	0.599357	0.413964	-0.53391	-0.636714	0.25075	0.449824	no
TCONS_00012743	XLOC_011768	-	Bm_scaf411:77-11771	OK	1.64847	1.60134	-0.0418532	-0.0614434	0.91525	0.954643	no
TCONS_00012744	XLOC_011769	-	Bm_scaf411:19753-20144	OK	1.23363	0.917667	-0.426866	-0.497103	0.3874	0.588577	no
TCONS_00012745	XLOC_011770	-	Bm_scaf411:20294-21080	OK	0.933789	0.940885	0.0109225	0.0167482	0.9734	0.982751	no
TCONS_00012746	XLOC_011771	-	Bm_scaf411:24368-25234	OK	0.840648	0.369097	-1.1875	-1.55113	0.0111	0.0490815	yes
TCONS_00012747	XLOC_011772	-	Bm_scaf412:7909-8189	OK	1.29349	3.52436	1.4461	1.6797	0.0091	0.0417927	yes
TCONS_00012752	XLOC_011776	-	Bm_scaf414:1755-2481	OK	12.1976	6.26604	-0.960969	-2.2858	5e-05	0.000445332	yes
TCONS_00012755	XLOC_011779	-	Bm_scaf415:22470-24918	OK	7.58791	3.36007	-1.17521	-2.35973	0.0001	0.000847087	yes
TCONS_00012756	XLOC_011780	-	Bm_scaf416:3436-20819	OK	7.66343	11.335	0.564723	1.32685	0.02195	0.0835093	no
TCONS_00012757	XLOC_011780	-	Bm_scaf416:3436-20819	OK	10.6611	22.1726	1.05642	3.13054	5e-05	0.000445332	yes
TCONS_00012758	XLOC_011781	-	Bm_scaf416:23069-23357	OK	1.5468	1.10898	-0.480054	-0.480969	0.40535	0.606087	no
TCONS_00012761	XLOC_011783	-	Bm_scaf419:1953-2437	OK	1.93676	1.68998	-0.196632	-0.302888	0.6015	0.768304	no
TCONS_00012932	XLOC_011954	-	Bm_scaf423:42274-42448	OK	7.23854	1.11011	-2.705	-2.7886	0.0341	0.117659	no
TCONS_00012942	XLOC_011958	-	Bm_scaf424:22862-28710	OK	50.4902	32.761	-0.624024	-1.42296	0.01405	0.0590155	no
TCONS_00012943	XLOC_011959	-	Bm_scaf424:19754-19966	OK	1.30458	0.31748	-2.03886	-1.52731	0.2623	0.46091	no
TCONS_00012944	XLOC_011960	-	Bm_scaf426:18-1005	NOTEST	0.163524	0.306121	0.904602	0	1	1	no
TCONS_00012945	XLOC_011960	-	Bm_scaf426:18-1005	NOTEST	0.126089	0.0537334	-1.23055	0	1	1	no
TCONS_00012946	XLOC_011961	-	Bm_scaf426:1688-2181	OK	0.216859	0.507336	1.22618	0.873393	0.1263	0.300148	no
TCONS_00012947	XLOC_011962	-	Bm_scaf426:21171-22491	OK	1.04131	1.18334	0.184475	0.347423	0.54165	0.722674	no
TCONS_00012948	XLOC_011963	-	Bm_scaf426:22627-23427	OK	0.731126	0.38411	-0.928601	-1.17093	0.04555	0.145936	no
TCONS_00012949	XLOC_011964	-	Bm_scaf428:23329-23542	OK	2.22066	2.041	-0.121709	-0.109267	0.83855	0.914313	no
TCONS_00012950	XLOC_011965	-	Bm_scaf429:12812-14219	OK	0.218799	0.356683	0.705036	0.914366	0.11145	0.278397	no
TCONS_00012951	XLOC_011966	-	Bm_scaf429:16685-18930	OK	0.393841	0.267072	-0.560385	-0.858873	0.14025	0.321613	no
TCONS_00012952	XLOC_011967	-	Bm_scaf429:19527-20554	OK	0.258655	0.329224	0.348041	0.401193	0.48025	0.672696	no
TCONS_00012953	XLOC_011968	-	Bm_scaf429:24298-24967	OK	4.741	6.88444	0.538146	1.16469	0.0431	0.140552	no
TCONS_00013059	XLOC_012074	-	Bm_scaf430:20270-20379	NOTEST	0	9.68727	inf	0	1	1	no
TCONS_00013061	XLOC_012076	-	Bm_scaf432:794-10056	OK	0.44233	0.622628	0.493248	1.14455	0.0474	0.150066	no
TCONS_00013062	XLOC_012077	-	Bm_scaf432:11251-14602	OK	0.507386	0.689673	0.442828	0.861838	0.1331	0.310954	no
TCONS_00013063	XLOC_012078	-	Bm_scaf432:15246-22905	OK	0.504917	0.712221	0.496279	1.13801	0.04825	0.151938	no
TCONS_00013068	XLOC_012082	-	Bm_scaf436:2172-2474	OK	1.87204	0.474955	-1.97875	-1.97793	0.02445	0.0907723	no
TCONS_00013069	XLOC_012083	-	Bm_scaf436:3032-3349	OK	3.69453	10.062	1.44546	2.4932	0.0001	0.000847087	yes
TCONS_00013070	XLOC_012084	-	Bm_scaf437:9009-10185	OK	4.48801	7.30335	0.702482	1.72844	0.00335	0.0183475	yes
TCONS_00013071	XLOC_012085	-	Bm_scaf437:17366-19029	OK	0.462018	0.60763	0.395242	0.652222	0.26005	0.458409	no
TCONS_00013072	XLOC_012086	-	Bm_scaf437:19330-19638	OK	1.29146	1.01078	-0.353543	-0.355123	0.5368	0.718251	no
TCONS_00013073	XLOC_012087	-	Bm_scaf437:20852-21717	OK	58.1537	15.6643	-1.89239	-6.12244	5e-05	0.000445332	yes
TCONS_00013074	XLOC_012088	-	Bm_scaf437:22963-23562	OK	1.68263	0.472431	-1.83254	-2.30163	0.00095	0.00634597	yes
TCONS_00013077	XLOC_012090	-	Bm_scaf438:13107-13726	OK	1.17959	6.64553	2.49409	4.3662	5e-05	0.000445332	yes
TCONS_00013080	XLOC_012092	-	Bm_scaf439:15970-20654	OK	2.68613	3.08831	0.201291	0.603974	0.28835	0.487963	no
TCONS_00013086	XLOC_012095	-	Bm_scaf439:3930-5135	OK	0.922127	0.657224	-0.48858	-0.816841	0.16115	0.3496	no
TCONS_00013087	XLOC_012096	-	Bm_scaf439:23918-25353	OK	1.81911	1.41323	-0.364241	-0.734982	0.2005	0.398909	no
TCONS_00013088	XLOC_012097	-	Bm_scaf439:25448-26562	OK	19.9628	6.95097	-1.52203	-4.27724	5e-05	0.000445332	yes
TCONS_00013186	XLOC_012195	-	Bm_scaf443:1-3367	OK	16.856	22.7674	0.433707	1.63033	0.00505	0.025879	yes
TCONS_00013187	XLOC_012196	-	Bm_scaf443:9909-17980	OK	7.55846	9.27027	0.294519	0.738394	0.1958	0.39253	no
TCONS_00013191	XLOC_012198	-	Bm_scaf445:537-1281	OK	0.2398	0.364242	0.603066	0.595066	0.2963	0.496786	no
TCONS_00013192	XLOC_012199	-	Bm_scaf445:1445-2179	NOTEST	0.267492	0.0710969	-1.91164	0	1	1	no
TCONS_00013193	XLOC_012200	-	Bm_scaf445:7350-8257	OK	0.194108	0.371062	0.934801	0.963206	0.09825	0.255348	no
TCONS_00013194	XLOC_012201	-	Bm_scaf445:11986-12912	NOTEST	0.26063	0.180095	-0.533241	0	1	1	no
TCONS_00013195	XLOC_012202	-	Bm_scaf445:18265-18653	OK	0.166227	0.729455	2.13366	1.13376	0.04785	0.150964	no
TCONS_00013196	XLOC_012203	-	Bm_scaf446:19742-19946	OK	3.64467	5.47465	0.586976	0.695516	0.21885	0.420071	no
TCONS_00013197	XLOC_012204	-	Bm_scaf447:16969-17881	OK	4.57022	5.14237	0.170168	0.363919	0.52835	0.711362	no
TCONS_00013198	XLOC_012205	-	Bm_scaf447:13444-13974	OK	3.97113	4.22879	0.0906944	0.174626	0.7541	0.866819	no
TCONS_00013199	XLOC_012206	-	Bm_scaf447:15951-16223	OK	0.582972	1.1391	0.966397	0.671007	0.21125	0.412139	no
TCONS_00013200	XLOC_012207	-	Bm_scaf447:18364-19695	OK	7.51461	6.73981	-0.156991	-0.420533	0.4609	0.65596	no
TCONS_00013203	XLOC_012209	-	Bm_scaf448:9590-10290	OK	2.19439	3.71268	0.758641	0.985373	0.0902	0.240221	no
TCONS_00013204	XLOC_012210	-	Bm_scaf448:13603-13892	OK	0	22.6175	inf	#NAME?	5e-05	0.000445332	yes
TCONS_00013205	XLOC_012211	-	Bm_scaf449:12204-12695	OK	0.561368	0.754351	0.426289	0.456631	0.43795	0.635989	no
TCONS_00013305	XLOC_012311	-	Bm_scaf451:3-1074	OK	0.11444	2.70112	4.56089	4.93184	0.0001	0.000847087	yes
TCONS_00013306	XLOC_012312	-	Bm_scaf451:1848-2237	OK	0.0776382	1.31696	4.0843	1.95779	0.2375	0.43853	no
TCONS_00013307	XLOC_012313	-	Bm_scaf451:2422-2903	OK	0.0560078	0.972288	4.11768	1.89193	0.2375	0.43853	no
TCONS_00013308	XLOC_012314	-	Bm_scaf451:4806-5721	OK	0.0423647	0.744158	4.13467	2.30466	0.0026	0.0148537	yes
TCONS_00013309	XLOC_012315	-	Bm_scaf451:6084-6754	OK	0.111455	1.17416	3.39709	2.70493	0.0464	0.147759	no
TCONS_00013310	XLOC_012316	-	Bm_scaf451:7193-8041	OK	0.222057	1.68002	2.91948	3.57909	5e-05	0.000445332	yes
TCONS_00013311	XLOC_012317	-	Bm_scaf451:10354-10647	OK	0.072972	1.1904	4.02796	1.53915	0.15215	0.337882	no
TCONS_00013312	XLOC_012318	-	Bm_scaf451:12743-13061	OK	0.158438	1.56929	3.30812	2.31903	0.18365	0.377937	no
TCONS_00013313	XLOC_012319	-	Bm_scaf451:13197-13763	OK	0.100446	0.900025	3.16354	1.94291	0.03835	0.128605	no
TCONS_00013314	XLOC_012320	-	Bm_scaf451:14127-14667	OK	0.0268994	0.437854	4.0248	1.16035	0.15215	0.337882	no
TCONS_00013315	XLOC_012321	-	Bm_scaf451:14940-15505	OK	0.114535	1.80922	3.98151	2.47495	0.044	0.142572	no
TCONS_00013316	XLOC_012322	-	Bm_scaf451:16663-17292	OK	0.0218817	1.05872	5.59645	1.56902	0.15215	0.337882	no
TCONS_00013317	XLOC_012323	-	Bm_scaf451:17503-17780	OK	0.434833	3.20832	2.88329	2.08462	0.06015	0.179022	no
TCONS_00013318	XLOC_012324	-	Bm_scaf451:18417-23572	OK	0.0724574	1.79417	4.63004	7.72396	5e-05	0.000445332	yes
TCONS_00013320	XLOC_012326	-	Bm_scaf453:11437-11679	OK	3.6871	4.78976	0.377467	0.511464	0.3723	0.574998	no
TCONS_00013321	XLOC_012327	-	Bm_scaf453:21613-22231	OK	0.602	1.14792	0.931188	1.24982	0.03335	0.115832	no
TCONS_00013323	XLOC_012329	-	Bm_scaf455:246-12708	NOTEST	0.0443398	0.292067	2.71962	0	1	1	no
TCONS_00013324	XLOC_012329	-	Bm_scaf455:246-12708	OK	3.88432	4.50734	0.214616	0.722338	0.20455	0.404175	no
TCONS_00013325	XLOC_012330	-	Bm_scaf455:13680-14504	OK	1.41017	2.24882	0.673297	1.23559	0.0324	0.113268	no
TCONS_00013327	XLOC_012332	-	Bm_scaf456:16921-18168	OK	7.3581	0.348272	-4.40105	-7.17619	5e-05	0.000445332	yes
TCONS_00013328	XLOC_012333	-	Bm_scaf457:2974-3118	OK	11.9032	12.9918	0.126253	0.133301	0.812	0.899443	no
TCONS_00013460	XLOC_012461	-	Bm_scaf461:10561-10667	OK	875.447	341.417	-1.35849	-1.67716	0.00985	0.0445003	yes
TCONS_00013461	XLOC_012462	-	Bm_scaf462:716-1587	OK	0.365875	0.141447	-1.37109	-1.26237	0.0437	0.142091	no
TCONS_00013462	XLOC_012463	-	Bm_scaf462:2095-3194	NOTEST	0.249801	0.152505	-0.711924	0	1	1	no
TCONS_00013463	XLOC_012464	-	Bm_scaf462:4147-5636	OK	0.417561	0.170768	-1.28995	-1.66244	0.0102	0.0457846	yes
TCONS_00013464	XLOC_012465	-	Bm_scaf462:10959-12106	OK	0.414565	0.197289	-1.07129	-1.28243	0.03345	0.116031	no
TCONS_00013465	XLOC_012466	-	Bm_scaf462:13540-13948	OK	0.533027	0.220508	-1.27338	-1.04211	0.26125	0.459719	no
TCONS_00013466	XLOC_012467	-	Bm_scaf462:16040-21316	OK	0.396659	0.251061	-0.659863	-1.25634	0.02885	0.103428	no
TCONS_00013468	XLOC_012469	-	Bm_scaf463:438-565	OK	28.6859	29.1925	0.025254	0.0272887	0.94445	0.96854	no
TCONS_00013469	XLOC_012470	-	Bm_scaf463:43736-44425	NOTEST	0.245435	0.258232	0.0733266	0	1	1	no
TCONS_00013474	XLOC_012473	-	Bm_scaf464:225-2457	OK	0.61371	0.367262	-0.740746	-1.29887	0.02635	0.0964278	no
TCONS_00013475	XLOC_012474	-	Bm_scaf464:14164-16686	OK	0.570891	0.667767	0.226129	0.135795	0.812	0.899443	no
TCONS_00013476	XLOC_012475	-	Bm_scaf464:25556-25831	OK	3.80889	4.6711	0.294394	0.440187	0.4457	0.643035	no
TCONS_00013477	XLOC_012476	-	Bm_scaf464:30131-30783	OK	6.25497	4.10604	-0.607257	-1.2722	0.02925	0.104649	no
TCONS_00013481	XLOC_012479	-	Bm_scaf465:3243-19797	NOTEST	0	0	0	0	1	1	no
TCONS_00013561	XLOC_012555	-	Bm_scaf471:21138-22913	OK	12.5577	13.5739	0.112269	0.379359	0.50455	0.692585	no
TCONS_00013562	XLOC_012556	-	Bm_scaf471:23362-25126	OK	10.1095	10.6531	0.0755636	0.242303	0.671	0.815144	no
TCONS_00013563	XLOC_012557	-	Bm_scaf472:594-2091	OK	0.146722	0.376248	1.3586	1.70161	0.0076	0.036151	yes
TCONS_00013564	XLOC_012558	-	Bm_scaf472:2259-4170	OK	0.247861	0.554455	1.16154	1.79521	0.00315	0.0174081	yes
TCONS_00013565	XLOC_012559	-	Bm_scaf472:4946-6017	OK	0.195839	0.357653	0.868891	0.965902	0.0928	0.245421	no
TCONS_00013566	XLOC_012560	-	Bm_scaf472:6110-9793	OK	0.255785	0.392377	0.617306	1.09998	0.0573	0.172806	no
TCONS_00013567	XLOC_012561	-	Bm_scaf472:10315-15527	OK	0.266064	0.414501	0.639606	1.23587	0.02985	0.106301	no
TCONS_00013568	XLOC_012562	-	Bm_scaf472:15919-17624	OK	0.179047	0.396265	1.14613	1.5066	0.01335	0.0567195	no
TCONS_00013569	XLOC_012563	-	Bm_scaf472:17749-18481	OK	0.445422	0.275152	-0.694946	-0.728146	0.2011	0.399652	no
TCONS_00013570	XLOC_012564	-	Bm_scaf475:84832-91382	OK	1.29049	1.23742	-0.0605865	-0.147883	0.7909	0.888191	no
TCONS_00013573	XLOC_012566	-	Bm_scaf475:956-1770	OK	1.18004	1.13491	-0.0562576	-0.092574	0.8746	0.934802	no
TCONS_00013574	XLOC_012567	-	Bm_scaf475:77978-78866	OK	0.305721	0.811755	1.40883	1.80601	0.0049	0.0252268	yes
TCONS_00013575	XLOC_012568	-	Bm_scaf476:4874-18422	OK	1.07714	0.108617	-3.30989	-2.2652	0.03475	0.11927	no
TCONS_00013576	XLOC_012568	-	Bm_scaf476:4874-18422	OK	1.27896	0.13617	-3.23148	-1.63663	0.02835	0.102027	no
TCONS_00013577	XLOC_012569	-	Bm_scaf477:9755-11423	OK	2.02045	2.67272	0.403635	0.850602	0.1422	0.324742	no
TCONS_00013578	XLOC_012569	-	Bm_scaf477:9755-11423	OK	0.535406	0.178442	-1.58518	-0.728068	0.23555	0.43741	no
TCONS_00013579	XLOC_012570	-	Bm_scaf477:15668-18590	OK	3.70061	1.50758	-1.29553	-2.56941	0.0001	0.000847087	yes
TCONS_00013580	XLOC_012570	-	Bm_scaf477:15668-18590	OK	20.2718	1.33344	-3.92625	-1.64377	0.2017	0.400286	no
TCONS_00013581	XLOC_012570	-	Bm_scaf477:15668-18590	OK	1.13506	8.19225	2.85149	1.32538	0.1942	0.391024	no
TCONS_00013584	XLOC_012572	-	Bm_scaf477:33-2092	OK	0.427128	0.47116	0.141549	0.238826	0.67465	0.817798	no
TCONS_00013585	XLOC_012573	-	Bm_scaf477:11594-12146	OK	3.83112	2.66367	-0.524351	-0.976142	0.09035	0.240513	no
TCONS_00013586	XLOC_012574	-	Bm_scaf478:9427-10462	NOTEST	0.0418306	0.195917	2.22761	0	1	1	no
TCONS_00013587	XLOC_012575	-	Bm_scaf478:16067-16908	OK	0.102334	0.382298	1.90141	1.41404	0.0255	0.0938331	no
TCONS_00013588	XLOC_012576	-	Bm_scaf478:18311-20337	NOTEST	0.0863399	0.291007	1.75296	0	1	1	no
TCONS_00013589	XLOC_012577	-	Bm_scaf478:20659-21322	OK	0.0360672	0.460704	3.67508	1.60535	0.2375	0.43853	no
TCONS_00013685	XLOC_012669	-	Bm_scaf481:3224-3884	NOTEST	0.220346	0.244823	0.151965	0	1	1	no
TCONS_00013696	XLOC_012675	-	Bm_scaf483:1-705	OK	6.71245	12.5601	0.903935	0.495179	0.4094	0.609511	no
TCONS_00013697	XLOC_012675	-	Bm_scaf483:1-705	OK	23.0185	25.4507	0.144913	0.317951	0.5784	0.751032	no
TCONS_00013698	XLOC_012676	-	Bm_scaf483:18397-19883	OK	6.81887	9.88029	0.535021	1.5265	0.0101	0.0453833	yes
TCONS_00013699	XLOC_012677	-	Bm_scaf484:6069-6521	OK	0.558536	0.0976831	-2.51547	-1.69524	0.1013	0.260763	no
TCONS_00013700	XLOC_012678	-	Bm_scaf484:11141-11377	OK	3.36898	2.82321	-0.254976	-0.312061	0.58095	0.752842	no
TCONS_00013702	XLOC_012680	-	Bm_scaf485:19741-20721	OK	0.281422	0.445821	0.663732	0.815476	0.16015	0.348212	no
TCONS_00013703	XLOC_012681	-	Bm_scaf486:1-435	OK	3.50182	2.7414	-0.35319	-0.601866	0.29065	0.490442	no
TCONS_00013704	XLOC_012682	-	Bm_scaf486:15742-17164	OK	0.563762	0.101432	-2.47458	-2.76296	0.00065	0.00455746	yes
TCONS_00013705	XLOC_012683	-	Bm_scaf486:17409-18606	OK	0.489327	0.0834033	-2.55262	-2.25298	0.00385	0.0205927	yes
TCONS_00013706	XLOC_012684	-	Bm_scaf486:19051-19934	OK	0.468945	0.0461626	-3.34462	-1.71179	0.00325	0.0178849	yes
TCONS_00013707	XLOC_012685	-	Bm_scaf488:2259-3442	OK	0.132071	0.838881	2.66715	1.688	0.06885	0.197914	no
TCONS_00013708	XLOC_012686	-	Bm_scaf488:8415-8804	OK	5.54572	129.697	4.54763	9.58364	5e-05	0.000445332	yes
TCONS_00013709	XLOC_012687	-	Bm_scaf488:12100-12793	OK	0.839548	0.598004	-0.489458	-0.643667	0.26635	0.465704	no
TCONS_00013710	XLOC_012688	-	Bm_scaf488:15950-17302	OK	0.419605	0.0810448	-2.37224	-2.35454	0.0035	0.0190057	yes
TCONS_00013711	XLOC_012689	-	Bm_scaf489:27-856	OK	0.320642	0.516308	0.68727	0.809994	0.14915	0.335095	no
TCONS_00013712	XLOC_012690	-	Bm_scaf489:1205-2519	OK	0.509105	0.647734	0.347438	0.548772	0.34285	0.54607	no
TCONS_00013713	XLOC_012691	-	Bm_scaf489:2627-3334	OK	0.434404	0.740004	0.768494	0.951565	0.0946	0.248797	no
TCONS_00013714	XLOC_012692	-	Bm_scaf489:3573-5788	OK	0.826071	0.987256	0.25716	0.515113	0.36815	0.571742	no
TCONS_00013820	XLOC_012798	-	Bm_scaf490:6843-8316	OK	10.3181	7.65477	-0.430744	-1.12997	0.0492	0.154119	no
TCONS_00013821	XLOC_012799	-	Bm_scaf490:498-1623	NOTEST	0.0818095	0.30657	1.90588	0	1	1	no
TCONS_00013822	XLOC_012800	-	Bm_scaf490:3713-4551	OK	0.341344	0.149582	-1.1903	-1.12164	0.0614	0.181749	no
TCONS_00013823	XLOC_012801	-	Bm_scaf491:19786-21992	OK	8.52991	4.27701	-0.995928	-1.83753	0.00195	0.0117262	yes
TCONS_00013824	XLOC_012802	-	Bm_scaf491:3136-4101	NOTEST	0.149135	0.256902	0.784599	0	1	1	no
TCONS_00013827	XLOC_012805	-	Bm_scaf494:5943-14727	OK	14.0527	16.312	0.215091	0.362759	0.5254	0.709175	no
TCONS_00013828	XLOC_012805	-	Bm_scaf494:5943-14727	OK	6.79989	8.03382	0.240574	0.388742	0.5041	0.692343	no
TCONS_00013829	XLOC_012805	-	Bm_scaf494:5943-14727	OK	8.68129	9.26438	0.0937856	0.127695	0.8232	0.905587	no
TCONS_00013830	XLOC_012806	-	Bm_scaf494:573-1729	OK	32.0207	38.0074	0.247275	0.579505	0.31685	0.518839	no
TCONS_00013831	XLOC_012806	-	Bm_scaf494:573-1729	OK	82.0143	110.303	0.427523	0.919264	0.11205	0.279244	no
TCONS_00013832	XLOC_012807	-	Bm_scaf494:5943-14727	OK	12.5929	17.9505	0.511405	1.40359	0.01535	0.0632868	no
TCONS_00013835	XLOC_012810	-	Bm_scaf495:15721-15859	OK	0	3.94468	inf	#NAME?	0.02395	0.0893257	no
TCONS_00013841	XLOC_012816	-	Bm_scaf499:10245-17937	OK	1.52402	1.4334	-0.0884369	-0.126206	0.8234	0.905749	no
TCONS_00013842	XLOC_012817	-	Bm_scaf499:10245-17937	OK	0.657981	0.652679	-0.0116727	-0.00748567	0.9634	0.977498	no
TCONS_00014247	XLOC_013222	-	Bm_scaf500:3-2198	OK	0.38148	0.352995	-0.11196	-0.181636	0.75435	0.866997	no
TCONS_00014248	XLOC_013223	-	Bm_scaf500:3262-4336	OK	0.733639	1.43585	0.968764	1.67089	0.00455	0.0236937	yes
TCONS_00014249	XLOC_013224	-	Bm_scaf501:23966-24692	OK	14.3669	3.51157	-2.03256	-4.64636	5e-05	0.000445332	yes
TCONS_00014254	XLOC_013229	-	Bm_scaf506:16535-16780	OK	2.08084	1.6564	-0.32911	-0.331413	0.56345	0.739409	no
TCONS_00014256	XLOC_013231	-	Bm_scaf508:20360-21848	NOTEST	0.267937	0	#NAME?	0	1	1	no
TCONS_00014257	XLOC_013231	-	Bm_scaf508:20360-21848	OK	2.77449	3.08834	0.154613	0.327947	0.5645	0.740495	no
TCONS_00014258	XLOC_013232	-	Bm_scaf508:10332-11758	OK	3.59417	4.29949	0.258507	0.61358	0.27995	0.478834	no
TCONS_00014259	XLOC_013233	-	Bm_scaf508:14449-15319	OK	45.1815	25.2918	-0.83706	-2.80309	5e-05	0.000445332	yes
TCONS_00014260	XLOC_013234	-	Bm_scaf508:15444-16035	OK	1.28632	0.964247	-0.415779	-0.598736	0.2949	0.495159	no
TCONS_00014261	XLOC_013235	-	Bm_scaf508:16175-20187	OK	2.44106	2.1237	-0.200927	-0.545885	0.34435	0.547876	no
TCONS_00014378	XLOC_013349	-	Bm_scaf512:6472-6884	OK	0.557638	0.384233	-0.537349	-0.464848	0.44145	0.639243	no
TCONS_00014380	XLOC_013351	-	Bm_scaf515:0-865	OK	5.99461	4.92188	-0.284459	-0.642521	0.25935	0.457632	no
TCONS_00014387	XLOC_013355	-	Bm_scaf517:7284-8751	OK	1.01684	1.09584	0.107948	0.203934	0.72355	0.849261	no
TCONS_00014388	XLOC_013356	-	Bm_scaf517:9412-10109	OK	0.563459	0.631528	0.164535	0.211328	0.7039	0.837461	no
TCONS_00014389	XLOC_013357	-	Bm_scaf517:14956-15572	OK	0.691657	0.754154	0.124801	0.158199	0.78345	0.88418	no
TCONS_00014390	XLOC_013358	-	Bm_scaf517:16736-17512	OK	0.762465	0.756226	-0.0118544	-0.0169217	0.96695	0.979507	no
TCONS_00014391	XLOC_013359	-	Bm_scaf517:18336-19089	OK	0.550296	0.443232	-0.312146	-0.37399	0.50845	0.69602	no
TCONS_00014392	XLOC_013360	-	Bm_scaf518:3427-5352	OK	1.48266	1.58418	0.0955487	0.183926	0.7525	0.865843	no
TCONS_00014393	XLOC_013360	-	Bm_scaf518:3427-5352	NOTEST	0.0779145	0.0825022	0.0825424	0	1	1	no
TCONS_00014397	XLOC_013363	-	Bm_scaf519:12854-14868	NOTEST	0.134593	0.273674	1.02386	0	1	1	no
TCONS_00014495	XLOC_013461	-	Bm_scaf522:16259-18546	OK	6.58657	0.699258	-3.23563	-4.9953	5e-05	0.000445332	yes
TCONS_00014500	XLOC_013466	-	Bm_scaf528:10207-10366	OK	12.5976	10.9081	-0.207751	-0.253874	0.65035	0.801413	no
TCONS_00014501	XLOC_013467	-	Bm_scaf529:4866-5416	OK	3.39527	4.2724	0.331522	0.63692	0.25355	0.451709	no
TCONS_00014599	XLOC_013563	-	Bm_scaf53:456441-456612	OK	0	1.93631	inf	#NAME?	0.00025	0.00193946	yes
TCONS_00014600	XLOC_013564	-	Bm_scaf53:495447-495585	OK	0.855563	57.8747	6.07992	8.73228	0.15015	0.33563	no
TCONS_00014601	XLOC_013565	-	Bm_scaf53:1264630-1265241	OK	0.86238	0.127783	-2.75463	-2.46843	0.0672	0.194252	no
TCONS_00014602	XLOC_013566	-	Bm_scaf53:1716199-1716938	OK	0.102356	0.379883	1.89196	1.53855	0.1136	0.281607	no
TCONS_00014603	XLOC_013567	-	Bm_scaf53:2260389-2261048	OK	1.90351	1.84062	-0.0484731	-0.0847623	0.88165	0.938053	no
TCONS_00014604	XLOC_013568	-	Bm_scaf53:2315176-2316389	OK	0.0969918	0.48307	2.3163	2.33483	0.0027	0.0153082	yes
TCONS_00014605	XLOC_013569	-	Bm_scaf53:2817158-2817621	OK	0.8064	0.332584	-1.27778	-1.20125	0.05415	0.166014	no
TCONS_00014607	XLOC_013571	-	Bm_scaf531:3142-3364	OK	6.20587	3.61929	-0.777927	-1.01404	0.0812	0.223444	no
TCONS_00014608	XLOC_013572	-	Bm_scaf531:16641-17043	OK	0.692134	0.417413	-0.729574	-0.665364	0.2501	0.449304	no
TCONS_00014611	XLOC_013574	-	Bm_scaf532:7478-7790	OK	0.843442	0.27574	-1.61298	-0.883214	0.1154	0.284797	no
TCONS_00014738	XLOC_013697	-	Bm_scaf544:2161-2585	OK	0.449218	0.181159	-1.31016	-0.873856	0.22255	0.424453	no
TCONS_00014739	XLOC_013698	-	Bm_scaf544:3167-4319	OK	0.106102	0.324658	1.61346	1.60172	0.01795	0.0714493	no
TCONS_00014740	XLOC_013699	-	Bm_scaf544:4566-5882	NOTEST	0.25254	0.198362	-0.348373	0	1	1	no
TCONS_00014745	XLOC_013702	-	Bm_scaf545:42759-43106	OK	21.9573	10.2764	-1.09537	-2.3618	5e-05	0.000445332	yes
TCONS_00014746	XLOC_013703	-	Bm_scaf545:45069-46050	OK	5.07386	0.830367	-2.61126	-4.85385	5e-05	0.000445332	yes
TCONS_00014747	XLOC_013704	-	Bm_scaf545:52041-52478	OK	11.0682	8.40111	-0.397769	-0.847095	0.14785	0.333124	no
TCONS_00014748	XLOC_013705	-	Bm_scaf547:1-2202	OK	1.7489	2.65091	0.600046	1.38866	0.01335	0.0567195	no
TCONS_00014749	XLOC_013706	-	Bm_scaf547:2505-3192	OK	0.422692	0.0688407	-2.61827	-1.49339	0.0161	0.0657007	no
TCONS_00014750	XLOC_013707	-	Bm_scaf547:3398-3823	OK	0.873746	0.450568	-0.955467	-0.9178	0.11155	0.278508	no
TCONS_00014751	XLOC_013708	-	Bm_scaf547:4400-6179	OK	0.609068	0.0827189	-2.88031	-3.1419	0.00035	0.00262811	yes
TCONS_00014752	XLOC_013709	-	Bm_scaf547:6598-7797	OK	0.636129	0.117521	-2.43639	-2.5875	0.0005	0.00360706	yes
TCONS_00014753	XLOC_013710	-	Bm_scaf547:14058-15187	NOTEST	0.179397	0.0895264	-1.00277	0	1	1	no
TCONS_00014754	XLOC_013711	-	Bm_scaf548:4627-7867	OK	1.68462	0.916618	-0.878033	-1.7895	0.0021	0.0125003	yes
TCONS_00014755	XLOC_013712	-	Bm_scaf549:313-4148	OK	34.8834	34.3224	-0.0233874	-0.0779136	0.8937	0.944033	no
TCONS_00014756	XLOC_013713	-	Bm_scaf549:6290-14194	OK	29.7349	31.5697	0.0863803	0.312758	0.59725	0.76493	no
TCONS_00014882	XLOC_013839	-	Bm_scaf550:7128-7741	NOTEST	0.0675564	0.2819	2.06102	0	1	1	no
TCONS_00014883	XLOC_013840	-	Bm_scaf551:20-1324	OK	4.16501	1.27126	-1.71206	-3.61133	5e-05	0.000445332	yes
TCONS_00014884	XLOC_013841	-	Bm_scaf551:4585-5272	OK	5.22022	1.8897	-1.46596	-2.83155	5e-05	0.000445332	yes
TCONS_00014885	XLOC_013842	-	Bm_scaf551:6308-6681	OK	5.41956	1.09624	-2.30562	-3.19596	5e-05	0.000445332	yes
TCONS_00014886	XLOC_013843	-	Bm_scaf551:6766-7568	OK	19.372	4.38756	-2.14248	-5.26197	5e-05	0.000445332	yes
TCONS_00014887	XLOC_013844	-	Bm_scaf551:9591-9892	OK	1.64669	1.76534	0.100385	0.120069	0.835	0.912435	no
TCONS_00014888	XLOC_013845	-	Bm_scaf551:14421-15703	OK	0.624417	0.491638	-0.344913	-0.536468	0.34985	0.553949	no
TCONS_00014889	XLOC_013846	-	Bm_scaf551:17039-18077	OK	0.270926	0.351669	0.37632	0.452587	0.4196	0.619231	no
TCONS_00014975	XLOC_013926	-	Bm_scaf562:7389-13249	OK	1.98271	2.11512	0.0932651	0.254673	0.66575	0.811768	no
TCONS_00014976	XLOC_013926	-	Bm_scaf562:7389-13249	OK	0.807861	0.403667	-1.00094	-0.856786	0.13615	0.315789	no
TCONS_00014977	XLOC_013927	-	Bm_scaf562:539-2292	OK	2.0127	2.21613	0.138914	0.306507	0.59665	0.764456	no
TCONS_00014978	XLOC_013928	-	Bm_scaf562:2406-7235	OK	2.15477	2.36505	0.134332	0.382586	0.5121	0.69859	no
TCONS_00014979	XLOC_013929	-	Bm_scaf562:14127-14716	OK	3.89274	3.62345	-0.103421	-0.201877	0.71675	0.845096	no
TCONS_00014980	XLOC_013930	-	Bm_scaf563:1413-10315	OK	0.157657	2.5685	4.02607	1.66152	0.05225	0.161578	no
TCONS_00014981	XLOC_013930	-	Bm_scaf563:1413-10315	OK	0.340264	0.613992	0.851564	0.410015	0.5324	0.714662	no
TCONS_00014982	XLOC_013930	-	Bm_scaf563:1413-10315	OK	0.126541	1.14989	3.18383	0.933973	0.25795	0.455887	no
TCONS_00014983	XLOC_013931	-	Bm_scaf563:10881-13017	OK	0.736228	4.41895	2.58548	4.1153	5e-05	0.000445332	yes
TCONS_00014987	XLOC_013935	-	Bm_scaf567:2821-14155	OK	3.22895	5.84676	0.856573	2.25702	5e-05	0.000445332	yes
TCONS_00014988	XLOC_013935	-	Bm_scaf567:2821-14155	OK	1.38318	3.84036	1.47326	2.59067	0.0001	0.000847087	yes
TCONS_00015042	XLOC_013989	-	Bm_scaf570:10940-12147	OK	0	0.34982	inf	#NAME?	5e-05	0.000445332	yes
TCONS_00015044	XLOC_013991	-	Bm_scaf572:7901-8374	OK	0.829716	0.528399	-0.650991	-0.704169	0.22295	0.424756	no
TCONS_00015045	XLOC_013992	-	Bm_scaf572:14333-15013	OK	0.666584	1.79853	1.43196	2.08021	0.00095	0.00634597	yes
TCONS_00015046	XLOC_013993	-	Bm_scaf573:24271-24545	OK	0.851521	1.57934	0.891213	0.839151	0.1604	0.348528	no
TCONS_00015048	XLOC_013995	-	Bm_scaf574:1157-1658	NOTEST	0.135279	0.303214	1.1644	0	1	1	no
TCONS_00015049	XLOC_013996	-	Bm_scaf575:831-1390	OK	0.428866	0.0686928	-2.6423	-1.79547	0.14585	0.330332	no
TCONS_00015050	XLOC_013997	-	Bm_scaf575:6136-6988	OK	0.344668	0.0811537	-2.08648	-1.53959	0.1128	0.280367	no
TCONS_00015070	XLOC_014012	-	Bm_scaf578:1496-6291	OK	1.18716	0.136703	-3.11839	-5.28874	5e-05	0.000445332	yes
TCONS_00015129	XLOC_014071	-	Bm_scaf581:5-3014	OK	3.17822	2.67663	-0.247797	-0.66311	0.24555	0.445728	no
TCONS_00015130	XLOC_014072	-	Bm_scaf581:3247-4219	OK	2.94004	2.61217	-0.170584	-0.35348	0.54555	0.725716	no
TCONS_00015131	XLOC_014073	-	Bm_scaf581:4847-8590	OK	2.0376	2.02272	-0.0105771	-0.0273666	0.96115	0.976591	no
TCONS_00015132	XLOC_014074	-	Bm_scaf581:8922-14468	OK	3.03288	2.70759	-0.163679	-0.51504	0.36325	0.56663	no
TCONS_00015139	XLOC_014079	-	Bm_scaf583:8971-9357	OK	6.54136	3.60699	-0.858794	-1.54195	0.0067	0.032653	yes
TCONS_00015142	XLOC_014082	-	Bm_scaf584:12847-16898	OK	1.19206	0.789552	-0.59435	-1.02876	0.07875	0.21861	no
TCONS_00015143	XLOC_014082	-	Bm_scaf584:12847-16898	OK	0.284601	0.536114	0.913598	0.684054	0.24725	0.446847	no
TCONS_00015145	XLOC_014084	-	Bm_scaf584:14-750	OK	0.38876	0.558599	0.522933	0.604876	0.2886	0.488248	no
TCONS_00015146	XLOC_014085	-	Bm_scaf584:1273-2249	OK	0.457664	0.699413	0.611856	0.866621	0.13365	0.311874	no
TCONS_00015148	XLOC_014087	-	Bm_scaf586:11748-12084	OK	1.38463	3.24781	1.22996	1.61793	0.00925	0.0423194	yes
TCONS_00015151	XLOC_014090	-	Bm_scaf589:2113-2405	OK	0.854162	2.47724	1.53615	1.55636	0.0142	0.0594372	no
TCONS_00015152	XLOC_014091	-	Bm_scaf589:3401-3611	OK	2.80758	3.56291	0.343729	0.36581	0.52545	0.709179	no
TCONS_00015287	XLOC_014221	-	Bm_scaf592:8247-10077	OK	2.65703	2.72976	0.03896	0.0755477	0.89675	0.945354	no
TCONS_00015288	XLOC_014222	-	Bm_scaf592:7419-7779	OK	1.83684	1.51254	-0.280255	-0.363246	0.5189	0.703668	no
TCONS_00015289	XLOC_014223	-	Bm_scaf593:2332-4312	OK	0.776739	1.97927	1.34946	2.75481	5e-05	0.000445332	yes
TCONS_00015290	XLOC_014224	-	Bm_scaf593:12946-13388	OK	0.572179	0.232865	-1.29697	-0.912857	0.08045	0.221951	no
TCONS_00015291	XLOC_014225	-	Bm_scaf594:18-1849	OK	0.629737	0.0976131	-2.6896	-3.26882	0.0001	0.000847087	yes
TCONS_00015292	XLOC_014226	-	Bm_scaf594:2378-3124	OK	0.633248	0.0568271	-3.47812	-1.7817	0.0029	0.0162544	yes
TCONS_00015293	XLOC_014227	-	Bm_scaf594:7833-9007	OK	0.595154	0.120098	-2.30905	-2.56545	0.00235	0.0136971	yes
TCONS_00015294	XLOC_014228	-	Bm_scaf594:9805-14878	OK	0.590284	0.110405	-2.41861	-4.04818	5e-05	0.000445332	yes
TCONS_00015295	XLOC_014229	-	Bm_scaf594:15095-16183	OK	0.388172	0.0554368	-2.80778	-1.92337	0.06445	0.188339	no
TCONS_00015296	XLOC_014230	-	Bm_scaf594:16686-17524	NOTEST	0.250605	0.0894731	-1.48589	0	1	1	no
TCONS_00015298	XLOC_014232	-	Bm_scaf595:12382-12877	OK	0.120991	0.578385	2.25713	1.37518	0.05895	0.176449	no
TCONS_00015299	XLOC_014233	-	Bm_scaf595:13247-14137	OK	0.162668	0.932044	2.51847	2.5303	0.0009	0.00604975	yes
TCONS_00015301	XLOC_014235	-	Bm_scaf598:30-12337	OK	0.554751	1.5374	1.47058	1.9778	0.0035	0.0190057	yes
TCONS_00015302	XLOC_014235	-	Bm_scaf598:30-12337	OK	0.676178	1.49358	1.1433	1.45787	0.0218	0.0830758	no
TCONS_00015304	XLOC_014237	-	Bm_scaf599:12734-13407	OK	0.504786	0.898945	0.83256	1.08847	0.06665	0.192979	no
TCONS_00015668	XLOC_014597	-	Bm_scaf600:10649-13953	OK	2.46139	1.88084	-0.388097	-0.685334	0.2344	0.436248	no
TCONS_00015669	XLOC_014597	-	Bm_scaf600:10649-13953	OK	4.01286	2.20949	-0.860914	-1.54226	0.0104	0.0464734	yes
TCONS_00015670	XLOC_014598	-	Bm_scaf600:1-7974	OK	3.67795	2.10632	-0.80418	-2.65608	5e-05	0.000445332	yes
TCONS_00015671	XLOC_014599	-	Bm_scaf600:9401-10420	OK	7.52081	6.2885	-0.258173	-0.555087	0.33465	0.537381	no
TCONS_00015672	XLOC_014599	-	Bm_scaf600:9401-10420	OK	2.61321	3.78936	0.536132	0.560321	0.3378	0.540845	no
TCONS_00015673	XLOC_014600	-	Bm_scaf600:14844-15719	OK	1.0792	1.03843	-0.0555566	-0.0910562	0.87715	0.935978	no
TCONS_00015675	XLOC_014602	-	Bm_scaf604:2-1490	OK	1.54927	1.50538	-0.0414575	-0.0844104	0.8834	0.938714	no
TCONS_00015676	XLOC_014603	-	Bm_scaf604:1847-2690	OK	4.07744	3.42426	-0.251871	-0.5323	0.35765	0.560786	no
TCONS_00015677	XLOC_014604	-	Bm_scaf604:11320-13358	OK	59.8301	58.234	-0.0390081	-0.15837	0.7811	0.882679	no
TCONS_00015678	XLOC_014605	-	Bm_scaf605:16002-18056	OK	15.4695	5.98718	-1.36947	-2.39083	0.0004	0.00295249	yes
TCONS_00015679	XLOC_014605	-	Bm_scaf605:16002-18056	OK	2.90177	0.832292	-1.80177	-0.621658	0.33255	0.535099	no
TCONS_00015683	XLOC_014608	-	Bm_scaf605:0-1130	OK	25.6545	28.3454	0.143904	0.502481	0.3834	0.585439	no
TCONS_00015684	XLOC_014609	-	Bm_scaf605:11378-12264	OK	0.278175	0.719356	1.37071	1.69395	0.00815	0.0382389	yes
TCONS_00015686	XLOC_014611	-	Bm_scaf608:44-433	OK	0.48634	0.639006	0.393865	0.371489	0.5277	0.710774	no
TCONS_00015687	XLOC_014612	-	Bm_scaf608:10395-10615	OK	2.23788	3.13342	0.485609	0.517741	0.3543	0.557869	no
TCONS_00015750	XLOC_014675	-	Bm_scaf610:4129-8186	OK	2.17495	0.896412	-1.27875	-2.43053	5e-05	0.000445332	yes
TCONS_00015751	XLOC_014676	-	Bm_scaf610:8338-10956	OK	3.8399	2.90871	-0.400691	-0.66894	0.24875	0.448088	no
TCONS_00015752	XLOC_014677	-	Bm_scaf610:372-3336	NOTEST	0.278592	0.0777583	-1.84108	0	1	1	no
TCONS_00015753	XLOC_014678	-	Bm_scaf610:12178-12571	OK	0.119583	0.802915	2.74724	1.63308	0.11085	0.277292	no
TCONS_00015756	XLOC_014680	-	Bm_scaf611:2755-7359	OK	2.17816	5.82421	1.41895	2.88478	5e-05	0.000445332	yes
TCONS_00015757	XLOC_014681	-	Bm_scaf611:800-991	OK	0.70203	1.95662	1.47876	1.1204	0.0904	0.240625	no
TCONS_00015758	XLOC_014682	-	Bm_scaf611:8027-9139	OK	0.100938	0.790234	2.96881	2.91588	0.00075	0.0051655	yes
TCONS_00015759	XLOC_014683	-	Bm_scaf611:9297-10185	OK	0.178798	0.804571	2.16988	2.39121	0.00185	0.011224	yes
TCONS_00015763	XLOC_014685	-	Bm_scaf612:0-679	OK	7.77282	8.79638	0.178471	0.411015	0.47315	0.667102	no
TCONS_00015764	XLOC_014686	-	Bm_scaf612:14393-16394	OK	0.439939	0.651176	0.565744	0.993262	0.08995	0.239683	no
TCONS_00015765	XLOC_014687	-	Bm_scaf613:4095-12435	OK	2.81744	1.61207	-0.805469	-1.31321	0.0324	0.113268	no
TCONS_00015766	XLOC_014687	-	Bm_scaf613:4095-12435	OK	0.430957	0.425103	-0.0197326	-0.0120216	0.9827	0.987745	no
TCONS_00015767	XLOC_014688	-	Bm_scaf613:4095-12435	OK	0.933343	2.51921	1.43249	0.41967	0.58055	0.752519	no
TCONS_00015768	XLOC_014689	-	Bm_scaf614:5329-6328	OK	1.00776	3.18423	1.65978	2.01591	0.00235	0.0136971	yes
TCONS_00015769	XLOC_014690	-	Bm_scaf615:4-2342	OK	5.20702	5.98333	0.200492	0.518266	0.36325	0.56663	no
TCONS_00015772	XLOC_014692	-	Bm_scaf615:5838-6597	NOTEST	0.201743	0.162313	-0.313735	0	1	1	no
TCONS_00015863	XLOC_014783	-	Bm_scaf621:1128-1657	OK	0.352322	0.609145	0.789891	0.753353	0.17495	0.368178	no
TCONS_00015864	XLOC_014784	-	Bm_scaf621:6141-6502	OK	0.418296	1.53362	1.87435	1.61193	0.0156	0.0640706	no
TCONS_00015865	XLOC_014785	-	Bm_scaf623:1-12295	OK	2.79522	1.86271	-0.585559	-0.93259	0.1104	0.276721	no
TCONS_00015866	XLOC_014785	-	Bm_scaf623:1-12295	OK	9.20356	1.81743	-2.34029	-4.85414	5e-05	0.000445332	yes
TCONS_00015868	XLOC_014787	-	Bm_scaf624:0-243	OK	28.4569	0.291538	-6.60895	-7.51344	0.16255	0.351466	no
TCONS_00015869	XLOC_014788	-	Bm_scaf627:2834-4823	OK	0.346435	0.27896	-0.31253	-0.469281	0.411	0.611013	no
TCONS_00015870	XLOC_014789	-	Bm_scaf627:5069-5948	OK	0.328305	0.176822	-0.892736	-0.845895	0.1462	0.3308	no
TCONS_00015871	XLOC_014790	-	Bm_scaf627:6170-6676	OK	1.42599	1.29677	-0.137043	-0.197155	0.7288	0.852325	no
TCONS_00015872	XLOC_014791	-	Bm_scaf627:9629-11958	OK	0.305792	0.367331	0.264529	0.427405	0.4516	0.648611	no
TCONS_00015875	XLOC_014794	-	Bm_scaf629:2519-2991	OK	0.418788	2.68812	2.68231	3.14419	0.0004	0.00295249	yes
TCONS_00015876	XLOC_014795	-	Bm_scaf629:5582-6504	OK	0.401518	0.661939	0.721233	0.969825	0.0886	0.237077	no
TCONS_00015972	XLOC_014889	-	Bm_scaf630:8362-8580	OK	1.52881	4.68658	1.61612	1.64367	0.01305	0.0558011	no
TCONS_00015974	XLOC_014891	-	Bm_scaf632:2118-3848	OK	0.854126	0.788737	-0.114904	-0.212576	0.71385	0.84338	no
TCONS_00015975	XLOC_014892	-	Bm_scaf632:4159-4666	OK	1.14071	1.26229	0.146117	0.198749	0.72575	0.850485	no
TCONS_00015976	XLOC_014893	-	Bm_scaf633:58-3076	NOTEST	0.0727768	0.162622	1.15997	0	1	1	no
TCONS_00015977	XLOC_014893	-	Bm_scaf633:58-3076	OK	0.509639	0.339303	-0.586902	-0.880916	0.12845	0.303739	no
TCONS_00015978	XLOC_014894	-	Bm_scaf633:3240-5397	OK	1.19492	1.02788	-0.217252	-0.448985	0.4278	0.626627	no
TCONS_00015979	XLOC_014895	-	Bm_scaf633:5878-7141	OK	0.625626	0.50693	-0.303513	-0.474491	0.4075	0.607891	no
TCONS_00015980	XLOC_014896	-	Bm_scaf633:8407-11409	OK	0.663147	0.507488	-0.385955	-0.759367	0.18645	0.381185	no
TCONS_00015981	XLOC_014897	-	Bm_scaf633:11489-12002	OK	0.657959	0.344775	-0.932344	-0.899945	0.11785	0.288655	no
TCONS_00015982	XLOC_014898	-	Bm_scaf633:12106-13224	OK	0.570513	0.39172	-0.542435	-0.764366	0.18755	0.382676	no
TCONS_00015983	XLOC_014899	-	Bm_scaf633:13670-14374	OK	2.77755	1.90231	-0.54606	-1.00924	0.07985	0.220804	no
TCONS_00015987	XLOC_014902	-	Bm_scaf636:11279-13112	OK	2.11954	2.17479	0.0371294	0.0823599	0.88595	0.93989	no
TCONS_00015989	XLOC_014904	-	Bm_scaf639:5284-12540	OK	1.34294	0.743964	-0.852093	-1.14456	0.0533	0.16408	no
TCONS_00016034	XLOC_014949	-	Bm_scaf640:4689-11161	OK	5.75132	2.80977	-1.03344	-1.55135	0.0066	0.0322338	yes
TCONS_00016035	XLOC_014950	-	Bm_scaf640:4689-11161	OK	7.86517	5.4267	-0.535402	-1.49376	0.0103	0.046116	yes
TCONS_00016036	XLOC_014951	-	Bm_scaf640:15-886	OK	0.409847	0.543009	0.405891	0.524592	0.3625	0.565932	no
TCONS_00016038	XLOC_014953	-	Bm_scaf645:8919-9963	OK	0.140986	0.38743	1.45838	1.49541	0.0183	0.0726013	no
TCONS_00016039	XLOC_014954	-	Bm_scaf645:13592-14277	OK	0.12806	0.467128	1.86699	1.38062	0.0239	0.0892614	no
TCONS_00016040	XLOC_014955	-	Bm_scaf645:16175-16901	OK	0.227227	0.472298	1.05556	1.08701	0.07345	0.207865	no
TCONS_00016046	XLOC_014959	-	Bm_scaf648:4456-13229	NOTEST	0.106076	0.228218	1.10532	0	1	1	no
TCONS_00016048	XLOC_014961	-	Bm_scaf648:19236-19658	OK	11.7961	8.99514	-0.391089	-0.796349	0.1716	0.36376	no
TCONS_00016049	XLOC_014962	-	Bm_scaf649:6735-10827	OK	0.888349	5.86125	2.72201	7.09851	5e-05	0.000445332	yes
TCONS_00016050	XLOC_014963	-	Bm_scaf649:11387-12819	OK	1.65716	13.1525	2.98855	7.21197	5e-05	0.000445332	yes
TCONS_00016191	XLOC_015101	-	Bm_scaf650:9240-15377	OK	3.56355	7.37162	1.04867	3.72801	5e-05	0.000445332	yes
TCONS_00016192	XLOC_015102	-	Bm_scaf650:15535-15959	OK	1.81099	4.00734	1.14587	1.84858	0.00345	0.0187887	yes
TCONS_00016194	XLOC_015104	-	Bm_scaf653:9-7001	OK	1.40296	0.574936	-1.287	-3.13459	5e-05	0.000445332	yes
TCONS_00016195	XLOC_015105	-	Bm_scaf653:38129-38673	OK	1.4336	0.83327	-0.782792	-1.05145	0.0697	0.199687	no
TCONS_00016196	XLOC_015106	-	Bm_scaf653:41197-41493	OK	1.39364	0.497005	-1.48753	-1.08154	0.06265	0.184301	no
TCONS_00016197	XLOC_015107	-	Bm_scaf654:4667-7030	OK	1.12942	1.57617	0.480847	1.03984	0.06585	0.191162	no
TCONS_00016198	XLOC_015108	-	Bm_scaf654:15455-16370	OK	0.863769	1.07887	0.320808	0.5144	0.3745	0.576967	no
TCONS_00016199	XLOC_015109	-	Bm_scaf655:4950-5233	OK	0.476502	5.03921	3.40264	2.60938	0.00055	0.0039299	yes
TCONS_00016200	XLOC_015110	-	Bm_scaf656:6-3122	NOTEST	0.0966093	0.216739	1.16572	0	1	1	no
TCONS_00016201	XLOC_015110	-	Bm_scaf656:6-3122	OK	3.00919	1.55358	-0.953776	-2.17602	0.00055	0.0039299	yes
TCONS_00016202	XLOC_015110	-	Bm_scaf656:6-3122	NOTEST	0.062794	0.272114	2.11551	0	1	1	no
TCONS_00016203	XLOC_015111	-	Bm_scaf656:4156-5119	OK	1.1442	0.888731	-0.364515	-0.604844	0.29245	0.492592	no
TCONS_00016204	XLOC_015112	-	Bm_scaf656:5274-5911	OK	1.72842	0.973003	-0.828938	-1.28218	0.02995	0.106518	no
TCONS_00016205	XLOC_015113	-	Bm_scaf656:6066-7766	OK	2.90986	3.26757	0.167269	0.39338	0.4882	0.679447	no
TCONS_00016206	XLOC_015114	-	Bm_scaf656:8251-12348	OK	1.97132	2.34621	0.251171	0.675101	0.23395	0.43591	no
TCONS_00016207	XLOC_015115	-	Bm_scaf658:0-5373	OK	1.75274	0.282976	-2.63086	-3.49431	5e-05	0.000445332	yes
TCONS_00016208	XLOC_015115	-	Bm_scaf658:0-5373	OK	12.2337	12.9871	0.086219	0.162845	0.77735	0.880701	no
TCONS_00016209	XLOC_015116	-	Bm_scaf658:5494-8715	OK	0.8605	0.0881097	-3.2878	-4.80502	5e-05	0.000445332	yes
TCONS_00016333	XLOC_015240	-	Bm_scaf660:5142-5377	OK	35.6486	29.0183	-0.296883	-0.635302	0.27265	0.471763	no
TCONS_00016334	XLOC_015241	-	Bm_scaf661:5744-6371	OK	1.00185	1.3569	0.437645	0.658621	0.249	0.448242	no
TCONS_00016335	XLOC_015242	-	Bm_scaf665:610-6014	OK	5.95414	8.0328	0.432008	1.11066	0.0485	0.152533	no
TCONS_00016336	XLOC_015243	-	Bm_scaf665:6137-8028	OK	0.432679	0.602102	0.47671	0.806504	0.1645	0.353894	no
TCONS_00016337	XLOC_015244	-	Bm_scaf665:8150-9122	OK	0.871848	0.908229	0.0589794	0.0956891	0.86255	0.927982	no
TCONS_00016341	XLOC_015247	-	Bm_scaf669:4289-4610	OK	3.81912	1.54213	-1.30831	-1.76267	0.00495	0.025458	yes
TCONS_00016377	XLOC_015283	-	Bm_scaf670:574-13826	OK	2.82708	4.73841	0.745087	1.18192	0.04635	0.147662	no
TCONS_00016381	XLOC_015285	-	Bm_scaf670:13950-15221	OK	2.117	2.52663	0.255195	0.537164	0.34525	0.548871	no
TCONS_00016382	XLOC_015286	-	Bm_scaf671:5476-5630	OK	7.41393	17.4188	1.23234	1.3524	0.02665	0.0972524	no
TCONS_00016385	XLOC_015289	-	Bm_scaf674:2189-3015	OK	2.35927	3.35662	0.508666	1.02203	0.07385	0.208662	no
TCONS_00016386	XLOC_015290	-	Bm_scaf674:3318-4444	NOTEST	0.234753	0.0957454	-1.29387	0	1	1	no
TCONS_00016387	XLOC_015291	-	Bm_scaf674:4806-5699	NOTEST	0.244649	0.188756	-0.374192	0	1	1	no
TCONS_00016388	XLOC_015292	-	Bm_scaf674:7621-8415	NOTEST	0.222833	0.184106	-0.275427	0	1	1	no
TCONS_00016389	XLOC_015293	-	Bm_scaf674:8503-10537	NOTEST	0.239551	0.228744	-0.066599	0	1	1	no
TCONS_00016449	XLOC_015353	-	Bm_scaf681:11922-12256	OK	1.53257	0	#NAME?	#NAME?	5e-05	0.000445332	yes
TCONS_00016450	XLOC_015354	-	Bm_scaf682:1-5055	OK	0.648357	1.32447	1.03055	0.635904	0.29	0.489732	no
TCONS_00016451	XLOC_015354	-	Bm_scaf682:1-5055	OK	0.804763	0.00026172	-11.5863	-0.0356873	0.2474	0.446929	no
TCONS_00016452	XLOC_015354	-	Bm_scaf682:1-5055	OK	1.4688	1.62607	0.146751	0.317109	0.57985	0.752002	no
TCONS_00016453	XLOC_015355	-	Bm_scaf682:5126-7627	OK	3.56482	2.99813	-0.249764	-0.654044	0.25195	0.450278	no
TCONS_00016454	XLOC_015356	-	Bm_scaf682:8241-9067	OK	0.880438	0.755623	-0.220555	-0.329616	0.5674	0.742446	no
TCONS_00016455	XLOC_015357	-	Bm_scaf682:9200-11288	OK	2.73775	1.77622	-0.624179	-1.43363	0.0151	0.0624452	no
TCONS_00016456	XLOC_015358	-	Bm_scaf682:11705-12408	OK	2.45978	2.14961	-0.194454	-0.363855	0.52545	0.709179	no
TCONS_00016457	XLOC_015359	-	Bm_scaf683:4500-4841	OK	0.886282	0.728794	-0.282254	-0.258192	0.63565	0.791965	no
TCONS_00016458	XLOC_015360	-	Bm_scaf683:5815-6591	OK	0.245844	0.312326	0.345305	0.357472	0.5448	0.725165	no
TCONS_00016459	XLOC_015361	-	Bm_scaf683:7734-8922	OK	0.597718	0.568552	-0.0721728	-0.111151	0.8475	0.919286	no
TCONS_00016460	XLOC_015362	-	Bm_scaf683:9879-10932	OK	0.704353	0.461583	-0.609707	-0.852308	0.14115	0.323009	no
TCONS_00016465	XLOC_015365	-	Bm_scaf687:3-1749	OK	1.48159	1.79107	0.273675	0.573712	0.32065	0.522975	no
TCONS_00016466	XLOC_015366	-	Bm_scaf687:11728-12704	OK	1.07818	1.33423	0.307412	0.538733	0.34845	0.552521	no
TCONS_00016467	XLOC_015367	-	Bm_scaf688:10-3428	OK	10.1854	13.0928	0.362269	1.33425	0.01805	0.0717997	no
TCONS_00016522	XLOC_015419	-	Bm_scaf692:2934-3797	OK	0.391092	1.27382	1.70358	2.39727	0.0006	0.00424664	yes
TCONS_00016523	XLOC_015420	-	Bm_scaf692:3917-5211	OK	0.243751	1.14396	2.23056	3.224	5e-05	0.000445332	yes
TCONS_00016524	XLOC_015421	-	Bm_scaf695:2483-9308	OK	12.2192	1.34335	-3.18524	-10.1069	5e-05	0.000445332	yes
TCONS_00016529	XLOC_015424	-	Bm_scaf698:3201-11376	OK	5.41368	5.33743	-0.0204664	-0.0424665	0.94135	0.967083	no
TCONS_00016532	XLOC_015426	-	Bm_scaf699:239-1701	OK	8.7721	105.913	3.59382	12.0126	5e-05	0.000445332	yes
TCONS_00016907	XLOC_015799	-	Bm_scaf701:52-1779	OK	0.361318	0.134373	-1.42702	-1.81459	0.005	0.0256667	yes
TCONS_00016908	XLOC_015800	-	Bm_scaf701:1985-3423	OK	0.818138	0.296098	-1.46627	-2.22302	0.00055	0.0039299	yes
TCONS_00016909	XLOC_015801	-	Bm_scaf701:5811-6857	OK	0.89592	0.973984	0.120529	0.203894	0.71925	0.84701	no
TCONS_00016910	XLOC_015802	-	Bm_scaf701:9165-10269	NOTEST	0.197636	0.209733	0.085713	0	1	1	no
TCONS_00016911	XLOC_015803	-	Bm_scaf703:2-6623	OK	1.25777	1.42811	0.183241	0.494202	0.38255	0.584665	no
TCONS_00016912	XLOC_015804	-	Bm_scaf703:8272-9112	OK	1.22931	1.02207	-0.266349	-0.440542	0.441	0.638777	no
TCONS_00016913	XLOC_015805	-	Bm_scaf703:9229-12290	OK	2.36971	2.64716	0.159733	0.412654	0.46905	0.663837	no
TCONS_00016915	XLOC_015807	-	Bm_scaf705:1545-2689	OK	1.59404	0.0787814	-4.33869	-3.60531	0.00265	0.0150503	yes
TCONS_00016916	XLOC_015808	-	Bm_scaf705:2868-3627	OK	1.11896	0.0380023	-4.87992	-2.64214	0.24625	0.446269	no
TCONS_00016917	XLOC_015809	-	Bm_scaf705:4103-4319	OK	5.32767	0.676241	-2.97789	-1.82924	0.05785	0.173939	no
TCONS_00016918	XLOC_015810	-	Bm_scaf706:418-9412	OK	1.81362	1.38007	-0.394124	-0.785782	0.1639	0.353161	no
TCONS_00016953	XLOC_015845	-	Bm_scaf711:9624-9843	OK	0.141957	1.66632	3.55314	1.75558	0.15025	0.335753	no
TCONS_00016954	XLOC_015846	-	Bm_scaf713:3864-7599	OK	0.242774	0.686997	1.50069	2.80055	5e-05	0.000445332	yes
TCONS_00016955	XLOC_015847	-	Bm_scaf713:7951-8448	OK	0.404613	1.20906	1.57927	1.68213	0.01095	0.0485473	yes
TCONS_00016958	XLOC_015849	-	Bm_scaf714:1630-2480	OK	0.436553	0.0153097	-4.83364	-1.30624	0.1556	0.342295	no
TCONS_00016959	XLOC_015850	-	Bm_scaf715:8099-10591	OK	2.30662	0.874979	-1.39846	-2.02391	0.0016	0.00992849	yes
TCONS_00016960	XLOC_015850	-	Bm_scaf715:8099-10591	OK	3.40811	2.40366	-0.503742	-1.05231	0.0685	0.197078	no
TCONS_00016961	XLOC_015851	-	Bm_scaf715:2-6017	OK	3.83096	2.24262	-0.772523	-2.47014	5e-05	0.000445332	yes
TCONS_00016962	XLOC_015852	-	Bm_scaf715:6727-7831	OK	2.52109	1.78734	-0.496234	-1.00503	0.08505	0.230481	no
TCONS_00016965	XLOC_015855	-	Bm_scaf718:1895-2122	OK	4.17952	3.67341	-0.186219	-0.221984	0.69515	0.831702	no
TCONS_00016966	XLOC_015856	-	Bm_scaf718:4188-4399	NOTEST	0	0.140325	inf	0	1	1	no
TCONS_00016967	XLOC_015857	-	Bm_scaf718:10502-10754	OK	1.3116	0.102949	-3.67133	-1.60264	0.15565	0.342304	no
TCONS_00017026	XLOC_015916	-	Bm_scaf721:137-688	NOTEST	0.202529	0.302331	0.577999	0	1	1	no
TCONS_00017027	XLOC_015917	-	Bm_scaf721:2009-3172	OK	0.0777158	0.34409	2.14651	1.69729	0.03385	0.117012	no
TCONS_00017028	XLOC_015918	-	Bm_scaf722:9224-10874	OK	0.909591	0.795998	-0.192453	-0.219862	0.7035	0.837144	no
TCONS_00017029	XLOC_015919	-	Bm_scaf726:1476-3314	OK	7.38045	2.81072	-1.39277	-3.6179	5e-05	0.000445332	yes
TCONS_00017030	XLOC_015920	-	Bm_scaf726:7394-8447	OK	5.86017	2.20767	-1.40842	-3.04705	5e-05	0.000445332	yes
TCONS_00017031	XLOC_015921	-	Bm_scaf726:8619-8903	OK	4.77525	2.24437	-1.08927	-1.48553	0.0118	0.0514551	no
TCONS_00017127	XLOC_016017	-	Bm_scaf730:1505-8669	OK	26.3921	4.51737	-2.54655	-2.59592	0.00075	0.0051655	yes
TCONS_00017128	XLOC_016017	-	Bm_scaf730:1505-8669	OK	9.40611	6.28201	-0.582372	-0.626768	0.2734	0.472242	no
TCONS_00017129	XLOC_016017	-	Bm_scaf730:1505-8669	OK	1.68873	0.559192	-1.59452	-0.755905	0.28445	0.483412	no
TCONS_00017130	XLOC_016017	-	Bm_scaf730:1505-8669	OK	1.50927	0.276015	-2.45103	-1.06966	0.13075	0.307454	no
TCONS_00017131	XLOC_016017	-	Bm_scaf730:1505-8669	OK	0.0963288	2.74184	4.83103	1.32044	0.0766	0.21421	no
TCONS_00017132	XLOC_016017	-	Bm_scaf730:1505-8669	OK	16.341	2.25045	-2.86021	-2.17717	0.0413	0.136225	no
TCONS_00017133	XLOC_016018	-	Bm_scaf731:2828-4139	OK	0.115546	0.875243	2.92122	3.4448	0.00015	0.0012229	yes
TCONS_00017134	XLOC_016019	-	Bm_scaf734:1610-3079	NOTEST	0.26123	0.029329	-3.15492	0	1	1	no
TCONS_00017135	XLOC_016020	-	Bm_scaf739:2392-8564	OK	0.581682	0.716514	0.300765	0.397845	0.48005	0.672573	no
TCONS_00017136	XLOC_016021	-	Bm_scaf739:226-2090	OK	0.441074	0.325722	-0.43738	-0.687597	0.2336	0.435409	no
TCONS_00017209	XLOC_016094	-	Bm_scaf742:4177-9850	OK	5.03846	3.37332	-0.578812	-1.28083	0.02825	0.101801	no
TCONS_00017210	XLOC_016095	-	Bm_scaf742:0-486	OK	3.21013	1.8019	-0.833109	-1.36795	0.0204	0.0788644	no
TCONS_00017211	XLOC_016096	-	Bm_scaf743:0-1200	OK	10.1564	6.67585	-0.605364	-1.63228	0.00625	0.0308361	yes
TCONS_00017212	XLOC_016097	-	Bm_scaf743:8160-9777	OK	2.27682	2.35902	0.0511688	0.113155	0.84105	0.915972	no
TCONS_00017214	XLOC_016099	-	Bm_scaf744:8242-8567	OK	2.08259	3.2931	0.66107	0.918167	0.1136	0.281607	no
TCONS_00017215	XLOC_016100	-	Bm_scaf744:12521-13340	OK	2.72046	4.84535	0.832751	1.72363	0.0032	0.0176551	yes
TCONS_00017216	XLOC_016101	-	Bm_scaf744:13808-15415	OK	1.72456	3.06832	0.831218	1.83589	0.0015	0.00941129	yes
TCONS_00017305	XLOC_016189	-	Bm_scaf753:301-2085	NOTEST	0.0919526	0.206558	1.16758	0	1	1	no
TCONS_00017306	XLOC_016190	-	Bm_scaf754:30639-33552	OK	1.33849	1.45658	0.121976	0.20323	0.72355	0.849261	no
TCONS_00017313	XLOC_016194	-	Bm_scaf757:2421-3050	OK	1.15697	1.05187	-0.137403	-0.205279	0.72165	0.848461	no
TCONS_00017314	XLOC_016195	-	Bm_scaf759:81-8298	OK	65.6202	53.9304	-0.283042	-0.631347	0.27525	0.473962	no
TCONS_00017315	XLOC_016195	-	Bm_scaf759:81-8298	OK	16.2862	15.9625	-0.0289706	-0.0781877	0.8901	0.942324	no
TCONS_00017316	XLOC_016196	-	Bm_scaf759:8416-9161	OK	0.752419	0.702621	-0.0987895	-0.137599	0.8106	0.898856	no
TCONS_00017360	XLOC_016240	-	Bm_scaf762:9154-10119	OK	6.26451	6.18749	-0.0178458	-0.0403444	0.9441	0.968464	no
TCONS_00017361	XLOC_016241	-	Bm_scaf764:11-2404	OK	3.13235	3.35417	0.0987124	0.255042	0.6547	0.804357	no
TCONS_00017362	XLOC_016242	-	Bm_scaf764:6950-8033	OK	2.94918	3.49071	0.243207	0.525101	0.3581	0.561256	no
TCONS_00017363	XLOC_016243	-	Bm_scaf764:8090-9448	OK	4.19297	4.12011	-0.0252896	-0.060003	0.9197	0.956919	no
TCONS_00017364	XLOC_016244	-	Bm_scaf764:9551-10644	OK	2.80806	3.32076	0.24194	0.518708	0.3672	0.570829	no
TCONS_00017365	XLOC_016245	-	Bm_scaf764:14318-15424	OK	1.83347	2.37643	0.374216	0.755342	0.1914	0.387522	no
TCONS_00017366	XLOC_016246	-	Bm_scaf764:15638-16689	OK	2.40676	2.133	-0.174202	-0.355002	0.53585	0.717589	no
TCONS_00017368	XLOC_016248	-	Bm_scaf767:1-4034	OK	0.544615	0.620325	0.187787	0.120638	0.83695	0.91353	no
TCONS_00017369	XLOC_016248	-	Bm_scaf767:1-4034	OK	28.8006	17.6474	-0.706642	-2.11194	0.0007	0.0048625	yes
TCONS_00017371	XLOC_016250	-	Bm_scaf769:5-2916	OK	0.360194	0.208609	-0.787972	-1.26933	0.03055	0.108061	no
TCONS_00017372	XLOC_016251	-	Bm_scaf769:4135-4723	OK	0.958103	0.324153	-1.5635	-1.67955	0.0095	0.0431993	yes
TCONS_00017373	XLOC_016252	-	Bm_scaf769:6076-7325	NOTEST	0.249811	0.107419	-1.21759	0	1	1	no
TCONS_00017453	XLOC_016330	-	Bm_scaf771:22-912	OK	2.62267	2.66761	0.0245104	0.0492681	0.93165	0.963004	no
TCONS_00017454	XLOC_016331	-	Bm_scaf773:3726-4182	OK	1.42743	1.49378	0.0655467	0.0919867	0.878	0.936451	no
TCONS_00017455	XLOC_016332	-	Bm_scaf774:2135-6406	OK	1.12548	1.63552	0.539214	0.899495	0.1151	0.284314	no
TCONS_00017456	XLOC_016332	-	Bm_scaf774:2135-6406	OK	0.387375	0.590258	0.607616	0.469348	0.43095	0.629916	no
TCONS_00017457	XLOC_016333	-	Bm_scaf774:2135-6406	OK	0.382456	0.256949	-0.573813	-0.326028	0.62765	0.786114	no
TCONS_00017458	XLOC_016334	-	Bm_scaf774:210-876	OK	0.669187	0.774504	0.210863	0.283446	0.61815	0.779499	no
TCONS_00017459	XLOC_016335	-	Bm_scaf774:1445-2035	OK	2.86	3.64426	0.349609	0.66641	0.24685	0.446626	no
TCONS_00017460	XLOC_016336	-	Bm_scaf774:6559-8343	OK	1.12569	1.325	0.235181	0.47772	0.40135	0.602196	no
TCONS_00017461	XLOC_016337	-	Bm_scaf774:11351-12061	OK	1.2907	1.98042	0.617657	1.05057	0.07365	0.208235	no
TCONS_00017462	XLOC_016338	-	Bm_scaf775:10351-10624	OK	0.149253	0.990837	2.73089	1.48227	0.2397	0.440799	no
TCONS_00017467	XLOC_016340	-	Bm_scaf776:8490-9059	OK	0.453945	0.308363	-0.557887	-0.514638	0.36225	0.565659	no
TCONS_00017468	XLOC_016341	-	Bm_scaf777:7-2836	OK	0.490594	0.130408	-1.9115	-2.81785	5e-05	0.000445332	yes
TCONS_00017469	XLOC_016342	-	Bm_scaf777:3403-6014	OK	0.704582	0.143881	-2.29189	-3.54712	5e-05	0.000445332	yes
TCONS_00017470	XLOC_016343	-	Bm_scaf777:6113-8886	OK	0.493963	0.108104	-2.19199	-3.12158	0.0001	0.000847087	yes
TCONS_00017556	XLOC_016429	-	Bm_scaf786:11804-12632	OK	2.83763	1.92853	-0.557182	-1.08267	0.05685	0.171916	no
TCONS_00017557	XLOC_016430	-	Bm_scaf787:20997-21148	OK	3.58989	99.1198	4.78716	3.68313	0.0026	0.0148537	yes
TCONS_00017561	XLOC_016432	-	Bm_scaf789:4951-5068	NOTEST	6.44848	0	#NAME?	0	1	1	no
TCONS_00017655	XLOC_016524	-	Bm_scaf790:5-1083	OK	0.512047	0.477928	-0.0994807	-0.142754	0.80775	0.897523	no
TCONS_00017656	XLOC_016525	-	Bm_scaf790:2294-3459	OK	0.248354	0.432185	0.799247	1.00699	0.08435	0.229247	no
TCONS_00017657	XLOC_016526	-	Bm_scaf792:581-4506	OK	0.152594	0.372165	1.28624	2.11082	0.00065	0.00455746	yes
TCONS_00017658	XLOC_016527	-	Bm_scaf792:12176-13573	OK	0.0815206	0.339401	2.05775	1.91368	0.00755	0.035976	yes
TCONS_00018035	XLOC_016904	-	Bm_scaf802:2429-3082	OK	0.181928	0.326778	0.84494	0.675914	0.2367	0.438242	no
TCONS_00018036	XLOC_016905	-	Bm_scaf803:32932-36905	OK	0.0717617	0.754858	3.39492	5.04356	5e-05	0.000445332	yes
TCONS_00018038	XLOC_016907	-	Bm_scaf804:1136-1374	OK	4.79053	6.52951	0.44679	0.645924	0.25865	0.456828	no
TCONS_00018079	XLOC_016947	-	Bm_scaf811:3075-4493	NOTEST	0.255198	0.287442	0.171651	0	1	1	no
TCONS_00018087	XLOC_016954	-	Bm_scaf818:2815-3410	OK	0.903993	0.791491	-0.191739	-0.257153	0.6517	0.802411	no
TCONS_00018129	XLOC_016996	-	Bm_scaf821:8518-8983	OK	0.394305	0.944442	1.26015	1.25957	0.0375	0.126377	no
TCONS_00018131	XLOC_016998	-	Bm_scaf823:19-1063	OK	0.189026	0.509146	1.42949	1.66701	0.0095	0.0431993	yes
TCONS_00018132	XLOC_016999	-	Bm_scaf823:1221-2106	OK	0.409705	0.739519	0.852003	1.16902	0.05035	0.156901	no
TCONS_00018133	XLOC_017000	-	Bm_scaf823:2945-4526	OK	0.333735	0.533306	0.67626	1.04346	0.07625	0.21343	no
TCONS_00018134	XLOC_017001	-	Bm_scaf823:5962-6583	OK	0.335424	0.674446	1.00772	1.08217	0.05815	0.174543	no
TCONS_00018135	XLOC_017002	-	Bm_scaf823:6693-7788	OK	0.972729	1.51588	0.64005	1.15521	0.04595	0.146763	no
TCONS_00018138	XLOC_017005	-	Bm_scaf825:2238-2439	OK	2.2821	3.74594	0.714969	0.727067	0.2136	0.414617	no
TCONS_00018139	XLOC_017006	-	Bm_scaf826:1079-1512	OK	4.86113	6.94169	0.513995	1.00827	0.07725	0.215564	no
TCONS_00018140	XLOC_017007	-	Bm_scaf826:1833-3912	OK	13.3467	18.7019	0.486698	1.73077	0.0027	0.0153082	yes
TCONS_00018142	XLOC_017009	-	Bm_scaf828:2797-5372	NOTEST	0.297285	0.254707	-0.223007	0	1	1	no
TCONS_00018143	XLOC_017010	-	Bm_scaf828:5557-6636	NOTEST	0.20055	0.301518	0.588285	0	1	1	no
TCONS_00018213	XLOC_017077	-	Bm_scaf833:10948-13883	NOTEST	0.256446	0.173933	-0.560121	0	1	1	no
TCONS_00018214	XLOC_017077	-	Bm_scaf833:10948-13883	NOTEST	0.0985443	0.235022	1.25395	0	1	1	no
TCONS_00018215	XLOC_017077	-	Bm_scaf833:10948-13883	OK	0.311948	0.0681354	-2.19483	-1.30971	0.0569	0.172032	no
TCONS_00018216	XLOC_017078	-	Bm_scaf834:616-1364	OK	0.210926	0.411751	0.965039	0.949622	0.10525	0.268165	no
TCONS_00018217	XLOC_017079	-	Bm_scaf834:8686-10536	NOTEST	0.108029	0.0768364	-0.491555	0	1	1	no
TCONS_00018320	XLOC_017182	-	Bm_scaf841:6687-7306	OK	8.31055	0.221516	-5.22946	-5.66505	5e-05	0.000445332	yes
TCONS_00018321	XLOC_017183	-	Bm_scaf841:10914-11977	NOTEST	0.289611	0	#NAME?	0	1	1	no
TCONS_00018322	XLOC_017184	-	Bm_scaf844:6728-7974	NOTEST	0.00944951	0.192693	4.34992	0	1	1	no
TCONS_00018323	XLOC_017185	-	Bm_scaf846:1295-4498	OK	0.517697	0.85768	0.728333	1.27328	0.02785	0.100663	no
TCONS_00018324	XLOC_017186	-	Bm_scaf846:24-1115	OK	0.192779	0.476127	1.3044	1.5175	0.01275	0.0547842	no
TCONS_00018325	XLOC_017187	-	Bm_scaf846:6536-6814	OK	3.48655	4.835	0.471716	0.696548	0.2257	0.427386	no
TCONS_00018326	XLOC_017188	-	Bm_scaf848:6356-6717	OK	3.39746	1.97131	-0.785305	-1.15796	0.04595	0.146763	no
TCONS_00018416	XLOC_017266	-	Bm_scaf860:20-7597	OK	2.87194	2.77713	-0.0484296	-0.109019	0.8497	0.920593	no
TCONS_00018417	XLOC_017266	-	Bm_scaf860:20-7597	OK	5.64805	5.13135	-0.138416	-0.180065	0.751	0.864782	no
TCONS_00018454	XLOC_017303	-	Bm_scaf873:5661-6505	OK	0.225468	0.607518	1.43001	1.56378	0.01385	0.0583719	no
TCONS_00018455	XLOC_017304	-	Bm_scaf876:0-739	OK	4.98143	2.74035	-0.8622	-1.75391	0.00195	0.0117262	yes
TCONS_00018484	XLOC_017333	-	Bm_scaf881:4806-5860	OK	2.20904	0.848636	-1.3802	-2.49717	0.0001	0.000847087	yes
TCONS_00018485	XLOC_017334	-	Bm_scaf881:6794-8227	OK	5.46012	1.91709	-1.51002	-3.45796	5e-05	0.000445332	yes
TCONS_00018491	XLOC_017338	-	Bm_scaf886:810-1302	OK	1.97908	0.834221	-1.24633	-1.69046	0.00685	0.0332326	yes
TCONS_00018492	XLOC_017339	-	Bm_scaf887:9-1524	OK	0.22683	0.434055	0.936268	1.26445	0.0334	0.115938	no
TCONS_00018493	XLOC_017340	-	Bm_scaf887:2748-4199	OK	0.267011	0.702993	1.39661	2.01239	0.0016	0.00992849	yes
TCONS_00018494	XLOC_017341	-	Bm_scaf887:5019-6466	OK	0.278651	0.520301	0.900888	1.2753	0.02875	0.103169	no
TCONS_00019077	XLOC_017924	-	Bm_scaf910:0-6037	OK	4.00428	2.618	-0.61308	-1.99568	0.0008	0.00547087	yes
TCONS_00019081	XLOC_017927	-	Bm_scaf915:31458-36911	OK	3.21043	3.54274	0.142098	0.290169	0.6211	0.781279	no
TCONS_00019147	XLOC_017993	-	Bm_scaf920:6132-7581	OK	1.18134	0.795404	-0.570668	-0.565404	0.3249	0.527236	no
TCONS_00019148	XLOC_017993	-	Bm_scaf920:6132-7581	OK	13.9273	10.162	-0.454732	-0.91162	0.1188	0.290009	no
TCONS_00019149	XLOC_017994	-	Bm_scaf920:4104-5116	OK	0.35522	0.0567966	-2.64484	-1.72918	0.0665	0.192601	no
TCONS_00019150	XLOC_017995	-	Bm_scaf921:915-1872	NOTEST	0.200697	0.0646693	-1.63387	0	1	1	no
TCONS_00019151	XLOC_017996	-	Bm_scaf925:578-1200	OK	0.355992	0.0491096	-2.85777	-1.49823	0.24635	0.446342	no
TCONS_00019152	XLOC_017997	-	Bm_scaf925:4994-6822	NOTEST	0.176883	0.0286021	-2.6286	0	1	1	no
TCONS_00019154	XLOC_017999	-	Bm_scaf927:2-8563	OK	21.648	19.6372	-0.140647	-0.519542	0.36635	0.569952	no
TCONS_00019155	XLOC_018000	-	Bm_scaf928:3220-3351	OK	16.1534	3.25671	-2.31035	-2.84391	0.10245	0.263045	no
TCONS_00019156	XLOC_018001	-	Bm_scaf928:6209-7119	OK	0.78	0.382518	-1.02795	-1.39193	0.02145	0.0820552	no
TCONS_00019194	XLOC_018038	-	Bm_scaf935:7-564	OK	0.758348	1.26145	0.734149	0.990788	0.0849	0.230241	no
TCONS_00019195	XLOC_018039	-	Bm_scaf936:11-1804	OK	0.0744641	3.2978	5.46882	3.54576	0.17965	0.373503	no
TCONS_00019196	XLOC_018040	-	Bm_scaf936:2395-4960	OK	1.61115	6.63598	2.04222	5.31703	5e-05	0.000445332	yes
TCONS_00019197	XLOC_018041	-	Bm_scaf936:10914-13472	OK	2.06761	7.71301	1.89933	5.16195	5e-05	0.000445332	yes
TCONS_00019259	XLOC_018103	-	Bm_scaf941:8-752	OK	0.549963	0.933013	0.762563	1.05163	0.0682	0.196479	no
TCONS_00019260	XLOC_018104	-	Bm_scaf941:1590-3386	OK	0.481138	0.579506	0.268372	0.455796	0.4313	0.63012	no
TCONS_00019261	XLOC_018105	-	Bm_scaf941:3439-5572	OK	0.62598	0.453428	-0.465244	-0.825176	0.14975	0.33563	no
TCONS_00019262	XLOC_018106	-	Bm_scaf941:6376-7073	OK	0.160908	0.514565	1.67712	1.43143	0.02565	0.094304	no
TCONS_00019263	XLOC_018107	-	Bm_scaf941:8006-9348	OK	5.95602	6.4666	0.11866	0.308269	0.58875	0.758748	no
TCONS_00019264	XLOC_018108	-	Bm_scaf945:2514-2750	OK	1.98907	4.65829	1.22771	1.45851	0.02135	0.0817666	no
TCONS_00019265	XLOC_018109	-	Bm_scaf946:1722-3009	OK	4.30666	4.10976	-0.0675153	-0.158058	0.7776	0.880851	no
TCONS_00019266	XLOC_018110	-	Bm_scaf946:3152-4655	OK	3.4645	3.42754	-0.0154723	-0.0361108	0.95275	0.972641	no
TCONS_00019267	XLOC_018111	-	Bm_scaf946:5774-7310	OK	2.38361	1.78944	-0.413641	-0.885295	0.12755	0.302327	no
TCONS_00019268	XLOC_018112	-	Bm_scaf949:610-7513	OK	0.41034	0.875739	1.09368	1.18029	0.0538	0.165228	no
TCONS_00019269	XLOC_018112	-	Bm_scaf949:610-7513	OK	1.81055	1.79429	-0.0130098	-0.0180566	0.97225	0.981987	no
TCONS_00019270	XLOC_018113	-	Bm_scaf949:610-7513	NOTEST	0.125218	0.281317	1.16776	0	1	1	no
TCONS_00019347	XLOC_018190	-	Bm_scaf957:0-3071	OK	3.41197	4.11216	0.269292	0.77386	0.1777	0.371538	no
TCONS_00019348	XLOC_018191	-	Bm_scaf957:5240-6329	OK	6.3857	7.1956	0.172269	0.430636	0.4493	0.646454	no
TCONS_00019349	XLOC_018192	-	Bm_scaf957:6880-9430	OK	1.62143	1.66724	0.0401935	0.0908727	0.8802	0.937509	no
TCONS_00019350	XLOC_018193	-	Bm_scaf958:2334-3149	OK	0.37918	0.0582766	-2.70189	-1.54519	0.0264	0.0965636	no
TCONS_00019405	XLOC_018247	-	Bm_scaf960:0-209	OK	1.05599	44.2253	5.3882	4.27456	0.0026	0.0148537	yes
TCONS_00019406	XLOC_018248	-	Bm_scaf964:979-4264	OK	0.0899749	23.9244	8.05475	6.0812	0.044	0.142572	no
TCONS_00019407	XLOC_018249	-	Bm_scaf966:6173-6892	OK	0.317135	0.319163	0.00919625	0.00926581	0.9394	0.966357	no
TCONS_00019448	XLOC_018289	-	Bm_scaf971:1772-2223	OK	1.2763	0.436813	-1.54688	-1.66492	0.0124	0.053526	no
TCONS_00019449	XLOC_018290	-	Bm_scaf971:2522-3882	NOTEST	0.284571	0.257353	-0.145037	0	1	1	no
TCONS_00019450	XLOC_018291	-	Bm_scaf971:3946-4840	NOTEST	0.225463	0.159271	-0.501409	0	1	1	no
TCONS_00019451	XLOC_018292	-	Bm_scaf971:5294-6414	OK	0.343308	0.257209	-0.416565	-0.511504	0.35555	0.558868	no
TCONS_00019530	XLOC_018368	-	Bm_scaf981:1-5240	OK	1.20022	1.42285	0.245487	0.618509	0.27455	0.47345	no
TCONS_00019531	XLOC_018369	-	Bm_scaf982:1283-2239	OK	0.223747	0.321319	0.522136	0.564749	0.3254	0.527733	no
TCONS_00019532	XLOC_018370	-	Bm_scaf985:483-5982	NOTEST	1.71048e-05	0	#NAME?	0	1	1	no
TCONS_00019533	XLOC_018370	-	Bm_scaf985:483-5982	NOTEST	0	0.0863779	inf	0	1	1	no
TCONS_00019534	XLOC_018370	-	Bm_scaf985:483-5982	NOTEST	0.120198	0.0851762	-0.496889	0	1	1	no
TCONS_00019535	XLOC_018370	-	Bm_scaf985:483-5982	OK	3.94592	3.32626	-0.246461	-0.56799	0.32925	0.531698	no
TCONS_00019536	XLOC_018371	-	Bm_scaf987:627-4029	OK	2.28652	2.65479	0.215443	0.570897	0.32085	0.523158	no
TCONS_00019537	XLOC_018372	-	Bm_scaf987:4129-6653	OK	1.75818	1.98123	0.172314	0.398127	0.4832	0.67534	no
TCONS_00019593	XLOC_018428	-	Bm_scaf990:3409-7193	OK	0.387	0.405497	0.0673554	0.110619	0.84865	0.92	no
TCONS_00019594	XLOC_018429	-	Bm_scaf993:4359-6805	OK	0.242915	0.35543	0.549116	0.405551	0.4877	0.679161	no
TCONS_00019595	XLOC_018430	-	Bm_scaf993:4359-6805	OK	0.602877	0.43142	-0.482771	-0.500008	0.3931	0.593893	no
TCONS_00019596	XLOC_018431	-	Bm_scaf993:1-1449	OK	1.35593	1.22047	-0.151849	-0.299251	0.5939	0.762466	no
TCONS_00019597	XLOC_018432	-	Bm_scaf993:2637-3324	OK	0.614741	0.588133	-0.0638368	-0.0824174	0.8788	0.936651	no
TCONS_00019606	XLOC_018437	-	chr1:214360-318045	OK	1.09702	1.17491	0.0989537	0.0554337	0.84655	0.918921	no
TCONS_00019672	XLOC_018475	-	chr1:2158407-2165843	OK	0.188168	0.310105	0.720734	0.927758	0.11675	0.286617	no
TCONS_00019688	XLOC_018482	-	chr1:2400862-2403188	OK	2.85785	1.86838	-0.613142	-1.42165	0.0128	0.0549518	no
TCONS_00019715	XLOC_018490	-	chr1:2953694-2971352	OK	2.47291	8.27541	1.74262	2.39309	0.00035	0.00262811	yes
TCONS_00019717	XLOC_018492	-	chr1:3027203-3037048	OK	4.27216	11.3337	1.40758	3.78469	5e-05	0.000445332	yes
TCONS_00019718	XLOC_018492	-	chr1:3027203-3037048	NOTEST	2.04806e-05	7.39756e-05	1.85279	0	1	1	no
TCONS_00019730	XLOC_018496	-	chr1:3204711-3213672	OK	2.90612	2.94426	0.0188102	0.0489613	0.93095	0.962738	no
TCONS_00019731	XLOC_018496	-	chr1:3204711-3213672	OK	1.63043	1.35157	-0.270617	-0.432223	0.4585	0.6536	no
TCONS_00019776	XLOC_018521	-	chr1:4773123-4779896	OK	10.1581	2.37124	-2.09892	-2.35739	0.0009	0.00604975	yes
TCONS_00019777	XLOC_018521	-	chr1:4773123-4779896	OK	9.041	11.4644	0.342608	0.876778	0.1247	0.297716	no
TCONS_00019778	XLOC_018521	-	chr1:4773123-4779896	NOTEST	0.000668244	0.000385829	-0.792414	0	1	1	no
TCONS_00019779	XLOC_018521	-	chr1:4773123-4779896	OK	1.50108	1.4387	-0.0612348	-0.0392318	0.9478	0.970115	no
TCONS_00019823	XLOC_018539	-	chr1:6255635-6257249	NOTEST	0.302999	0.044733	-2.7599	0	1	1	no
TCONS_00019867	XLOC_018558	-	chr1:7441789-7493883	OK	0.353394	0.57936	0.713181	0.367021	0.5958	0.76389	no
TCONS_00019868	XLOC_018558	-	chr1:7441789-7493883	OK	0.0542399	0.357693	2.72129	0.647054	0.2103	0.411026	no
TCONS_00019879	XLOC_018562	-	chr1:7909327-7937530	NOTEST	0.150749	0	#NAME?	0	1	1	no
TCONS_00019880	XLOC_018562	-	chr1:7909327-7937530	OK	0.373483	0.0744844	-2.32603	-1.06253	0.22765	0.429693	no
TCONS_00019881	XLOC_018562	-	chr1:7909327-7937530	NOTEST	0.291741	0.0755929	-1.94836	0	1	1	no
TCONS_00019882	XLOC_018562	-	chr1:7909327-7937530	NOTEST	0.21658	2.53549e-05	-13.0604	0	1	1	no
TCONS_00019883	XLOC_018562	-	chr1:7909327-7937530	NOTEST	0.0298	0.000889839	-5.06562	0	1	1	no
TCONS_00019884	XLOC_018562	-	chr1:7909327-7937530	NOTEST	0.052517	0.0777299	0.565685	0	1	1	no
TCONS_00019885	XLOC_018562	-	chr1:7909327-7937530	NOTEST	0.0660383	0	#NAME?	0	1	1	no
TCONS_00019886	XLOC_018562	-	chr1:7909327-7937530	NOTEST	0.0936271	0	#NAME?	0	1	1	no
TCONS_00019887	XLOC_018562	-	chr1:7909327-7937530	NOTEST	0.0123634	0.00178125	-2.79511	0	1	1	no
TCONS_00019906	XLOC_018572	-	chr1:8555210-8559086	OK	1.10885	0.134095	-3.04774	-4.24437	5e-05	0.000445332	yes
TCONS_00019919	XLOC_018575	-	chr1:8747697-8752989	OK	0.246279	0.587424	1.25411	2.30553	0.0002	0.00158944	yes
TCONS_00019970	XLOC_018600	-	chr1:9410151-9418322	OK	0.219665	0.712755	1.6981	0.912016	0.2694	0.46863	no
TCONS_00019978	XLOC_018606	-	chr1:9662383-9668831	OK	103.946	38.8784	-1.4188	-3.88343	5e-05	0.000445332	yes
TCONS_00019979	XLOC_018606	-	chr1:9662383-9668831	OK	8.97871	2.64039	-1.76576	-1.91834	0.00645	0.0316301	yes
TCONS_00019980	XLOC_018606	-	chr1:9662383-9668831	OK	58.2892	11.3262	-2.36356	-4.27187	5e-05	0.000445332	yes
TCONS_00020051	XLOC_018644	-	chr1:10891605-10893773	OK	7.07401	0.0455197	-7.27989	-2.24958	0.14	0.32131	no
TCONS_00020062	XLOC_018649	-	chr1:11063118-11065323	OK	0.351823	0.295647	-0.250974	-0.38765	0.4982	0.687582	no
TCONS_00020078	XLOC_018656	-	chr1:11504474-11561825	NOTEST	0.0152868	0.173328	3.50315	0	1	1	no
TCONS_00020099	XLOC_018668	-	chr1:12006698-12007289	OK	4.96768	2.84458	-0.804358	-1.10026	0.0605	0.179902	no
TCONS_00020109	XLOC_018672	-	chr1:12202067-12209595	NOTEST	0.269803	0.0526476	-2.35747	0	1	1	no
TCONS_00020151	XLOC_018700	-	chr1:13289507-13339503	OK	0.156429	1.51122	3.27213	2.18264	0.00725	0.0348291	yes
TCONS_00020177	XLOC_018716	-	chr1:14296518-14300482	OK	1.17733	2.3049	0.969179	1.89231	0.002	0.0119836	yes
TCONS_00020181	XLOC_018718	-	chr1:14434352-14438172	OK	1.37461	1.41283	0.039565	0.0808336	0.89005	0.942304	no
TCONS_00020190	XLOC_018722	-	chr1:14498003-14499606	OK	2.00641	1.43288	-0.485699	-0.998887	0.0792	0.219574	no
TCONS_00020191	XLOC_018723	-	chr1:14504871-14515079	OK	2.51975	1.73382	-0.539324	-1.7844	0.00225	0.0132301	yes
TCONS_00020192	XLOC_018724	-	chr1:14515432-14519279	OK	1.47732	0.859759	-0.780982	-1.77237	0.0027	0.0153082	yes
TCONS_00020193	XLOC_018725	-	chr1:14523126-14524204	OK	1.72776	1.24298	-0.475103	-0.877966	0.13345	0.311553	no
TCONS_00020201	XLOC_018729	-	chr1:15128854-15158201	OK	3.02579	2.96003	-0.0317013	-0.0468661	0.93685	0.965274	no
TCONS_00020202	XLOC_018729	-	chr1:15128854-15158201	OK	0.541963	0.206873	-1.38945	-0.59089	0.4566	0.65241	no
TCONS_00020203	XLOC_018729	-	chr1:15128854-15158201	OK	2.52242	3.81609	0.597286	0.623221	0.25415	0.452052	no
TCONS_00020204	XLOC_018729	-	chr1:15128854-15158201	OK	1.52659	1.32201	-0.207581	-0.262737	0.6507	0.801712	no
TCONS_00020212	XLOC_018736	-	chr1:15417063-15420013	OK	11.229	109.064	3.27987	8.54776	5e-05	0.000445332	yes
TCONS_00020213	XLOC_018736	-	chr1:15417063-15420013	OK	0.587079	49.3014	6.39193	2.53306	0.24395	0.444332	no
TCONS_00020216	XLOC_018738	-	chr1:15450729-15452050	OK	9.06747	7.72089	-0.231932	-0.647761	0.25795	0.455887	no
TCONS_00020326	XLOC_018782	-	chr1:18046696-18083203	OK	1.0757	0.821713	-0.388568	-0.519122	0.35805	0.561207	no
TCONS_00020346	XLOC_018793	-	chr1:19166903-19197470	OK	1.42903	1.58409	0.148616	0.0743411	0.90865	0.951404	no
TCONS_00020353	XLOC_018795	-	chr1:19206149-19218696	NOTEST	0.180571	0.282371	0.645022	0	1	1	no
TCONS_00020375	XLOC_018804	-	chr1:20411505-20424352	OK	0.428089	0.0058643	-6.18981	-1.42775	0.2363	0.43781	no
TCONS_00020376	XLOC_018804	-	chr1:20411505-20424352	OK	0.582399	0.0633056	-3.2016	-1.88732	0.03955	0.1317	no
TCONS_00020380	XLOC_018807	-	chr1:20526549-20544709	OK	1.03533	0.581541	-0.832139	-1.41128	0.0188	0.0742212	no
TCONS_00020381	XLOC_018807	-	chr1:20526549-20544709	OK	0.961024	0.830657	-0.210319	-0.476372	0.4054	0.606087	no
TCONS_00020388	XLOC_018809	-	chr1:20629164-20941596	OK	1.11329	2.74631	1.30267	0.278213	0.49405	0.683902	no
TCONS_00020397	XLOC_018808	-	chr1:20629164-20941596	OK	2.70309	11.6303	2.10521	3.10917	5e-05	0.000445332	yes
TCONS_00020398	XLOC_018808	-	chr1:20629164-20941596	OK	1.90735	9.2896	2.28404	3.01495	5e-05	0.000445332	yes
TCONS_00020399	XLOC_018808	-	chr1:20629164-20941596	OK	0.0489719	0.35246	2.84743	0.682895	0.3977	0.598278	no
TCONS_00020464	XLOC_018837	-	chr1:22383920-22384555	OK	0.230112	0.50727	1.14042	0.967247	0.13215	0.309628	no
TCONS_00020484	XLOC_018841	-	chr1:214360-318045	OK	0.488778	2.10021	2.10328	1.32224	0.0418	0.13739	no
TCONS_00020485	XLOC_018841	-	chr1:214360-318045	OK	0.661075	0.94757	0.519418	0.201142	0.72915	0.852468	no
TCONS_00020497	XLOC_018851	-	chr1:587001-592194	OK	0.0224928	0.354897	3.97986	2.33314	0.0171	0.0687143	no
TCONS_00020683	XLOC_018922	-	chr1:6877150-6903715	OK	1.11742	0.403132	-1.47085	-0.854259	0.18185	0.375807	no
TCONS_00020700	XLOC_018926	-	chr1:7126272-7242452	OK	0.0619562	0.49203	2.98943	1.86173	0.02795	0.100927	no
TCONS_00020792	XLOC_018963	-	chr1:9662383-9668831	OK	0.765408	1.26485	0.724668	0.299676	0.55245	0.731189	no
TCONS_00020816	XLOC_018970	-	chr1:10013779-10017116	OK	0.365792	0.166676	-1.13398	-1.81707	0.00255	0.0146519	yes
TCONS_00020851	XLOC_018984	-	chr1:10780812-10799244	OK	105.119	89.069	-0.239034	-0.386412	0.50005	0.689277	no
TCONS_00020852	XLOC_018984	-	chr1:10780812-10799244	OK	26.7719	26.8687	0.00520932	0.00949685	0.98815	0.991411	no
TCONS_00020853	XLOC_018984	-	chr1:10780812-10799244	OK	41.1046	79.3054	0.948119	2.89619	5e-05	0.000445332	yes
TCONS_00020987	XLOC_019042	-	chr1:14379319-14383483	OK	2.38915	0.826188	-1.53195	-2.13427	0.00195	0.0117262	yes
TCONS_00020988	XLOC_019042	-	chr1:14379319-14383483	OK	1.04887	0.588392	-0.833988	-0.915618	0.12505	0.298218	no
TCONS_00020990	XLOC_019043	-	chr1:14383576-14399911	OK	2.54847	2.92848	0.200523	0.183645	0.74485	0.860993	no
TCONS_00021024	XLOC_019058	-	chr1:15740867-15746649	OK	0.4651	0.130716	-1.8311	-2.88783	5e-05	0.000445332	yes
TCONS_00021048	XLOC_019072	-	chr1:16389981-16400481	OK	0.836783	0.163375	-2.35667	-2.65673	5e-05	0.000445332	yes
TCONS_00021049	XLOC_019072	-	chr1:16389981-16400481	NOTEST	0.102113	0.0765727	-0.415261	0	1	1	no
TCONS_00021050	XLOC_019072	-	chr1:16389981-16400481	OK	199.669	37.7155	-2.40438	-3.30454	5e-05	0.000445332	yes
TCONS_00021051	XLOC_019072	-	chr1:16389981-16400481	OK	1.04335	0.182338	-2.51654	-1.90288	0.01005	0.0452333	yes
TCONS_00021073	XLOC_019085	-	chr1:16890322-16933719	NOTEST	0.228868	0.0238861	-3.26027	0	1	1	no
TCONS_00021130	XLOC_019102	-	chr1:18086645-18240879	OK	1.16658	7.76836	2.73533	3.86574	5e-05	0.000445332	yes
TCONS_00021131	XLOC_019102	-	chr1:18086645-18240879	OK	2.33871	3.38137	0.531898	0.44803	0.42495	0.624131	no
TCONS_00021132	XLOC_019102	-	chr1:18086645-18240879	OK	1.38654	12.682	3.19322	3.41489	5e-05	0.000445332	yes
TCONS_00021133	XLOC_019102	-	chr1:18086645-18240879	OK	0.0264383	0.366068	3.79141	0.761017	0.3933	0.594031	no
TCONS_00021143	XLOC_019107	-	chr1:18553087-18578155	NOTEST	0	0.204998	inf	0	1	1	no
TCONS_00021144	XLOC_019107	-	chr1:18553087-18578155	OK	4.55291	4.67553	0.0383414	0.0963188	0.8681	0.931278	no
TCONS_00021234	XLOC_019138	-	chr1:21998262-21999310	NOTEST	0.137835	0.279957	1.02226	0	1	1	no
TCONS_00021246	XLOC_019145	-	chr1:94487-96632	OK	0.0226333	3.39394	7.22837	4.51553	0.044	0.142572	no
TCONS_00021247	XLOC_019146	-	chr1:96762-96936	OK	0.288258	1.43011	2.31069	1.69294	0.273	0.472014	no
TCONS_00021248	XLOC_019147	-	chr1:97515-98500	OK	0.0540439	1.997	5.20756	3.13327	0.044	0.142572	no
TCONS_00021249	XLOC_019148	-	chr1:202198-214258	OK	0.398273	4.25155	3.41616	9.17852	5e-05	0.000445332	yes
TCONS_00021250	XLOC_019149	-	chr1:214360-318045	OK	0.240112	1.84381	2.94091	1.64402	0.0694	0.198998	no
TCONS_00021251	XLOC_019150	-	chr1:214360-318045	OK	0.216435	1.97084	3.18681	1.43472	0.22185	0.423442	no
TCONS_00021252	XLOC_019151	-	chr1:214360-318045	OK	0.32515	1.84326	2.50308	0.554435	0.22235	0.424207	no
TCONS_00021253	XLOC_019152	-	chr1:214360-318045	OK	0.34087	2.36041	2.79174	1.2671	0.32635	0.52893	no
TCONS_00021254	XLOC_019153	-	chr1:214360-318045	OK	0.18703	1.51048	3.01367	0.658801	0.18965	0.385307	no
TCONS_00021255	XLOC_019154	-	chr1:214360-318045	OK	0.390307	2.31743	2.56984	0.769077	0.32385	0.526103	no
TCONS_00021256	XLOC_019155	-	chr1:214360-318045	OK	0.269111	2.2051	3.03457	0.935087	0.31795	0.5201	no
TCONS_00021257	XLOC_019156	-	chr1:214360-318045	OK	0.0820769	0.842178	3.35908	0.849819	0.1833	0.377683	no
TCONS_00021258	XLOC_019157	-	chr1:214360-318045	OK	0.203267	1.09683	2.43189	0.474648	0.2194	0.42075	no
TCONS_00021259	XLOC_019158	-	chr1:214360-318045	OK	0.180627	1.29943	2.8468	1.33304	0.2316	0.433245	no
TCONS_00021260	XLOC_019159	-	chr1:214360-318045	OK	0.156538	1.45031	3.21178	1.08295	0.38875	0.589999	no
TCONS_00021261	XLOC_019160	-	chr1:214360-318045	OK	0.370121	2.50213	2.75709	1.36412	0.2756	0.474346	no
TCONS_00021262	XLOC_019161	-	chr1:214360-318045	OK	0.396618	2.58108	2.70215	2.49121	5e-05	0.000445332	yes
TCONS_00021263	XLOC_019162	-	chr1:214360-318045	OK	0.688678	0.922618	0.421904	0.19383	0.74385	0.860543	no
TCONS_00021264	XLOC_019163	-	chr1:214360-318045	OK	0.724643	0.991762	0.452725	0.217391	0.7049	0.838318	no
[truncated: 59,261 more rows]
