# Supplementary material for: Refining a steroidogenic model: an analysis of RNA-seq datasets from insect prothoracic glands
Source: BMC Genomics. 2018 Jul 13;19:537. doi: 10.1186/s12864-018-4896-2 (PMC6045881; doi:10.1186/s12864-018-4896-2)
Supplement: Supplementary file 4 — Table S4. Tabulation of 51,035 tests carried out by Cufflinks to identify splicing events that lead to differential gene expression in Bombyx mori PGs between V-0 and V-6 of the 5th instar. In cases where a gene model was included between the test ID coordinates (Column C), this is indicated using the nomenclature of KAIKObase (http://sgp.dna.affrc.go.jp/KAIKObase/) or it is left empty. Using this criterion, we identified 12 unmapped loci among the 231 differentially spliced loci. (XLSX 2546 kb) [file 12864_2018_4896_MOESM4_ESM.xlsx]

## Sheet: Cufflinks data splicing evnts
Gene ID	Bombyx mori gene name	Locus	Status	sqrt(JS)	p value	q value	Significant splicing event between Day 0 and Day 6
XLOC_012570	-	Bm_scaf477:15668-18590	OK	0.619058	5e-05	0.0016115	yes
XLOC_020622	-	chr11:4016056-4017552	OK	0.61588	5e-05	0.0016115	yes
XLOC_002602	-	Bm_scaf129:541073-541942	OK	0.65909	5e-05	0.0016115	yes
XLOC_031189	-	chr23:19008169-19013470	OK	0.389717	5e-05	0.0016115	yes
XLOC_039562	-	chr8:790746-822524	OK	0.283517	5e-05	0.0016115	yes
XLOC_005284	-	Bm_scaf182:1304-15193	OK	0.493324	5e-05	0.0016115	yes
XLOC_036528	-	chr4:15355757-15358665	OK	0.203894	0.00015	0.00417023	yes
XLOC_026259	-	chr17:3612507-3620225	OK	0.453323	0.0006	0.0132436	yes
XLOC_034382	-	chr27:11165282-11228578	OK	0.251107	0.00105	0.0205597	yes
XLOC_014785	-	Bm_scaf623:1-12295	OK	0.201914	0.00145	0.0275047	yes
XLOC_027024	-	chr18:7730092-7992425	OK	0.1935	0.00275	0.0443164	yes
XLOC_007929	-	Bm_scaf266:51742-55002	OK	0.322561	0.00315	0.0496636	yes
XLOC_033969	BMgn000005	chr26:11953601-11977108	OK	0.303279	5e-05	0.0016115	yes
XLOC_032107	BMgn000144	chr24:7803715-7850243	OK	0.314225	0.00275	0.0443164	yes
XLOC_030381	BMgn000403	chr22:8217896-8380297	OK	0.53313	5e-05	0.0016115	yes
XLOC_030361	BMgn000424	chr22:7501641-7533121	OK	0.442088	5e-05	0.0016115	yes
XLOC_019026	BMgn000485	chr1:12955127-13010454	OK	0.142041	0.0016	0.028991	yes
XLOC_019009	BMgn000503	chr1:12008250-12046159	OK	0.669179	5e-05	0.0016115	yes
XLOC_018922	BMgn000584	chr1:6877150-6903715	OK	0.676348	5e-05	0.0016115	yes
XLOC_018561	BMgn000640	chr1:7866276-7901648	OK	0.621594	5e-05	0.0016115	yes
XLOC_018569	BMgn000647	chr1:8515520-8526162	OK	0.242274	5e-05	0.0016115	yes
XLOC_018662	BMgn000715	chr1:11639584-11663553	OK	0.197094	5e-05	0.0016115	yes
XLOC_032869	BMgn000814	chr25:1050497-1081794	OK	0.364803	0.0006	0.0132436	yes
XLOC_022505	BMgn000862	chr13:4600224-4620012	OK	0.331766	5e-05	0.0016115	yes
XLOC_022567	BMgn000926,BMgn000927	chr13:7786231-7806117	OK	0.149748	0.00225	0.0384718	yes
XLOC_022590	BMgn000950	chr13:9167567-9188203	OK	0.158378	0.00255	0.0424068	yes
XLOC_022601	BMgn000964	chr13:9776100-9859701	OK	0.668202	0.0027	0.044096	yes
XLOC_022671	BMgn001030	chr13:13552088-13569666	OK	0.27841	0.0005	0.0113812	yes
XLOC_022700	BMgn001062	chr13:16287109-16307015	OK	0.425125	0.0001	0.00286772	yes
XLOC_022949	BMgn001157	chr13:11393877-11446044	OK	0.417702	0.00075	0.0158808	yes
XLOC_022794	BMgn001271	chr13:5188601-5195938	OK	0.343533	5e-05	0.0016115	yes
XLOC_009481	BMgn001337,BMgn001338	Bm_scaf313:11264-26041	OK	0.660492	5e-05	0.0016115	yes
XLOC_029564	BMgn001453	chr21:8400826-8528686	OK	0.39798	5e-05	0.0016115	yes
XLOC_029378	BMgn001554	chr21:11238621-11240780	OK	0.295704	5e-05	0.0016115	yes
XLOC_020996	BMgn001634	chr11:3007209-3011414	OK	0.497933	5e-05	0.0016115	yes
XLOC_020922	BMgn001705	chr11:211176-216664	OK	0.420603	5e-05	0.0016115	yes
XLOC_020522	BMgn001739	chr11:737454-778000	OK	0.177353	0.0024	0.0406549	yes
XLOC_027424	BMgn001860	chr19:3554165-3572282	OK	0.494655	5e-05	0.0016115	yes
XLOC_027439	BMgn001875	chr19:3954867-3973096	OK	0.168328	5e-05	0.0016115	yes
XLOC_027459	BMgn001893	chr19:5069193-5071600	OK	0.201456	5e-05	0.0016115	yes
XLOC_027743	BMgn001934	chr19:4688892-4807463	OK	0.283443	0.00025	0.00641197	yes
XLOC_018896	BMgn002002	chr1:4636163-4695722	OK	0.157753	0.00205	0.035723	yes
XLOC_018479	BMgn002107	chr1:2212376-2297942	OK	0.313061	5e-05	0.0016115	yes
XLOC_033925	BMgn002246	chr26:8903338-8921926	OK	0.248531	0.00255	0.0424068	yes
XLOC_040612	BMgn002509	chr9:15562958-15645288	OK	0.160149	0.0014	0.0266953	yes
XLOC_036959	BMgn002619	chr5:6969881-6973869	OK	0.207081	0.00255	0.0424068	yes
XLOC_036979	BMgn002639	chr5:8188693-8203922	OK	0.397849	5e-05	0.0016115	yes
XLOC_036984	BMgn002643	chr5:8260146-8303710	OK	0.592937	5e-05	0.0016115	yes
XLOC_037305	BMgn002679	chr5:6251108-6258173	OK	0.391082	5e-05	0.0016115	yes
XLOC_019810	BMgn002810	chr10:17427480-17448885	OK	0.418561	5e-05	0.0016115	yes
XLOC_020115	BMgn002912	chr10:16451488-16944129	OK	0.608994	5e-05	0.0016115	yes
XLOC_020092	BMgn002930	chr10:15305651-15332348	OK	0.211658	5e-05	0.0016115	yes
XLOC_036100	BMgn002977	chr4:12844419-12855530	OK	0.328894	0.00155	0.0283673	yes
XLOC_036194	BMgn003071	chr4:17109008-17179938	OK	0.280495	0.0017	0.0304995	yes
XLOC_024332	BMgn003438	chr15:16333063-16461806	OK	0.25631	0.0003	0.00743265	yes
XLOC_037029	BMgn003480	chr5:11600525-11613278	OK	0.285175	5e-05	0.0016115	yes
XLOC_037042	BMgn003492	chr5:12218408-12232169	OK	0.295142	0.003	0.0477118	yes
XLOC_037111	BMgn003549	chr5:15498710-15502409	OK	0.264542	5e-05	0.0016115	yes
XLOC_037534	BMgn003602	chr5:17462104-17480456	OK	0.225991	5e-05	0.0016115	yes
XLOC_037526	BMgn003609	chr5:17098742-17100607	OK	0.100088	0.00165	0.029749	yes
XLOC_037471	BMgn003663	chr5:14388235-14399178	OK	0.333905	0.0015	0.0280154	yes
XLOC_037413	BMgn003709	chr5:12010600-12054414	OK	0.639893	5e-05	0.0016115	yes
XLOC_037352	BMgn003752	chr5:9622981-9634498	OK	0.158648	0.00045	0.0104389	yes
XLOC_036222	BMgn003791	chr4:19678119-19691838	OK	0.228789	0.0001	0.00286772	yes
XLOC_019132	BMgn003891	chr1:21556343-21577673	OK	0.233	5e-05	0.0016115	yes
XLOC_019122	BMgn003899	chr1:20941862-20974465	OK	0.533438	0.0001	0.00286772	yes
XLOC_026405	BMgn003913	chr17:16087386-16092887	OK	0.312459	5e-05	0.0016115	yes
XLOC_026434	BMgn003931	chr17:18255008-18262656	OK	0.280799	0.00205	0.035723	yes
XLOC_026420	BMgn003948	chr17:17381647-17391765	OK	0.224616	5e-05	0.0016115	yes
XLOC_027832	BMgn003997	chr19:10167578-10195520	OK	0.340213	5e-05	0.0016115	yes
XLOC_027798	BMgn004032	chr19:7970293-7984135	OK	0.263304	0.0008	0.016461	yes
XLOC_027893	BMgn004145	chr19:14268980-14319922	OK	0.316689	5e-05	0.0016115	yes
XLOC_028937	BMgn004273	chr20:7838519-7882512	OK	0.516771	0.00035	0.00855503	yes
XLOC_028887	BMgn004363	chr20:5349783-5537213	OK	0.564336	5e-05	0.0016115	yes
XLOC_028874	BMgn004378	chr20:4718125-4739045	OK	0.615842	5e-05	0.0016115	yes
XLOC_028873	BMgn004379	chr20:4662376-4717708	OK	0.163338	5e-05	0.0016115	yes
XLOC_028825	BMgn004431	chr20:1895506-1908954	OK	0.459346	0.00175	0.0310902	yes
XLOC_034277	BMgn004531	chr27:13975222-14122857	OK	0.227316	0.0001	0.00286772	yes
XLOC_034391	BMgn004615	chr27:12489790-12547252	OK	0.217262	5e-05	0.0016115	yes
XLOC_030185	BMgn004687	chr22:17852822-17865973	OK	0.27312	5e-05	0.0016115	yes
XLOC_032879	BMgn004783	chr25:2297925-2331750	OK	0.439461	0.00065	0.0141754	yes
XLOC_033102	BMgn004893,BMgn004894	chr25:13377688-13397938	OK	0.139771	0.0003	0.00743265	yes
XLOC_032950	BMgn004902	chr25:6223272-6248999	OK	0.316818	5e-05	0.0016115	yes
XLOC_032990	BMgn004939	chr25:7006500-7017447	OK	0.147005	0.0001	0.00286772	yes
XLOC_033052	BMgn005049	chr25:10015475-10054172	OK	0.187457	0.0001	0.00286772	yes
XLOC_033072	BMgn005070	chr25:10839655-10855802	OK	0.219162	0.0027	0.044096	yes
XLOC_033370	BMgn005105	chr25:12380159-12456457	OK	0.242557	0.0002	0.00524029	yes
XLOC_033287	BMgn005175	chr25:8418440-8444641	OK	0.205972	0.00275	0.0443164	yes
XLOC_021922	BMgn005210	chr12:16457349-16463572	OK	0.278858	5e-05	0.0016115	yes
XLOC_021913	BMgn005223	chr12:15220520-15255291	OK	0.772737	5e-05	0.0016115	yes
XLOC_040065	BMgn005292	chr8:12919923-12976081	OK	0.233606	0.001	0.0197935	yes
XLOC_040045	BMgn005310	chr8:11877349-12084106	OK	0.681261	5e-05	0.0016115	yes
XLOC_040032	BMgn005323	chr8:11588827-11591251	OK	0.110841	0.0008	0.016461	yes
XLOC_039985	BMgn005370	chr8:8343786-8386976	OK	0.245679	0.00155	0.0283673	yes
XLOC_039667	BMgn005424	chr8:8123180-8161395	OK	0.219272	0.00155	0.0283673	yes
XLOC_039697	BMgn005452	chr8:9438053-9531236	OK	0.138654	0.0001	0.00286772	yes
XLOC_039720	BMgn005470	chr8:10722207-10729040	OK	0.145704	5e-05	0.0016115	yes
XLOC_039725	BMgn005475	chr8:11164251-11177046	OK	0.176558	0.0001	0.00286772	yes
XLOC_039773	BMgn005517	chr8:12855528-12878054	OK	0.548468	5e-05	0.0016115	yes
XLOC_039773	BMgn005517,BMgn015436	chr8:12855528-12878054	OK	0.528413	0.0022	0.0377943	yes
XLOC_026230	BMgn005635	chr17:2425559-2722104	OK	0.228191	0.00015	0.00417023	yes
XLOC_026211	BMgn005650	chr17:2095273-2145361	OK	0.160512	5e-05	0.0016115	yes
XLOC_026170	BMgn005688	chr17:147255-180060	OK	0.245966	0.00075	0.0158808	yes
XLOC_037192	BMgn005774,BMgn005775	chr5:20599962-20640554	OK	0.382182	0.00085	0.0172944	yes
XLOC_022252	BMgn005838	chr12:20142981-20150618	OK	0.157404	0.0016	0.028991	yes
XLOC_021937	BMgn005879	chr12:17911974-17919239	OK	0.131494	0.0015	0.0280154	yes
XLOC_036383	BMgn005936	chr4:8023849-8035996	OK	0.2063	5e-05	0.0016115	yes
XLOC_036245	BMgn006070	chr4:479627-499787	OK	0.394214	5e-05	0.0016115	yes
XLOC_036022	BMgn006208	chr4:7986254-7999246	OK	0.201544	5e-05	0.0016115	yes
XLOC_007239	BMgn006233	Bm_scaf231:49943-55957	OK	0.315353	0.00045	0.0104389	yes
XLOC_038352	BMgn006275	chr6:15014550-15022574	OK	0.379025	5e-05	0.0016115	yes
XLOC_038073	BMgn006297	chr6:13797846-13821552	OK	0.561233	5e-05	0.0016115	yes
XLOC_038074	BMgn006298	chr6:13822535-13838015	OK	0.257088	5e-05	0.0016115	yes
XLOC_038092	BMgn006314,BMgn006317	chr6:14788830-15014449	OK	0.163334	0.0024	0.0406549	yes
XLOC_038278	BMgn006378	chr6:7878888-7887202	OK	0.301747	5e-05	0.0016115	yes
XLOC_038002	BMgn006501	chr6:7931156-7943341	OK	0.200512	0.0002	0.00524029	yes
XLOC_038022	BMgn006517	chr6:8900300-8981359	OK	0.295084	5e-05	0.0016115	yes
XLOC_038037	BMgn006531	chr6:10047609-10124042	OK	0.29736	5e-05	0.0016115	yes
XLOC_019978	BMgn006551	chr10:6773233-6832569	OK	0.355169	5e-05	0.0016115	yes
XLOC_019928	BMgn006603	chr10:4304492-4313860	OK	0.494217	0.0006	0.0132436	yes
XLOC_019871	BMgn006656	chr10:1494813-1504841	OK	0.31061	0.0001	0.00286772	yes
XLOC_019536	BMgn006708	chr10:2937823-2962727	OK	0.266705	5e-05	0.0016115	yes
XLOC_019569	BMgn006736	chr10:4244079-4258981	OK	0.314953	0.00045	0.0104389	yes
XLOC_019607	BMgn006760	chr10:5310786-5322351	OK	0.372334	5e-05	0.0016115	yes
XLOC_020027	BMgn006810	chr10:9879161-9894728	OK	0.155245	0.00085	0.0172944	yes
XLOC_020013	BMgn006824	chr10:9425724-9438828	OK	0.450288	5e-05	0.0016115	yes
XLOC_020006	BMgn006830	chr10:9092266-9116083	OK	0.22733	5e-05	0.0016115	yes
XLOC_026353	BMgn007011	chr17:12099034-12219399	OK	0.485075	5e-05	0.0016115	yes
XLOC_029648	BMgn007178	chr21:16643579-16683377	OK	0.168535	0.0008	0.016461	yes
XLOC_029646	BMgn007182	chr21:16621567-16637728	OK	0.294387	5e-05	0.0016115	yes
XLOC_024204	BMgn007500	chr15:11016820-11029939	OK	0.160038	0.00015	0.00417023	yes
XLOC_024629	BMgn007586	chr15:11040727-11054116	OK	0.374973	5e-05	0.0016115	yes
XLOC_024055	BMgn007656	chr15:2602517-2607965	OK	0.293273	0.001	0.0197935	yes
XLOC_024145	BMgn007714	chr15:7728746-7773047	OK	0.392735	5e-05	0.0016115	yes
XLOC_024192	BMgn007760	chr15:9619549-9628439	OK	0.215471	0.0008	0.016461	yes
XLOC_024565	BMgn007805	chr15:8382739-8388269	OK	0.233889	5e-05	0.0016115	yes
XLOC_024526	BMgn007842	chr15:6750812-6759233	OK	0.127486	0.00125	0.0240873	yes
XLOC_024381	BMgn007965	chr15:915683-927000	OK	0.193153	0.00045	0.0104389	yes
XLOC_040465	BMgn008111	chr9:5275864-5282235	OK	0.238733	5e-05	0.0016115	yes
XLOC_040469	BMgn008114	chr9:5627833-5713626	OK	0.332109	5e-05	0.0016115	yes
XLOC_026823	BMgn008536	chr18:10848945-10867767	OK	0.179258	0.00215	0.0371104	yes
XLOC_039236	BMgn008617	chr7:12849937-12865617	OK	0.216102	0.00035	0.00855503	yes
XLOC_039077	BMgn008650	chr7:15697812-15707738	OK	0.30175	5e-05	0.0016115	yes
XLOC_035280	BMgn008909	chr3:11572995-11578511	OK	0.162702	5e-05	0.0016115	yes
XLOC_035582	BMgn008938	chr3:13234699-13257501	OK	0.519348	5e-05	0.0016115	yes
XLOC_035571	BMgn008949	chr3:12502288-12529118	OK	0.432754	5e-05	0.0016115	yes
XLOC_035557	BMgn008958	chr3:12235951-12283733	OK	0.613766	0.00175	0.0310902	yes
XLOC_035503	BMgn009004	chr3:9778027-9783342	OK	0.136031	0.00105	0.0205597	yes
XLOC_035320	BMgn009045,BMgn014916	chr3:14207742-14259911	OK	0.277154	5e-05	0.0016115	yes
XLOC_035342	BMgn009064	chr3:14892747-14897453	OK	0.832305	5e-05	0.0016115	yes
XLOC_028998	BMgn009137	chr20:12698625-12740996	OK	0.210293	5e-05	0.0016115	yes
XLOC_023372	BMgn009254	chr14:5446362-5505309	OK	0.127308	0.0011	0.0214235	yes
XLOC_023386	BMgn009269	chr14:6467467-6557160	OK	0.527424	5e-05	0.0016115	yes
XLOC_023534	BMgn009456	chr14:2672549-2692938	OK	0.319505	5e-05	0.0016115	yes
XLOC_032400	BMgn009590	chr24:11158824-11193748	OK	0.347777	0.00075	0.0158808	yes
XLOC_040079	BMgn009811	chr8:14504472-14517383	OK	0.218359	5e-05	0.0016115	yes
XLOC_040131	BMgn009824	chr8:18672458-18715363	OK	0.484047	5e-05	0.0016115	yes
XLOC_040102	BMgn009854	chr8:17061370-17082624	OK	0.291044	5e-05	0.0016115	yes
XLOC_039817	BMgn009885	chr8:17049084-17059748	OK	0.294274	5e-05	0.0016115	yes
XLOC_039846	BMgn009917	chr8:18462296-18496631	OK	0.31003	0.00305	0.0482961	yes
XLOC_007934	BMgn009948	Bm_scaf267:2-17072	OK	0.509436	5e-05	0.0016115	yes
XLOC_030161	BMgn009974	chr22:14078691-14124000	OK	0.266398	5e-05	0.0016115	yes
XLOC_030465	BMgn009976	chr22:14008455-14061806	OK	0.382329	5e-05	0.0016115	yes
XLOC_039108	BMgn010018	chr7:2068446-2106212	OK	0.37623	0.0002	0.00524029	yes
XLOC_039102	BMgn010025,BMgn010026	chr7:1465481-1671013	OK	0.368754	0.0003	0.00743265	yes
XLOC_039177	BMgn010143	chr7:7995681-7997070	OK	0.26246	0.00095	0.0190104	yes
XLOC_038995	BMgn010273	chr7:10247938-10355984	OK	0.291223	0.00265	0.0438695	yes
XLOC_039001	BMgn010279	chr7:10487746-10616664	OK	0.28706	0.0006	0.0132436	yes
XLOC_039006	BMgn010283	chr7:10670576-10694965	OK	0.29132	0.003	0.0477118	yes
XLOC_022173	BMgn010331,BMgn010332	chr12:12952501-13013326	OK	0.230176	0.0001	0.00286772	yes
XLOC_022019	BMgn010446	chr12:3145429-3152895	OK	0.16474	0.0002	0.00524029	yes
XLOC_022151	BMgn010621	chr12:11714137-11728927	OK	0.611865	5e-05	0.0016115	yes
XLOC_021862	BMgn010670	chr12:11748248-11752333	OK	0.213051	0.00125	0.0240873	yes
XLOC_033819	BMgn010758	chr26:895199-906678	OK	0.484618	5e-05	0.0016115	yes
XLOC_031597	BMgn011105	chr23:22873526-22961175	OK	0.21125	0.0004	0.00958421	yes
XLOC_031575	BMgn011128,BMgn011129	chr23:21906712-21957047	OK	0.542084	5e-05	0.0016115	yes
XLOC_031458	BMgn011312	chr23:15274550-15667444	OK	0.363276	0.00065	0.0141754	yes
XLOC_031161	BMgn011360	chr23:17556913-17582355	OK	0.190575	0.0002	0.00524029	yes
XLOC_031423	BMgn011444	chr23:12468570-12493592	OK	0.219229	0.0001	0.00286772	yes
XLOC_031385	BMgn011476	chr23:10131099-10143985	OK	0.399288	5e-05	0.0016115	yes
XLOC_031048	BMgn011562	chr23:11579249-11586054	OK	0.22175	0.00075	0.0158808	yes
XLOC_020770	BMgn011687	chr11:12519343-12525449	OK	0.34808	0.0005	0.0113812	yes
XLOC_020774	BMgn011692	chr11:12602286-12621467	OK	0.195849	0.0028	0.0449233	yes
XLOC_021211	BMgn011786	chr11:12567017-12598130	OK	0.48816	0.0003	0.00743265	yes
XLOC_021192	BMgn011802	chr11:12054757-12062869	OK	0.386774	5e-05	0.0016115	yes
XLOC_021075	BMgn011965	chr11:6741798-6754211	OK	0.241024	5e-05	0.0016115	yes
XLOC_020870	BMgn012052	chr11:18180848-18190646	OK	0.196479	5e-05	0.0016115	yes
XLOC_019090	BMgn012258	chr1:17133362-17168565	OK	0.209015	0.0027	0.044096	yes
XLOC_029495	BMgn012428	chr21:3226660-3259441	OK	0.190342	0.0006	0.0132436	yes
XLOC_040526	BMgn012462	chr9:10278075-10288369	OK	0.307241	5e-05	0.0016115	yes
XLOC_040771	BMgn012560	chr9:7520231-7539316	OK	0.180284	0.0001	0.00286772	yes
XLOC_027374	BMgn012610	chr19:751636-758847	OK	0.136638	0.0005	0.0113813	yes
XLOC_002591	BMgn012658	Bm_scaf129:308860-321613	OK	0.154461	0.0015	0.0280154	yes
XLOC_029981	BMgn012684	chr22:3630413-3853458	OK	0.277078	0.00185	0.0325493	yes
XLOC_025091	BMgn012812	chr16:2685173-2709406	OK	0.14512	0.00155	0.0283673	yes
XLOC_025128	BMgn012843	chr16:5069151-5106497	OK	0.224552	5e-05	0.0016115	yes
XLOC_025179	BMgn012887	chr16:7508141-7526102	OK	0.716832	5e-05	0.0016115	yes
XLOC_025199	BMgn012908	chr16:8626094-8647754	OK	0.445181	0.00135	0.0258774	yes
XLOC_025435	BMgn012978	chr16:5728740-5760572	OK	0.216137	0.0002	0.00524029	yes
XLOC_025387	BMgn013021	chr16:4013756-4037950	OK	0.298532	5e-05	0.0016115	yes
XLOC_025357	BMgn013059	chr16:2190518-2339708	OK	0.300784	0.0009	0.01821	yes
XLOC_025312	BMgn013087	chr16:822466-833179	OK	0.171702	0.00045	0.0104389	yes
XLOC_025295	BMgn013096	chr16:311089-317392	OK	0.221418	5e-05	0.0016115	yes
XLOC_006737	BMgn013109	Bm_scaf219:105807-123455	OK	0.216484	0.0004	0.00958421	yes
XLOC_006736	BMgn013110	Bm_scaf219:30499-71070	OK	0.327688	0.0001	0.00286772	yes
XLOC_025275	BMgn013200	chr16:14973406-14981660	OK	0.344948	0.0002	0.00524029	yes
XLOC_034300	BMgn013343	chr27:514663-538731	OK	0.141454	0.00185	0.0325493	yes
XLOC_036060	BMgn013561	chr4:10470203-10515779	OK	0.274584	0.00025	0.00641197	yes
XLOC_038209	BMgn013613	chr6:2867014-2899373	OK	0.500107	5e-05	0.0016115	yes
XLOC_034846	BMgn013901	chr28:2838874-2854237	OK	0.131657	0.0003	0.00743265	yes
XLOC_039902	BMgn014117	chr8:2250311-2260816	OK	0.149452	0.00255	0.0424068	yes
XLOC_028975	BMgn014156	chr20:10838689-10855709	OK	0.375861	5e-05	0.0016115	yes
XLOC_039896	BMgn014226	chr8:1437585-1457560	OK	0.514677	0.00015	0.00417023	yes
XLOC_039577	BMgn014268	chr8:1146259-1151398	OK	0.201826	0.00095	0.0190104	yes
XLOC_005768	BMgn014422	Bm_scaf198:35659-75066	OK	0.832555	5e-05	0.0016115	yes
XLOC_011955	BMgn014521	Bm_scaf424:22862-28710	OK	0.346097	0.0004	0.00958421	yes
XLOC_019043	BMgn014716	chr1:14383576-14399911	OK	0.35239	5e-05	0.0016115	yes
XLOC_035923	BMgn014951	chr4:2324342-2327334	OK	0.288484	5e-05	0.0016115	yes
XLOC_039777	BMgn015440	chr8:12983045-13007406	OK	0.197521	5e-05	0.0016115	yes
XLOC_023547	BMgn016055	chr14:3128267-3134035	OK	0.469095	5e-05	0.0016115	yes
XLOC_024765	BMgn016259	chr15:17842287-17849415	OK	0.332692	5e-05	0.0016115	yes
XLOC_025089	BMgn016290	chr16:2584347-2628126	OK	0.133122	0.00215	0.0371104	yes
XLOC_026198	BMgn016363	chr17:1624460-1659760	OK	0.319163	5e-05	0.0016115	yes
XLOC_027063	BMgn016516	chr18:10349652-10393511	OK	0.15904	0.0001	0.00286772	yes
XLOC_027074	BMgn016522	chr18:11078196-11101195	OK	0.277278	0.0002	0.00524029	yes
XLOC_027709	BMgn016568	chr19:3075957-3112837	OK	0.391987	5e-05	0.0016115	yes
XLOC_030359	BMgn016813,BMgn016814	chr22:7457392-7461214	OK	0.155796	0.00025	0.00641197	yes
XLOC_030395	BMgn016825	chr22:8831307-8865733	OK	0.145386	0.0008	0.016461	yes
XLOC_030897	BMgn016900	chr23:2799472-2804574	OK	0.120618	0.00075	0.0158808	yes
XLOC_032222	BMgn017078	chr24:15047022-15054941	OK	0.362269	5e-05	0.0016115	yes
XLOC_033027	BMgn017164	chr25:9038490-9042307	OK	0.263542	5e-05	0.0016115	yes
XLOC_019102	-	chr1:18086645-18240879	OK	0.305542	0.00385	0.0584238	no
XLOC_018521	-	chr1:4773123-4779896	OK	0.259719	0.00465	0.0677412	no
XLOC_006704	-	Bm_scaf2159:0-973	OK	0.183943	0.00485	0.0692694	no
XLOC_039089	-	chr7:111335-127277	OK	0.202937	0.00655	0.0855022	no
XLOC_027029	-	chr18:8298556-8317861	OK	0.13098	0.00715	0.0913672	no
XLOC_022148	-	chr12:11666222-11667162	OK	0.186307	0.0083	0.101438	no
XLOC_033806	-	chr26:123586-405119	OK	0.489834	0.0089	0.106624	no
XLOC_038385	-	chr6:17201776-17209091	OK	0.607466	0.0103	0.115423	no
XLOC_032431	-	chr24:13240147-13242145	OK	0.107269	0.0108	0.119193	no
XLOC_007028	-	Bm_scaf227:44972-70762	OK	0.172668	0.01235	0.129622	no
XLOC_005676	-	Bm_scaf191:73493-77202	OK	0.32405	0.01375	0.138076	no
XLOC_039170	-	chr7:7899696-7901977	OK	0.0820624	0.01545	0.14886	no
XLOC_036311	-	chr4:4127417-4152036	OK	0.0644852	0.01635	0.15507	no
XLOC_022957	-	chr13:11599757-11612214	OK	0.484837	0.0186	0.167676	no
XLOC_034643	-	chr28:396312-406662	OK	0.187104	0.01975	0.174163	no
XLOC_030461	-	chr22:13878122-13879461	OK	0.482077	0.0198	0.174183	no
XLOC_032414	-	chr24:11698547-11709328	OK	0.261122	0.02075	0.178235	no
XLOC_028951	-	chr20:9018002-9058490	OK	0.207579	0.0296	0.220456	no
XLOC_016017	-	Bm_scaf730:1505-8669	OK	0.477999	0.0356	0.246962	no
XLOC_026711	-	chr18:3728833-3738324	OK	0.233803	0.03595	0.248916	no
XLOC_022190	-	chr12:14664438-14681936	OK	0.235434	0.03625	0.250517	no
XLOC_021727	-	chr12:3400915-3402228	OK	0.247496	0.0424	0.277719	no
XLOC_035491	-	chr3:9267547-9271198	OK	0.134908	0.0439	0.28248	no
XLOC_035889	-	chr4:920137-927499	OK	0.149833	0.05015	0.301697	no
XLOC_037931	-	chr6:4020070-4035712	OK	0.261844	0.0534	0.313682	no
XLOC_028907	-	chr20:7098530-7100486	OK	0.0728589	0.0583	0.327163	no
XLOC_007925	-	Bm_scaf266:1903-29108	OK	0.231867	0.0594	0.328776	no
XLOC_021121	-	chr11:9406524-9424571	OK	0.123771	0.06165	0.335619	no
XLOC_015850	-	Bm_scaf715:8099-10591	OK	0.102689	0.07485	0.377297	no
XLOC_028971	-	chr20:10691704-10701051	OK	0.338434	0.0756	0.379188	no
XLOC_022616	-	chr13:10666774-10685717	OK	0.505667	0.07885	0.387878	no
XLOC_039588	-	chr8:1557595-1565162	OK	0.145326	0.0864	0.400296	no
XLOC_019491	-	chr10:1745406-1808642	OK	0.288608	0.09125	0.413349	no
XLOC_007294	-	Bm_scaf239:763-30241	OK	0.193045	0.0933	0.417601	no
XLOC_012569	-	Bm_scaf477:9755-11423	OK	0.155085	0.0939	0.418964	no
XLOC_016017	-	Bm_scaf730:1505-8669	OK	0.22521	0.09475	0.420026	no
XLOC_022738	-	chr13:909812-916174	OK	0.118385	0.09985	0.434473	no
XLOC_029549	-	chr21:7237343-7240424	OK	0.395842	0.10095	0.436133	no
XLOC_030570	-	chr22:22864222-22926558	OK	0.511458	0.1027	0.439006	no
XLOC_014082	-	Bm_scaf584:12847-16898	OK	0.16489	0.1063	0.445506	no
XLOC_004922	-	Bm_scaf176:52724-61207	OK	0.162128	0.10865	0.450895	no
XLOC_003064	-	Bm_scaf1337:2-1123	OK	0.212392	0.11765	0.468144	no
XLOC_028997	-	chr20:12684625-12697605	OK	0.213544	0.1179	0.468144	no
XLOC_010053	-	Bm_scaf342:1-1997	OK	0.298246	0.11895	0.470376	no
XLOC_037481	-	chr5:14813667-14815427	OK	0.321285	0.1227	0.474388	no
XLOC_011780	-	Bm_scaf416:3436-20819	OK	0.0583106	0.1258	0.481264	no
XLOC_006356	-	Bm_scaf200:5306-7896	OK	0.112989	0.134	0.491652	no
XLOC_001157	-	Bm_scaf1044:1618-4939	OK	0.110475	0.14025	0.499976	no
XLOC_028084	-	chr2:973389-974856	OK	0.245841	0.1473	0.513365	no
XLOC_029310	-	chr21:6548459-6551752	OK	0.159658	0.1487	0.516268	no
XLOC_032201	-	chr24:13620983-13623833	OK	0.328424	0.1508	0.518034	no
XLOC_005738	-	Bm_scaf196:59857-70802	OK	0.295399	0.1578	0.531884	no
XLOC_004917	-	Bm_scaf176:77407-163327	OK	0.22834	0.1596	0.531884	no
XLOC_028402	-	chr2:8467891-8509512	OK	0.175782	0.1615	0.533741	no
XLOC_004065	-	Bm_scaf159:178110-182164	OK	0.235896	0.1621	0.533951	no
XLOC_005743	-	Bm_scaf196:94743-107286	OK	0.101744	0.16325	0.535482	no
XLOC_019993	-	chr10:7839204-7841346	OK	0.0733795	0.17535	0.552916	no
XLOC_034710	-	chr28:5799653-5822190	OK	0.0916557	0.1778	0.555835	no
XLOC_011601	-	Bm_scaf400:20330-26463	OK	0.33703	0.1923	0.575478	no
XLOC_004044	-	Bm_scaf1573:0-2161	OK	0.158761	0.19355	0.577321	no
XLOC_037932	-	chr6:4020070-4035712	OK	0.153851	0.2008	0.588346	no
XLOC_028232	-	chr2:9763479-9768160	OK	0.078093	0.2105	0.603127	no
XLOC_022640	-	chr13:11527451-11568045	OK	0.0979233	0.21415	0.604132	no
XLOC_010929	-	Bm_scaf389:7006-11716	OK	0.0899587	0.2149	0.60531	no
XLOC_014599	-	Bm_scaf600:9401-10420	OK	0.0899711	0.2204	0.611762	no
XLOC_027021	-	chr18:7685403-7705251	OK	0.10169	0.2263	0.620956	no
XLOC_031251	-	chr23:22699577-22706676	OK	0.107245	0.2274	0.620956	no
XLOC_036488	-	chr4:14035189-14037624	OK	0.0762535	0.23	0.622333	no
XLOC_038332	-	chr6:13444202-13502336	OK	0.135361	0.23405	0.626312	no
XLOC_026128	-	chr17:14853485-14854824	OK	0.15148	0.23445	0.626921	no
XLOC_004939	-	Bm_scaf177:86529-233072	OK	0.0381168	0.24715	0.640655	no
XLOC_027047	-	chr18:8982373-8983507	OK	0.0851702	0.2479	0.642142	no
XLOC_035359	-	chr3:15784273-15910454	OK	0.0678103	0.2498	0.645357	no
XLOC_018729	-	chr1:15128854-15158201	OK	0.142989	0.2631	0.657008	no
XLOC_026015	-	chr17:8423112-8426292	OK	0.175971	0.2649	0.658543	no
XLOC_027014	-	chr18:7428720-7429514	OK	0.0471907	0.29655	0.688707	no
XLOC_038391	-	chr6:17441376-17442836	OK	0.0941853	0.3009	0.694076	no
XLOC_029013	-	chr20:13440335-13441952	OK	0.153074	0.3074	0.69841	no
XLOC_039989	-	chr8:8504287-8572857	OK	0.0671457	0.31435	0.709042	no
XLOC_019042	-	chr1:14379319-14383483	OK	0.0817588	0.3313	0.727522	no
XLOC_014597	-	Bm_scaf600:10649-13953	OK	0.0570858	0.34865	0.742998	no
XLOC_033248	-	chr25:6854939-6857139	OK	0.115697	0.3595	0.75398	no
XLOC_021828	-	chr12:10873959-10888672	OK	0.148493	0.36005	0.75416	no
XLOC_028971	-	chr20:10691704-10701051	OK	0.15002	0.37355	0.763309	no
XLOC_034665	-	chr28:1921430-2105114	OK	0.099505	0.37595	0.764333	no
XLOC_025425	-	chr16:5443235-5444181	OK	0.0737206	0.3772	0.765327	no
XLOC_018558	-	chr1:7441789-7493883	OK	0.204397	0.3789	0.766641	no
XLOC_032519	-	chr24:18365587-18388153	OK	0.10905	0.40085	0.782435	no
XLOC_005760	-	Bm_scaf1971:650-2472	OK	0.107594	0.406	0.787968	no
XLOC_037536	-	chr5:17608516-17665177	OK	0.071097	0.40735	0.789132	no
XLOC_021047	-	chr11:5436528-5451103	OK	0.0499262	0.41025	0.789933	no
XLOC_025449	-	chr16:6341144-6342078	OK	0.128738	0.4108	0.789933	no
XLOC_035361	-	chr3:16044264-16074645	OK	0.0451171	0.4116	0.79022	no
XLOC_022805	-	chr13:5880666-5882503	OK	0.0846444	0.4166	0.791888	no
XLOC_037351	-	chr5:9619744-9622702	OK	0.0562273	0.41855	0.793937	no
XLOC_020898	-	chr11:22563507-22564478	OK	0.0956475	0.4205	0.795991	no
XLOC_027052	-	chr18:9433261-9434263	OK	0.0640622	0.422	0.796252	no
XLOC_032891	-	chr25:2665709-2666621	OK	0.0496788	0.42455	0.797016	no
XLOC_023431	-	chr14:9780725-9964412	OK	0.304893	0.425	0.79745	no
XLOC_006718	-	Bm_scaf2162:73-3580	OK	0.102516	0.429	0.800466	no
XLOC_003447	-	Bm_scaf1416:1-2482	OK	0.0361157	0.4303	0.800466	no
XLOC_024149	-	chr15:7925046-7980064	OK	0.0783222	0.4314	0.800466	no
XLOC_037446	-	chr5:13714176-13715288	OK	0.050534	0.43205	0.800466	no
XLOC_003613	-	Bm_scaf149:270745-282369	OK	0.139886	0.4335	0.800466	no
XLOC_037293	-	chr5:5861523-5880027	OK	0.0805148	0.44215	0.805558	no
XLOC_019564	-	chr10:4180714-4182160	OK	0.0400002	0.445	0.806715	no
XLOC_014687	-	Bm_scaf613:4095-12435	OK	0.0716772	0.4507	0.811795	no
XLOC_027054	-	chr18:9500576-9516070	OK	0.112674	0.4533	0.814568	no
XLOC_013930	-	Bm_scaf563:1413-10315	OK	0.273654	0.4537	0.814568	no
XLOC_037462	-	chr5:14048653-14050432	OK	0.0688239	0.4577	0.815844	no
XLOC_038122	-	chr6:16392397-16393196	OK	0.184232	0.4629	0.818389	no
XLOC_037930	-	chr6:3994713-4004542	OK	0.0396737	0.47025	0.821194	no
XLOC_027668	-	chr19:722903-729812	OK	0.0464464	0.4707	0.821194	no
XLOC_026414	-	chr17:17228814-17240442	OK	0.0234558	0.4716	0.821802	no
XLOC_024768	-	chr15:18777466-18779256	OK	0.108555	0.47475	0.824311	no
XLOC_030217	-	chr22:21327857-21339089	OK	0.0456431	0.4753	0.824699	no
XLOC_010352	-	Bm_scaf353:11446-21091	OK	0.0531042	0.47645	0.825122	no
XLOC_032388	-	chr24:8667135-8961828	OK	0.0417187	0.47935	0.826851	no
XLOC_027019	-	chr18:7588497-7653185	OK	0.0267594	0.48245	0.828546	no
XLOC_002622	-	Bm_scaf129:501302-505303	OK	0.083186	0.48275	0.828546	no
XLOC_012675	-	Bm_scaf483:1-705	OK	0.0827733	0.48595	0.830516	no
XLOC_026162	-	chr17:25775-29733	OK	0.0113864	0.4933	0.835612	no
XLOC_007232	-	Bm_scaf230:114-21302	OK	0.168209	0.5032	0.840263	no
XLOC_040911	-	chr9:18804948-18816843	OK	0.370355	0.5208	0.853624	no
XLOC_035627	-	chr3:16772067-16777877	OK	0.0387404	0.5293	0.859051	no
XLOC_018606	-	chr1:9662383-9668831	OK	0.0218523	0.5309	0.859347	no
XLOC_027110	-	chr18:13320732-13321984	OK	0.0522416	0.539	0.860844	no
XLOC_002548	-	Bm_scaf1271:2225-5826	OK	0.0371029	0.54725	0.867113	no
XLOC_018496	-	chr1:3204711-3213672	OK	0.0334992	0.54895	0.868118	no
XLOC_007725	-	Bm_scaf259:47428-53794	OK	0.0719448	0.5529	0.870312	no
XLOC_008614	-	Bm_scaf297:26972-33770	OK	0.047511	0.5544	0.870312	no
XLOC_036373	-	chr4:7411138-7414175	OK	0.0522269	0.55625	0.871495	no
XLOC_008600	-	Bm_scaf294:29345-38205	OK	0.0753889	0.5773	0.883721	no
XLOC_032266	-	chr24:17398373-17400249	OK	0.0221799	0.58065	0.886088	no
XLOC_027863	-	chr19:12231718-12242161	OK	0.0865491	0.58385	0.887471	no
XLOC_024329	-	chr15:16181787-16241577	OK	0.084219	0.59475	0.893754	no
XLOC_009474	-	Bm_scaf311:3357-4677	OK	0.0439149	0.5971	0.894545	no
XLOC_035986	-	chr4:6503323-6508828	OK	0.0662234	0.60475	0.899128	no
XLOC_039783	-	chr8:13181109-13193929	OK	0.0310316	0.60485	0.899128	no
XLOC_030914	-	chr23:3735535-3737931	OK	0.0788313	0.60865	0.902061	no
XLOC_031106	-	chr23:15230855-15250814	OK	0.0354783	0.61405	0.90578	no
XLOC_032519	-	chr24:18365587-18388153	OK	0.0382948	0.6188	0.906108	no
XLOC_001926	-	Bm_scaf1174:627-2645	OK	0.0468084	0.62815	0.912386	no
XLOC_012806	-	Bm_scaf494:573-1729	OK	0.0195691	0.63135	0.912495	no
XLOC_021158	-	chr11:11072209-11120974	OK	0.0734345	0.6395	0.912495	no
XLOC_001240	-	Bm_scaf1066:1838-5766	OK	0.0248711	0.64255	0.914125	no
XLOC_014235	-	Bm_scaf598:30-12337	OK	0.0400341	0.6426	0.914125	no
XLOC_019693	-	chr10:9644675-9653585	OK	0.0389714	0.6428	0.914125	no
XLOC_039220	-	chr7:11070656-11096744	OK	0.054972	0.65235	0.919409	no
XLOC_040668	-	chr9:18783009-18785486	OK	0.0244674	0.66155	0.920848	no
XLOC_039251	-	chr7:13129294-13152955	OK	0.0185859	0.66905	0.922388	no
XLOC_028356	-	chr2:5347862-5368344	OK	0.0171282	0.67115	0.922388	no
XLOC_007231	-	Bm_scaf230:49827-81822	OK	0.0344152	0.6807	0.925035	no
XLOC_034285	-	chr27:249-19711	OK	0.0341642	0.68255	0.925748	no
XLOC_030326	-	chr22:6260732-6264038	OK	0.0177413	0.68465	0.926605	no
XLOC_040847	-	chr9:13527008-13528076	OK	0.0607241	0.686	0.927663	no
XLOC_018808	-	chr1:20629164-20941596	OK	0.0236473	0.68835	0.92954	no
XLOC_020678	-	chr11:6768731-6770903	OK	0.0186486	0.6891	0.929864	no
XLOC_021885	-	chr12:12952501-13013326	OK	0.0229064	0.69175	0.930337	no
XLOC_036175	-	chr4:15971661-16014141	OK	0.135041	0.7013	0.933713	no
XLOC_010059	-	Bm_scaf343:8152-8722	OK	0.0269478	0.70315	0.933713	no
XLOC_008617	-	Bm_scaf297:26972-33770	OK	0.0394482	0.70395	0.933713	no
XLOC_034253	-	chr27:11340907-11404500	OK	0.0618326	0.70665	0.933713	no
XLOC_023630	-	chr14:10751931-10753003	OK	0.0603647	0.70725	0.933713	no
XLOC_024568	-	chr15:8542097-8545000	OK	0.0485834	0.7117	0.933713	no
XLOC_027741	-	chr19:4530173-4599386	OK	0.028573	0.7153	0.935451	no
XLOC_026333	-	chr17:11187573-11256098	OK	0.0284362	0.7192	0.938134	no
XLOC_005689	-	Bm_scaf192:5940-37528	OK	0.025561	0.7442	0.947696	no
XLOC_033148	-	chr25:981576-1006458	OK	0.0531968	0.74905	0.949544	no
XLOC_001395	-	Bm_scaf1099:439-5949	OK	0.0376675	0.76015	0.955632	no
XLOC_039128	-	chr7:4569368-4646640	OK	0.0178108	0.76305	0.955962	no
XLOC_040669	-	chr9:18785615-18793452	OK	0.0207046	0.76545	0.956415	no
XLOC_027823	-	chr19:9929162-9933221	OK	0.0127874	0.7728	0.958676	no
XLOC_004501	-	Bm_scaf164:102464-106126	OK	0.0121418	0.77455	0.959479	no
XLOC_020581	-	chr11:2638687-2641752	OK	0.0261701	0.7766	0.959479	no
XLOC_001241	-	Bm_scaf1066:0-863	OK	0.021594	0.7777	0.959479	no
XLOC_009321	-	Bm_scaf303:35363-38098	OK	0.0166434	0.7815	0.960711	no
XLOC_014605	-	Bm_scaf605:16002-18056	OK	0.0366288	0.7816	0.960711	no
XLOC_036319	-	chr4:4788816-4790343	OK	0.0114367	0.78635	0.961141	no
XLOC_027418	-	chr19:3058842-3059555	OK	0.0127444	0.79705	0.964906	no
XLOC_034285	-	chr27:249-19711	OK	0.0484033	0.8015	0.966133	no
XLOC_025566	-	chr16:13004472-13018906	OK	0.0110594	0.8017	0.966133	no
XLOC_033247	-	chr25:6852444-6854837	OK	0.00921142	0.80325	0.966133	no
XLOC_039682	-	chr8:8504287-8572857	OK	0.0461979	0.8203	0.973138	no
XLOC_040025	-	chr8:11179739-11287740	OK	0.0773914	0.83055	0.977129	no
XLOC_034221	-	chr27:8963125-8966308	OK	0.01542	0.83085	0.977129	no
XLOC_006444	-	Bm_scaf2086:9-2373	OK	0.015757	0.8431	0.98298	no
XLOC_001106	-	Bm_scaf1034:1-983	OK	0.0482284	0.8511	0.983213	no
XLOC_024002	-	chr15:293137-295167	OK	0.0104106	0.8588	0.984059	no
XLOC_022461	-	chr13:21237-74041	OK	0.0169834	0.86005	0.984059	no
XLOC_007248	-	Bm_scaf232:56925-78979	OK	0.0546673	0.8612	0.984059	no
XLOC_032374	-	chr24:7850473-7853102	OK	0.0084364	0.86165	0.984059	no
XLOC_002446	-	Bm_scaf1240:106-4749	OK	0.0235098	0.8674	0.984471	no
XLOC_029285	-	chr21:3880746-3895035	OK	0.0152022	0.87125	0.984515	no
XLOC_004822	-	Bm_scaf171:136781-176511	OK	0.0928832	0.8737	0.984839	no
XLOC_033302	-	chr25:9059098-9064543	OK	0.0139534	0.88285	0.987504	no
XLOC_019072	-	chr1:16389981-16400481	OK	0.00193883	0.8946	0.988172	no
XLOC_010919	-	Bm_scaf3841:1-782	OK	0.00547999	0.89545	0.988172	no
XLOC_030257	-	chr22:1320347-1322860	OK	0.00914577	0.9074	0.988183	no
XLOC_028162	-	chr2:5402567-5413412	OK	0.0185233	0.91275	0.988183	no
XLOC_020949	-	chr11:1012326-1070185	OK	0.00979006	0.92145	0.988183	no
XLOC_021863	-	chr12:11752764-11773638	OK	0.0299639	0.9216	0.988183	no
XLOC_000977	-	Bm_scaf1018:2627-6231	OK	0.00407246	0.9218	0.988183	no
XLOC_026845	-	chr18:11823907-11903220	OK	0.00661666	0.9239	0.989369	no
XLOC_001338	-	Bm_scaf1081:338-5626	OK	0.00901026	0.9247	0.989544	no
XLOC_035373	-	chr3:17677242-17678468	OK	0.00576078	0.93475	0.991503	no
XLOC_006718	-	Bm_scaf2162:73-3580	OK	0.00600449	0.9436	0.992088	no
XLOC_003513	-	Bm_scaf1443:10890-11845	OK	0.00674581	0.94815	0.993192	no
XLOC_012568	-	Bm_scaf476:4874-18422	OK	0.0095601	0.95065	0.993192	no
XLOC_037934	-	chr6:4072040-4084194	OK	0.00884589	0.95285	0.993865	no
XLOC_031510	-	chr23:17878879-18000432	OK	0.0047846	0.95645	0.995539	no
XLOC_010054	-	Bm_scaf342:2925-9948	OK	0.0151449	0.9594	0.996435	no
XLOC_012805	-	Bm_scaf494:5943-14727	OK	0.0145511	0.96025	0.996453	no
XLOC_022654	-	chr13:12344563-12346916	OK	0.0340429	0.96035	0.996453	no
XLOC_010916	-	Bm_scaf384:5393-13469	OK	0.00271177	0.96165	0.996453	no
XLOC_025601	-	chr16:14982212-14985347	OK	0.00284688	0.9661	0.9976	no
XLOC_020974	-	chr11:2174695-2177985	OK	0.00179801	0.9674	0.997611	no
XLOC_033011	-	chr25:8407263-8411929	OK	0.00457728	0.97895	0.998593	no
XLOC_019485	-	chr10:1443435-1446122	OK	0.00238086	0.9794	0.998593	no
XLOC_008171	-	Bm_scaf273:21-3534	OK	0.000579562	0.9887	0.998939	no
XLOC_026385	-	chr17:14462779-14472346	OK	0.000820484	0.99355	0.998939	no
XLOC_034732	-	chr28:7011038-7012248	OK	0.00947326	0.9961	0.999043	no
XLOC_009692	-	Bm_scaf320:56663-57153	NOTEST	0	1	1	no
XLOC_009695	-	Bm_scaf321:20369-21129	NOTEST	0	1	1	no
XLOC_009696	-	Bm_scaf321:22608-23437	NOTEST	0	1	1	no
XLOC_009697	-	Bm_scaf321:23636-24223	NOTEST	0	1	1	no
XLOC_009698	-	Bm_scaf321:29891-30802	NOTEST	0	1	1	no
XLOC_009699	-	Bm_scaf321:32042-32939	NOTEST	0	1	1	no
XLOC_009702	-	Bm_scaf322:29092-31356	NOTEST	0	1	1	no
XLOC_009703	-	Bm_scaf322:35356-35715	NOTEST	0	1	1	no
XLOC_009706	-	Bm_scaf3242:2305-2442	NOTEST	0	1	1	no
XLOC_009708	-	Bm_scaf326:22392-23069	NOTEST	0	1	1	no
XLOC_009709	-	Bm_scaf3269:0-659	NOTEST	0	1	1	no
XLOC_009710	-	Bm_scaf3269:1196-1823	NOTEST	0	1	1	no
XLOC_009901	-	Bm_scaf330:61880-62068	NOTEST	0	1	1	no
XLOC_009906	-	Bm_scaf332:16096-40599	NOTEST	0	1	1	no
XLOC_009907	-	Bm_scaf332:16096-40599	NOTEST	0	1	1	no
XLOC_009910	-	Bm_scaf333:6170-6739	NOTEST	0	1	1	no
XLOC_009911	-	Bm_scaf333:25409-25859	NOTEST	0	1	1	no
XLOC_009913	-	Bm_scaf334:1635-32836	NOTEST	0	1	1	no
XLOC_009913	-	Bm_scaf334:1635-32836	NOTEST	0	1	1	no
XLOC_009913	-	Bm_scaf334:1635-32836	NOTEST	0	1	1	no
XLOC_009914	-	Bm_scaf334:1635-32836	NOTEST	0	1	1	no
XLOC_009915	-	Bm_scaf334:1635-32836	NOTEST	0	1	1	no
XLOC_009916	-	Bm_scaf334:1635-32836	NOTEST	0	1	1	no
XLOC_009917	-	Bm_scaf334:1635-32836	NOTEST	0	1	1	no
XLOC_009918	-	Bm_scaf334:1635-32836	NOTEST	0	1	1	no
XLOC_009919	-	Bm_scaf334:1635-32836	NOTEST	0	1	1	no
XLOC_009920	-	Bm_scaf335:9709-10157	NOTEST	0	1	1	no
XLOC_009923	-	Bm_scaf337:12543-13222	NOTEST	0	1	1	no
XLOC_009924	-	Bm_scaf337:26291-26738	NOTEST	0	1	1	no
XLOC_009925	-	Bm_scaf338:51844-55848	NOTEST	0	1	1	no
XLOC_001037	-	Bm_scaf1022:4839-5654	NOTEST	0	1	1	no
XLOC_001038	-	Bm_scaf1022:5825-7319	NOTEST	0	1	1	no
XLOC_010048	-	Bm_scaf340:1208-29852	NOTEST	0	1	1	no
XLOC_010049	-	Bm_scaf340:659-772	NOTEST	0	1	1	no
XLOC_010051	-	Bm_scaf342:1-1997	NOTEST	0	1	1	no
XLOC_010054	-	Bm_scaf342:2925-9948	NOTEST	0	1	1	no
XLOC_010055	-	Bm_scaf342:10665-11672	NOTEST	0	1	1	no
XLOC_010055	-	Bm_scaf342:10665-11672	NOTEST	0	1	1	no
XLOC_010055	-	Bm_scaf342:10665-11672	NOTEST	0	1	1	no
XLOC_010057	-	Bm_scaf342:37020-37346	NOTEST	0	1	1	no
XLOC_010058	-	Bm_scaf343:10760-31070	NOTEST	0	1	1	no
XLOC_010058	-	Bm_scaf343:10760-31070	NOTEST	0	1	1	no
XLOC_010060	-	Bm_scaf3435:7132-7667	NOTEST	0	1	1	no
XLOC_010061	-	Bm_scaf344:6480-18909	NOTEST	0	1	1	no
XLOC_010065	-	Bm_scaf345:50818-51645	NOTEST	0	1	1	no
XLOC_010066	-	Bm_scaf345:53248-53669	NOTEST	0	1	1	no
XLOC_010071	-	Bm_scaf347:923-1221	NOTEST	0	1	1	no
XLOC_010072	-	Bm_scaf347:2845-3131	NOTEST	0	1	1	no
XLOC_010076	-	Bm_scaf349:15027-15288	NOTEST	0	1	1	no
XLOC_010077	-	Bm_scaf349:15437-16125	NOTEST	0	1	1	no
XLOC_010078	-	Bm_scaf349:16600-17993	NOTEST	0	1	1	no
XLOC_010079	-	Bm_scaf349:28603-28707	NOTEST	0	1	1	no
XLOC_010348	-	Bm_scaf350:15925-18342	NOTEST	0	1	1	no
XLOC_010349	-	Bm_scaf3501:2620-3041	NOTEST	0	1	1	no
XLOC_010353	-	Bm_scaf353:1402-2246	NOTEST	0	1	1	no
XLOC_010354	-	Bm_scaf353:2843-4061	NOTEST	0	1	1	no
XLOC_010355	-	Bm_scaf353:4128-5050	NOTEST	0	1	1	no
XLOC_010356	-	Bm_scaf353:6962-8160	NOTEST	0	1	1	no
XLOC_010357	-	Bm_scaf353:8212-9323	NOTEST	0	1	1	no
XLOC_010358	-	Bm_scaf354:19877-27949	NOTEST	0	1	1	no
XLOC_010359	-	Bm_scaf354:9122-9306	NOTEST	0	1	1	no
XLOC_010360	-	Bm_scaf354:12686-13660	NOTEST	0	1	1	no
XLOC_010361	-	Bm_scaf354:15247-15857	NOTEST	0	1	1	no
XLOC_010362	-	Bm_scaf354:16738-18802	NOTEST	0	1	1	no
XLOC_010363	-	Bm_scaf354:19877-27949	NOTEST	0	1	1	no
XLOC_010364	-	Bm_scaf355:33324-36297	NOTEST	0	1	1	no
XLOC_010366	-	Bm_scaf355:0-2998	NOTEST	0	1	1	no
XLOC_010367	-	Bm_scaf355:45585-46019	NOTEST	0	1	1	no
XLOC_010370	-	Bm_scaf356:91-1055	NOTEST	0	1	1	no
XLOC_010371	-	Bm_scaf356:23812-24156	NOTEST	0	1	1	no
XLOC_010372	-	Bm_scaf356:53972-54794	NOTEST	0	1	1	no
XLOC_010373	-	Bm_scaf356:55343-56420	NOTEST	0	1	1	no
XLOC_010377	-	Bm_scaf358:328-11507	NOTEST	0	1	1	no
XLOC_010379	-	Bm_scaf359:18364-19495	NOTEST	0	1	1	no
XLOC_010588	-	Bm_scaf360:27179-27653	NOTEST	0	1	1	no
XLOC_010590	-	Bm_scaf362:9584-9808	NOTEST	0	1	1	no
XLOC_010591	-	Bm_scaf362:17812-17935	NOTEST	0	1	1	no
XLOC_010592	-	Bm_scaf362:28232-29676	NOTEST	0	1	1	no
XLOC_010593	-	Bm_scaf364:14029-14211	NOTEST	0	1	1	no
XLOC_010594	-	Bm_scaf365:1331-1527	NOTEST	0	1	1	no
XLOC_010595	-	Bm_scaf365:11568-12779	NOTEST	0	1	1	no
XLOC_010596	-	Bm_scaf365:20726-21757	NOTEST	0	1	1	no
XLOC_010597	-	Bm_scaf368:187-3526	NOTEST	0	1	1	no
XLOC_010602	-	Bm_scaf369:26585-26921	NOTEST	0	1	1	no
XLOC_001103	-	Bm_scaf1033:110-2815	NOTEST	0	1	1	no
XLOC_001104	-	Bm_scaf1033:4232-6154	NOTEST	0	1	1	no
XLOC_001105	-	Bm_scaf1034:3663-6111	NOTEST	0	1	1	no
XLOC_001105	-	Bm_scaf1034:3663-6111	NOTEST	0	1	1	no
XLOC_001107	-	Bm_scaf1035:539-1539	NOTEST	0	1	1	no
XLOC_001108	-	Bm_scaf1035:2608-4391	NOTEST	0	1	1	no
XLOC_001109	-	Bm_scaf1035:4497-5099	NOTEST	0	1	1	no
XLOC_001110	-	Bm_scaf1035:5503-6623	NOTEST	0	1	1	no
XLOC_010773	-	Bm_scaf372:6906-11658	NOTEST	0	1	1	no
XLOC_010774	-	Bm_scaf3727:53-1586	NOTEST	0	1	1	no
XLOC_010778	-	Bm_scaf374:0-163	NOTEST	0	1	1	no
XLOC_010779	-	Bm_scaf374:31127-34034	NOTEST	0	1	1	no
XLOC_010780	-	Bm_scaf374:35632-37578	NOTEST	0	1	1	no
XLOC_010781	-	Bm_scaf374:39101-39633	NOTEST	0	1	1	no
XLOC_010789	-	Bm_scaf378:2848-3870	NOTEST	0	1	1	no
XLOC_010791	-	Bm_scaf378:6414-8819	NOTEST	0	1	1	no
XLOC_010792	-	Bm_scaf378:9040-9915	NOTEST	0	1	1	no
XLOC_010793	-	Bm_scaf378:27062-28392	NOTEST	0	1	1	no
XLOC_010794	-	Bm_scaf378:28575-29661	NOTEST	0	1	1	no
XLOC_010795	-	Bm_scaf378:29912-30819	NOTEST	0	1	1	no
XLOC_010798	-	Bm_scaf379:9317-9870	NOTEST	0	1	1	no
XLOC_010913	-	Bm_scaf383:115-12240	NOTEST	0	1	1	no
XLOC_010915	-	Bm_scaf384:35230-37282	NOTEST	0	1	1	no
XLOC_010918	-	Bm_scaf384:33978-35035	NOTEST	0	1	1	no
XLOC_010920	-	Bm_scaf3841:7591-7959	NOTEST	0	1	1	no
XLOC_010926	-	Bm_scaf386:16541-16873	NOTEST	0	1	1	no
XLOC_010930	-	Bm_scaf389:12303-25849	NOTEST	0	1	1	no
XLOC_010930	-	Bm_scaf389:12303-25849	NOTEST	0	1	1	no
XLOC_010931	-	Bm_scaf389:27-1700	NOTEST	0	1	1	no
XLOC_010932	-	Bm_scaf389:4668-5191	NOTEST	0	1	1	no
XLOC_010933	-	Bm_scaf389:6108-6920	NOTEST	0	1	1	no
XLOC_011076	-	Bm_scaf390:21102-24779	NOTEST	0	1	1	no
XLOC_011077	-	Bm_scaf390:25525-26064	NOTEST	0	1	1	no
XLOC_011079	-	Bm_scaf391:3207-11300	NOTEST	0	1	1	no
XLOC_011081	-	Bm_scaf391:1-900	NOTEST	0	1	1	no
XLOC_011082	-	Bm_scaf391:11465-13366	NOTEST	0	1	1	no
XLOC_011083	-	Bm_scaf393:18676-19461	NOTEST	0	1	1	no
XLOC_011088	-	Bm_scaf397:44-17881	NOTEST	0	1	1	no
XLOC_011089	-	Bm_scaf397:18177-22150	NOTEST	0	1	1	no
XLOC_011090	-	Bm_scaf397:22249-24634	NOTEST	0	1	1	no
XLOC_011092	-	Bm_scaf399:9883-10294	NOTEST	0	1	1	no
XLOC_001157	-	Bm_scaf1044:1618-4939	NOTEST	0	1	1	no
XLOC_001158	-	Bm_scaf1044:5072-6055	NOTEST	0	1	1	no
XLOC_001160	-	Bm_scaf1049:3-3481	NOTEST	0	1	1	no
XLOC_001161	-	Bm_scaf1049:4406-5722	NOTEST	0	1	1	no
XLOC_001162	-	Bm_scaf1049:6271-6961	NOTEST	0	1	1	no
XLOC_001199	-	Bm_scaf1057:1-3549	NOTEST	0	1	1	no
XLOC_001200	-	Bm_scaf1057:3723-5030	NOTEST	0	1	1	no
XLOC_011603	-	Bm_scaf402:25835-26057	NOTEST	0	1	1	no
XLOC_011604	-	Bm_scaf403:12884-18268	NOTEST	0	1	1	no
XLOC_011605	-	Bm_scaf403:18480-21142	NOTEST	0	1	1	no
XLOC_011606	-	Bm_scaf403:21801-22053	NOTEST	0	1	1	no
XLOC_011607	-	Bm_scaf403:22108-23727	NOTEST	0	1	1	no
XLOC_011608	-	Bm_scaf403:25973-26619	NOTEST	0	1	1	no
XLOC_011609	-	Bm_scaf403:28010-29919	NOTEST	0	1	1	no
XLOC_011610	-	Bm_scaf403:30770-31030	NOTEST	0	1	1	no
XLOC_011611	-	Bm_scaf403:33885-34295	NOTEST	0	1	1	no
XLOC_011612	-	Bm_scaf403:37031-39041	NOTEST	0	1	1	no
XLOC_011614	-	Bm_scaf404:23124-23457	NOTEST	0	1	1	no
XLOC_011616	-	Bm_scaf405:15016-15692	NOTEST	0	1	1	no
XLOC_011617	-	Bm_scaf405:15805-17198	NOTEST	0	1	1	no
XLOC_011618	-	Bm_scaf405:18120-19163	NOTEST	0	1	1	no
XLOC_011619	-	Bm_scaf405:19662-20215	NOTEST	0	1	1	no
XLOC_011620	-	Bm_scaf405:22091-23099	NOTEST	0	1	1	no
XLOC_011621	-	Bm_scaf405:23407-24388	NOTEST	0	1	1	no
XLOC_011622	-	Bm_scaf406:5179-8131	NOTEST	0	1	1	no
XLOC_011623	-	Bm_scaf406:8958-9987	NOTEST	0	1	1	no
XLOC_011624	-	Bm_scaf406:11059-14522	NOTEST	0	1	1	no
XLOC_011625	-	Bm_scaf406:15620-16052	NOTEST	0	1	1	no
XLOC_011626	-	Bm_scaf406:17509-18188	NOTEST	0	1	1	no
XLOC_011627	-	Bm_scaf406:18443-20689	NOTEST	0	1	1	no
XLOC_011628	-	Bm_scaf408:19814-24233	NOTEST	0	1	1	no
XLOC_011629	-	Bm_scaf408:399-15055	NOTEST	0	1	1	no
XLOC_011630	-	Bm_scaf408:399-15055	NOTEST	0	1	1	no
XLOC_011762	-	Bm_scaf410:6-448	NOTEST	0	1	1	no
XLOC_011763	-	Bm_scaf410:579-1905	NOTEST	0	1	1	no
XLOC_011764	-	Bm_scaf410:19054-20278	NOTEST	0	1	1	no
XLOC_011767	-	Bm_scaf411:27462-28904	NOTEST	0	1	1	no
XLOC_011768	-	Bm_scaf411:77-11771	NOTEST	0	1	1	no
XLOC_011769	-	Bm_scaf411:19753-20144	NOTEST	0	1	1	no
XLOC_011770	-	Bm_scaf411:20294-21080	NOTEST	0	1	1	no
XLOC_011771	-	Bm_scaf411:24368-25234	NOTEST	0	1	1	no
XLOC_011772	-	Bm_scaf412:7909-8189	NOTEST	0	1	1	no
XLOC_011776	-	Bm_scaf414:1755-2481	NOTEST	0	1	1	no
XLOC_011779	-	Bm_scaf415:22470-24918	NOTEST	0	1	1	no
XLOC_011781	-	Bm_scaf416:23069-23357	NOTEST	0	1	1	no
XLOC_011783	-	Bm_scaf419:1953-2437	NOTEST	0	1	1	no
XLOC_011954	-	Bm_scaf423:42274-42448	NOTEST	0	1	1	no
XLOC_011958	-	Bm_scaf424:22862-28710	NOTEST	0	1	1	no
XLOC_011959	-	Bm_scaf424:19754-19966	NOTEST	0	1	1	no
XLOC_011960	-	Bm_scaf426:18-1005	NOTEST	0	1	1	no
XLOC_011961	-	Bm_scaf426:1688-2181	NOTEST	0	1	1	no
XLOC_011962	-	Bm_scaf426:21171-22491	NOTEST	0	1	1	no
XLOC_011963	-	Bm_scaf426:22627-23427	NOTEST	0	1	1	no
XLOC_011964	-	Bm_scaf428:23329-23542	NOTEST	0	1	1	no
XLOC_011965	-	Bm_scaf429:12812-14219	NOTEST	0	1	1	no
XLOC_001239	-	Bm_scaf1065:5018-5826	NOTEST	0	1	1	no
XLOC_011966	-	Bm_scaf429:16685-18930	NOTEST	0	1	1	no
XLOC_011967	-	Bm_scaf429:19527-20554	NOTEST	0	1	1	no
XLOC_011968	-	Bm_scaf429:24298-24967	NOTEST	0	1	1	no
XLOC_001242	-	Bm_scaf1069:3391-4388	NOTEST	0	1	1	no
XLOC_012074	-	Bm_scaf430:20270-20379	NOTEST	0	1	1	no
XLOC_012076	-	Bm_scaf432:794-10056	NOTEST	0	1	1	no
XLOC_012077	-	Bm_scaf432:11251-14602	NOTEST	0	1	1	no
XLOC_012078	-	Bm_scaf432:15246-22905	NOTEST	0	1	1	no
XLOC_012082	-	Bm_scaf436:2172-2474	NOTEST	0	1	1	no
XLOC_012083	-	Bm_scaf436:3032-3349	NOTEST	0	1	1	no
XLOC_012084	-	Bm_scaf437:9009-10185	NOTEST	0	1	1	no
XLOC_012085	-	Bm_scaf437:17366-19029	NOTEST	0	1	1	no
XLOC_012086	-	Bm_scaf437:19330-19638	NOTEST	0	1	1	no
XLOC_012087	-	Bm_scaf437:20852-21717	NOTEST	0	1	1	no
XLOC_012088	-	Bm_scaf437:22963-23562	NOTEST	0	1	1	no
XLOC_012090	-	Bm_scaf438:13107-13726	NOTEST	0	1	1	no
XLOC_012092	-	Bm_scaf439:15970-20654	NOTEST	0	1	1	no
XLOC_012095	-	Bm_scaf439:3930-5135	NOTEST	0	1	1	no
XLOC_012096	-	Bm_scaf439:23918-25353	NOTEST	0	1	1	no
XLOC_012097	-	Bm_scaf439:25448-26562	NOTEST	0	1	1	no
XLOC_012195	-	Bm_scaf443:1-3367	NOTEST	0	1	1	no
XLOC_012196	-	Bm_scaf443:9909-17980	NOTEST	0	1	1	no
XLOC_012198	-	Bm_scaf445:537-1281	NOTEST	0	1	1	no
XLOC_012199	-	Bm_scaf445:1445-2179	NOTEST	0	1	1	no
XLOC_012200	-	Bm_scaf445:7350-8257	NOTEST	0	1	1	no
XLOC_012201	-	Bm_scaf445:11986-12912	NOTEST	0	1	1	no
XLOC_012202	-	Bm_scaf445:18265-18653	NOTEST	0	1	1	no
XLOC_012203	-	Bm_scaf446:19742-19946	NOTEST	0	1	1	no
XLOC_012204	-	Bm_scaf447:16969-17881	NOTEST	0	1	1	no
XLOC_012205	-	Bm_scaf447:13444-13974	NOTEST	0	1	1	no
XLOC_012206	-	Bm_scaf447:15951-16223	NOTEST	0	1	1	no
XLOC_012207	-	Bm_scaf447:18364-19695	NOTEST	0	1	1	no
XLOC_012209	-	Bm_scaf448:9590-10290	NOTEST	0	1	1	no
XLOC_012210	-	Bm_scaf448:13603-13892	NOTEST	0	1	1	no
XLOC_012211	-	Bm_scaf449:12204-12695	NOTEST	0	1	1	no
XLOC_012311	-	Bm_scaf451:3-1074	NOTEST	0	1	1	no
XLOC_012312	-	Bm_scaf451:1848-2237	NOTEST	0	1	1	no
XLOC_012313	-	Bm_scaf451:2422-2903	NOTEST	0	1	1	no
XLOC_012314	-	Bm_scaf451:4806-5721	NOTEST	0	1	1	no
XLOC_012315	-	Bm_scaf451:6084-6754	NOTEST	0	1	1	no
XLOC_012316	-	Bm_scaf451:7193-8041	NOTEST	0	1	1	no
XLOC_012317	-	Bm_scaf451:10354-10647	NOTEST	0	1	1	no
XLOC_012318	-	Bm_scaf451:12743-13061	NOTEST	0	1	1	no
XLOC_012319	-	Bm_scaf451:13197-13763	NOTEST	0	1	1	no
XLOC_012320	-	Bm_scaf451:14127-14667	NOTEST	0	1	1	no
XLOC_012321	-	Bm_scaf451:14940-15505	NOTEST	0	1	1	no
XLOC_012322	-	Bm_scaf451:16663-17292	NOTEST	0	1	1	no
XLOC_012323	-	Bm_scaf451:17503-17780	NOTEST	0	1	1	no
XLOC_012324	-	Bm_scaf451:18417-23572	NOTEST	0	1	1	no
XLOC_012326	-	Bm_scaf453:11437-11679	NOTEST	0	1	1	no
XLOC_012327	-	Bm_scaf453:21613-22231	NOTEST	0	1	1	no
XLOC_012329	-	Bm_scaf455:246-12708	NOTEST	0	1	1	no
XLOC_012330	-	Bm_scaf455:13680-14504	NOTEST	0	1	1	no
XLOC_012332	-	Bm_scaf456:16921-18168	NOTEST	0	1	1	no
XLOC_012333	-	Bm_scaf457:2974-3118	NOTEST	0	1	1	no
XLOC_012461	-	Bm_scaf461:10561-10667	NOTEST	0	1	1	no
XLOC_012462	-	Bm_scaf462:716-1587	NOTEST	0	1	1	no
XLOC_012463	-	Bm_scaf462:2095-3194	NOTEST	0	1	1	no
XLOC_012464	-	Bm_scaf462:4147-5636	NOTEST	0	1	1	no
XLOC_012465	-	Bm_scaf462:10959-12106	NOTEST	0	1	1	no
XLOC_012466	-	Bm_scaf462:13540-13948	NOTEST	0	1	1	no
XLOC_012467	-	Bm_scaf462:16040-21316	NOTEST	0	1	1	no
XLOC_012469	-	Bm_scaf463:438-565	NOTEST	0	1	1	no
XLOC_012470	-	Bm_scaf463:43736-44425	NOTEST	0	1	1	no
XLOC_012473	-	Bm_scaf464:225-2457	NOTEST	0	1	1	no
XLOC_012474	-	Bm_scaf464:14164-16686	NOTEST	0	1	1	no
XLOC_012475	-	Bm_scaf464:25556-25831	NOTEST	0	1	1	no
XLOC_012476	-	Bm_scaf464:30131-30783	NOTEST	0	1	1	no
XLOC_012479	-	Bm_scaf465:3243-19797	NOTEST	0	1	1	no
XLOC_001292	-	Bm_scaf1070:1512-2831	NOTEST	0	1	1	no
XLOC_001293	-	Bm_scaf1070:2931-6120	NOTEST	0	1	1	no
XLOC_001294	-	Bm_scaf1075:142-1892	NOTEST	0	1	1	no
XLOC_001295	-	Bm_scaf1075:5588-6560	NOTEST	0	1	1	no
XLOC_012555	-	Bm_scaf471:21138-22913	NOTEST	0	1	1	no
XLOC_012556	-	Bm_scaf471:23362-25126	NOTEST	0	1	1	no
XLOC_012557	-	Bm_scaf472:594-2091	NOTEST	0	1	1	no
XLOC_012558	-	Bm_scaf472:2259-4170	NOTEST	0	1	1	no
XLOC_012559	-	Bm_scaf472:4946-6017	NOTEST	0	1	1	no
XLOC_012560	-	Bm_scaf472:6110-9793	NOTEST	0	1	1	no
XLOC_012561	-	Bm_scaf472:10315-15527	NOTEST	0	1	1	no
XLOC_012562	-	Bm_scaf472:15919-17624	NOTEST	0	1	1	no
XLOC_012563	-	Bm_scaf472:17749-18481	NOTEST	0	1	1	no
XLOC_012564	-	Bm_scaf475:84832-91382	NOTEST	0	1	1	no
XLOC_012566	-	Bm_scaf475:956-1770	NOTEST	0	1	1	no
XLOC_012567	-	Bm_scaf475:77978-78866	NOTEST	0	1	1	no
XLOC_012570	-	Bm_scaf477:15668-18590	NOTEST	0	1	1	no
XLOC_012572	-	Bm_scaf477:33-2092	NOTEST	0	1	1	no
XLOC_012573	-	Bm_scaf477:11594-12146	NOTEST	0	1	1	no
XLOC_012574	-	Bm_scaf478:9427-10462	NOTEST	0	1	1	no
XLOC_012575	-	Bm_scaf478:16067-16908	NOTEST	0	1	1	no
XLOC_012576	-	Bm_scaf478:18311-20337	NOTEST	0	1	1	no
XLOC_012577	-	Bm_scaf478:20659-21322	NOTEST	0	1	1	no
XLOC_012669	-	Bm_scaf481:3224-3884	NOTEST	0	1	1	no
XLOC_012676	-	Bm_scaf483:18397-19883	NOTEST	0	1	1	no
XLOC_012677	-	Bm_scaf484:6069-6521	NOTEST	0	1	1	no
XLOC_012678	-	Bm_scaf484:11141-11377	NOTEST	0	1	1	no
XLOC_012680	-	Bm_scaf485:19741-20721	NOTEST	0	1	1	no
XLOC_012681	-	Bm_scaf486:1-435	NOTEST	0	1	1	no
XLOC_012682	-	Bm_scaf486:15742-17164	NOTEST	0	1	1	no
XLOC_012683	-	Bm_scaf486:17409-18606	NOTEST	0	1	1	no
XLOC_012684	-	Bm_scaf486:19051-19934	NOTEST	0	1	1	no
XLOC_012685	-	Bm_scaf488:2259-3442	NOTEST	0	1	1	no
XLOC_012686	-	Bm_scaf488:8415-8804	NOTEST	0	1	1	no
XLOC_012687	-	Bm_scaf488:12100-12793	NOTEST	0	1	1	no
XLOC_012688	-	Bm_scaf488:15950-17302	NOTEST	0	1	1	no
XLOC_012689	-	Bm_scaf489:27-856	NOTEST	0	1	1	no
XLOC_012690	-	Bm_scaf489:1205-2519	NOTEST	0	1	1	no
XLOC_012691	-	Bm_scaf489:2627-3334	NOTEST	0	1	1	no
XLOC_012692	-	Bm_scaf489:3573-5788	NOTEST	0	1	1	no
XLOC_012798	-	Bm_scaf490:6843-8316	NOTEST	0	1	1	no
XLOC_012799	-	Bm_scaf490:498-1623	NOTEST	0	1	1	no
XLOC_012800	-	Bm_scaf490:3713-4551	NOTEST	0	1	1	no
XLOC_012801	-	Bm_scaf491:19786-21992	NOTEST	0	1	1	no
XLOC_012802	-	Bm_scaf491:3136-4101	NOTEST	0	1	1	no
XLOC_012807	-	Bm_scaf494:5943-14727	NOTEST	0	1	1	no
XLOC_012810	-	Bm_scaf495:15721-15859	NOTEST	0	1	1	no
XLOC_012816	-	Bm_scaf499:10245-17937	NOTEST	0	1	1	no
XLOC_012817	-	Bm_scaf499:10245-17937	NOTEST	0	1	1	no
XLOC_001335	-	Bm_scaf1080:490-1685	NOTEST	0	1	1	no
XLOC_001336	-	Bm_scaf1080:5027-5700	NOTEST	0	1	1	no
XLOC_001337	-	Bm_scaf1080:6831-7810	NOTEST	0	1	1	no
XLOC_001338	-	Bm_scaf1081:338-5626	NOTEST	0	1	1	no
XLOC_001338	-	Bm_scaf1081:338-5626	NOTEST	0	1	1	no
XLOC_001338	-	Bm_scaf1081:338-5626	NOTEST	0	1	1	no
XLOC_001339	-	Bm_scaf1081:338-5626	NOTEST	0	1	1	no
XLOC_001341	-	Bm_scaf1087:7-538	NOTEST	0	1	1	no
XLOC_001342	-	Bm_scaf1087:728-1401	NOTEST	0	1	1	no
XLOC_001343	-	Bm_scaf1087:4156-4893	NOTEST	0	1	1	no
XLOC_001344	-	Bm_scaf1089:538-2221	NOTEST	0	1	1	no
XLOC_001345	-	Bm_scaf1089:2521-3323	NOTEST	0	1	1	no
XLOC_013222	-	Bm_scaf500:3-2198	NOTEST	0	1	1	no
XLOC_013223	-	Bm_scaf500:3262-4336	NOTEST	0	1	1	no
XLOC_013224	-	Bm_scaf501:23966-24692	NOTEST	0	1	1	no
XLOC_013229	-	Bm_scaf506:16535-16780	NOTEST	0	1	1	no
XLOC_013231	-	Bm_scaf508:20360-21848	NOTEST	0	1	1	no
XLOC_013232	-	Bm_scaf508:10332-11758	NOTEST	0	1	1	no
XLOC_013233	-	Bm_scaf508:14449-15319	NOTEST	0	1	1	no
XLOC_013234	-	Bm_scaf508:15444-16035	NOTEST	0	1	1	no
XLOC_013235	-	Bm_scaf508:16175-20187	NOTEST	0	1	1	no
XLOC_013349	-	Bm_scaf512:6472-6884	NOTEST	0	1	1	no
XLOC_013351	-	Bm_scaf515:0-865	NOTEST	0	1	1	no
XLOC_013355	-	Bm_scaf517:7284-8751	NOTEST	0	1	1	no
XLOC_013356	-	Bm_scaf517:9412-10109	NOTEST	0	1	1	no
XLOC_013357	-	Bm_scaf517:14956-15572	NOTEST	0	1	1	no
XLOC_013358	-	Bm_scaf517:16736-17512	NOTEST	0	1	1	no
XLOC_013359	-	Bm_scaf517:18336-19089	NOTEST	0	1	1	no
XLOC_013360	-	Bm_scaf518:3427-5352	NOTEST	0	1	1	no
XLOC_013363	-	Bm_scaf519:12854-14868	NOTEST	0	1	1	no
XLOC_013461	-	Bm_scaf522:16259-18546	NOTEST	0	1	1	no
XLOC_013466	-	Bm_scaf528:10207-10366	NOTEST	0	1	1	no
XLOC_013467	-	Bm_scaf529:4866-5416	NOTEST	0	1	1	no
XLOC_001390	-	Bm_scaf1091:378-5835	NOTEST	0	1	1	no
XLOC_001390	-	Bm_scaf1091:378-5835	NOTEST	0	1	1	no
XLOC_001391	-	Bm_scaf1094:45-1024	NOTEST	0	1	1	no
XLOC_001392	-	Bm_scaf1094:1115-3249	NOTEST	0	1	1	no
XLOC_001394	-	Bm_scaf1095:10188-11701	NOTEST	0	1	1	no
XLOC_013563	-	Bm_scaf53:456441-456612	NOTEST	0	1	1	no
XLOC_013564	-	Bm_scaf53:495447-495585	NOTEST	0	1	1	no
XLOC_013565	-	Bm_scaf53:1264630-1265241	NOTEST	0	1	1	no
XLOC_013566	-	Bm_scaf53:1716199-1716938	NOTEST	0	1	1	no
XLOC_013567	-	Bm_scaf53:2260389-2261048	NOTEST	0	1	1	no
XLOC_013568	-	Bm_scaf53:2315176-2316389	NOTEST	0	1	1	no
XLOC_013569	-	Bm_scaf53:2817158-2817621	NOTEST	0	1	1	no
XLOC_013571	-	Bm_scaf531:3142-3364	NOTEST	0	1	1	no
XLOC_001395	-	Bm_scaf1099:439-5949	NOTEST	0	1	1	no
XLOC_013572	-	Bm_scaf531:16641-17043	NOTEST	0	1	1	no
XLOC_013574	-	Bm_scaf532:7478-7790	NOTEST	0	1	1	no
XLOC_013697	-	Bm_scaf544:2161-2585	NOTEST	0	1	1	no
XLOC_013698	-	Bm_scaf544:3167-4319	NOTEST	0	1	1	no
XLOC_013699	-	Bm_scaf544:4566-5882	NOTEST	0	1	1	no
XLOC_013702	-	Bm_scaf545:42759-43106	NOTEST	0	1	1	no
XLOC_013703	-	Bm_scaf545:45069-46050	NOTEST	0	1	1	no
XLOC_013704	-	Bm_scaf545:52041-52478	NOTEST	0	1	1	no
XLOC_013705	-	Bm_scaf547:1-2202	NOTEST	0	1	1	no
XLOC_013706	-	Bm_scaf547:2505-3192	NOTEST	0	1	1	no
XLOC_013707	-	Bm_scaf547:3398-3823	NOTEST	0	1	1	no
XLOC_013708	-	Bm_scaf547:4400-6179	NOTEST	0	1	1	no
XLOC_013709	-	Bm_scaf547:6598-7797	NOTEST	0	1	1	no
XLOC_013710	-	Bm_scaf547:14058-15187	NOTEST	0	1	1	no
XLOC_013711	-	Bm_scaf548:4627-7867	NOTEST	0	1	1	no
XLOC_013712	-	Bm_scaf549:313-4148	NOTEST	0	1	1	no
XLOC_013713	-	Bm_scaf549:6290-14194	NOTEST	0	1	1	no
XLOC_013839	-	Bm_scaf550:7128-7741	NOTEST	0	1	1	no
XLOC_013840	-	Bm_scaf551:20-1324	NOTEST	0	1	1	no
XLOC_013841	-	Bm_scaf551:4585-5272	NOTEST	0	1	1	no
XLOC_013842	-	Bm_scaf551:6308-6681	NOTEST	0	1	1	no
XLOC_013843	-	Bm_scaf551:6766-7568	NOTEST	0	1	1	no
XLOC_013844	-	Bm_scaf551:9591-9892	NOTEST	0	1	1	no
XLOC_013845	-	Bm_scaf551:14421-15703	NOTEST	0	1	1	no
XLOC_013846	-	Bm_scaf551:17039-18077	NOTEST	0	1	1	no
XLOC_013926	-	Bm_scaf562:7389-13249	NOTEST	0	1	1	no
XLOC_013926	-	Bm_scaf562:7389-13249	NOTEST	0	1	1	no
XLOC_013927	-	Bm_scaf562:539-2292	NOTEST	0	1	1	no
XLOC_013928	-	Bm_scaf562:2406-7235	NOTEST	0	1	1	no
XLOC_013929	-	Bm_scaf562:14127-14716	NOTEST	0	1	1	no
XLOC_013930	-	Bm_scaf563:1413-10315	NOTEST	0	1	1	no
XLOC_013931	-	Bm_scaf563:10881-13017	NOTEST	0	1	1	no
XLOC_013935	-	Bm_scaf567:2821-14155	NOTEST	0	1	1	no
XLOC_013935	-	Bm_scaf567:2821-14155	NOTEST	0	1	1	no
XLOC_013989	-	Bm_scaf570:10940-12147	NOTEST	0	1	1	no
XLOC_013991	-	Bm_scaf572:7901-8374	NOTEST	0	1	1	no
XLOC_013992	-	Bm_scaf572:14333-15013	NOTEST	0	1	1	no
XLOC_013993	-	Bm_scaf573:24271-24545	NOTEST	0	1	1	no
XLOC_013995	-	Bm_scaf574:1157-1658	NOTEST	0	1	1	no
XLOC_013996	-	Bm_scaf575:831-1390	NOTEST	0	1	1	no
XLOC_013997	-	Bm_scaf575:6136-6988	NOTEST	0	1	1	no
XLOC_014012	-	Bm_scaf578:1496-6291	NOTEST	0	1	1	no
XLOC_014071	-	Bm_scaf581:5-3014	NOTEST	0	1	1	no
XLOC_014072	-	Bm_scaf581:3247-4219	NOTEST	0	1	1	no
XLOC_014073	-	Bm_scaf581:4847-8590	NOTEST	0	1	1	no
XLOC_014074	-	Bm_scaf581:8922-14468	NOTEST	0	1	1	no
XLOC_014079	-	Bm_scaf583:8971-9357	NOTEST	0	1	1	no
XLOC_014084	-	Bm_scaf584:14-750	NOTEST	0	1	1	no
XLOC_014085	-	Bm_scaf584:1273-2249	NOTEST	0	1	1	no
XLOC_014087	-	Bm_scaf586:11748-12084	NOTEST	0	1	1	no
XLOC_014090	-	Bm_scaf589:2113-2405	NOTEST	0	1	1	no
XLOC_014091	-	Bm_scaf589:3401-3611	NOTEST	0	1	1	no
XLOC_014221	-	Bm_scaf592:8247-10077	NOTEST	0	1	1	no
XLOC_014222	-	Bm_scaf592:7419-7779	NOTEST	0	1	1	no
XLOC_014223	-	Bm_scaf593:2332-4312	NOTEST	0	1	1	no
XLOC_014224	-	Bm_scaf593:12946-13388	NOTEST	0	1	1	no
XLOC_014225	-	Bm_scaf594:18-1849	NOTEST	0	1	1	no
XLOC_014226	-	Bm_scaf594:2378-3124	NOTEST	0	1	1	no
XLOC_014227	-	Bm_scaf594:7833-9007	NOTEST	0	1	1	no
XLOC_014228	-	Bm_scaf594:9805-14878	NOTEST	0	1	1	no
XLOC_014229	-	Bm_scaf594:15095-16183	NOTEST	0	1	1	no
XLOC_014230	-	Bm_scaf594:16686-17524	NOTEST	0	1	1	no
XLOC_014232	-	Bm_scaf595:12382-12877	NOTEST	0	1	1	no
XLOC_014233	-	Bm_scaf595:13247-14137	NOTEST	0	1	1	no
XLOC_014237	-	Bm_scaf599:12734-13407	NOTEST	0	1	1	no
XLOC_014598	-	Bm_scaf600:1-7974	NOTEST	0	1	1	no
XLOC_014600	-	Bm_scaf600:14844-15719	NOTEST	0	1	1	no
XLOC_014602	-	Bm_scaf604:2-1490	NOTEST	0	1	1	no
XLOC_014603	-	Bm_scaf604:1847-2690	NOTEST	0	1	1	no
XLOC_014604	-	Bm_scaf604:11320-13358	NOTEST	0	1	1	no
XLOC_014608	-	Bm_scaf605:0-1130	NOTEST	0	1	1	no
XLOC_014609	-	Bm_scaf605:11378-12264	NOTEST	0	1	1	no
XLOC_014611	-	Bm_scaf608:44-433	NOTEST	0	1	1	no
XLOC_014612	-	Bm_scaf608:10395-10615	NOTEST	0	1	1	no
XLOC_014675	-	Bm_scaf610:4129-8186	NOTEST	0	1	1	no
XLOC_014676	-	Bm_scaf610:8338-10956	NOTEST	0	1	1	no
XLOC_014677	-	Bm_scaf610:372-3336	NOTEST	0	1	1	no
XLOC_014678	-	Bm_scaf610:12178-12571	NOTEST	0	1	1	no
XLOC_014680	-	Bm_scaf611:2755-7359	NOTEST	0	1	1	no
XLOC_014681	-	Bm_scaf611:800-991	NOTEST	0	1	1	no
XLOC_014682	-	Bm_scaf611:8027-9139	NOTEST	0	1	1	no
XLOC_014683	-	Bm_scaf611:9297-10185	NOTEST	0	1	1	no
XLOC_014685	-	Bm_scaf612:0-679	NOTEST	0	1	1	no
XLOC_014686	-	Bm_scaf612:14393-16394	NOTEST	0	1	1	no
XLOC_014688	-	Bm_scaf613:4095-12435	NOTEST	0	1	1	no
XLOC_014689	-	Bm_scaf614:5329-6328	NOTEST	0	1	1	no
XLOC_014690	-	Bm_scaf615:4-2342	NOTEST	0	1	1	no
XLOC_014692	-	Bm_scaf615:5838-6597	NOTEST	0	1	1	no
XLOC_014783	-	Bm_scaf621:1128-1657	NOTEST	0	1	1	no
XLOC_014784	-	Bm_scaf621:6141-6502	NOTEST	0	1	1	no
XLOC_014787	-	Bm_scaf624:0-243	NOTEST	0	1	1	no
XLOC_014788	-	Bm_scaf627:2834-4823	NOTEST	0	1	1	no
XLOC_014789	-	Bm_scaf627:5069-5948	NOTEST	0	1	1	no
XLOC_014790	-	Bm_scaf627:6170-6676	NOTEST	0	1	1	no
XLOC_014791	-	Bm_scaf627:9629-11958	NOTEST	0	1	1	no
XLOC_014794	-	Bm_scaf629:2519-2991	NOTEST	0	1	1	no
XLOC_014795	-	Bm_scaf629:5582-6504	NOTEST	0	1	1	no
XLOC_014889	-	Bm_scaf630:8362-8580	NOTEST	0	1	1	no
XLOC_014891	-	Bm_scaf632:2118-3848	NOTEST	0	1	1	no
XLOC_014892	-	Bm_scaf632:4159-4666	NOTEST	0	1	1	no
XLOC_014893	-	Bm_scaf633:58-3076	NOTEST	0	1	1	no
XLOC_014893	-	Bm_scaf633:58-3076	NOTEST	0	1	1	no
XLOC_014894	-	Bm_scaf633:3240-5397	NOTEST	0	1	1	no
XLOC_014895	-	Bm_scaf633:5878-7141	NOTEST	0	1	1	no
XLOC_014896	-	Bm_scaf633:8407-11409	NOTEST	0	1	1	no
XLOC_014897	-	Bm_scaf633:11489-12002	NOTEST	0	1	1	no
XLOC_014898	-	Bm_scaf633:12106-13224	NOTEST	0	1	1	no
XLOC_014899	-	Bm_scaf633:13670-14374	NOTEST	0	1	1	no
XLOC_014902	-	Bm_scaf636:11279-13112	NOTEST	0	1	1	no
XLOC_014904	-	Bm_scaf639:5284-12540	NOTEST	0	1	1	no
XLOC_014949	-	Bm_scaf640:4689-11161	NOTEST	0	1	1	no
XLOC_014950	-	Bm_scaf640:4689-11161	NOTEST	0	1	1	no
XLOC_014951	-	Bm_scaf640:15-886	NOTEST	0	1	1	no
XLOC_014953	-	Bm_scaf645:8919-9963	NOTEST	0	1	1	no
XLOC_014954	-	Bm_scaf645:13592-14277	NOTEST	0	1	1	no
XLOC_014955	-	Bm_scaf645:16175-16901	NOTEST	0	1	1	no
XLOC_014959	-	Bm_scaf648:4456-13229	NOTEST	0	1	1	no
XLOC_014961	-	Bm_scaf648:19236-19658	NOTEST	0	1	1	no
XLOC_014962	-	Bm_scaf649:6735-10827	NOTEST	0	1	1	no
XLOC_014963	-	Bm_scaf649:11387-12819	NOTEST	0	1	1	no
XLOC_015101	-	Bm_scaf650:9240-15377	NOTEST	0	1	1	no
XLOC_015102	-	Bm_scaf650:15535-15959	NOTEST	0	1	1	no
XLOC_015104	-	Bm_scaf653:9-7001	NOTEST	0	1	1	no
XLOC_015105	-	Bm_scaf653:38129-38673	NOTEST	0	1	1	no
XLOC_015106	-	Bm_scaf653:41197-41493	NOTEST	0	1	1	no
XLOC_015107	-	Bm_scaf654:4667-7030	NOTEST	0	1	1	no
XLOC_015108	-	Bm_scaf654:15455-16370	NOTEST	0	1	1	no
XLOC_015109	-	Bm_scaf655:4950-5233	NOTEST	0	1	1	no
XLOC_015110	-	Bm_scaf656:6-3122	NOTEST	0	1	1	no
XLOC_015110	-	Bm_scaf656:6-3122	NOTEST	0	1	1	no
XLOC_015111	-	Bm_scaf656:4156-5119	NOTEST	0	1	1	no
XLOC_015112	-	Bm_scaf656:5274-5911	NOTEST	0	1	1	no
XLOC_015113	-	Bm_scaf656:6066-7766	NOTEST	0	1	1	no
XLOC_015114	-	Bm_scaf656:8251-12348	NOTEST	0	1	1	no
XLOC_015115	-	Bm_scaf658:0-5373	NOTEST	0	1	1	no
XLOC_015115	-	Bm_scaf658:0-5373	NOTEST	0	1	1	no
XLOC_015116	-	Bm_scaf658:5494-8715	NOTEST	0	1	1	no
XLOC_015240	-	Bm_scaf660:5142-5377	NOTEST	0	1	1	no
XLOC_015241	-	Bm_scaf661:5744-6371	NOTEST	0	1	1	no
XLOC_015242	-	Bm_scaf665:610-6014	NOTEST	0	1	1	no
XLOC_015243	-	Bm_scaf665:6137-8028	NOTEST	0	1	1	no
XLOC_015244	-	Bm_scaf665:8150-9122	NOTEST	0	1	1	no
XLOC_015247	-	Bm_scaf669:4289-4610	NOTEST	0	1	1	no
XLOC_015285	-	Bm_scaf670:13950-15221	NOTEST	0	1	1	no
XLOC_015286	-	Bm_scaf671:5476-5630	NOTEST	0	1	1	no
XLOC_015289	-	Bm_scaf674:2189-3015	NOTEST	0	1	1	no
XLOC_015290	-	Bm_scaf674:3318-4444	NOTEST	0	1	1	no
XLOC_015291	-	Bm_scaf674:4806-5699	NOTEST	0	1	1	no
XLOC_015292	-	Bm_scaf674:7621-8415	NOTEST	0	1	1	no
XLOC_015293	-	Bm_scaf674:8503-10537	NOTEST	0	1	1	no
XLOC_015353	-	Bm_scaf681:11922-12256	NOTEST	0	1	1	no
XLOC_015354	-	Bm_scaf682:1-5055	NOTEST	0	1	1	no
XLOC_015354	-	Bm_scaf682:1-5055	NOTEST	0	1	1	no
XLOC_015354	-	Bm_scaf682:1-5055	NOTEST	0	1	1	no
XLOC_015355	-	Bm_scaf682:5126-7627	NOTEST	0	1	1	no
XLOC_015356	-	Bm_scaf682:8241-9067	NOTEST	0	1	1	no
XLOC_015357	-	Bm_scaf682:9200-11288	NOTEST	0	1	1	no
XLOC_015358	-	Bm_scaf682:11705-12408	NOTEST	0	1	1	no
XLOC_015359	-	Bm_scaf683:4500-4841	NOTEST	0	1	1	no
XLOC_015360	-	Bm_scaf683:5815-6591	NOTEST	0	1	1	no
XLOC_015361	-	Bm_scaf683:7734-8922	NOTEST	0	1	1	no
XLOC_015362	-	Bm_scaf683:9879-10932	NOTEST	0	1	1	no
XLOC_015365	-	Bm_scaf687:3-1749	NOTEST	0	1	1	no
XLOC_015366	-	Bm_scaf687:11728-12704	NOTEST	0	1	1	no
XLOC_015367	-	Bm_scaf688:10-3428	NOTEST	0	1	1	no
XLOC_015419	-	Bm_scaf692:2934-3797	NOTEST	0	1	1	no
XLOC_015420	-	Bm_scaf692:3917-5211	NOTEST	0	1	1	no
XLOC_015421	-	Bm_scaf695:2483-9308	NOTEST	0	1	1	no
XLOC_015424	-	Bm_scaf698:3201-11376	NOTEST	0	1	1	no
XLOC_015426	-	Bm_scaf699:239-1701	NOTEST	0	1	1	no
XLOC_015799	-	Bm_scaf701:52-1779	NOTEST	0	1	1	no
XLOC_015800	-	Bm_scaf701:1985-3423	NOTEST	0	1	1	no
XLOC_015801	-	Bm_scaf701:5811-6857	NOTEST	0	1	1	no
XLOC_015802	-	Bm_scaf701:9165-10269	NOTEST	0	1	1	no
XLOC_015803	-	Bm_scaf703:2-6623	NOTEST	0	1	1	no
XLOC_015804	-	Bm_scaf703:8272-9112	NOTEST	0	1	1	no
XLOC_015805	-	Bm_scaf703:9229-12290	NOTEST	0	1	1	no
XLOC_015807	-	Bm_scaf705:1545-2689	NOTEST	0	1	1	no
XLOC_015808	-	Bm_scaf705:2868-3627	NOTEST	0	1	1	no
XLOC_015809	-	Bm_scaf705:4103-4319	NOTEST	0	1	1	no
XLOC_015810	-	Bm_scaf706:418-9412	NOTEST	0	1	1	no
XLOC_015845	-	Bm_scaf711:9624-9843	NOTEST	0	1	1	no
XLOC_015846	-	Bm_scaf713:3864-7599	NOTEST	0	1	1	no
XLOC_015847	-	Bm_scaf713:7951-8448	NOTEST	0	1	1	no
XLOC_015849	-	Bm_scaf714:1630-2480	NOTEST	0	1	1	no
XLOC_015851	-	Bm_scaf715:2-6017	NOTEST	0	1	1	no
XLOC_015852	-	Bm_scaf715:6727-7831	NOTEST	0	1	1	no
XLOC_015855	-	Bm_scaf718:1895-2122	NOTEST	0	1	1	no
XLOC_015856	-	Bm_scaf718:4188-4399	NOTEST	0	1	1	no
XLOC_015857	-	Bm_scaf718:10502-10754	NOTEST	0	1	1	no
XLOC_015916	-	Bm_scaf721:137-688	NOTEST	0	1	1	no
XLOC_015917	-	Bm_scaf721:2009-3172	NOTEST	0	1	1	no
XLOC_015918	-	Bm_scaf722:9224-10874	NOTEST	0	1	1	no
XLOC_015919	-	Bm_scaf726:1476-3314	NOTEST	0	1	1	no
XLOC_015920	-	Bm_scaf726:7394-8447	NOTEST	0	1	1	no
XLOC_015921	-	Bm_scaf726:8619-8903	NOTEST	0	1	1	no
XLOC_001638	-	Bm_scaf1100:2912-4879	NOTEST	0	1	1	no
XLOC_001639	-	Bm_scaf1102:2-572	NOTEST	0	1	1	no
XLOC_001640	-	Bm_scaf1102:861-4753	NOTEST	0	1	1	no
XLOC_016017	-	Bm_scaf730:1505-8669	NOTEST	0	1	1	no
XLOC_016018	-	Bm_scaf731:2828-4139	NOTEST	0	1	1	no
XLOC_016019	-	Bm_scaf734:1610-3079	NOTEST	0	1	1	no
XLOC_016020	-	Bm_scaf739:2392-8564	NOTEST	0	1	1	no
XLOC_016021	-	Bm_scaf739:226-2090	NOTEST	0	1	1	no
XLOC_001641	-	Bm_scaf1102:9487-10417	NOTEST	0	1	1	no
XLOC_016094	-	Bm_scaf742:4177-9850	NOTEST	0	1	1	no
XLOC_016095	-	Bm_scaf742:0-486	NOTEST	0	1	1	no
XLOC_016096	-	Bm_scaf743:0-1200	NOTEST	0	1	1	no
XLOC_016097	-	Bm_scaf743:8160-9777	NOTEST	0	1	1	no
XLOC_016099	-	Bm_scaf744:8242-8567	NOTEST	0	1	1	no
XLOC_016100	-	Bm_scaf744:12521-13340	NOTEST	0	1	1	no
XLOC_016101	-	Bm_scaf744:13808-15415	NOTEST	0	1	1	no
XLOC_016189	-	Bm_scaf753:301-2085	NOTEST	0	1	1	no
XLOC_016190	-	Bm_scaf754:30639-33552	NOTEST	0	1	1	no
XLOC_016194	-	Bm_scaf757:2421-3050	NOTEST	0	1	1	no
XLOC_016195	-	Bm_scaf759:81-8298	NOTEST	0	1	1	no
XLOC_016195	-	Bm_scaf759:81-8298	NOTEST	0	1	1	no
XLOC_016196	-	Bm_scaf759:8416-9161	NOTEST	0	1	1	no
XLOC_016240	-	Bm_scaf762:9154-10119	NOTEST	0	1	1	no
XLOC_016241	-	Bm_scaf764:11-2404	NOTEST	0	1	1	no
XLOC_016242	-	Bm_scaf764:6950-8033	NOTEST	0	1	1	no
XLOC_016243	-	Bm_scaf764:8090-9448	NOTEST	0	1	1	no
XLOC_016244	-	Bm_scaf764:9551-10644	NOTEST	0	1	1	no
XLOC_016245	-	Bm_scaf764:14318-15424	NOTEST	0	1	1	no
XLOC_016246	-	Bm_scaf764:15638-16689	NOTEST	0	1	1	no
XLOC_016248	-	Bm_scaf767:1-4034	NOTEST	0	1	1	no
XLOC_016248	-	Bm_scaf767:1-4034	NOTEST	0	1	1	no
XLOC_016250	-	Bm_scaf769:5-2916	NOTEST	0	1	1	no
XLOC_016251	-	Bm_scaf769:4135-4723	NOTEST	0	1	1	no
XLOC_016252	-	Bm_scaf769:6076-7325	NOTEST	0	1	1	no
XLOC_016330	-	Bm_scaf771:22-912	NOTEST	0	1	1	no
XLOC_016331	-	Bm_scaf773:3726-4182	NOTEST	0	1	1	no
XLOC_016332	-	Bm_scaf774:2135-6406	NOTEST	0	1	1	no
XLOC_016332	-	Bm_scaf774:2135-6406	NOTEST	0	1	1	no
XLOC_016333	-	Bm_scaf774:2135-6406	NOTEST	0	1	1	no
XLOC_016334	-	Bm_scaf774:210-876	NOTEST	0	1	1	no
XLOC_016335	-	Bm_scaf774:1445-2035	NOTEST	0	1	1	no
XLOC_016336	-	Bm_scaf774:6559-8343	NOTEST	0	1	1	no
XLOC_016337	-	Bm_scaf774:11351-12061	NOTEST	0	1	1	no
XLOC_016338	-	Bm_scaf775:10351-10624	NOTEST	0	1	1	no
XLOC_016340	-	Bm_scaf776:8490-9059	NOTEST	0	1	1	no
XLOC_016341	-	Bm_scaf777:7-2836	NOTEST	0	1	1	no
XLOC_016342	-	Bm_scaf777:3403-6014	NOTEST	0	1	1	no
XLOC_016343	-	Bm_scaf777:6113-8886	NOTEST	0	1	1	no
XLOC_016429	-	Bm_scaf786:11804-12632	NOTEST	0	1	1	no
XLOC_016430	-	Bm_scaf787:20997-21148	NOTEST	0	1	1	no
XLOC_016432	-	Bm_scaf789:4951-5068	NOTEST	0	1	1	no
XLOC_016524	-	Bm_scaf790:5-1083	NOTEST	0	1	1	no
XLOC_016525	-	Bm_scaf790:2294-3459	NOTEST	0	1	1	no
XLOC_016526	-	Bm_scaf792:581-4506	NOTEST	0	1	1	no
XLOC_016527	-	Bm_scaf792:12176-13573	NOTEST	0	1	1	no
XLOC_001696	-	Bm_scaf1110:3031-3730	NOTEST	0	1	1	no
XLOC_001697	-	Bm_scaf1110:1045-1736	NOTEST	0	1	1	no
XLOC_001698	-	Bm_scaf1110:34861-35610	NOTEST	0	1	1	no
XLOC_001700	-	Bm_scaf1116:1544-1838	NOTEST	0	1	1	no
XLOC_016904	-	Bm_scaf802:2429-3082	NOTEST	0	1	1	no
XLOC_016905	-	Bm_scaf803:32932-36905	NOTEST	0	1	1	no
XLOC_016907	-	Bm_scaf804:1136-1374	NOTEST	0	1	1	no
XLOC_016947	-	Bm_scaf811:3075-4493	NOTEST	0	1	1	no
XLOC_016954	-	Bm_scaf818:2815-3410	NOTEST	0	1	1	no
XLOC_016996	-	Bm_scaf821:8518-8983	NOTEST	0	1	1	no
XLOC_016998	-	Bm_scaf823:19-1063	NOTEST	0	1	1	no
XLOC_016999	-	Bm_scaf823:1221-2106	NOTEST	0	1	1	no
XLOC_017000	-	Bm_scaf823:2945-4526	NOTEST	0	1	1	no
XLOC_017001	-	Bm_scaf823:5962-6583	NOTEST	0	1	1	no
XLOC_017002	-	Bm_scaf823:6693-7788	NOTEST	0	1	1	no
XLOC_017005	-	Bm_scaf825:2238-2439	NOTEST	0	1	1	no
XLOC_017006	-	Bm_scaf826:1079-1512	NOTEST	0	1	1	no
XLOC_017007	-	Bm_scaf826:1833-3912	NOTEST	0	1	1	no
XLOC_017009	-	Bm_scaf828:2797-5372	NOTEST	0	1	1	no
XLOC_017010	-	Bm_scaf828:5557-6636	NOTEST	0	1	1	no
XLOC_001741	-	Bm_scaf1121:5734-6409	NOTEST	0	1	1	no
XLOC_001742	-	Bm_scaf1123:147-892	NOTEST	0	1	1	no
XLOC_001743	-	Bm_scaf1123:1125-5085	NOTEST	0	1	1	no
XLOC_017077	-	Bm_scaf833:10948-13883	NOTEST	0	1	1	no
XLOC_017077	-	Bm_scaf833:10948-13883	NOTEST	0	1	1	no
XLOC_017077	-	Bm_scaf833:10948-13883	NOTEST	0	1	1	no
XLOC_017078	-	Bm_scaf834:616-1364	NOTEST	0	1	1	no
XLOC_017079	-	Bm_scaf834:8686-10536	NOTEST	0	1	1	no
XLOC_017182	-	Bm_scaf841:6687-7306	NOTEST	0	1	1	no
XLOC_017183	-	Bm_scaf841:10914-11977	NOTEST	0	1	1	no
XLOC_017184	-	Bm_scaf844:6728-7974	NOTEST	0	1	1	no
XLOC_017185	-	Bm_scaf846:1295-4498	NOTEST	0	1	1	no
XLOC_017186	-	Bm_scaf846:24-1115	NOTEST	0	1	1	no
XLOC_017187	-	Bm_scaf846:6536-6814	NOTEST	0	1	1	no
XLOC_017188	-	Bm_scaf848:6356-6717	NOTEST	0	1	1	no
XLOC_017266	-	Bm_scaf860:20-7597	NOTEST	0	1	1	no
XLOC_017266	-	Bm_scaf860:20-7597	NOTEST	0	1	1	no
XLOC_017303	-	Bm_scaf873:5661-6505	NOTEST	0	1	1	no
XLOC_017304	-	Bm_scaf876:0-739	NOTEST	0	1	1	no
XLOC_017333	-	Bm_scaf881:4806-5860	NOTEST	0	1	1	no
XLOC_017334	-	Bm_scaf881:6794-8227	NOTEST	0	1	1	no
XLOC_017338	-	Bm_scaf886:810-1302	NOTEST	0	1	1	no
XLOC_017339	-	Bm_scaf887:9-1524	NOTEST	0	1	1	no
XLOC_017340	-	Bm_scaf887:2748-4199	NOTEST	0	1	1	no
XLOC_017341	-	Bm_scaf887:5019-6466	NOTEST	0	1	1	no
XLOC_001775	-	Bm_scaf1134:2628-3792	NOTEST	0	1	1	no
XLOC_001777	-	Bm_scaf1137:583-975	NOTEST	0	1	1	no
XLOC_001802	-	Bm_scaf1140:2701-3401	NOTEST	0	1	1	no
XLOC_001802	-	Bm_scaf1140:2701-3401	NOTEST	0	1	1	no
XLOC_001803	-	Bm_scaf1140:4285-4771	NOTEST	0	1	1	no
XLOC_001804	-	Bm_scaf1140:5831-7194	NOTEST	0	1	1	no
XLOC_001805	-	Bm_scaf1142:0-2837	NOTEST	0	1	1	no
XLOC_001806	-	Bm_scaf1142:4307-5041	NOTEST	0	1	1	no
XLOC_001807	-	Bm_scaf1143:1-1306	NOTEST	0	1	1	no
XLOC_001808	-	Bm_scaf1145:869-1224	NOTEST	0	1	1	no
XLOC_017924	-	Bm_scaf910:0-6037	NOTEST	0	1	1	no
XLOC_017927	-	Bm_scaf915:31458-36911	NOTEST	0	1	1	no
XLOC_017993	-	Bm_scaf920:6132-7581	NOTEST	0	1	1	no
XLOC_017993	-	Bm_scaf920:6132-7581	NOTEST	0	1	1	no
XLOC_017994	-	Bm_scaf920:4104-5116	NOTEST	0	1	1	no
XLOC_017995	-	Bm_scaf921:915-1872	NOTEST	0	1	1	no
XLOC_017996	-	Bm_scaf925:578-1200	NOTEST	0	1	1	no
XLOC_017997	-	Bm_scaf925:4994-6822	NOTEST	0	1	1	no
XLOC_017999	-	Bm_scaf927:2-8563	NOTEST	0	1	1	no
XLOC_018000	-	Bm_scaf928:3220-3351	NOTEST	0	1	1	no
XLOC_018001	-	Bm_scaf928:6209-7119	NOTEST	0	1	1	no
XLOC_018038	-	Bm_scaf935:7-564	NOTEST	0	1	1	no
XLOC_018039	-	Bm_scaf936:11-1804	NOTEST	0	1	1	no
XLOC_018040	-	Bm_scaf936:2395-4960	NOTEST	0	1	1	no
XLOC_018041	-	Bm_scaf936:10914-13472	NOTEST	0	1	1	no
XLOC_018103	-	Bm_scaf941:8-752	NOTEST	0	1	1	no
XLOC_018104	-	Bm_scaf941:1590-3386	NOTEST	0	1	1	no
XLOC_018105	-	Bm_scaf941:3439-5572	NOTEST	0	1	1	no
XLOC_018106	-	Bm_scaf941:6376-7073	NOTEST	0	1	1	no
XLOC_018107	-	Bm_scaf941:8006-9348	NOTEST	0	1	1	no
XLOC_018108	-	Bm_scaf945:2514-2750	NOTEST	0	1	1	no
XLOC_018109	-	Bm_scaf946:1722-3009	NOTEST	0	1	1	no
XLOC_018110	-	Bm_scaf946:3152-4655	NOTEST	0	1	1	no
XLOC_018111	-	Bm_scaf946:5774-7310	NOTEST	0	1	1	no
XLOC_018112	-	Bm_scaf949:610-7513	NOTEST	0	1	1	no
XLOC_018112	-	Bm_scaf949:610-7513	NOTEST	0	1	1	no
XLOC_018113	-	Bm_scaf949:610-7513	NOTEST	0	1	1	no
XLOC_018190	-	Bm_scaf957:0-3071	NOTEST	0	1	1	no
XLOC_018191	-	Bm_scaf957:5240-6329	NOTEST	0	1	1	no
XLOC_018192	-	Bm_scaf957:6880-9430	NOTEST	0	1	1	no
XLOC_018193	-	Bm_scaf958:2334-3149	NOTEST	0	1	1	no
XLOC_018247	-	Bm_scaf960:0-209	NOTEST	0	1	1	no
XLOC_018248	-	Bm_scaf964:979-4264	NOTEST	0	1	1	no
XLOC_018249	-	Bm_scaf966:6173-6892	NOTEST	0	1	1	no
XLOC_018289	-	Bm_scaf971:1772-2223	NOTEST	0	1	1	no
XLOC_018290	-	Bm_scaf971:2522-3882	NOTEST	0	1	1	no
XLOC_018291	-	Bm_scaf971:3946-4840	NOTEST	0	1	1	no
XLOC_018292	-	Bm_scaf971:5294-6414	NOTEST	0	1	1	no
XLOC_001875	-	Bm_scaf1151:0-3914	NOTEST	0	1	1	no
XLOC_018368	-	Bm_scaf981:1-5240	NOTEST	0	1	1	no
XLOC_018369	-	Bm_scaf982:1283-2239	NOTEST	0	1	1	no
XLOC_018370	-	Bm_scaf985:483-5982	NOTEST	0	1	1	no
XLOC_001877	-	Bm_scaf1155:729-1232	NOTEST	0	1	1	no
XLOC_018371	-	Bm_scaf987:627-4029	NOTEST	0	1	1	no
XLOC_018372	-	Bm_scaf987:4129-6653	NOTEST	0	1	1	no
XLOC_001879	-	Bm_scaf1156:78-701	NOTEST	0	1	1	no
XLOC_018428	-	Bm_scaf990:3409-7193	NOTEST	0	1	1	no
XLOC_018429	-	Bm_scaf993:4359-6805	NOTEST	0	1	1	no
XLOC_018430	-	Bm_scaf993:4359-6805	NOTEST	0	1	1	no
XLOC_018431	-	Bm_scaf993:1-1449	NOTEST	0	1	1	no
XLOC_018432	-	Bm_scaf993:2637-3324	NOTEST	0	1	1	no
XLOC_018437	-	chr1:214360-318045	NOTEST	0	1	1	no
XLOC_018475	-	chr1:2158407-2165843	NOTEST	0	1	1	no
XLOC_018482	-	chr1:2400862-2403188	NOTEST	0	1	1	no
XLOC_018490	-	chr1:2953694-2971352	NOTEST	0	1	1	no
XLOC_018492	-	chr1:3027203-3037048	NOTEST	0	1	1	no
XLOC_001898	-	Bm_scaf1162:5-831	NOTEST	0	1	1	no
XLOC_018539	-	chr1:6255635-6257249	NOTEST	0	1	1	no
XLOC_001900	-	Bm_scaf1166:3322-5085	NOTEST	0	1	1	no
XLOC_001902	-	Bm_scaf1168:0-2881	NOTEST	0	1	1	no
XLOC_001903	-	Bm_scaf1168:4264-5382	NOTEST	0	1	1	no
XLOC_018562	-	chr1:7909327-7937530	NOTEST	0	1	1	no
XLOC_018562	-	chr1:7909327-7937530	NOTEST	0	1	1	no
XLOC_018562	-	chr1:7909327-7937530	NOTEST	0	1	1	no
XLOC_018572	-	chr1:8555210-8559086	NOTEST	0	1	1	no
XLOC_018575	-	chr1:8747697-8752989	NOTEST	0	1	1	no
XLOC_018606	-	chr1:9662383-9668831	NOTEST	0	1	1	no
XLOC_018644	-	chr1:10891605-10893773	NOTEST	0	1	1	no
XLOC_018649	-	chr1:11063118-11065323	NOTEST	0	1	1	no
XLOC_018656	-	chr1:11504474-11561825	NOTEST	0	1	1	no
XLOC_018668	-	chr1:12006698-12007289	NOTEST	0	1	1	no
XLOC_018672	-	chr1:12202067-12209595	NOTEST	0	1	1	no
XLOC_001924	-	Bm_scaf1171:1-1156	NOTEST	0	1	1	no
XLOC_018700	-	chr1:13289507-13339503	NOTEST	0	1	1	no
XLOC_018716	-	chr1:14296518-14300482	NOTEST	0	1	1	no
XLOC_018718	-	chr1:14434352-14438172	NOTEST	0	1	1	no
XLOC_001927	-	Bm_scaf1174:1-318	NOTEST	0	1	1	no
XLOC_018722	-	chr1:14498003-14499606	NOTEST	0	1	1	no
XLOC_018723	-	chr1:14504871-14515079	NOTEST	0	1	1	no
XLOC_018724	-	chr1:14515432-14519279	NOTEST	0	1	1	no
XLOC_018725	-	chr1:14523126-14524204	NOTEST	0	1	1	no
XLOC_001928	-	Bm_scaf1174:130379-130576	NOTEST	0	1	1	no
XLOC_018729	-	chr1:15128854-15158201	NOTEST	0	1	1	no
XLOC_018729	-	chr1:15128854-15158201	NOTEST	0	1	1	no
XLOC_018736	-	chr1:15417063-15420013	NOTEST	0	1	1	no
XLOC_018736	-	chr1:15417063-15420013	NOTEST	0	1	1	no
XLOC_001930	-	Bm_scaf1178:4093-5006	NOTEST	0	1	1	no
XLOC_018738	-	chr1:15450729-15452050	NOTEST	0	1	1	no
XLOC_018782	-	chr1:18046696-18083203	NOTEST	0	1	1	no
XLOC_018793	-	chr1:19166903-19197470	NOTEST	0	1	1	no
XLOC_018795	-	chr1:19206149-19218696	NOTEST	0	1	1	no
XLOC_018804	-	chr1:20411505-20424352	NOTEST	0	1	1	no
XLOC_018804	-	chr1:20411505-20424352	NOTEST	0	1	1	no
XLOC_018807	-	chr1:20526549-20544709	NOTEST	0	1	1	no
XLOC_018807	-	chr1:20526549-20544709	NOTEST	0	1	1	no
XLOC_018808	-	chr1:20629164-20941596	NOTEST	0	1	1	no
XLOC_018809	-	chr1:20629164-20941596	NOTEST	0	1	1	no
XLOC_018837	-	chr1:22383920-22384555	NOTEST	0	1	1	no
XLOC_018841	-	chr1:214360-318045	NOTEST	0	1	1	no
XLOC_018841	-	chr1:214360-318045	NOTEST	0	1	1	no
XLOC_018851	-	chr1:587001-592194	NOTEST	0	1	1	no
XLOC_018922	-	chr1:6877150-6903715	NOTEST	0	1	1	no
XLOC_018926	-	chr1:7126272-7242452	NOTEST	0	1	1	no
XLOC_018963	-	chr1:9662383-9668831	NOTEST	0	1	1	no
XLOC_018970	-	chr1:10013779-10017116	NOTEST	0	1	1	no
XLOC_018984	-	chr1:10780812-10799244	NOTEST	0	1	1	no
XLOC_018984	-	chr1:10780812-10799244	NOTEST	0	1	1	no
XLOC_018984	-	chr1:10780812-10799244	NOTEST	0	1	1	no
XLOC_001977	-	Bm_scaf1180:1-4627	NOTEST	0	1	1	no
XLOC_001977	-	Bm_scaf1180:1-4627	NOTEST	0	1	1	no
XLOC_001978	-	Bm_scaf1180:1-4627	NOTEST	0	1	1	no
XLOC_001979	-	Bm_scaf1181:7-3524	NOTEST	0	1	1	no
XLOC_001980	-	Bm_scaf1181:3653-4073	NOTEST	0	1	1	no
XLOC_001982	-	Bm_scaf1185:30-1254	NOTEST	0	1	1	no
XLOC_001983	-	Bm_scaf1188:3096-5375	NOTEST	0	1	1	no
XLOC_019043	-	chr1:14383576-14399911	NOTEST	0	1	1	no
XLOC_019058	-	chr1:15740867-15746649	NOTEST	0	1	1	no
XLOC_019072	-	chr1:16389981-16400481	NOTEST	0	1	1	no
XLOC_019085	-	chr1:16890322-16933719	NOTEST	0	1	1	no
XLOC_019102	-	chr1:18086645-18240879	NOTEST	0	1	1	no
XLOC_019107	-	chr1:18553087-18578155	NOTEST	0	1	1	no
XLOC_019107	-	chr1:18553087-18578155	NOTEST	0	1	1	no
XLOC_019138	-	chr1:21998262-21999310	NOTEST	0	1	1	no
XLOC_019145	-	chr1:94487-96632	NOTEST	0	1	1	no
XLOC_019146	-	chr1:96762-96936	NOTEST	0	1	1	no
XLOC_019147	-	chr1:97515-98500	NOTEST	0	1	1	no
XLOC_019148	-	chr1:202198-214258	NOTEST	0	1	1	no
XLOC_019149	-	chr1:214360-318045	NOTEST	0	1	1	no
XLOC_019150	-	chr1:214360-318045	NOTEST	0	1	1	no
XLOC_019151	-	chr1:214360-318045	NOTEST	0	1	1	no
XLOC_019152	-	chr1:214360-318045	NOTEST	0	1	1	no
XLOC_019153	-	chr1:214360-318045	NOTEST	0	1	1	no
XLOC_019154	-	chr1:214360-318045	NOTEST	0	1	1	no
XLOC_019155	-	chr1:214360-318045	NOTEST	0	1	1	no
XLOC_019156	-	chr1:214360-318045	NOTEST	0	1	1	no
XLOC_019157	-	chr1:214360-318045	NOTEST	0	1	1	no
XLOC_019158	-	chr1:214360-318045	NOTEST	0	1	1	no
XLOC_019159	-	chr1:214360-318045	NOTEST	0	1	1	no
XLOC_019160	-	chr1:214360-318045	NOTEST	0	1	1	no
XLOC_019161	-	chr1:214360-318045	NOTEST	0	1	1	no
XLOC_019162	-	chr1:214360-318045	NOTEST	0	1	1	no
XLOC_019163	-	chr1:214360-318045	NOTEST	0	1	1	no
XLOC_019164	-	chr1:214360-318045	NOTEST	0	1	1	no
XLOC_019165	-	chr1:214360-318045	NOTEST	0	1	1	no
XLOC_019166	-	chr1:214360-318045	NOTEST	0	1	1	no
XLOC_019167	-	chr1:214360-318045	NOTEST	0	1	1	no
XLOC_019168	-	chr1:325471-325916	NOTEST	0	1	1	no
XLOC_019169	-	chr1:377293-379464	NOTEST	0	1	1	no
XLOC_019170	-	chr1:494017-495353	NOTEST	0	1	1	no
XLOC_019171	-	chr1:519169-519418	NOTEST	0	1	1	no
XLOC_019172	-	chr1:596406-597475	NOTEST	0	1	1	no
XLOC_019173	-	chr1:599100-599537	NOTEST	0	1	1	no
XLOC_019174	-	chr1:949563-949736	NOTEST	0	1	1	no
XLOC_019175	-	chr1:951403-951566	NOTEST	0	1	1	no
XLOC_019176	-	chr1:1051015-1051137	NOTEST	0	1	1	no
XLOC_019177	-	chr1:1187522-1188096	NOTEST	0	1	1	no
XLOC_019178	-	chr1:1247018-1270667	NOTEST	0	1	1	no
XLOC_019179	-	chr1:1279277-1280675	NOTEST	0	1	1	no
XLOC_019180	-	chr1:1475419-1475831	NOTEST	0	1	1	no
XLOC_019181	-	chr1:1667620-1667777	NOTEST	0	1	1	no
XLOC_019182	-	chr1:1684055-1684264	NOTEST	0	1	1	no
XLOC_019183	-	chr1:1687164-1687535	NOTEST	0	1	1	no
XLOC_019184	-	chr1:1690030-1691593	NOTEST	0	1	1	no
XLOC_019185	-	chr1:1985450-1986704	NOTEST	0	1	1	no
XLOC_019186	-	chr1:2083939-2084229	NOTEST	0	1	1	no
XLOC_019187	-	chr1:2371197-2371387	NOTEST	0	1	1	no
XLOC_019188	-	chr1:2438559-2439190	NOTEST	0	1	1	no
XLOC_019189	-	chr1:2439369-2439574	NOTEST	0	1	1	no
XLOC_019190	-	chr1:2439676-2440414	NOTEST	0	1	1	no
XLOC_019191	-	chr1:2440511-2441278	NOTEST	0	1	1	no
XLOC_019192	-	chr1:2442429-2444583	NOTEST	0	1	1	no
XLOC_019193	-	chr1:2460485-2466751	NOTEST	0	1	1	no
XLOC_019194	-	chr1:2460485-2466751	NOTEST	0	1	1	no
XLOC_019195	-	chr1:2634278-2635099	NOTEST	0	1	1	no
XLOC_019196	-	chr1:2807779-2811504	NOTEST	0	1	1	no
XLOC_019197	-	chr1:2828440-2916881	NOTEST	0	1	1	no
XLOC_019198	-	chr1:3019269-3020001	NOTEST	0	1	1	no
XLOC_019199	-	chr1:3164653-3200100	NOTEST	0	1	1	no
XLOC_019200	-	chr1:3224888-3361956	NOTEST	0	1	1	no
XLOC_019201	-	chr1:3440413-3440667	NOTEST	0	1	1	no
XLOC_019202	-	chr1:3638573-3638715	NOTEST	0	1	1	no
XLOC_019203	-	chr1:3666826-3666928	NOTEST	0	1	1	no
XLOC_019204	-	chr1:3689742-3689858	NOTEST	0	1	1	no
XLOC_019205	-	chr1:4143758-4148450	NOTEST	0	1	1	no
XLOC_019206	-	chr1:4148543-4153437	NOTEST	0	1	1	no
XLOC_019207	-	chr1:4200234-4206652	NOTEST	0	1	1	no
XLOC_019208	-	chr1:4211905-4212309	NOTEST	0	1	1	no
XLOC_019209	-	chr1:4326959-4327529	NOTEST	0	1	1	no
XLOC_019210	-	chr1:4392944-4393083	NOTEST	0	1	1	no
XLOC_019211	-	chr1:4441060-4442105	NOTEST	0	1	1	no
XLOC_019212	-	chr1:4717213-4737952	NOTEST	0	1	1	no
XLOC_019213	-	chr1:4780553-4782864	NOTEST	0	1	1	no
XLOC_019214	-	chr1:4783135-4783676	NOTEST	0	1	1	no
XLOC_019215	-	chr1:4911941-4913294	NOTEST	0	1	1	no
XLOC_019216	-	chr1:4922247-4923524	NOTEST	0	1	1	no
XLOC_019217	-	chr1:4972273-4976629	NOTEST	0	1	1	no
XLOC_019218	-	chr1:5661435-5661666	NOTEST	0	1	1	no
XLOC_019219	-	chr1:5688363-5689864	NOTEST	0	1	1	no
XLOC_019220	-	chr1:5689946-5690766	NOTEST	0	1	1	no
XLOC_019221	-	chr1:5691721-5692381	NOTEST	0	1	1	no
XLOC_019222	-	chr1:5692626-5693625	NOTEST	0	1	1	no
XLOC_019223	-	chr1:5753748-5754539	NOTEST	0	1	1	no
XLOC_019224	-	chr1:5754601-5755279	NOTEST	0	1	1	no
XLOC_019225	-	chr1:5755668-5759377	NOTEST	0	1	1	no
XLOC_019226	-	chr1:5760038-5761738	NOTEST	0	1	1	no
XLOC_019227	-	chr1:6007872-6008067	NOTEST	0	1	1	no
XLOC_019228	-	chr1:6037085-6118531	NOTEST	0	1	1	no
XLOC_019229	-	chr1:6037085-6118531	NOTEST	0	1	1	no
XLOC_019230	-	chr1:6037085-6118531	NOTEST	0	1	1	no
XLOC_019231	-	chr1:6037085-6118531	NOTEST	0	1	1	no
XLOC_019232	-	chr1:6037085-6118531	NOTEST	0	1	1	no
XLOC_019233	-	chr1:6037085-6118531	NOTEST	0	1	1	no
XLOC_019234	-	chr1:6037085-6118531	NOTEST	0	1	1	no
XLOC_019235	-	chr1:6037085-6118531	NOTEST	0	1	1	no
XLOC_019236	-	chr1:6037085-6118531	NOTEST	0	1	1	no
XLOC_019237	-	chr1:6037085-6118531	NOTEST	0	1	1	no
XLOC_019238	-	chr1:6037085-6118531	NOTEST	0	1	1	no
XLOC_019239	-	chr1:6037085-6118531	NOTEST	0	1	1	no
XLOC_019240	-	chr1:6037085-6118531	NOTEST	0	1	1	no
XLOC_019241	-	chr1:6037085-6118531	NOTEST	0	1	1	no
XLOC_019242	-	chr1:6037085-6118531	NOTEST	0	1	1	no
XLOC_019243	-	chr1:6037085-6118531	NOTEST	0	1	1	no
XLOC_019244	-	chr1:6037085-6118531	NOTEST	0	1	1	no
XLOC_019245	-	chr1:6037085-6118531	NOTEST	0	1	1	no
XLOC_019246	-	chr1:6037085-6118531	NOTEST	0	1	1	no
XLOC_019247	-	chr1:6227701-6228441	NOTEST	0	1	1	no
XLOC_019248	-	chr1:6232066-6232612	NOTEST	0	1	1	no
XLOC_019249	-	chr1:6235683-6236258	NOTEST	0	1	1	no
XLOC_019250	-	chr1:6247667-6248393	NOTEST	0	1	1	no
XLOC_019251	-	chr1:6463800-6473624	NOTEST	0	1	1	no
XLOC_019252	-	chr1:6872540-6876796	NOTEST	0	1	1	no
XLOC_019253	-	chr1:7120179-7121355	NOTEST	0	1	1	no
XLOC_019254	-	chr1:7121622-7125803	NOTEST	0	1	1	no
XLOC_019255	-	chr1:7126272-7242452	NOTEST	0	1	1	no
XLOC_019256	-	chr1:7263869-7319317	NOTEST	0	1	1	no
XLOC_019257	-	chr1:7322595-7322803	NOTEST	0	1	1	no
XLOC_019258	-	chr1:7414707-7414949	NOTEST	0	1	1	no
XLOC_019259	-	chr1:7441789-7493883	NOTEST	0	1	1	no
XLOC_019260	-	chr1:7441789-7493883	NOTEST	0	1	1	no
XLOC_019261	-	chr1:7441789-7493883	NOTEST	0	1	1	no
XLOC_019262	-	chr1:7441789-7493883	NOTEST	0	1	1	no
XLOC_019263	-	chr1:7441789-7493883	NOTEST	0	1	1	no
XLOC_019264	-	chr1:7441789-7493883	NOTEST	0	1	1	no
XLOC_019265	-	chr1:7441789-7493883	NOTEST	0	1	1	no
XLOC_019266	-	chr1:7725601-7726158	NOTEST	0	1	1	no
XLOC_019267	-	chr1:7979951-7981135	NOTEST	0	1	1	no
XLOC_019268	-	chr1:7981311-7983819	NOTEST	0	1	1	no
XLOC_019269	-	chr1:7984476-7985261	NOTEST	0	1	1	no
XLOC_019270	-	chr1:7990364-7991110	NOTEST	0	1	1	no
XLOC_019271	-	chr1:7991655-7992677	NOTEST	0	1	1	no
XLOC_019272	-	chr1:8465097-8465250	NOTEST	0	1	1	no
XLOC_019273	-	chr1:8489320-8491163	NOTEST	0	1	1	no
XLOC_019274	-	chr1:8505467-8506439	NOTEST	0	1	1	no
XLOC_019275	-	chr1:8527613-8528686	NOTEST	0	1	1	no
XLOC_019276	-	chr1:8530788-8531694	NOTEST	0	1	1	no
XLOC_019277	-	chr1:8753133-8754325	NOTEST	0	1	1	no
XLOC_019278	-	chr1:8841580-8842391	NOTEST	0	1	1	no
XLOC_019279	-	chr1:8984339-8984789	NOTEST	0	1	1	no
XLOC_019280	-	chr1:9072375-9072596	NOTEST	0	1	1	no
XLOC_019281	-	chr1:9121215-9121845	NOTEST	0	1	1	no
XLOC_019282	-	chr1:9212231-9213068	NOTEST	0	1	1	no
XLOC_019283	-	chr1:9218328-9218887	NOTEST	0	1	1	no
XLOC_019284	-	chr1:9428626-9428767	NOTEST	0	1	1	no
XLOC_019285	-	chr1:9608478-9609349	NOTEST	0	1	1	no
XLOC_019286	-	chr1:10003730-10006558	NOTEST	0	1	1	no
XLOC_019287	-	chr1:10006639-10008106	NOTEST	0	1	1	no
XLOC_019288	-	chr1:10008624-10009088	NOTEST	0	1	1	no
XLOC_019289	-	chr1:10009320-10011474	NOTEST	0	1	1	no
XLOC_019290	-	chr1:10011658-10012238	NOTEST	0	1	1	no
XLOC_019291	-	chr1:10012289-10013002	NOTEST	0	1	1	no
XLOC_019292	-	chr1:10018530-10019535	NOTEST	0	1	1	no
XLOC_019293	-	chr1:10020834-10021262	NOTEST	0	1	1	no
XLOC_019294	-	chr1:10071960-10073330	NOTEST	0	1	1	no
XLOC_019295	-	chr1:10221346-10224074	NOTEST	0	1	1	no
XLOC_019296	-	chr1:10262398-10263202	NOTEST	0	1	1	no
XLOC_019297	-	chr1:10453110-10453917	NOTEST	0	1	1	no
XLOC_019298	-	chr1:10765344-10766061	NOTEST	0	1	1	no
XLOC_019299	-	chr1:10841286-10845501	NOTEST	0	1	1	no
XLOC_019300	-	chr1:10846306-10848147	NOTEST	0	1	1	no
XLOC_019301	-	chr1:10849216-10850355	NOTEST	0	1	1	no
XLOC_019302	-	chr1:10870978-10871127	NOTEST	0	1	1	no
XLOC_019303	-	chr1:10919367-10919481	NOTEST	0	1	1	no
XLOC_019304	-	chr1:11041096-11041734	NOTEST	0	1	1	no
XLOC_019305	-	chr1:11325513-11325707	NOTEST	0	1	1	no
XLOC_019306	-	chr1:11386931-11387310	NOTEST	0	1	1	no
XLOC_019307	-	chr1:11400628-11401707	NOTEST	0	1	1	no
XLOC_019308	-	chr1:11401905-11406364	NOTEST	0	1	1	no
XLOC_019309	-	chr1:11500864-11502096	NOTEST	0	1	1	no
XLOC_019310	-	chr1:11504474-11561825	NOTEST	0	1	1	no
XLOC_019311	-	chr1:11504474-11561825	NOTEST	0	1	1	no
XLOC_019312	-	chr1:11504474-11561825	NOTEST	0	1	1	no
XLOC_019313	-	chr1:11636277-11636441	NOTEST	0	1	1	no
XLOC_019314	-	chr1:11788131-11873140	NOTEST	0	1	1	no
XLOC_019315	-	chr1:11788131-11873140	NOTEST	0	1	1	no
XLOC_019316	-	chr1:11788131-11873140	NOTEST	0	1	1	no
XLOC_019317	-	chr1:11788131-11873140	NOTEST	0	1	1	no
XLOC_019318	-	chr1:11788131-11873140	NOTEST	0	1	1	no
XLOC_019319	-	chr1:11788131-11873140	NOTEST	0	1	1	no
XLOC_019320	-	chr1:11788131-11873140	NOTEST	0	1	1	no
XLOC_019321	-	chr1:11788131-11873140	NOTEST	0	1	1	no
XLOC_019322	-	chr1:11788131-11873140	NOTEST	0	1	1	no
XLOC_019323	-	chr1:11788131-11873140	NOTEST	0	1	1	no
XLOC_019324	-	chr1:11788131-11873140	NOTEST	0	1	1	no
XLOC_019325	-	chr1:11788131-11873140	NOTEST	0	1	1	no
XLOC_019326	-	chr1:11788131-11873140	NOTEST	0	1	1	no
XLOC_019327	-	chr1:11878790-11879723	NOTEST	0	1	1	no
XLOC_019328	-	chr1:11880002-11882687	NOTEST	0	1	1	no
XLOC_019329	-	chr1:12124450-12124631	NOTEST	0	1	1	no
XLOC_019330	-	chr1:12368798-12368963	NOTEST	0	1	1	no
XLOC_019331	-	chr1:12662245-12662387	NOTEST	0	1	1	no
XLOC_002020	-	Bm_scaf1195:42-1041	NOTEST	0	1	1	no
XLOC_019332	-	chr1:12680249-12680894	NOTEST	0	1	1	no
XLOC_019333	-	chr1:12902770-12903549	NOTEST	0	1	1	no
XLOC_019334	-	chr1:12904117-12908328	NOTEST	0	1	1	no
XLOC_019335	-	chr1:12949801-12950393	NOTEST	0	1	1	no
XLOC_019336	-	chr1:13036136-13036744	NOTEST	0	1	1	no
XLOC_019337	-	chr1:13547493-13547847	NOTEST	0	1	1	no
XLOC_019338	-	chr1:13591811-13592483	NOTEST	0	1	1	no
XLOC_019339	-	chr1:14153369-14153800	NOTEST	0	1	1	no
XLOC_019340	-	chr1:14301520-14303664	NOTEST	0	1	1	no
XLOC_019341	-	chr1:14303845-14305449	NOTEST	0	1	1	no
XLOC_002021	-	Bm_scaf1195:2076-5553	NOTEST	0	1	1	no
XLOC_019342	-	chr1:14309022-14310153	NOTEST	0	1	1	no
XLOC_019343	-	chr1:14351922-14353057	NOTEST	0	1	1	no
XLOC_019344	-	chr1:14353132-14354076	NOTEST	0	1	1	no
XLOC_019345	-	chr1:14357136-14357967	NOTEST	0	1	1	no
XLOC_019346	-	chr1:14365465-14366396	NOTEST	0	1	1	no
XLOC_019347	-	chr1:14366544-14367223	NOTEST	0	1	1	no
XLOC_019348	-	chr1:14383576-14399911	NOTEST	0	1	1	no
XLOC_019349	-	chr1:14407350-14409977	NOTEST	0	1	1	no
XLOC_019350	-	chr1:14418802-14420538	NOTEST	0	1	1	no
XLOC_019351	-	chr1:14420982-14424337	NOTEST	0	1	1	no
XLOC_019352	-	chr1:14424474-14427454	NOTEST	0	1	1	no
XLOC_019353	-	chr1:14428360-14429314	NOTEST	0	1	1	no
XLOC_019354	-	chr1:14439916-14440979	NOTEST	0	1	1	no
XLOC_019355	-	chr1:14495838-14497900	NOTEST	0	1	1	no
XLOC_019356	-	chr1:14519488-14519881	NOTEST	0	1	1	no
XLOC_019357	-	chr1:14539796-14542019	NOTEST	0	1	1	no
XLOC_019358	-	chr1:14546608-14548796	NOTEST	0	1	1	no
XLOC_019359	-	chr1:14559255-14564527	NOTEST	0	1	1	no
XLOC_019360	-	chr1:15080536-15080720	NOTEST	0	1	1	no
XLOC_019361	-	chr1:15158379-15160879	NOTEST	0	1	1	no
XLOC_002023	-	Bm_scaf1198:6-1622	NOTEST	0	1	1	no
XLOC_019362	-	chr1:15162834-15163529	NOTEST	0	1	1	no
XLOC_019363	-	chr1:15429533-15429633	NOTEST	0	1	1	no
XLOC_019364	-	chr1:15464143-15464305	NOTEST	0	1	1	no
XLOC_019365	-	chr1:15577765-15578736	NOTEST	0	1	1	no
XLOC_019366	-	chr1:15737312-15738140	NOTEST	0	1	1	no
XLOC_019367	-	chr1:15739565-15740767	NOTEST	0	1	1	no
XLOC_019368	-	chr1:16253951-16254283	NOTEST	0	1	1	no
XLOC_019369	-	chr1:16257755-16258120	NOTEST	0	1	1	no
XLOC_019370	-	chr1:16267000-16333032	NOTEST	0	1	1	no
XLOC_019371	-	chr1:16267000-16333032	NOTEST	0	1	1	no
XLOC_002024	-	Bm_scaf1198:2641-3705	NOTEST	0	1	1	no
XLOC_019372	-	chr1:16357765-16359652	NOTEST	0	1	1	no
XLOC_019373	-	chr1:16360918-16361387	NOTEST	0	1	1	no
XLOC_019374	-	chr1:16383461-16388844	NOTEST	0	1	1	no
XLOC_019375	-	chr1:16388911-16389931	NOTEST	0	1	1	no
XLOC_019376	-	chr1:16389981-16400481	NOTEST	0	1	1	no
XLOC_019377	-	chr1:16478551-16479210	NOTEST	0	1	1	no
XLOC_019378	-	chr1:16691750-16820005	NOTEST	0	1	1	no
XLOC_019379	-	chr1:16691750-16820005	NOTEST	0	1	1	no
XLOC_019380	-	chr1:16691750-16820005	NOTEST	0	1	1	no
XLOC_019381	-	chr1:16820158-16825072	NOTEST	0	1	1	no
XLOC_019382	-	chr1:16839140-16890228	NOTEST	0	1	1	no
XLOC_019383	-	chr1:17017593-17018421	NOTEST	0	1	1	no
XLOC_019384	-	chr1:17071726-17072093	NOTEST	0	1	1	no
XLOC_019385	-	chr1:17075713-17095996	NOTEST	0	1	1	no
XLOC_019386	-	chr1:17175311-17175603	NOTEST	0	1	1	no
XLOC_019387	-	chr1:17179157-17179629	NOTEST	0	1	1	no
XLOC_019388	-	chr1:17184341-17185083	NOTEST	0	1	1	no
XLOC_019389	-	chr1:17531655-17685705	NOTEST	0	1	1	no
XLOC_019390	-	chr1:17531655-17685705	NOTEST	0	1	1	no
XLOC_019391	-	chr1:17531655-17685705	NOTEST	0	1	1	no
XLOC_019392	-	chr1:17531655-17685705	NOTEST	0	1	1	no
XLOC_019393	-	chr1:17722890-18043191	NOTEST	0	1	1	no
XLOC_019394	-	chr1:17722890-18043191	NOTEST	0	1	1	no
XLOC_019395	-	chr1:17722890-18043191	NOTEST	0	1	1	no
XLOC_019396	-	chr1:17722890-18043191	NOTEST	0	1	1	no
XLOC_019397	-	chr1:17722890-18043191	NOTEST	0	1	1	no
XLOC_019398	-	chr1:17722890-18043191	NOTEST	0	1	1	no
XLOC_019399	-	chr1:17722890-18043191	NOTEST	0	1	1	no
XLOC_019400	-	chr1:17722890-18043191	NOTEST	0	1	1	no
XLOC_019401	-	chr1:17722890-18043191	NOTEST	0	1	1	no
XLOC_019402	-	chr1:17722890-18043191	NOTEST	0	1	1	no
XLOC_019403	-	chr1:17722890-18043191	NOTEST	0	1	1	no
XLOC_019404	-	chr1:17722890-18043191	NOTEST	0	1	1	no
XLOC_019405	-	chr1:17722890-18043191	NOTEST	0	1	1	no
XLOC_019406	-	chr1:17722890-18043191	NOTEST	0	1	1	no
XLOC_019407	-	chr1:17722890-18043191	NOTEST	0	1	1	no
XLOC_019408	-	chr1:17722890-18043191	NOTEST	0	1	1	no
XLOC_019409	-	chr1:17722890-18043191	NOTEST	0	1	1	no
XLOC_019410	-	chr1:17722890-18043191	NOTEST	0	1	1	no
XLOC_019411	-	chr1:18046696-18083203	NOTEST	0	1	1	no
XLOC_019412	-	chr1:18086645-18240879	NOTEST	0	1	1	no
XLOC_019413	-	chr1:18086645-18240879	NOTEST	0	1	1	no
XLOC_019414	-	chr1:18086645-18240879	NOTEST	0	1	1	no
XLOC_019415	-	chr1:18268577-18273079	NOTEST	0	1	1	no
XLOC_019416	-	chr1:18273343-18273931	NOTEST	0	1	1	no
XLOC_019417	-	chr1:18284009-18285000	NOTEST	0	1	1	no
XLOC_019418	-	chr1:18317761-18317949	NOTEST	0	1	1	no
XLOC_019419	-	chr1:18646908-18647667	NOTEST	0	1	1	no
XLOC_019420	-	chr1:19202257-19202872	NOTEST	0	1	1	no
XLOC_019421	-	chr1:19203666-19203924	NOTEST	0	1	1	no
XLOC_019422	-	chr1:19219825-19220625	NOTEST	0	1	1	no
XLOC_019423	-	chr1:19405578-19406943	NOTEST	0	1	1	no
XLOC_019424	-	chr1:19407252-19408127	NOTEST	0	1	1	no
XLOC_019425	-	chr1:19505818-19533417	NOTEST	0	1	1	no
XLOC_019426	-	chr1:19505818-19533417	NOTEST	0	1	1	no
XLOC_019427	-	chr1:19709726-19710206	NOTEST	0	1	1	no
XLOC_019428	-	chr1:19714697-19715152	NOTEST	0	1	1	no
XLOC_019429	-	chr1:19758260-19759738	NOTEST	0	1	1	no
XLOC_019430	-	chr1:19759841-19760714	NOTEST	0	1	1	no
XLOC_019431	-	chr1:19838814-19839196	NOTEST	0	1	1	no
XLOC_019432	-	chr1:20434177-20435096	NOTEST	0	1	1	no
XLOC_019433	-	chr1:20436138-20437410	NOTEST	0	1	1	no
XLOC_019434	-	chr1:20526549-20544709	NOTEST	0	1	1	no
XLOC_019435	-	chr1:20544885-20546444	NOTEST	0	1	1	no
XLOC_019436	-	chr1:20546674-20548490	NOTEST	0	1	1	no
XLOC_019437	-	chr1:20549462-20550207	NOTEST	0	1	1	no
XLOC_019438	-	chr1:20613004-20613157	NOTEST	0	1	1	no
XLOC_019439	-	chr1:20620483-20621405	NOTEST	0	1	1	no
XLOC_019440	-	chr1:20629164-20941596	NOTEST	0	1	1	no
XLOC_019441	-	chr1:20629164-20941596	NOTEST	0	1	1	no
XLOC_019442	-	chr1:20629164-20941596	NOTEST	0	1	1	no
XLOC_019443	-	chr1:20629164-20941596	NOTEST	0	1	1	no
XLOC_019444	-	chr1:21263562-21375936	NOTEST	0	1	1	no
XLOC_019445	-	chr1:21263562-21375936	NOTEST	0	1	1	no
XLOC_019446	-	chr1:21263562-21375936	NOTEST	0	1	1	no
XLOC_019447	-	chr1:21263562-21375936	NOTEST	0	1	1	no
XLOC_019448	-	chr1:21263562-21375936	NOTEST	0	1	1	no
XLOC_019449	-	chr1:21263562-21375936	NOTEST	0	1	1	no
XLOC_019450	-	chr1:21263562-21375936	NOTEST	0	1	1	no
XLOC_019451	-	chr1:21263562-21375936	NOTEST	0	1	1	no
XLOC_019452	-	chr1:21263562-21375936	NOTEST	0	1	1	no
XLOC_019453	-	chr1:21379475-21480947	NOTEST	0	1	1	no
XLOC_019454	-	chr1:21579386-21579709	NOTEST	0	1	1	no
XLOC_019455	-	chr1:22008563-22008871	NOTEST	0	1	1	no
XLOC_019456	-	chr1:22010455-22011328	NOTEST	0	1	1	no
XLOC_019457	-	chr1:22012118-22012591	NOTEST	0	1	1	no
XLOC_019458	-	chr1:22016111-22017231	NOTEST	0	1	1	no
XLOC_019459	-	chr1:22150023-22150570	NOTEST	0	1	1	no
XLOC_019460	-	chr1:22151104-22152026	NOTEST	0	1	1	no
XLOC_019461	-	chr1:22153923-22155284	NOTEST	0	1	1	no
XLOC_019462	-	chr1:22157136-22158137	NOTEST	0	1	1	no
XLOC_019463	-	chr1:22162992-22164124	NOTEST	0	1	1	no
XLOC_019464	-	chr1:22169767-22170290	NOTEST	0	1	1	no
XLOC_019465	-	chr1:22180052-22181151	NOTEST	0	1	1	no
XLOC_019466	-	chr1:22181447-22183498	NOTEST	0	1	1	no
XLOC_019467	-	chr1:22191892-22192662	NOTEST	0	1	1	no
XLOC_019468	-	chr1:22193023-22198796	NOTEST	0	1	1	no
XLOC_019469	-	chr1:22198990-22201907	NOTEST	0	1	1	no
XLOC_019470	-	chr1:22202380-22203436	NOTEST	0	1	1	no
XLOC_019471	-	chr1:22203812-22204654	NOTEST	0	1	1	no
XLOC_019484	-	chr10:1419091-1419314	NOTEST	0	1	1	no
XLOC_019485	-	chr10:1443435-1446122	NOTEST	0	1	1	no
XLOC_019491	-	chr10:1745406-1808642	NOTEST	0	1	1	no
XLOC_019513	-	chr10:2539792-2742464	NOTEST	0	1	1	no
XLOC_019514	-	chr10:2745219-2762573	NOTEST	0	1	1	no
XLOC_019518	-	chr10:2802574-2804883	NOTEST	0	1	1	no
XLOC_019519	-	chr10:2805036-2815126	NOTEST	0	1	1	no
XLOC_019520	-	chr10:2815319-2816124	NOTEST	0	1	1	no
XLOC_019521	-	chr10:2816196-2824213	NOTEST	0	1	1	no
XLOC_019522	-	chr10:2824907-2829454	NOTEST	0	1	1	no
XLOC_019523	-	chr10:2830658-2832843	NOTEST	0	1	1	no
XLOC_019524	-	chr10:2854204-2856224	NOTEST	0	1	1	no
XLOC_019525	-	chr10:2856565-2857988	NOTEST	0	1	1	no
XLOC_019526	-	chr10:2859941-2862474	NOTEST	0	1	1	no
XLOC_019527	-	chr10:2864348-2865948	NOTEST	0	1	1	no
XLOC_019528	-	chr10:2866010-2869249	NOTEST	0	1	1	no
XLOC_019529	-	chr10:2871051-2875003	NOTEST	0	1	1	no
XLOC_019531	-	chr10:2881923-2882946	NOTEST	0	1	1	no
XLOC_019566	-	chr10:4192059-4194999	NOTEST	0	1	1	no
XLOC_019566	-	chr10:4192059-4194999	NOTEST	0	1	1	no
XLOC_019566	-	chr10:4192059-4194999	NOTEST	0	1	1	no
XLOC_019573	-	chr10:4313991-4318121	NOTEST	0	1	1	no
XLOC_019574	-	chr10:4318183-4322629	NOTEST	0	1	1	no
XLOC_019576	-	chr10:4386422-4389724	NOTEST	0	1	1	no
XLOC_019576	-	chr10:4386422-4389724	NOTEST	0	1	1	no
XLOC_019591	-	chr10:4979948-4981927	NOTEST	0	1	1	no
XLOC_019604	-	chr10:5142348-5149625	NOTEST	0	1	1	no
XLOC_019648	-	chr10:8687553-8690409	NOTEST	0	1	1	no
XLOC_019648	-	chr10:8687553-8690409	NOTEST	0	1	1	no
XLOC_019654	-	chr10:8903426-8903870	NOTEST	0	1	1	no
XLOC_019665	-	chr10:9178024-9283219	NOTEST	0	1	1	no
XLOC_019666	-	chr10:9178024-9283219	NOTEST	0	1	1	no
XLOC_019667	-	chr10:9178024-9283219	NOTEST	0	1	1	no
XLOC_019668	-	chr10:9178024-9283219	NOTEST	0	1	1	no
XLOC_019669	-	chr10:9178024-9283219	NOTEST	0	1	1	no
XLOC_019670	-	chr10:9178024-9283219	NOTEST	0	1	1	no
XLOC_019671	-	chr10:9178024-9283219	NOTEST	0	1	1	no
XLOC_019672	-	chr10:9178024-9283219	NOTEST	0	1	1	no
XLOC_019673	-	chr10:9178024-9283219	NOTEST	0	1	1	no
XLOC_019674	-	chr10:9178024-9283219	NOTEST	0	1	1	no
XLOC_019675	-	chr10:9178024-9283219	NOTEST	0	1	1	no
XLOC_019683	-	chr10:9412436-9414246	NOTEST	0	1	1	no
XLOC_019693	-	chr10:9644675-9653585	NOTEST	0	1	1	no
XLOC_019702	-	chr10:9803730-9852544	NOTEST	0	1	1	no
XLOC_019738	-	chr10:11597440-11598191	NOTEST	0	1	1	no
XLOC_019752	-	chr10:12018415-12020721	NOTEST	0	1	1	no
XLOC_019755	-	chr10:12089370-12658810	NOTEST	0	1	1	no
XLOC_019766	-	chr10:13321997-13326724	NOTEST	0	1	1	no
XLOC_019769	-	chr10:13448917-13458213	NOTEST	0	1	1	no
XLOC_019835	-	chr10:18437330-18449308	NOTEST	0	1	1	no
XLOC_019856	-	chr10:64085-67909	NOTEST	0	1	1	no
XLOC_019858	-	chr10:114529-119949	NOTEST	0	1	1	no
XLOC_019858	-	chr10:114529-119949	NOTEST	0	1	1	no
XLOC_019866	-	chr10:1320995-1375367	NOTEST	0	1	1	no
XLOC_019874	-	chr10:1704915-1707085	NOTEST	0	1	1	no
XLOC_019923	-	chr10:4192059-4194999	NOTEST	0	1	1	no
XLOC_019929	-	chr10:4318183-4322629	NOTEST	0	1	1	no
XLOC_019930	-	chr10:4322754-4334500	NOTEST	0	1	1	no
XLOC_019934	-	chr10:4554663-4555645	NOTEST	0	1	1	no
XLOC_019963	-	chr10:6134293-6135089	NOTEST	0	1	1	no
XLOC_019974	-	chr10:6477165-6535831	NOTEST	0	1	1	no
XLOC_019974	-	chr10:6477165-6535831	NOTEST	0	1	1	no
XLOC_019974	-	chr10:6477165-6535831	NOTEST	0	1	1	no
XLOC_019994	-	chr10:7848189-7849198	NOTEST	0	1	1	no
XLOC_019995	-	chr10:7868856-7869974	NOTEST	0	1	1	no
XLOC_020008	-	chr10:9315548-9317098	NOTEST	0	1	1	no
XLOC_020065	-	chr10:13001162-13065662	NOTEST	0	1	1	no
XLOC_020069	-	chr10:13702840-13768987	NOTEST	0	1	1	no
XLOC_020069	-	chr10:13702840-13768987	NOTEST	0	1	1	no
XLOC_020109	-	chr10:16359543-16360728	NOTEST	0	1	1	no
XLOC_020110	-	chr10:16363479-16365166	NOTEST	0	1	1	no
XLOC_020111	-	chr10:16367596-16369556	NOTEST	0	1	1	no
XLOC_020176	-	chr10:18748238-18762596	NOTEST	0	1	1	no
XLOC_020183	-	chr10:19705855-19710809	NOTEST	0	1	1	no
XLOC_020184	-	chr10:508-1314	NOTEST	0	1	1	no
XLOC_020185	-	chr10:2432-2712	NOTEST	0	1	1	no
XLOC_020186	-	chr10:9563-24457	NOTEST	0	1	1	no
XLOC_020187	-	chr10:51528-52028	NOTEST	0	1	1	no
XLOC_020188	-	chr10:57263-58409	NOTEST	0	1	1	no
XLOC_020189	-	chr10:59749-60659	NOTEST	0	1	1	no
XLOC_020190	-	chr10:106290-107465	NOTEST	0	1	1	no
XLOC_020191	-	chr10:109714-110226	NOTEST	0	1	1	no
XLOC_020192	-	chr10:111721-113510	NOTEST	0	1	1	no
XLOC_020193	-	chr10:178384-179304	NOTEST	0	1	1	no
XLOC_020194	-	chr10:194194-194435	NOTEST	0	1	1	no
XLOC_020195	-	chr10:543404-640209	NOTEST	0	1	1	no
XLOC_020196	-	chr10:1147369-1147741	NOTEST	0	1	1	no
XLOC_020197	-	chr10:1147873-1148559	NOTEST	0	1	1	no
XLOC_020198	-	chr10:1397762-1398059	NOTEST	0	1	1	no
XLOC_020199	-	chr10:1562448-1562548	NOTEST	0	1	1	no
XLOC_020200	-	chr10:2169312-2197945	NOTEST	0	1	1	no
XLOC_020201	-	chr10:2211483-2211752	NOTEST	0	1	1	no
XLOC_020202	-	chr10:2219643-2220161	NOTEST	0	1	1	no
XLOC_020203	-	chr10:2221308-2222787	NOTEST	0	1	1	no
XLOC_020204	-	chr10:2264486-2264879	NOTEST	0	1	1	no
XLOC_020205	-	chr10:2338029-2339018	NOTEST	0	1	1	no
XLOC_020206	-	chr10:2381052-2381223	NOTEST	0	1	1	no
XLOC_020207	-	chr10:2456741-2457453	NOTEST	0	1	1	no
XLOC_020208	-	chr10:2460006-2460339	NOTEST	0	1	1	no
XLOC_020209	-	chr10:2801358-2801892	NOTEST	0	1	1	no
XLOC_020210	-	chr10:2847014-2848079	NOTEST	0	1	1	no
XLOC_020211	-	chr10:2848853-2851120	NOTEST	0	1	1	no
XLOC_020212	-	chr10:2852491-2853833	NOTEST	0	1	1	no
XLOC_020213	-	chr10:2863491-2864246	NOTEST	0	1	1	no
XLOC_020214	-	chr10:2869505-2870821	NOTEST	0	1	1	no
XLOC_020215	-	chr10:3104794-3105088	NOTEST	0	1	1	no
XLOC_020216	-	chr10:3258743-3258972	NOTEST	0	1	1	no
XLOC_020217	-	chr10:3321871-3322294	NOTEST	0	1	1	no
XLOC_020218	-	chr10:3327684-3327989	NOTEST	0	1	1	no
XLOC_020219	-	chr10:3475479-3846643	NOTEST	0	1	1	no
XLOC_020220	-	chr10:3944707-3999992	NOTEST	0	1	1	no
XLOC_020221	-	chr10:4012711-4013056	NOTEST	0	1	1	no
XLOC_020222	-	chr10:4172202-4172703	NOTEST	0	1	1	no
XLOC_020223	-	chr10:4209097-4210114	NOTEST	0	1	1	no
XLOC_020224	-	chr10:4210854-4211282	NOTEST	0	1	1	no
XLOC_020225	-	chr10:4211666-4212043	NOTEST	0	1	1	no
XLOC_020226	-	chr10:4242090-4242819	NOTEST	0	1	1	no
XLOC_020227	-	chr10:4339089-4339509	NOTEST	0	1	1	no
XLOC_020228	-	chr10:4339637-4342929	NOTEST	0	1	1	no
XLOC_020229	-	chr10:4344320-4346732	NOTEST	0	1	1	no
XLOC_020230	-	chr10:4447663-4447850	NOTEST	0	1	1	no
XLOC_020231	-	chr10:4499948-4500385	NOTEST	0	1	1	no
XLOC_020232	-	chr10:4505232-4505340	NOTEST	0	1	1	no
XLOC_020233	-	chr10:4540283-4540419	NOTEST	0	1	1	no
XLOC_020234	-	chr10:4547262-4548083	NOTEST	0	1	1	no
XLOC_020235	-	chr10:4549116-4550516	NOTEST	0	1	1	no
XLOC_020236	-	chr10:4553203-4554163	NOTEST	0	1	1	no
XLOC_020237	-	chr10:4748676-4749132	NOTEST	0	1	1	no
XLOC_020238	-	chr10:5040725-5107415	NOTEST	0	1	1	no
XLOC_020239	-	chr10:5040725-5107415	NOTEST	0	1	1	no
XLOC_020240	-	chr10:5040725-5107415	NOTEST	0	1	1	no
XLOC_020241	-	chr10:5040725-5107415	NOTEST	0	1	1	no
XLOC_020242	-	chr10:5040725-5107415	NOTEST	0	1	1	no
XLOC_020243	-	chr10:5206310-5206617	NOTEST	0	1	1	no
XLOC_020244	-	chr10:5482997-5484058	NOTEST	0	1	1	no
XLOC_020245	-	chr10:5566049-5566390	NOTEST	0	1	1	no
XLOC_020246	-	chr10:5570837-5571141	NOTEST	0	1	1	no
XLOC_020247	-	chr10:5571528-5571739	NOTEST	0	1	1	no
XLOC_020248	-	chr10:5812021-6005945	NOTEST	0	1	1	no
XLOC_020248	-	chr10:5812021-6005945	NOTEST	0	1	1	no
XLOC_020249	-	chr10:5812021-6005945	NOTEST	0	1	1	no
XLOC_020250	-	chr10:5812021-6005945	NOTEST	0	1	1	no
XLOC_020251	-	chr10:5812021-6005945	NOTEST	0	1	1	no
XLOC_020252	-	chr10:5812021-6005945	NOTEST	0	1	1	no
XLOC_020253	-	chr10:5812021-6005945	NOTEST	0	1	1	no
XLOC_020254	-	chr10:5812021-6005945	NOTEST	0	1	1	no
XLOC_020255	-	chr10:5812021-6005945	NOTEST	0	1	1	no
XLOC_020256	-	chr10:5812021-6005945	NOTEST	0	1	1	no
XLOC_020257	-	chr10:5812021-6005945	NOTEST	0	1	1	no
XLOC_020258	-	chr10:5812021-6005945	NOTEST	0	1	1	no
XLOC_020259	-	chr10:5812021-6005945	NOTEST	0	1	1	no
XLOC_020260	-	chr10:5812021-6005945	NOTEST	0	1	1	no
XLOC_020261	-	chr10:5812021-6005945	NOTEST	0	1	1	no
XLOC_020262	-	chr10:5812021-6005945	NOTEST	0	1	1	no
XLOC_020263	-	chr10:5812021-6005945	NOTEST	0	1	1	no
XLOC_020264	-	chr10:5812021-6005945	NOTEST	0	1	1	no
XLOC_020265	-	chr10:5812021-6005945	NOTEST	0	1	1	no
XLOC_020265	-	chr10:5812021-6005945	NOTEST	0	1	1	no
XLOC_020266	-	chr10:5812021-6005945	NOTEST	0	1	1	no
XLOC_020267	-	chr10:5812021-6005945	NOTEST	0	1	1	no
XLOC_020268	-	chr10:5812021-6005945	NOTEST	0	1	1	no
XLOC_020269	-	chr10:5812021-6005945	NOTEST	0	1	1	no
XLOC_020270	-	chr10:5812021-6005945	NOTEST	0	1	1	no
XLOC_020270	-	chr10:5812021-6005945	NOTEST	0	1	1	no
XLOC_020271	-	chr10:5812021-6005945	NOTEST	0	1	1	no
XLOC_020272	-	chr10:5812021-6005945	NOTEST	0	1	1	no
XLOC_020273	-	chr10:5812021-6005945	NOTEST	0	1	1	no
XLOC_020274	-	chr10:5812021-6005945	NOTEST	0	1	1	no
XLOC_020275	-	chr10:5812021-6005945	NOTEST	0	1	1	no
XLOC_020276	-	chr10:5812021-6005945	NOTEST	0	1	1	no
XLOC_020277	-	chr10:5812021-6005945	NOTEST	0	1	1	no
XLOC_020278	-	chr10:5812021-6005945	NOTEST	0	1	1	no
XLOC_020279	-	chr10:5812021-6005945	NOTEST	0	1	1	no
XLOC_020280	-	chr10:5812021-6005945	NOTEST	0	1	1	no
XLOC_020281	-	chr10:5812021-6005945	NOTEST	0	1	1	no
XLOC_020282	-	chr10:5812021-6005945	NOTEST	0	1	1	no
XLOC_020283	-	chr10:5812021-6005945	NOTEST	0	1	1	no
XLOC_020284	-	chr10:5812021-6005945	NOTEST	0	1	1	no
XLOC_020285	-	chr10:5812021-6005945	NOTEST	0	1	1	no
XLOC_020286	-	chr10:5812021-6005945	NOTEST	0	1	1	no
XLOC_020287	-	chr10:5812021-6005945	NOTEST	0	1	1	no
XLOC_020288	-	chr10:6042950-6131585	NOTEST	0	1	1	no
XLOC_020289	-	chr10:6042950-6131585	NOTEST	0	1	1	no
XLOC_020290	-	chr10:6042950-6131585	NOTEST	0	1	1	no
XLOC_020291	-	chr10:6328276-6330107	NOTEST	0	1	1	no
XLOC_020292	-	chr10:6331265-6331717	NOTEST	0	1	1	no
XLOC_020293	-	chr10:6395402-6395511	NOTEST	0	1	1	no
XLOC_020294	-	chr10:6540714-6541692	NOTEST	0	1	1	no
XLOC_020295	-	chr10:6773233-6832569	NOTEST	0	1	1	no
XLOC_020296	-	chr10:6913864-6914262	NOTEST	0	1	1	no
XLOC_020297	-	chr10:7018078-7018968	NOTEST	0	1	1	no
XLOC_020298	-	chr10:7019966-7020626	NOTEST	0	1	1	no
XLOC_020299	-	chr10:7097553-7097871	NOTEST	0	1	1	no
XLOC_020300	-	chr10:7314718-7315972	NOTEST	0	1	1	no
XLOC_020301	-	chr10:7316096-7317729	NOTEST	0	1	1	no
XLOC_020302	-	chr10:7817779-7818584	NOTEST	0	1	1	no
XLOC_020303	-	chr10:7842608-7843530	NOTEST	0	1	1	no
XLOC_020304	-	chr10:7845033-7845837	NOTEST	0	1	1	no
XLOC_020305	-	chr10:8476934-8603150	NOTEST	0	1	1	no
XLOC_020306	-	chr10:8476934-8603150	NOTEST	0	1	1	no
XLOC_020307	-	chr10:8618543-8618671	NOTEST	0	1	1	no
XLOC_020308	-	chr10:8633845-8634804	NOTEST	0	1	1	no
XLOC_020309	-	chr10:8692229-8692962	NOTEST	0	1	1	no
XLOC_020310	-	chr10:8770003-8772344	NOTEST	0	1	1	no
XLOC_020311	-	chr10:9003817-9004492	NOTEST	0	1	1	no
XLOC_020312	-	chr10:9062414-9063339	NOTEST	0	1	1	no
XLOC_020313	-	chr10:9178024-9283219	NOTEST	0	1	1	no
XLOC_020314	-	chr10:9570038-9612965	NOTEST	0	1	1	no
XLOC_020315	-	chr10:9570038-9612965	NOTEST	0	1	1	no
XLOC_020316	-	chr10:9570038-9612965	NOTEST	0	1	1	no
XLOC_020317	-	chr10:9570038-9612965	NOTEST	0	1	1	no
XLOC_020318	-	chr10:9570038-9612965	NOTEST	0	1	1	no
XLOC_020319	-	chr10:9570038-9612965	NOTEST	0	1	1	no
XLOC_020320	-	chr10:9803730-9852544	NOTEST	0	1	1	no
XLOC_020321	-	chr10:9803730-9852544	NOTEST	0	1	1	no
XLOC_020322	-	chr10:9853179-9853879	NOTEST	0	1	1	no
XLOC_020323	-	chr10:9898434-9899075	NOTEST	0	1	1	no
XLOC_020324	-	chr10:9992608-10040959	NOTEST	0	1	1	no
XLOC_020325	-	chr10:9992608-10040959	NOTEST	0	1	1	no
XLOC_020326	-	chr10:9992608-10040959	NOTEST	0	1	1	no
XLOC_020327	-	chr10:9992608-10040959	NOTEST	0	1	1	no
XLOC_020328	-	chr10:9992608-10040959	NOTEST	0	1	1	no
XLOC_020329	-	chr10:9992608-10040959	NOTEST	0	1	1	no
XLOC_020330	-	chr10:9992608-10040959	NOTEST	0	1	1	no
XLOC_020331	-	chr10:9992608-10040959	NOTEST	0	1	1	no
XLOC_020332	-	chr10:10217996-10218605	NOTEST	0	1	1	no
XLOC_020333	-	chr10:10269905-10270705	NOTEST	0	1	1	no
XLOC_020334	-	chr10:10290714-10361133	NOTEST	0	1	1	no
XLOC_020335	-	chr10:10995751-10996852	NOTEST	0	1	1	no
XLOC_020336	-	chr10:10998759-10999643	NOTEST	0	1	1	no
XLOC_020337	-	chr10:11179857-11181070	NOTEST	0	1	1	no
XLOC_020338	-	chr10:11209197-11209636	NOTEST	0	1	1	no
XLOC_020339	-	chr10:11447075-11448444	NOTEST	0	1	1	no
XLOC_020340	-	chr10:11523433-11524093	NOTEST	0	1	1	no
XLOC_020341	-	chr10:11524434-11525392	NOTEST	0	1	1	no
XLOC_020342	-	chr10:11525702-11527390	NOTEST	0	1	1	no
XLOC_020343	-	chr10:11528099-11530449	NOTEST	0	1	1	no
XLOC_020344	-	chr10:11531290-11533165	NOTEST	0	1	1	no
XLOC_020345	-	chr10:11533265-11534447	NOTEST	0	1	1	no
XLOC_020346	-	chr10:11534786-11535949	NOTEST	0	1	1	no
XLOC_020347	-	chr10:11536001-11543112	NOTEST	0	1	1	no
XLOC_020348	-	chr10:11543384-11544043	NOTEST	0	1	1	no
XLOC_020349	-	chr10:11551706-11552226	NOTEST	0	1	1	no
XLOC_020350	-	chr10:11552577-11553513	NOTEST	0	1	1	no
XLOC_020351	-	chr10:11553744-11555160	NOTEST	0	1	1	no
XLOC_020352	-	chr10:11555750-11556582	NOTEST	0	1	1	no
XLOC_020353	-	chr10:11556711-11557516	NOTEST	0	1	1	no
XLOC_020354	-	chr10:11557663-11560053	NOTEST	0	1	1	no
XLOC_020355	-	chr10:11563750-11564580	NOTEST	0	1	1	no
XLOC_020356	-	chr10:11565634-11566231	NOTEST	0	1	1	no
XLOC_020357	-	chr10:11569694-11570040	NOTEST	0	1	1	no
XLOC_020358	-	chr10:11610424-11715541	NOTEST	0	1	1	no
XLOC_020358	-	chr10:11610424-11715541	NOTEST	0	1	1	no
XLOC_020359	-	chr10:11610424-11715541	NOTEST	0	1	1	no
XLOC_020360	-	chr10:11883789-11883937	NOTEST	0	1	1	no
XLOC_020361	-	chr10:11947309-11948090	NOTEST	0	1	1	no
XLOC_020362	-	chr10:11949271-11950913	NOTEST	0	1	1	no
XLOC_020363	-	chr10:12023548-12023792	NOTEST	0	1	1	no
XLOC_020364	-	chr10:12089370-12658810	NOTEST	0	1	1	no
XLOC_020365	-	chr10:12089370-12658810	NOTEST	0	1	1	no
XLOC_020366	-	chr10:12089370-12658810	NOTEST	0	1	1	no
XLOC_020367	-	chr10:12089370-12658810	NOTEST	0	1	1	no
XLOC_020368	-	chr10:12089370-12658810	NOTEST	0	1	1	no
XLOC_020369	-	chr10:12089370-12658810	NOTEST	0	1	1	no
XLOC_020370	-	chr10:12089370-12658810	NOTEST	0	1	1	no
XLOC_020371	-	chr10:12089370-12658810	NOTEST	0	1	1	no
XLOC_020372	-	chr10:12089370-12658810	NOTEST	0	1	1	no
XLOC_020373	-	chr10:12089370-12658810	NOTEST	0	1	1	no
XLOC_020374	-	chr10:12089370-12658810	NOTEST	0	1	1	no
XLOC_020375	-	chr10:12089370-12658810	NOTEST	0	1	1	no
XLOC_020376	-	chr10:12089370-12658810	NOTEST	0	1	1	no
XLOC_020377	-	chr10:12089370-12658810	NOTEST	0	1	1	no
XLOC_020378	-	chr10:12089370-12658810	NOTEST	0	1	1	no
XLOC_020379	-	chr10:12089370-12658810	NOTEST	0	1	1	no
XLOC_020380	-	chr10:12089370-12658810	NOTEST	0	1	1	no
XLOC_020381	-	chr10:12089370-12658810	NOTEST	0	1	1	no
XLOC_020382	-	chr10:12089370-12658810	NOTEST	0	1	1	no
XLOC_020383	-	chr10:12089370-12658810	NOTEST	0	1	1	no
XLOC_020384	-	chr10:12089370-12658810	NOTEST	0	1	1	no
XLOC_020385	-	chr10:12089370-12658810	NOTEST	0	1	1	no
XLOC_020386	-	chr10:12089370-12658810	NOTEST	0	1	1	no
XLOC_020387	-	chr10:12089370-12658810	NOTEST	0	1	1	no
XLOC_020388	-	chr10:12089370-12658810	NOTEST	0	1	1	no
XLOC_020389	-	chr10:12089370-12658810	NOTEST	0	1	1	no
XLOC_020390	-	chr10:12089370-12658810	NOTEST	0	1	1	no
XLOC_020391	-	chr10:12089370-12658810	NOTEST	0	1	1	no
XLOC_020392	-	chr10:12089370-12658810	NOTEST	0	1	1	no
XLOC_020393	-	chr10:12089370-12658810	NOTEST	0	1	1	no
XLOC_020394	-	chr10:12089370-12658810	NOTEST	0	1	1	no
XLOC_020395	-	chr10:12089370-12658810	NOTEST	0	1	1	no
XLOC_020396	-	chr10:12089370-12658810	NOTEST	0	1	1	no
XLOC_020397	-	chr10:12089370-12658810	NOTEST	0	1	1	no
XLOC_020398	-	chr10:12089370-12658810	NOTEST	0	1	1	no
XLOC_020399	-	chr10:12089370-12658810	NOTEST	0	1	1	no
XLOC_020400	-	chr10:12089370-12658810	NOTEST	0	1	1	no
XLOC_020401	-	chr10:12089370-12658810	NOTEST	0	1	1	no
XLOC_020402	-	chr10:12089370-12658810	NOTEST	0	1	1	no
XLOC_020403	-	chr10:12089370-12658810	NOTEST	0	1	1	no
XLOC_020404	-	chr10:12089370-12658810	NOTEST	0	1	1	no
XLOC_020405	-	chr10:12089370-12658810	NOTEST	0	1	1	no
XLOC_020406	-	chr10:12089370-12658810	NOTEST	0	1	1	no
XLOC_020407	-	chr10:12734605-12735178	NOTEST	0	1	1	no
XLOC_020408	-	chr10:12736276-12736938	NOTEST	0	1	1	no
XLOC_020409	-	chr10:12929762-12931005	NOTEST	0	1	1	no
XLOC_020410	-	chr10:12931121-12931779	NOTEST	0	1	1	no
XLOC_020411	-	chr10:12932037-12932730	NOTEST	0	1	1	no
XLOC_020412	-	chr10:13001162-13065662	NOTEST	0	1	1	no
XLOC_020413	-	chr10:13001162-13065662	NOTEST	0	1	1	no
XLOC_020414	-	chr10:13001162-13065662	NOTEST	0	1	1	no
XLOC_020415	-	chr10:13001162-13065662	NOTEST	0	1	1	no
XLOC_020416	-	chr10:13001162-13065662	NOTEST	0	1	1	no
XLOC_020417	-	chr10:13001162-13065662	NOTEST	0	1	1	no
XLOC_020418	-	chr10:13001162-13065662	NOTEST	0	1	1	no
XLOC_020419	-	chr10:13001162-13065662	NOTEST	0	1	1	no
XLOC_020420	-	chr10:13001162-13065662	NOTEST	0	1	1	no
XLOC_020421	-	chr10:13170548-13172414	NOTEST	0	1	1	no
XLOC_020422	-	chr10:13235881-13236208	NOTEST	0	1	1	no
XLOC_020423	-	chr10:13280721-13281602	NOTEST	0	1	1	no
XLOC_020424	-	chr10:13304782-13305932	NOTEST	0	1	1	no
XLOC_020425	-	chr10:13474723-13475133	NOTEST	0	1	1	no
XLOC_020426	-	chr10:13604695-13604895	NOTEST	0	1	1	no
XLOC_020427	-	chr10:13622309-13622683	NOTEST	0	1	1	no
XLOC_020428	-	chr10:13702840-13768987	NOTEST	0	1	1	no
XLOC_020429	-	chr10:13846097-13846660	NOTEST	0	1	1	no
XLOC_020430	-	chr10:14174144-14174479	NOTEST	0	1	1	no
XLOC_020431	-	chr10:14791837-14792987	NOTEST	0	1	1	no
XLOC_020432	-	chr10:15296208-15297096	NOTEST	0	1	1	no
XLOC_020433	-	chr10:15371653-15863082	NOTEST	0	1	1	no
XLOC_020434	-	chr10:15371653-15863082	NOTEST	0	1	1	no
XLOC_020435	-	chr10:15371653-15863082	NOTEST	0	1	1	no
XLOC_020436	-	chr10:15371653-15863082	NOTEST	0	1	1	no
XLOC_020437	-	chr10:15371653-15863082	NOTEST	0	1	1	no
XLOC_020438	-	chr10:15371653-15863082	NOTEST	0	1	1	no
XLOC_020439	-	chr10:15371653-15863082	NOTEST	0	1	1	no
XLOC_020440	-	chr10:15371653-15863082	NOTEST	0	1	1	no
XLOC_020441	-	chr10:15371653-15863082	NOTEST	0	1	1	no
XLOC_020442	-	chr10:15371653-15863082	NOTEST	0	1	1	no
XLOC_020443	-	chr10:15371653-15863082	NOTEST	0	1	1	no
XLOC_020444	-	chr10:15371653-15863082	NOTEST	0	1	1	no
XLOC_020445	-	chr10:15371653-15863082	NOTEST	0	1	1	no
XLOC_020446	-	chr10:15371653-15863082	NOTEST	0	1	1	no
XLOC_020447	-	chr10:15371653-15863082	NOTEST	0	1	1	no
XLOC_020448	-	chr10:15371653-15863082	NOTEST	0	1	1	no
XLOC_020449	-	chr10:15371653-15863082	NOTEST	0	1	1	no
XLOC_020450	-	chr10:15371653-15863082	NOTEST	0	1	1	no
XLOC_020451	-	chr10:15371653-15863082	NOTEST	0	1	1	no
XLOC_020452	-	chr10:15371653-15863082	NOTEST	0	1	1	no
XLOC_020453	-	chr10:15371653-15863082	NOTEST	0	1	1	no
XLOC_020454	-	chr10:15371653-15863082	NOTEST	0	1	1	no
XLOC_020455	-	chr10:15371653-15863082	NOTEST	0	1	1	no
XLOC_020456	-	chr10:15371653-15863082	NOTEST	0	1	1	no
XLOC_020457	-	chr10:15371653-15863082	NOTEST	0	1	1	no
XLOC_020458	-	chr10:15371653-15863082	NOTEST	0	1	1	no
XLOC_020459	-	chr10:15371653-15863082	NOTEST	0	1	1	no
XLOC_020460	-	chr10:15371653-15863082	NOTEST	0	1	1	no
XLOC_020461	-	chr10:15371653-15863082	NOTEST	0	1	1	no
XLOC_020462	-	chr10:15371653-15863082	NOTEST	0	1	1	no
XLOC_020463	-	chr10:15371653-15863082	NOTEST	0	1	1	no
XLOC_020464	-	chr10:15371653-15863082	NOTEST	0	1	1	no
XLOC_020465	-	chr10:15371653-15863082	NOTEST	0	1	1	no
XLOC_020466	-	chr10:15371653-15863082	NOTEST	0	1	1	no
XLOC_020467	-	chr10:15371653-15863082	NOTEST	0	1	1	no
XLOC_020468	-	chr10:15371653-15863082	NOTEST	0	1	1	no
XLOC_020469	-	chr10:15371653-15863082	NOTEST	0	1	1	no
XLOC_020470	-	chr10:15371653-15863082	NOTEST	0	1	1	no
XLOC_020471	-	chr10:15371653-15863082	NOTEST	0	1	1	no
XLOC_020472	-	chr10:15371653-15863082	NOTEST	0	1	1	no
XLOC_020473	-	chr10:15371653-15863082	NOTEST	0	1	1	no
XLOC_020474	-	chr10:16112201-16112526	NOTEST	0	1	1	no
XLOC_020475	-	chr10:16292204-16292869	NOTEST	0	1	1	no
XLOC_020476	-	chr10:16996891-16997352	NOTEST	0	1	1	no
XLOC_020477	-	chr10:16997875-17000996	NOTEST	0	1	1	no
XLOC_020478	-	chr10:17095168-17272465	NOTEST	0	1	1	no
XLOC_020479	-	chr10:17095168-17272465	NOTEST	0	1	1	no
XLOC_020480	-	chr10:17095168-17272465	NOTEST	0	1	1	no
XLOC_020481	-	chr10:17531701-17535315	NOTEST	0	1	1	no
XLOC_020482	-	chr10:17632324-17638101	NOTEST	0	1	1	no
XLOC_020483	-	chr10:17909142-17910072	NOTEST	0	1	1	no
XLOC_020484	-	chr10:17972631-17972833	NOTEST	0	1	1	no
XLOC_020485	-	chr10:18812930-18813086	NOTEST	0	1	1	no
XLOC_020486	-	chr10:18815958-18816192	NOTEST	0	1	1	no
XLOC_020487	-	chr10:19063251-19063679	NOTEST	0	1	1	no
XLOC_020488	-	chr10:19116991-19117696	NOTEST	0	1	1	no
XLOC_020489	-	chr10:19182044-19182699	NOTEST	0	1	1	no
XLOC_020490	-	chr10:19197631-19202349	NOTEST	0	1	1	no
XLOC_020491	-	chr10:19202598-19203061	NOTEST	0	1	1	no
XLOC_020550	-	chr11:1514454-1545392	NOTEST	0	1	1	no
XLOC_020563	-	chr11:1957628-1979258	NOTEST	0	1	1	no
XLOC_020616	-	chr11:3592318-3600433	NOTEST	0	1	1	no
XLOC_020624	-	chr11:4117318-4128266	NOTEST	0	1	1	no
XLOC_020627	-	chr11:4269528-4327617	NOTEST	0	1	1	no
XLOC_020627	-	chr11:4269528-4327617	NOTEST	0	1	1	no
XLOC_020634	-	chr11:5093923-5097830	NOTEST	0	1	1	no
XLOC_020644	-	chr11:5288852-5290920	NOTEST	0	1	1	no
XLOC_020691	-	chr11:7740613-7749399	NOTEST	0	1	1	no
XLOC_020693	-	chr11:7755526-7768581	NOTEST	0	1	1	no
XLOC_020698	-	chr11:8119359-8120312	NOTEST	0	1	1	no
XLOC_020730	-	chr11:10863116-10890747	NOTEST	0	1	1	no
XLOC_020730	-	chr11:10863116-10890747	NOTEST	0	1	1	no
XLOC_020735	-	chr11:11030963-11061173	NOTEST	0	1	1	no
XLOC_020774	-	chr11:12602286-12621467	NOTEST	0	1	1	no
XLOC_020811	-	chr11:13460254-13552387	NOTEST	0	1	1	no
XLOC_020820	-	chr11:13871047-13880966	NOTEST	0	1	1	no
XLOC_020861	-	chr11:17641258-17650302	NOTEST	0	1	1	no
XLOC_020862	-	chr11:17675208-17678152	NOTEST	0	1	1	no
XLOC_020862	-	chr11:17675208-17678152	NOTEST	0	1	1	no
XLOC_020880	-	chr11:19507249-19744159	NOTEST	0	1	1	no
XLOC_020887	-	chr11:20106493-20163681	NOTEST	0	1	1	no
XLOC_020887	-	chr11:20106493-20163681	NOTEST	0	1	1	no
XLOC_020913	-	chr11:81-7334	NOTEST	0	1	1	no
XLOC_020941	-	chr11:783461-841674	NOTEST	0	1	1	no
XLOC_020941	-	chr11:783461-841674	NOTEST	0	1	1	no
XLOC_020941	-	chr11:783461-841674	NOTEST	0	1	1	no
XLOC_020950	-	chr11:1012326-1070185	NOTEST	0	1	1	no
XLOC_020950	-	chr11:1012326-1070185	NOTEST	0	1	1	no
XLOC_020960	-	chr11:1759951-1782585	NOTEST	0	1	1	no
XLOC_020980	-	chr11:2537097-2538736	NOTEST	0	1	1	no
XLOC_020991	-	chr11:2935037-2942424	NOTEST	0	1	1	no
XLOC_021001	-	chr11:3198691-3227917	NOTEST	0	1	1	no
XLOC_021025	-	chr11:4269528-4327617	NOTEST	0	1	1	no
XLOC_021026	-	chr11:4269528-4327617	NOTEST	0	1	1	no
XLOC_021027	-	chr11:4269528-4327617	NOTEST	0	1	1	no
XLOC_021027	-	chr11:4269528-4327617	NOTEST	0	1	1	no
XLOC_021028	-	chr11:4341860-4346407	NOTEST	0	1	1	no
XLOC_021028	-	chr11:4341860-4346407	NOTEST	0	1	1	no
XLOC_021047	-	chr11:5436528-5451103	NOTEST	0	1	1	no
XLOC_021055	-	chr11:6141653-6146288	NOTEST	0	1	1	no
XLOC_021055	-	chr11:6141653-6146288	NOTEST	0	1	1	no
XLOC_021072	-	chr11:6569569-6572227	NOTEST	0	1	1	no
XLOC_021121	-	chr11:9406524-9424571	NOTEST	0	1	1	no
XLOC_021121	-	chr11:9406524-9424571	NOTEST	0	1	1	no
XLOC_021131	-	chr11:10274843-10292916	NOTEST	0	1	1	no
XLOC_021147	-	chr11:10748873-10755521	NOTEST	0	1	1	no
XLOC_021161	-	chr11:11225061-11226442	NOTEST	0	1	1	no
XLOC_021179	-	chr11:11654720-11663795	NOTEST	0	1	1	no
XLOC_021189	-	chr11:12028097-12028802	NOTEST	0	1	1	no
XLOC_021205	-	chr11:12436426-12439666	NOTEST	0	1	1	no
XLOC_002310	-	Bm_scaf1208:508-623	NOTEST	0	1	1	no
XLOC_021267	-	chr11:15723111-15726472	NOTEST	0	1	1	no
XLOC_021322	-	chr11:19507249-19744159	NOTEST	0	1	1	no
[truncated: 49,036 more rows]
