# Supplementary material for: Refining a steroidogenic model: an analysis of RNA-seq datasets from insect prothoracic glands
Source: BMC Genomics. 2018 Jul 13;19:537. doi: 10.1186/s12864-018-4896-2 (PMC6045881; doi:10.1186/s12864-018-4896-2)
Supplement: Supplementary file 9 — Table S8. Tabulation of 10,744 orthologous genes between Bombyx mori and Drosophila melanogaster. Data was integrated from OrthoDB [107], g:Orth [40], OrthoMCL [108] and manually curated, literature-based data. The final dataset was enriched with the phenotypic data derived from gene silencing by RNAi in an RG-specific manner [32] (column P to S) and RNA-seq data from Dm [31] (column T to V). (XLSX 2049 kb) [file 12864_2018_4896_MOESM9_ESM.xlsx]

## Sheet: Sheet3
Bombyx mori gene ID	Cross-reference EnsemblMetazoa	Status	Cufflinks value:Day 0 of the 5th instar	Cufflinks value:Day 6 of the 5th instar	Significant fold change between Day 0 and Day 6	Protein description	natural normalized mean counts Day 0	log2 normalized mean counts Day 0	rpgm normalized mean counts Day 0	natural normalized mean counts Day 6	log2 normalized mean counts Day 6	rpgm normalized mean counts Day 6	GenBank best hit	Similarity %	Orthologue Flybase ID	Phenotype	Orthologue gene symbol	Orthologue CG number	Celera FPKM	CNS FPKM	significant
-	BGIBMGA000180	OK	1.33849	1.45658	no	serine/threonine-protein kinase/endoribonuclease IRE1-like, partial							XP_004927312.1	97468	FBgn0261984	NOP	CG4583	CG4583
-	BGIBMGA000506	OK	28.8006	17.6474	yes	lysophospholipase-like protein 1							XP_004929916.2	100000	FBgn0037842	NOP	CG6567	CG6567	27.7645	9.60854	yes
-	BGIBMGA000593	OK	2.15571	3.36765	no	hikaru genki							NP_001108468.1	53191	FBgn0010114	NOP	hig	CG2040	0.482317	59.3037	yes
-	BGIBMGA000725	NOTEST	0.269803	0.0526476	no	multidrug resistance protein homolog 49-like							XP_004929924.1	100000	FBgn0004512	NOP	Mdr49	CG3879	2.0782	5.7658	yes
-	BGIBMGA001014	OK	102.904	60.7513	yes	transmembrane protein 184B isoform X2							XP_004931550.1	100000	FBgn0032172	NOP	CG5850	CG5850	91.9077	24.5186	yes
-	BGIBMGA001031	OK	33.2953	19.349	yes	uncharacterized protein LOC105842136							NP_001037295.1	30435	FBgn0004028		wupA		24.8217	18.8485	no
-	BGIBMGA001152	OK	0.16187	0.48031	no	proton-coupled amino acid transporter 4-like							XP_012547324.1	100000	FBgn0036211	NOP	CG5565	CG5946	0.0572138	0.169739	no
-	BGIBMGA001639	OK	6.68055	3.75638	yes	uncharacterized protein LOC101744349							XP_004922340.1	100000	FBgn0026150		ApepP		82.7209	39.6138	yes
-	BGIBMGA001644	OK	3.50182	2.7414	no	piggyBac transposable element-derived protein 4-like, partial							XP_004934259.1	97203	FBgn0261618	NOP	larp	CG42551	23.4222	59.0882	yes
-	BGIBMGA001966	OK	0.142103	1.31046	yes	rho-related BTB domain-containing protein 1-like							XP_004933789.2	100000	FBgn0010548	NOP	Aldh-III	CG11140	94.9988	85.7426	no
-	BGIBMGA002318	OK	3.15346	15.5932	yes	high temperature requirement protein A2							NP_001191410.1	96708	FBgn0038233	NOP	HtrA2	CG8464	106.881	5.69532	yes
-	BGIBMGA002348	OK	19.3243	25.9105	no	elongation factor Ts							NP_001040359.1	99259	FBgn0032646	minor delay	CG6412	CG6412	34.8026	49.6827	yes
-	BGIBMGA002359	OK	4.53524	4.47706	no	uncharacterized protein LOC105841711							XP_012546308.1	49038	FBgn0040285	NOP	Scamp	CG9195	129.947	82.5759	yes
-	BGIBMGA002513	OK	0.214065	0.488488	no	uncharacterized protein LOC101736774							XP_012550145.1	100000	FBgn0039479	NOP	CG14257	CG14257	0.892205	1.26545	no
-	BGIBMGA002547	OK	10.6611	22.1726	yes	hemocytin							NP_001104817.1	97947	FBgn0013997	NOP	Nrx-IV	CG6827	70.8239	59.6363	no
-	BGIBMGA002571	OK	6.18087	5.86224	no	gastrula zinc finger protein XlCGF17							XP_004927791.1	100000	FBgn0037120	NOP	CG11247	CG11247	30.6577	57.0099	yes
-	BGIBMGA002647	NOTEST	0	0.0687973	no	erythrocyte carbonic anhydrase							NP_001040186.1	40984	FBgn0027844	NOP	CAH1	CG7820	6.47382	19.255	yes
-	BGIBMGA002650	OK	8.01737	16.6772	yes	hydroxymethylglutaryl-CoA lyase							NP_001040133.1	100000	FBgn0031877	delay	CG10399	CG10399	19.2309	1.65684	yes
-	BGIBMGA002661	OK	0.037963	1.05599	no								NP_001104810.1	28261	FBgn0053087	NOP	CG33087	CG33087	10.366	23.7135	yes
-	BGIBMGA002895	OK	14.3408	9.9967	yes	pre-mRNA-splicing factor ATP-dependent RNA helicase PRP16-like							XP_004932975.2	99744	FBgn0086895	L3 arrest	pea	CG8241	8.257	12.7361	yes
-	BGIBMGA002910	OK	4.13576	3.78562	no	sodium-independent sulfate anion transporter-like isoform X1							XP_004933618.1	100000	FBgn0039736	NOP	CG7912	CG7912	1.06052	1.31632	no
-	BGIBMGA002945	OK	0.258449	0.314866	no								NP_001037610.1	33333	FBgn0011693	NOP	Pdh	CG4899	0.28923	0.549974	no
-	BGIBMGA002989	OK	1.34057	1.33956	no	uncharacterized protein LOC101746773							XP_004930970.1	52632	FBgn0039331	NOP	CG11913	CG11913	0.0253272	0	no
-	BGIBMGA003017	OK	0.251915	0.417323	no	uncharacterized protein LOC101735861							XP_012553029.1	100000	FBgn0031188		CG14613		20.8128	27.4884	no
-	BGIBMGA003263	OK	1.3317	2.38787	no								XP_012544862.1	33333	FBgn0004875	NOP	enc	CG10847	11.7075	61.7038	yes
-	BGIBMGA003350	OK	0.576078	0.485129	no								XP_012552803.1	43333	FBgn0030091	NOP	CG7065	CG7065	16.4279	24.4842	yes
-	BGIBMGA003437	OK	0.726116	2.98809	yes	solute carrier family 22 member 3-like isoform X2							XP_012552869.1	100000	FBgn0035645	NOP	CG5592	CG5592	0	0	no
-	BGIBMGA003448	OK	0.484247	0.112005	no	lachesin-like							XP_012548770.1	96939	FBgn0052791	NOP	CG32791	CG32791	0.393541	2.29892	yes
-	BGIBMGA003636	NOTEST	0.282666	0.137684	no								XP_004930268.1	27660	FBgn0035206	NOP	CG9186	CG9186	66.5574	17.5121	yes
-	BGIBMGA003656	OK	0.10269	0.348086	no								NP_001040113.1	27869	FBgn0000566	NOP	Eip55E	CG5345	108.041	33.2822	yes
-	BGIBMGA003717	OK	5.19178	2.17918	no								XP_012549268.1	24615	FBgn0003071	NOP	Pfk	CG4001	47.4255	44.9938	no
-	BGIBMGA003727	OK	1.00948	2.61211	yes	exostosin-2-like							XP_012547080.1	100000	FBgn0265974		ttv		14.6346	17.797	no
-	BGIBMGA003740	OK	0.413182	0.0740927	yes								XP_012546573.1	33333	FBgn0033644	NOP	CG8234	CG8234	0.244627	1.36104	no
-	BGIBMGA003825	OK	28.302	51.5435	yes								XP_012546091.1	33333	FBgn0004380	NOP	Klp64D	CG10642	13.1152	33.6633	yes
-	BGIBMGA004176	NOTEST	0.23802	0.0660544	no	alpha-protein kinase 1							XP_012544175.1	100000	FBgn0034022	NOP	CG12964	CG12964	0.560946	0.828608	no
-	BGIBMGA004191	OK	0.504786	0.898945	no	uncharacterized protein LOC105842017							XP_012544171.1	29412	FBgn0034802	NOP	CG3800	CG3800	447.543	2060.67	yes
-	BGIBMGA004622	NOTEST	0.188758	0.113296	no								NP_001091806.1	44444	FBgn0032228	NOP	CG5367	CG5367	1.9214	0.0799142	no
-	BGIBMGA004752	OK	0.63944	0.462602	no	uncharacterized protein LOC105842638							XP_012552211.1	100000	FBgn0038156	NOP	CG14372	CG14372	75.1518	19.1377	yes
-	BGIBMGA004848	OK	27.0941	29.9407	no	nucleoporin GLE1 isoform X1	153	7.26591	0.412186	170	7.41217	0.456989	XP_004923353.1	100000	FBgn0033316	NOP	CG14749	CG14749	11.1056	12.3548	no
-	BGIBMGA004944	OK	1.25777	1.42811	no	uncharacterized protein LOC105842708							XP_012552393.1	100000	FBgn0017578	NOP	Max	CG9648	25.3175	34.3704	no
-	BGIBMGA004952	OK	42.6311	52.5673	no	G-protein coupled receptor Mth2-like	745	9.52905	0.83203	897	9.80738	1.00186	XP_004924492.1	100000	FBgn0037960	NOP	mthl5	CG6965	42.7396	6.6644	yes
-	BGIBMGA004994	OK	0.0998187	0.689127	yes								NP_001040388.1	63636	FBgn0026373	L3 arrest	RpII33	CG7885	22.8826	68.7812	yes
-	BGIBMGA005005	OK	0.4144	0.570656	no	zinc transporter ZIP2-like							XP_012545277.1	100000	FBgn0033097	NOP	CG9430	CG9430	0	0	no
-	BGIBMGA005168	OK	19.5244	13.1979	no	helicase SKI2W							XP_012544843.1	100000	FBgn0039117	NOP	tst	CG10210	13.9907	19.0111	yes
-	BGIBMGA005237	OK	1.10865	0.826445	no	uncharacterized protein LOC101735560							XP_012546148.1	36634	FBgn0250908	NOP	beat-VII	CG42242	0.391908	11.1927	yes
-	BGIBMGA005287	OK	0.46073	0.593862	no	tyramine beta hydroxylase precursor							NP_001243923.1	100000	FBgn0010329	NOP	Tbh	CG1543	0.277933	4.15518	yes
-	BGIBMGA005593	OK	14.4481	14.6023	no	signal recognition particle subunit SRP68-like, partial							XP_012547096.1	100000	FBgn0035947	L3 arrest	Srp68	CG5064	61.3806	27.576	yes
-	BGIBMGA005838	OK	39.48	31.9093	no								XP_004926932.1	31.373	FBgn0032388	L3 arrest	CG6686	CG6686	22.3882	52.513	yes
-	BGIBMGA006292	NOTEST	0.274809	0.0949888	no								NP_001037548.1	42424	FBgn0038903	L3 arrest	RpI12	CG13418	6.13276	4.63148	no
-	BGIBMGA006424	OK	0.296734	0.41292	no								NP_001182135.1	55556	FBgn0039175	L3 arrest	CG5706	CG5706	45.0062	33.8276	yes
-	BGIBMGA006634	OK	0.535406	0.178442	no								XP_004930368.1	52174	FBgn0034447	NOP	CG7744	CG7744	46.7273	11.5711	yes
-	BGIBMGA006869	OK	9.69052	3.53173	yes	uncharacterized protein LOC101742249 isoform X1							XP_012544721.1	100000	FBgn0030309	NOP	CG1572	CG1572	222.319	82.4389	yes
-	BGIBMGA006874	OK	0.0869806	0.333781	no								NP_001036861.1	52941	FBgn0250907		Cht3		268.116	27.2025	yes
-	BGIBMGA007114	OK	69.0874	92.2568	yes	eukaryotic translation initiation factor 3 subunit B-like, partial							XP_012552433.1	100000	FBgn0034237	L2 arrest	eIF3-S9	CG4878	304.674	203.661	yes
-	BGIBMGA007195	OK	6.58657	0.699258	yes	cytochrome P450 4C1-like							XP_012552338.1	100000	FBgn0033397	NOP	Cyp4p3	CG10843	0.0747177	0.0569545	no
-	BGIBMGA007210	OK	0.222057	1.68002	yes	ATP-dependent Clp protease ATP-binding subunit clpX-like, mitochondrial							XP_004925076.1	53488	FBgn0038745	NOP	CG4538	CG4538	54.8841	97.9626	yes
-	BGIBMGA007221	OK	11.6812	10.724	no	ATP-binding cassette sub-family A member 3-like	589	9.20346	0.0912379	522	9.02464	0.0808535	XP_004925910.2	100000	FBgn0036747	NOP	CG6052	CG6052	0.00442481	0.025307	no
-	BGIBMGA007247	NOTEST	0.19983	0.267478	no								XP_012546560.1	50000	FBgn0036059	NOP	nudE	CG8104	30.3413	25.9547	no
-	BGIBMGA007359	OK	28.6565	18.4589	no	transcription initiation factor TFIID subunit 9							XP_004923952.1	100000	FBgn0000617		e(y)1		29.4076	43.3891	yes
-	BGIBMGA007393	OK	127.246	158.092	no	high mobility group protein D-like							XP_004923937.1	100000	FBgn0010228	NOP	HmgZ	CG17921	183.265	337.678	yes
-	BGIBMGA007462	OK	0.0960071	1.44	no								XP_012545934.1	94737	FBgn0031307	NOP	CG4726	CG4726	248.023	61.8033	yes
-	BGIBMGA007470	OK	28.3462	27.32	no	uncharacterized protein LOC101745482							XP_004928575.1	100000	FBgn0031820	NOP	dlp	CG9537	22.1734	23.8772	no
-	BGIBMGA007513	OK	3.88181	1.75119	no								XP_004924663.1	64.706	FBgn0039302	NOP	Nup358	CG11856	49.9051	77.5211	yes
-	BGIBMGA007782	OK	27.7021	22.8803	no	uncharacterized protein LOC101736537							XP_004928512.1	100000	FBgn0038584	minor delay	CG7175	CG7175	15.1378	5.08977	yes
-	BGIBMGA007799	OK	10.4576	7.52052	no	Fanconi anemia, complementation group D2							NP_001233147.1	98805	FBgn0038827	NOP	Fancd2	CG17269	7.43022	6.36502	no
-	BGIBMGA008060	OK	12.5929	17.9505	no	aminopeptidase N precursor							NP_001254654.1	83582	FBgn0259237	NOP	CG42335	CG42335	0.0222929	0	no
-	BGIBMGA008154	OK	3.87142	3.38996	no	uncharacterized protein LOC105842665, partial							XP_012552295.1	100000	FBgn0261276	NOP	CG8479	CG8479	45.4288	48.8513	no
-	BGIBMGA008238	HIDATA	0	0.220998	no	plexin A3							XP_004926833.1	41667	FBgn0025741	NOP	plexA	CG11081	129.859	63.9882	yes
-	BGIBMGA008293	OK	0.109998	0.49837	no	uncharacterized protein LOC101740927							XP_004928454.2	100	FBgn0030245	NOP	CG1637	CG1637	110.925	44.434	yes
-	BGIBMGA008322	OK	0.434476	0.535302	no	G-protein coupled receptor moody							XP_004928434.1	100000	FBgn0025632	NOP	CG4313	CG4313	2.36246	5.35876	no
-	BGIBMGA008407	OK	0.370028	0.345563	no								XP_012547464.1	48889	FBgn0003048	delay	pcx	CG3443	18.7106	11.8379	yes
-	BGIBMGA008423	OK	0.703826	0.990437	no								XP_012547468.1	44828	FBgn0039478	NOP	Nep5	CG6265	0.0503777	0.0376518	no
-	BGIBMGA008898	OK	2.49019	2.47929	no	ATP-dependent DNA helicase PIF1							XP_004931751.1	40000	FBgn0031540	NOP	CG3238	CG3238	8.3167	4.71408	yes
-	BGIBMGA008989	OK	17.5649	21.8601	no	uncharacterized protein LOC101745979							XP_004931754.1	100000	FBgn0261787	NOP	CG2478	CG2478	12.342	10.0459	no
-	BGIBMGA009049	OK	5.60275	8.93371	yes	protein patched isoform X1							XP_004930076.1	100000	FBgn0024320	L1 arrest	Npc1a	CG5722	5478.8	48.2012	yes
-	BGIBMGA009220	OK	0.725909	0.0483872	no	uncharacterized protein LOC101736122 isoform X1							XP_004922708.2	100000	FBgn0021979	L1, L2 arrest	L(2)K09913	CG3082	212.072	288.583	yes
-	BGIBMGA009335	NOTEST	0.207074	0.304125	no								XP_004923839.2	33333	FBgn0039862	NOP	kek6	CG1804	1.42562	25.4318	yes
-	BGIBMGA009461	OK	1.05832	3.43331	no	TNF receptor-associated factor 4 isoform X2	7	3.04907	0.00807636	57	5.85338	0.0631424	XP_012549507.1	99333	FBgn0030748	NOP	Traf-like	CG4394	1.45456	0.122614	no
-	BGIBMGA009578	OK	4.07493	5.65035	no	probable ATP-dependent RNA helicase DHX35 isoform X1							XP_012546226.1	100000	FBgn0033160	NOP	CG11107	CG11107	57.6624	37.3993	yes
-	BGIBMGA009901	OK	2.89069	3.75605	no	uncharacterized protein LOC105841836							XP_012553420.1	56.25	FBgn0033948	NOP	CG12863	CG12863	7.89809	11.7996	no
-	BGIBMGA009952	OK	0.0681288	0.445731	no	uncharacterized protein LOC101740362							XP_012545408.1	100000	FBgn0039089	NOP	beat-IV	CG10152	0.419894	10.9183	yes
-	BGIBMGA010236	OK	60.0216	38.6637	yes	FAM206 family protein CG9288							XP_004931332.1	100000	FBgn0032287	NOP	CG6415	CG6415	0.814161	0.206241	no
-	BGIBMGA010283	OK	0.0218997	0.365198	no	cilia- and flagella-associated protein 61							NP_001091840.1	50000	FBgn0024191	L3 arrest	sip1	CG7238	6.51503	11.6017	yes
-	BGIBMGA010360	OK	14.867	8.17971	no	PR domain zinc finger protein 10-like isoform X1	1032	9.99541	0.0863227	927	9.8563	0.0775427	XP_004929520.1	100000	FBgn0031214	NOP	CG11374	CG11374	1.48756	0.749488	no
-	BGIBMGA010578	OK	4.09925	8.37088	yes								XP_004929507.1	34483	FBgn0032729	NOP	CG10639	CG10639	15.8675	10.7334	no
-	BGIBMGA010670	OK	24.5832	23.7704	no	pre-mRNA-processing factor 40 homolog A isoform X2							XP_012545293.1	100000	FBgn0031492	NOP	CG3542	CG3542	17.0529	45.737	yes
-	BGIBMGA010744	OK	42.2656	47.5077	no	zinc finger protein on ecdysone puffs isoform X2	4995	12.2786	1.38548	5400	12.3983	1.49792	XP_012551670.1	99115	FBgn0004401	NOP	Pep	CG6143	245.125	980.09	yes
-	BGIBMGA010840	OK	17.5985	29.0784	no	MLE protein							NP_001093309.1	100000	FBgn0002774	NOP	mle	CG11680	32.3133	46.8499	yes
-	BGIBMGA010869	OK	2.60783	0.994935	yes	uncharacterized protein LOC105841352							XP_012544225.1	100000	FBgn0014073	NOP	Tie	CG7525	8.81412	2.48219	yes
-	BGIBMGA010922	OK	0.318738	0.410717	no	elongation of very long chain fatty acids protein 4-like isoform X2							XP_004933775.2	100000	FBgn0260942	NOP	bond	CG6921	210.181	6.06857	yes
-	BGIBMGA011028	OK	0.338163	0.0641388	yes	apaf-1 protein isoform X1							NP_001186937.1	65789	FBgn0263864	NOP	CG6829	CG6829	25.0503	14.0245	yes
-	BGIBMGA011067	OK	0.125797	1.06838	no								XP_012552773.1	26966	FBgn0004514	NOP	CG7485	CG7485
-	BGIBMGA011109	OK	10.5922	5.75439	no	CD63 antigen-like isoform X1							XP_012545682.1	54167	FBgn0033124	NOP	Tsp42Ec	CG12847	0.370443	0.127951	no
-	BGIBMGA011311	OK	455.377	122.547	yes	putative serine/threonine-protein kinase haspin homolog							XP_012549826.1	100000	FBgn0046706		Haspin		0	0	no
-	BGIBMGA011601	NOTEST	0.0346753	0.260304	no	alanine--glyoxylate aminotransferase 2, mitochondrial-like							XP_004931615.1	100000	FBgn0037186	NOP	CG11241	CG11241	39.7307	4.45661	yes
-	BGIBMGA012092	OK	0.619172	0.539423	no								XP_012551606.1	40000	FBgn0262870	NOP	axo	CG43225	22.1895	18.6024	no
-	BGIBMGA012103	OK	1.71707	2.68219	yes								XP_004932924.1	34146	FBgn0015553	NOP	tos	CG10387	3.26389	5.54231	no
-	BGIBMGA012145	OK	22.5571	17.5711	no	probable tyrosyl-DNA phosphodiesterase							XP_004925125.1	100000	FBgn0260817	NOP	gkt	CG8825	13.9267	8.46636	yes
-	BGIBMGA012223	OK	0.663378	0.578556	no								XP_004933193.1	50000	FBgn0024992		CG2658		17.1225	11.5544	yes
-	BGIBMGA012231	OK	10.8498	13.1944	no	longitudinals lacking protein-like							XP_004929352.1	100000	FBgn0004870	NOP	bab1	CG9097	0.307415	10.8949	yes
-	BGIBMGA012323	OK	0.67354	0.650962	no								XP_012551725.1	22764	FBgn0030753	NOP	CG4420	CG4420	50.41	65.2922	yes
-	BGIBMGA012653	OK	1.32191	0.578208	no	30K protein 14	163	7.31912	0.105229	27	4.79744	0.0174306	XP_004927006.1	36667	FBgn0033757	NOP	muskelin	CG8811	7.52471	9.04075	no
-	BGIBMGA013006	NOTEST	0.126228	0.288261	no	glucose dehydrogenase [FAD, quinone]-like							XP_004929514.1	100000	FBgn0030587	NOP	CG9522	CG9522	2.60648	0.727348	no
-	BGIBMGA013129	OK	3.70932	3.42343	no								XP_004926882.1	23684	FBgn0051148	NOP	CG31148	CG31148	0.13719	0	no
-	BGIBMGA013226	OK	0.672048	0.67917	no								XP_012552381.1	28788	FBgn0000562	NOP	egl	CG4051	17.2465	10.6604	yes
-	BGIBMGA013394	OK	5.80182	6.96267	no	protein MON2 homolog							XP_012547094.1	100000	FBgn0031985	NOP	CG8683	CG8683	24.6446	22.502	no
-	BGIBMGA013417	OK	2.26755	0.502198	yes	filamin-A-like							XP_012552432.1	100000	FBgn0014141	NOP	cher	CG3937	40.2572	25.6094	yes
-	BGIBMGA013527	OK	0.751404	0.15772	yes	feline leukemia virus subgroup C receptor-related protein 1-like, partial							XP_004933991.1	100000	FBgn0033196	NOP	CG1358	CG1358	0.556808	10.4461	yes
-	BGIBMGA013635	OK	118.142	109.989	no	FK506-binding protein 59-like, partial							NP_001036992.1	90647	FBgn0029174	NOP	FKBP59	CG4535	757.028	162.018	yes
-	BGIBMGA014041	OK	32.134	34.5878	no	selT-like protein, partial							XP_004921538.2	100000	FBgn0031670	NOP	CG3887	CG3887	620.329	186.691	yes
-	BGIBMGA014067	OK	3.19299	2.7547	no	regulation of nuclear pre-mRNA domain-containing protein 2-like							XP_004933580.2	100000	FBgn0032688	NOP	CG15160	CG15160	11.9769	16.1166	yes
-	BGIBMGA014198	OK	1.12503	0.507128	no	apyrase-like							XP_012548252.1	92784	FBgn0259101	NOP	CG42249	CG42249	256.429	0.389115	yes
-	BGIBMGA014224	OK	3.21043	3.54274	no	protein yellow-like							XP_004922201.2	99595	FBgn0032601	NOP	yellow-b	CG17914	249.384	6.33636	yes
-	BGIBMGA014231	NOTEST	0.146005	0.265758	no								NP_001037436.1	52632	FBgn0010414	NOP	SerT	CG4545	0.764147	4.2782	yes
-	BGIBMGA014236	OK	3.65083	3.51475	no	uncharacterized protein LOC101740706, partial							XP_004921545.1	100000	FBgn0033926	NOP	Arc1	CG12505	542.723	376.566	yes
BMgn000001	BGIBMGA000001	OK	3.95176	5.40757	no	putative homeodomain transcription factor, partial	484	8.91957	0.145858	824	9.68251	0.248593	XP_004933829.3	100000	FBgn0028579	NOP	phtf	CG3268	25.4762	12.3052	yes
BMgn000002	BGIBMGA000002	OK	6.32904	10.0851	no	uncharacterized protein LOC101745378	3803	11.8915	0.184227	3178	11.6337	0.15395	XP_021203610.1	82766	FBgn0019960	NOP	CG6455	CG6455	55.2896	48.333	no
BMgn000006	BGIBMGA000006														FBgn0037428	NOP	Osi18	CG1169	0.0151629	0	no
BMgn000007	BGIBMGA000600	NOTEST	0	0	no	Uncharacterized protein	0	0	NA	0	0	NA	XP_012548884.1	34.783	FBgn0003416	NOP	sl	CG4200	14.415	3.50689	yes
BMgn000008	BGIBMGA000008														FBgn0037418	major delay	Osi11	CG15596	0	0	no
BMgn000009	BGIBMGA000009	NOTEST	5.99698e-07	0.0125538	no	uncharacterized protein LOC101741521	68	6.10467	0.00727039	43	5.45612	0.00463309	XP_004926117.1	100000	FBgn0037415	NOP	Osi8	CG15591	0	0	no
BMgn000010	BGIBMGA000010	NOTEST	0.00861414	0	no	osiris 9 precursor	0	0	NA	0	0	NA	NP_001129360.1	100000	FBgn0037416	NOP	Osi9	CG15592	0.914211	0.320509	no
BMgn000011	BGIBMGA000011	NOTEST	0	0.00825702	no	uncharacterized protein LOC101741384	0	0.333333	4.72411e-05	2	1.19499	0.000283447	XP_004926116.1	100000	FBgn0037416	NOP	Osi9	CG15592	0.914211	0.320509	no
BMgn000012	BGIBMGA000012	NOTEST	0	0.030684	no	uncharacterized protein LOC101741004	0	0.333333	6.38325e-05	3	1.54795	0.00051066	XP_004926114.2	99615	FBgn0037416	NOP	Osi9	CG15592	0.914211	0.320509	no
BMgn000013	BGIBMGA000013	NOTEST	0	0.00930733	no	uncharacterized protein LOC101740726	4	1.96896	0.000409584	8	3.16395	0.000819169	XP_004926112.1	100000	FBgn0037416	NOP	Osi9	CG15592	0.914211	0.320509	no
BMgn000016	BGIBMGA000016	OK	0.10801	3.07538	no	neuropeptide receptor A4	174	7.42945	0.00208473	261	8.02626	0.0031291	NP_001127739.1	100000	FBgn0037408	L3 arrest	CG1147	CG1147	2.13013	3.40669	no
BMgn000025	BGIBMGA000025	OK	0.154561	6.192	yes	uncharacterized protein LOC101743499	27	4.76137	0.00257462	486	8.92015	0.0463113	XP_004926131.1	100000	FBgn0037409	NOP	CG15589	CG15589	0.9665	0.51449	no
BMgn000028	BGIBMGA000028	OK	0.0799824	23.6935	no	uncharacterized protein LOC101738974	4	2.16395	0.00126874	483	8.91553	0.167013	XP_004926099.1	100000	FBgn0037664	delay	CG8420	CG8420	18.7376	4.93684	yes
BMgn000029	BGIBMGA000029														FBgn0029148	NOP	NHP2	CG5258	68.4318	38.2273	yes
BMgn000030	BGIBMGA000030	OK	0.302234	2.50911	yes	alpha-sarcoglycan isoform X1	55	5.73537	0.00477146	386	8.58752	0.0336621	XP_012545774.2	100000	FBgn0032013	NOP	Scgalpha	CG7851	1.70178	7.52147	yes
BMgn000031	BGIBMGA000031	OK	0.0580775	1.73112	yes	ebony protein	41	5.3603	0.00267327	163	7.30661	0.0106496	BAH11147.1	98788	FBgn0000527	NOP	e	CG3331	0.355583	20.7753	yes
BMgn000032	BGIBMGA000032	OK	3.5394	4.06028	no	type I inositol 1,4,5-trisphosphate 5-phosphatase isoform X2	555	9.06301	0.03098	564	9.13475	0.0314827	XP_012545779.1	100000	FBgn0259178	NOP	5PtaseI	CG42283	10.1529	9.57835	no
BMgn000033	BGIBMGA000033	OK	0.203718	1.15704	yes	rho-related BTB domain-containing protein 1-like	31	4.93449	0.00363243	116	6.85009	0.0134091	XP_012545770.1	100000	FBgn0036980	NOP	RhoBTB	CG5701	46.0806	31.4495	yes
BMgn000034	BGIBMGA000034	NOTEST	0.0182779	0.0663492	no	ADP-ribosylation factor-like protein 3	20	4.32072	0.00468055	26	4.72674	0.00608472	XP_021203615.1	100000	FBgn0038916	NOP	dnd	CG6560	0.176197	1.49936	no
BMgn000042	BGIBMGA000042	NOTEST	0	0	no	uncharacterized protein LOC101740364 isoform X2	13	3.7664	0.000579786	13	3.69138	0.000579786	XP_004926109.1	100000	FBgn0037411	NOP	Osi3	CG1150	0.0306954	0.0948343	no
BMgn000043	BGIBMGA000043	NOTEST	0	0	no	Uncharacterized protein	179	7.48162	0.030741	108	6.7542	0.0185249	XP_021203620.1	100000	FBgn0037413	NOP	Osi5	CG15590	0.152537	0	no
BMgn000044	BGIBMGA000044	OK	0.0209678	2.24577	no	osiris 7 precursor	1	0.666667	0.000644122	62	5.95421	0.0595813	NP_001136223.1	100000	FBgn0037414	NOP	Osi7	CG1153	0.317775	1.17566	yes
BMgn000045	BGIBMGA000045	NOTEST	0	0	no	uncharacterized protein LOC101740865	1	0.528321	0.000124541	1	0.666667	0.000124541	XP_004926113.1	100000	FBgn0037416	NOP	Osi9	CG15592	0.914211	0.320509	no
BMgn000046	BGIBMGA000046	NOTEST	0	0	no	uncharacterized protein LOC101744363	48	5.60357	0.00714107	48	5.58621	0.00724095	XP_004926136.1	100000	FBgn0037417	NOP	Osi10	CG15593	0	0	no
BMgn000047	BGIBMGA000047	OK	0.267629	0.364695	no	uncharacterized protein LOC101741662	19	4.26263	0.00103715	42	5.40546	0.00231507	XP_004926118.1	100000	FBgn0037419	NOP	Osi12	CG1154	0.012071	0.495053	no
BMgn000048	BGIBMGA000048	NOTEST	0	0.0139685	no	uncharacterized protein LOC105841625	0	0.333333	0.000104037	0	0.333333	0.000104037	XP_021203609.1	100000	FBgn0037421	NOP	CG15594	CG15594	0.00612557	0	no
BMgn000049	BGIBMGA000006	NOTEST	0	0	no	uncharacterized protein LOC105841625	0	0	NA	0	0	NA	NP_001129361.1	24691	FBgn0037428	NOP	Osi18	CG1169	0.0151629	0	no
BMgn000051	BGIBMGA000051	NOTEST	0	0	no	uncharacterized protein LOC101744505	1	0.861654	0.000223664	0	0.333333	7.45545e-05	XP_004926137.1	100000	FBgn0051561	NOP	Osi16	CG31561	0	0	no
BMgn000052	BGIBMGA000052	NOTEST	0	0	no	transcription factor Sox-1-like	24	4.64493	0.00789787	13	3.66761	0.0043276	XP_004926138.1	100000	FBgn0051561	NOP	Osi16	CG31561	0	0	no
BMgn000054	BGIBMGA000054	OK	0.0483524	31.8213	no	uncharacterized protein LOC101742205	523	9.0316	0.0122366	3958	11.9462	0.092538	XP_004926122.1	100000	FBgn0037427	NOP	Osi17	CG15598	0.0282831	0.0283106	no
BMgn000057	BGIBMGA000057	OK	12.733	19.5854	yes	golgin subfamily A member 7	1875	10.8725	0.297189	2900	11.5005	0.459681	XP_004926125.1	100000	FBgn0039427	NOP	CG5447	CG5447	37.6372	12.3899	yes
BMgn000058	BGIBMGA008898	OK	0.307007	0.477546	no	ATP-dependent DNA helicase PIF1	31	4.98279	0.0261163	43	5.34036	0.0365066	XP_004931751.1	43023	FBgn0031540	NOP	CG3238	CG3238	8.3167	4.71408	yes
BMgn000060	BGIBMGA000060	NOTEST	0.0939176	0.0370111	no	cGMP-specific 3',5'-cyclic phosphodiesterase-like	13	3.83593	0.00140218	7	3	0.000736145	XP_012545773.1	90365	FBgn0038237	NOP	Pde6	CG8279	0.27302	4.38502	yes
BMgn000061	BGIBMGA000061	OK	88.2328	82.3992	no	39S ribosomal protein L35, mitochondrial	1854	10.8556	2.18851	1613	10.6552	1.90397	XP_004926126.1	100000	FBgn0038923	delay	mRpL35	CG13410	21.5787	31.4579	no
BMgn000062	BGIBMGA000062														FBgn0036346	NOP	CG11251	CG11251	0.0132474	0	no
BMgn000063	BGIBMGA000063	OK	7.86195	15.5407	yes	serine/threonine-protein kinase pelle-like	1082	10.0792	0.0864365	2018	10.9706	0.161233	XP_012545778.1	100000	FBgn0010441	NOP	pll	CG5974	16.1413	9.70682	no
BMgn000064	BGIBMGA000064	OK	98.6383	113.916	no	thioredoxin peroxidase	2170	11.0761	0.717118	2576	11.3311	0.851399	NP_001040464.1	99559	FBgn0038519	NOP	CG5826	CG5826
BMgn000066	BGIBMGA000066	NOTEST	0	0	no	Ribosomal protein L32 (RPL32)	0	0	NA	0	0	NA	NP_001091752.1	100	FBgn0002626	L1, L2 arrest	RpL32	CG7939	2889.11	1828.45	yes
BMgn000067	BGIBMGA000067	OK	0.719011	0.56094	no	cell adhesion molecule 2-like, partial	34	5.11105	0.00245985	27	4.76411	0.00195341	XP_012552896.1	100000	FBgn0262509	NOP	nrm	CG43079	4.15144	6.42679	no
BMgn000068	BGIBMGA000068	OK	0.60543	0.531408	no	glucose dehydrogenase [FAD, quinone]-like	39	5.32897	0.00947563	31	4.95273	0.00754838	XP_021209119.1	100000	FBgn0030597	NOP	Eo	CG9504	0.0821423	0.423084	no
BMgn000069	BGIBMGA000069	OK	17.3464	16.9692	no	RNA polymerase-associated protein Rtf1	2753	11.4258	0.0977787	2786	11.4442	0.0989509	XP_004923163.1	100000	FBgn0034722	L3 arrest	Rtf1	CG10955	20.1928	51.4495	yes
BMgn000072	BGIBMGA000072	OK	22.655	54.5199	yes	regulator of chromosome condensation	4561	12.1553	0.297405	10255	13.3239	0.668688	XP_004923161.1	100000	FBgn0002638	NOP	CG8361	CG8361	8.59642	35.093	yes
BMgn000074	BGIBMGA000074	OK	178.068	92.543	yes	rRNA 2'-O-methyltransferase fibrillarin	17336	14.0789	2.63821	8971	13.1218	1.36519	XP_004923158.1	100000	FBgn0003062	L3 arrest	Fib	CG9888	81.8754	56.5992	yes
BMgn000075	BGIBMGA000075														FBgn0261553	NOP	CG42671	CG42671	13.883	23.5493	yes
BMgn000077	BGIBMGA005995	NOTEST	0.0154491	0.0382521	no	Putative DNA-mediated transposase	0	0.333333	0.000493827	2	1.33333	0.00246914	XP_004929359.2	28395	FBgn0040299	NOP	Myo28B1	CG6976	0.438798	0.465541	no
BMgn000080	BGIBMGA000080	OK	0.584565	5.134	no	protein enabled	129	6.99924	0.00996755	406	8.66283	0.0313965	XP_021209113.1	99801	FBgn0000578	NOP	ena	CG15112	31.0422	101.634	yes
BMgn000081	BGIBMGA000081														FBgn0043002	NOP	Chrac-14	CG13399	19.9177	76.6553	yes
BMgn000082	BGIBMGA000082	OK	37.3195	44.1845	no	actin-related protein 2	2770	11.4257	0.232138	3145	11.619	0.263533	XP_021209106.1	100000	FBgn0011742	NOP	CG9901	CG9901
BMgn000083	BGIBMGA000083	NOTEST	0.0345788	0.0173413	no	putative cuticle protein CPH35	6	2.74294	0.0010079	3	1.77398	0.000447953	ACY06930.1	100000	FBgn0033866	NOP	CG6280	CG6280	0.364363	0.386361	no
BMgn000084	BGIBMGA000084	OK	19.9031	25.0679	no	poly(A) polymerase type 3	2180	11.0787	0.275399	2392	11.2215	0.302177	XP_004923145.1	100000	FBgn0015949	L3 arrest	hrg	CG9854	39.4799	95.5508	yes
BMgn000088	BGIBMGA000088	OK	17.6909	11.0507	yes	seipin isoform X1	2263	11.1425	0.11875	1858	10.8597	0.0974948	XP_004923140.1	100000	FBgn0040336	NOP	CG9904	CG9904	8.76226	3.60636	yes
BMgn000090	BGIBMGA000090	OK	0.167832	0.429301	no	lysosome-associated membrane glycoprotein 1	28	4.85622	0.0060698	39	5.28606	0.00838211	XP_004923181.2	100000	FBgn0052225	NOP	CG32225	CG32225	1.5095	9.66106	no
BMgn000091	BGIBMGA000091	NOTEST	0	0	no	Uncharacterized protein	3	1.72331	0.000700096	3	1.52832	0.000700096	XP_012552909.1	100	FBgn0027364	NOP	Six4	CG3871	0.0731569	1.73048	yes
BMgn000092	BGIBMGA000092	OK	20.2788	13.2266	no	autophagy related protein Atg6	80	6.32707	0.0625649	56	5.82844	0.0438733	NP_001135962.1	99766	FBgn0264325	NOP	Atg6	CG5429	15.2638	11.0627	no
BMgn000093	BGIBMGA000093	OK	11.5449	2.49889	yes	sex peptide receptor	951	9.89424	0.0218676	308	8.25574	0.00707459	NP_001108346.1	100000	FBgn0029768	NOP	SPR	CG16752	0.815671	5.13087	yes
BMgn000095	BGIBMGA000097	OK	23.2765	39.6238	yes	calpain-A isoform X2	7376	12.8482	0.113134	10820	13.4008	0.165953	XP_021209090.1	100000	FBgn0012051	NOP	CalpA	CG7563	32.7726	12.8341	yes
BMgn000095	BGIBMGA000097	OK	23.2765	39.6238	yes	calpain-A isoform X2	7376	12.8482	0.113134	10820	13.4008	0.165953	XP_021209090.1	100000	FBgn0025866	NOP	CalpB	CG8107	14.0525	6.55839	yes
BMgn000103	BGIBMGA000103	OK	116.606	110.575	no	heterogeneous nuclear ribonucleoprotein U-like protein 1	25379	14.6153	0.989846	20634	14.3273	0.804803	XP_004923175.1	100000	FBgn0050122	NOP	CG30122	CG30122	67.3284	166.451	yes
BMgn000104	BGIBMGA000104	OK	24.9431	26.4428	no	coatomer protein complex subunit delta	2426	11.242	0.16011	2900	11.5017	0.191441	NP_001166194.1	99803	FBgn0028969	major delay	deltaCOP	CG14813	91.9763	40.5131	yes
BMgn000106	BGIBMGA000106														FBgn0027360	NOP	Tim10	CG9878	111.709	208.877	yes
BMgn000107	BGIBMGA000107	OK	164.811	143.836	no	mitochondrial import receptor subunit TOM20 homolog	10181	13.3095	1.73058	9452	13.2036	1.60672	XP_004923115.1	100000	FBgn0036928	L3 arrest	Tom20	CG7654	131.083	149.381	no
BMgn000107	BGIBMGA000107	OK	164.811	143.836	no	mitochondrial import receptor subunit TOM20 homolog	10181	13.3095	1.73058	9452	13.2036	1.60672	XP_004923115.1	100000	FBgn0037828	NOP	tomboy20	CG14690	0.0404551	0	no
BMgn000110	BGIBMGA000110														FBgn0266566
BMgn000112	BGIBMGA000112	OK	6.54982	4.89805	no	cysteine-rich PDZ-binding protein	143	7.16861	0.068618	107	6.75436	0.0515035	XP_004923112.1	100000	FBgn0032153	NOP	CG4537	CG4537	41.3898	12.6253	yes
BMgn000114	BGIBMGA000114	OK	13.8111	21.2532	no	protein FAM98A	396	8.60345	0.0542455	579	9.14502	0.079426	XP_004923170.3	100000	FBgn0039385	NOP	CG5913	CG5913	28.9954	29.2126	no
BMgn000115	BGIBMGA000115	OK	6.9813	7.13095	no	BUD13 homolog	982	9.93103	0.125989	1080	10.0772	0.138558	XP_004923111.1	100000	FBgn0039210	L1, L2, L3 arrest	CG13625	CG13625	5.7738	50.6721	yes
BMgn000118	BGIBMGA000118	OK	20.5465	31.2925	yes	nucleosomal histone kinase 1-like	3884	11.9232	0.425028	5351	12.3857	0.585476	XP_004923113.1	100000	FBgn0027504	NOP	CG8878	CG8878	14.6107	42.5682	yes
BMgn000119	BGIBMGA000119	OK	21.0767	20.3239	no	porphobilinogen deaminase	2990	11.5336	0.354263	2754	11.4252	0.326225	XP_004923114.1	100000	FBgn0010786		l(3)02640		80.3122	8.39915	yes
BMgn000120	BGIBMGA000120	OK	32.4205	46.8417	yes	vacuolar protein sorting-associated protein 26B-like	4571	12.1578	0.97985	6556	12.678	1.40543	XP_004923116.1	100000	FBgn0014411	L3 arrest	Vps26	CG14804	44.7748	40.5684	no
BMgn000121	BGIBMGA000121	OK	40.031	31.0856	no	GPI mannosyltransferase 1	2822	11.4605	0.836396	2168	11.0822	0.642561	XP_004923117.1	100000	FBgn0034649	NOP	CG9865	CG9865	42.4462	19.9533	yes
BMgn000122	BGIBMGA000122	OK	40.7943	23.6897	yes	Uncharacterized protein	1855	10.856	0.882754	1312	10.3583	0.624623			FBgn0038673	NOP	CG14286	CG14286	16.765	15.3448	no
BMgn000123	BGIBMGA000123	OK	10.1549	16.4929	yes	desumoylating isopeptidase 2 isoform X1	1729	10.7549	0.0486903	2407	11.2322	0.067761	XP_004923118.1	97895	FBgn0031026	NOP	CG12231	CG12231	0	0	no
BMgn000124	BGIBMGA000124	NOTEST	0	0	no	EF-hand calcium-binding domain-containing protein 2 isoform X1	0	0.333333	0.000436872	0	0.333333	0.000436872	XP_012552925.1	100000	FBgn0034592	NOP	CG9406	CG15653	0.284388	0	no
BMgn000124	BGIBMGA000124	NOTEST	0	0	no	EF-hand calcium-binding domain-containing protein 2 isoform X1	0	0.333333	0.000436872	0	0.333333	0.000436872	XP_012552925.1	100000	FBgn0034481	NOP	CG11041	CG11041	0.0834375	0	no
BMgn000127	BGIBMGA000127	OK	11.493	6.421	yes	60S ribosome subunit biogenesis protein NIP7 homolog	855	9.74171	0.264973	462	8.85163	0.143226	XP_004923132.1	100000	FBgn0039233	L2, L3 arrest	CG7006	CG7006	28.0549	22.8683	no
BMgn000129	BGIBMGA000129	OK	134.526	462.313	yes	actin-depolymerizing factor 1	7699	12.8943	0.47723	25220	14.6193	1.56337	NP_001093278.1	100000	FBgn0011726	major delay	tsr	CG4254	918.697	1647.94	yes
BMgn000129	BGIBMGA000129	OK	134.526	462.313	yes	actin-depolymerizing factor 1	7699	12.8943	0.47723	25220	14.6193	1.56337	NP_001093278.1	100000	FBgn0030951		CG6873		0.0652721	0	no
BMgn000130	BGIBMGA000130	OK	12.636	6.46799	no	leucine-rich repeat protein SHOC-2 isoform X3	3358	11.7077	0.319656	1431	10.4787	0.136266	XP_021209097.1	100000	FBgn0034655	NOP	CG10307	CG10307	1.44477	0.630727	no
BMgn000131	BGIBMGA000131	OK	8.23471	7.25524	no	valine--tRNA ligase isoform X1	929	9.85911	0.223236	787	9.62107	0.189046	XP_004923139.1	100000	FBgn0035942	delay	CG5660	CG5660	4.60748	2.30334	yes
BMgn000132	BGIBMGA000132	OK	33.9328	51.0167	yes	neutral alpha-glucosidase AB-like precursor	6150	12.559	0.217818	10299	13.3301	0.364798	NP_001268822.1	100000	FBgn0027588	NOP	CG14476	CG14476	465.291	196.741	yes
BMgn000134	BGIBMGA000136	OK	8.46248	10.4029	no	serine/threonine-protein kinase MARK2-like isoform X7	7154	12.8024	0.0531338	7914	12.9463	0.0587811	XP_012552915.1	92133	FBgn0260934	NOP	PAR-1	CG8201	80.0793	194.453	yes
BMgn000138	BGIBMGA000138	OK	30.367	55.2282	yes	deoxyhypusine synthase	1093	10.0937	0.846889	1982	10.9523	1.53524	NP_001129357.1	100000	FBgn0035854	L3 arrest	CG8005	CG8005	9.19073	9.53648	no
BMgn000140	BGIBMGA000140	OK	54.9754	29.6534	yes	CCAAT/enhancer-binding protein zeta	2273	11.1414	0.273361	1334	10.3681	0.160433	XP_004923150.1	100000	FBgn0036124	L3 arrest	CG7839	CG7839	14.1403	32.2493	yes
BMgn000141	BGIBMGA000143	OK	24.9624	50.8386	yes	ribosomal protein S6 kinase alpha-4 isoform X2	9608	13.2237	0.0637608	14116	13.7812	0.0936823	XP_004923152.1	100000	FBgn0283473		Pk17E		6.22941	15.1479	no
BMgn000141	BGIBMGA011088	OK	24.9624	50.8386	yes	ribosomal protein S6 kinase alpha-4 isoform X2	9608	13.2237	0.0637608	14116	13.7812	0.0936823	XP_004923152.1	100000	FBgn0262866	NOP	S6kII	CG17596	8.8127	8.39587	no
BMgn000144	BGIBMGA000144	OK	3.91486	8.93372	yes	mitogen-activated protein kinase kinase kinase kinase 5 isoform X2	1047	10.0328	0.0391453	1264	10.3038	0.047286	XP_012552949.1	100000	FBgn0263395	NOP	hppy	CG7097	15.8526	35.65	yes
BMgn000145	BGIBMGA000145	OK	11.8838	11.5776	no	uncharacterized protein LOC101746973 isoform X2	2005	10.9702	0.0291253	1908	10.8958	0.0277068	XP_012552930.1	100000	FBgn0034420	NOP	CG10737	CG10737	61.9668	25.9366	yes
BMgn000147	BGIBMGA012231	OK	18.1767	9.83467	yes	longitudinals lacking protein, isoforms H/M/V-like, partial	1848	10.8523	0.272526	1165	10.1865	0.171853	XP_012546868.1	98148	FBgn0004870	NOP	bab1	CG9097	0.307415	10.8949	yes
BMgn000149	BGIBMGA000149	OK	36.3977	19.204	yes	tubulin-specific chaperone E	2652	11.3731	0.274534	1556	10.6038	0.161042	XP_004923154.1	100000	FBgn0033055	delay	CG7861	CG7861	27.2051	18.0081	yes
BMgn000151	BGIBMGA000152	NOTEST	0.0539483	0.102633	no	ALK tyrosine kinase receptor	1	0.861654	0.00155039	2	1.10731	0.00258398	XP_012552890.1	99507	FBgn0040505	NOP	Alk	CG8250	19.3738	22.7369	no
BMgn000152	BGIBMGA000152	NOTEST	0	0	no	Receptor tyrosine kinase (Alk/Jeb)	62	5.9643	0.00260505	115	6.85325	0.00484398	XP_012552890.1	98.733	FBgn0040505	NOP	Alk	CG8250	19.3738	22.7369	no
BMgn000154	BGIBMGA000154	OK	61.4917	36.2039	yes	WD repeat-containing protein 43	3526	11.779	0.310114	2100	11.0343	0.184667	XP_012552955.1	99682	FBgn0050349	L3 arrest	CG30349	CG30349	25.1389	31.3954	no
BMgn000155	BGIBMGA000155	OK	68.0547	77.5464	no	methylosome subunit pICln	3256	11.6633	0.512139	3334	11.7017	0.524514	XP_004923160.1	100000	FBgn0029079	NOP	icln	CG4924	41.881	100.947	yes
BMgn000156	BGIBMGA000156	OK	2.35196	3.0613	no	homeobox protein SIX2	42	5.43077	0.041422	54	5.73307	0.0525114	XP_004923196.1	100000	FBgn0003460	NOP	so	CG11121	1.89714	10.8612	yes
BMgn000156	BGIBMGA011285	OK	2.35196	3.0613	no	homeobox protein SIX2	42	5.43077	0.041422	54	5.73307	0.0525114	XP_004923196.1	100000	FBgn0025360	NOP	Optix	CG18455	2.2067	32.801	yes
BMgn000157	BGIBMGA000157	OK	54.7707	39.7189	no	transcription factor MafK	1291	10.3305	0.587352	929	9.85934	0.422505	XP_004923164.1	100000	FBgn0034534	NOP	maf-S	CG13424	42.9814	136.097	yes
BMgn000158	BGIBMGA000158	NOTEST	0.0408344	0.100652	no	ecdysone oxidase	8	2.79744	0.00238986	11	3.51563	0.00342893	XP_021209068.1	100000	FBgn0030597	NOP	Eo	CG9504	0.0821423	0.423084	no
BMgn000163	BGIBMGA000163														FBgn0024189	NOP	sns	CG33141	0.616001	25.8956	yes
BMgn000163	BGIBMGA000163														FBgn0029082	NOP	hbs	CG7449	4.33141	24.0547	yes
BMgn000167	BGIBMGA000167	OK	41.4856	15.1028	yes	lactoylglutathione lyase	3728	11.854	1.02202	1418	10.4688	0.388706	XP_004923167.1	100000	FBgn0033162	NOP	CG1707	CG1707	192.551	56.2875	yes
BMgn000167	BGIBMGA000167	OK	41.4856	15.1028	yes	lactoylglutathione lyase	3728	11.854	1.02202	1418	10.4688	0.388706	XP_004923167.1	100000	FBgn0283450		CG1707		192.551	56.2875	yes
BMgn000169	BGIBMGA000169	OK	1.62599	0.75188	yes	ceramide phosphoethanolamine synthase	62	5.95486	0.0555556	27	4.8091	0.0244922	XP_004923203.1	100000	FBgn0025335	NOP	CG4585	CG4585	62.7395	12.0609	yes
BMgn000171	BGIBMGA000171	NOTEST	0.0359309	0	no	uncharacterized protein LOC101743815	3	1.99243	0.000615688	3	1.60245	0.000554119	XP_012552881.1	100	FBgn0034741	NOP	CG4269	CG4269	4.49578	0.924251	yes
BMgn000172	BGIBMGA009224	NOTEST	0.196751	0.108788	no	protein FAM91A1-like	67	6.07958	0.0123434	100	6.64892	0.0183929	XP_012551330.1	41509	FBgn0025802	NOP	Sbf	CG6939	12.573	10.3431	no
BMgn000174	BGIBMGA000174														FBgn0264305
BMgn000175	BGIBMGA000175	OK	15.7479	14.6718	no	testis-expressed sequence 2 protein-like	722	9.47146	0.0443244	665	9.37893	0.0408456	XP_021204416.1	100000	FBgn0264305
BMgn000176	BGIBMGA000176														FBgn0264305
BMgn000177	BGIBMGA000177	OK	53.763	44.9077	no	transmembrane protein 70 homolog, mitochondrial-like	1840	10.8439	0.340804	1532	10.5819	0.283818	XP_004927307.1	100000	FBgn0035805	NOP	CG7506	CG7506	24.2891	19.1752	no
BMgn000178	BGIBMGA000178	OK	3.38208	11.2623	yes	UNC93-like protein MFSD11	241	7.91601	0.0213709	843	9.6389	0.0747835	XP_004927308.2	85085	FBgn0038053	NOP	CG18549	CG5641	113.058	24.4305	yes
BMgn000180	BGIBMGA000180														FBgn0261984	NOP	CG4583	CG4583
BMgn000183	BGIBMGA000184	NOTEST	0.164371	0	no	cysteine dioxygenase type 1	1	0.528321	0.000628931	0	0	0	XP_012547004.1	100	FBgn0034364	NOP	CG5493	CG5493	1.48009	0.90859	no
BMgn000184	BGIBMGA000184														FBgn0034364	NOP	CG5493	CG5493	1.48009	0.90859	no
BMgn000186	BGIBMGA000186	OK	42.4671	27.7023	yes	RING finger protein 113A	1421	10.4717	0.195981	966	9.9165	0.133214	XP_004927589.1	100000	FBgn0038772	major delay	CG4973	CG4973	7.10917	12.7722	no
BMgn000187	BGIBMGA000187	OK	14.4792	11.6448	no	trafficking protein particle complex subunit 11	3068	11.583	0.926228	2373	11.2122	0.716385	XP_004927392.1	100000	FBgn0035416	NOP	gry	CG17569	15.0281	12.2576	no
BMgn000188	BGIBMGA000188	OK	87.4907	104.185	no	dolichyl-diphosphooligosaccharide--protein glycosyltransferase subunit DAD1	805	9.64357	0.463635	979	9.92938	0.563615	XP_004927391.1	100000	FBgn0263852	delay	CG13393	CG13393	300.121	116.154	yes
BMgn000189	BGIBMGA000189	OK	11.7584	10.4442	no	protein VAC14 homolog isoform X1	1412	10.463	0.134952	1246	10.2819	0.119086	XP_021204475.1	95238	FBgn0038058		CG5608		13.6329	7.42492	yes
BMgn000190	BGIBMGA007045	NOTEST	0.138693	0	no	LOC445881 protein	8	2.95679	0.00381563	8	3.11328	0.003663	XP_004932469.1	69231	FBgn0052082	NOP	CG32082	CG32082	7.22141	1.99838	yes
BMgn000197	BGIBMGA000197	OK	5.91653	6.62352	no	uroporphyrinogen-III synthase	304	8.25041	0.179049	332	8.37634	0.195755	XP_004927389.1	100000	FBgn0030066		CG1885		10.4878	6.85667	no
BMgn000197	BGIBMGA000197	OK	5.91653	6.62352	no	uroporphyrinogen-III synthase	304	8.25041	0.179049	332	8.37634	0.195755	XP_004927389.1	100000	FBgn0038361	NOP	CG9589	CG9589	0.0985862	0	no
BMgn000198	BGIBMGA000198	OK	9.56517	9.44263	no	serine/threonine-protein kinase TBK1	1041	10.0241	0.225448	1102	10.1074	0.238807	XP_021204476.1	79575	FBgn0086657	L2 arrest	ik2	CG2615	22.5502	10.1231	yes
BMgn000201	BGIBMGA000201	OK	115.237	165.782	no	proteasome beta subunit	2988	11.5414	3.41134	4072	11.9741	4.6484	NP_001093092.1	100000	FBgn0002284	L3 arrest	CG4097	CG4097	322.912	151.385	yes
BMgn000204	BGIBMGA000204	OK	35.7161	36.3449	no	paired amphipathic helix protein Sin3a	7095	12.7854	0.24626	7724	12.9013	0.268104	XP_021208612.1	89130	FBgn0022764	P lethal	Sin3A	CG8815	42.8376	59.4252	yes
BMgn000206	BGIBMGA000206														FBgn0052373	NOP	CG32373	CG32373	1.31227	0.623188	no
BMgn000211	BGIBMGA000211					retina and anterior neural fold homeobox protein 2-like isoform X2									FBgn0008636	L1, L2 arrest	CG33116	CG33152	15.4026	24.0192	yes
BMgn000215	BGIBMGA000215	NOTEST	0.00449951	0	no	sensory neuron membrane protein 1	147	7.19395	0.00476221	112	6.81398	0.00363092	NP_001037186.1	98659	FBgn0260004	L1, L2 arrest	CG7000	CG7000	0.0765736	0.0735029	no
BMgn000216	BGIBMGA006780	NOTEST	0	0.0331165	no	GE10095	0	0	0	2	1.33333	0.00146714	XP_012549489.1	29167	FBgn0034786	NOP	CG13531	CG13531	20.659	5.34202	yes
BMgn000218	BGIBMGA000218	OK	11.7266	10.2403	no	DNA polymerase epsilon subunit 4	523	9.02355	0.407321	435	8.76772	0.339045	XP_004932002.1	100000	FBgn0034726	NOP	Mes4	CG11301	10.3441	20.6494	yes
BMgn000219	BGIBMGA000219	OK	53.6831	48.129	no	transcriptional activator hap3 isoform X2	3194	11.6406	0.777697	2951	11.5267	0.718448	XP_004932001.1	100000	FBgn0032816	NOP	Nf-YB	CG10447	18.2481	26.322	no
BMgn000220	BGIBMGA000220	OK	2.29507	11.4606	yes	ATP-binding cassette sub-family G member 8	379	8.55585	0.0209347	1438	10.4881	0.0794818	XP_012550828.1	100000	FBgn0051121	NOP	CG31121	CG31121	7.9945	1.76018	yes
BMgn000221	BGIBMGA000221	OK	12.2424	4.30535	yes	cryptochrome-1	1366	10.4157	0.615315	442	8.7874	0.199249	NP_001182627.1	49203	FBgn0016054	NOP	phr6-4	CG2488	4.77186	3.24865	no
BMgn000222	BGIBMGA000222	OK	8.37216	3.72225	yes	cystinosin homolog isoform X4	1258	10.2962	0.0424357	900	9.8152	0.0303787	XP_012550778.1	100000	FBgn0039045	NOP	CG17119	CG17119	14.2298	3.48416	yes
BMgn000225	BGIBMGA000225	NOTEST	0.106555	0.0439503	no	general odorant-binding protein 70	100	6.59926	0.00314972	84	6.38572	0.00265462	XP_004931990.1	98370	FBgn0036681	NOP	CG13027	CG13027	0.0234864	0	no
BMgn000226	BGIBMGA000226	NOTEST	0.0098931	0	no	cuticular protein RR-1 motif 47 precursor	3	2.05664	0.000553802	5	2.38998	0.000886083	NP_001166709.1	100000	FBgn0036680	NOP	Cpr73D	CG9665	0.0336471	0.0500712	no
BMgn000228	BGIBMGA000228	OK	1.83974	1.44955	no	calcium uniporter protein, mitochondrial	7446	12.8584	1.24053	1075	10.0641	0.179051	XP_004931989.1	100000	FBgn0263973	NOP	CG32397	CG32397	0.112043	0.505096	no
BMgn000229	BGIBMGA000229	OK	33.3977	45.9205	no	phospholipase A-2-activating protein	3097	11.5971	0.203144	4256	12.0475	0.279115	XP_004931987.1	100000	FBgn0024314	NOP	Plap	CG5105	70.5087	42.9971	yes
BMgn000231	BGIBMGA000231	OK	140.271	121.017	no	vacuolar ATP synthase 21 kDa proteolipid subunit	4343	12.0839	0.890986	3155	11.621	0.647381	NP_001040169.1	100000	FBgn0028662	major delay	VhaPPA1-1	CG7007	235.64	161.311	yes
BMgn000232	BGIBMGA000232	OK	17.0867	31.4596	no	calcyphosphine isoform 2	3869	11.9161	0.0685274	4499	12.1332	0.0796732	NP_001040396.1	100000	FBgn0038088	NOP	CG10126	CG10126	4.57629	43.249	yes
BMgn000232	BGIBMGA000232	OK	17.0867	31.4596	no	calcyphosphine isoform 2	3869	11.9161	0.0685274	4499	12.1332	0.0796732	NP_001040396.1	100000	FBgn0051345	NOP	CG31345	CG31345	0.0236533	0	no
BMgn000233	BGIBMGA000233	OK	16.5828	20.9398	no	27 kDa glycoprotein-like	3950	11.9449	0.396023	5031	12.2891	0.504327	XP_012550811.1	90141	FBgn0030740	NOP	CG9917	CG9917	543.226	25.4003	yes
BMgn000233	BGIBMGA000233	OK	16.5828	20.9398	no	27 kDa glycoprotein-like	3950	11.9449	0.396023	5031	12.2891	0.504327	XP_012550811.1	90141	FBgn0040364	NOP	CG11378	CG11378	0.675769	0.597155	no
BMgn000233	BGIBMGA000233														FBgn0040398	NOP	CG14629	CG14629	147.364	30.7827	yes
BMgn000234	BGIBMGA000235	OK	10.439	14.6417	yes	bifunctional 3'-phosphoadenosine 5'-phosphosulfate synthase isoform X2	1937	10.9185	0.0787455	2680	11.3841	0.10897	XP_004931983.1	100000	FBgn0020389	NOP	Papss	CG8363	20.1006	28.3814	yes
BMgn000236	BGIBMGA000236	OK	2.68573	12.76	yes	isovaleryl coenzyme A dehydrogenase	450	8.81141	0.0436782	1274	10.3156	0.123717	NP_001129356.1	100000	FBgn0035911	NOP	CG6638	CG6638	23.2525	4.86636	no
BMgn000237	BGIBMGA000237	OK	8.66538	10.7427	no	folliculin-interacting protein 2 isoform X2	1873	10.8714	0.059412	2671	11.3828	0.0847504	XP_004931982.1	100000	FBgn0036684	NOP	CG3764	CG3764	5.9187	28.4582	yes
BMgn000241	BGIBMGA000241	OK	3.00506	5.7328	no	dedicator of cytokinesis protein 3	400	8.64154	0.0134318	523	9.03229	0.0175621	XP_004932052.1	100000	FBgn0264324	NOP	CG31048	CG31048	43.8397	28.4213	no
BMgn000242	BGIBMGA000242														FBgn0264324	NOP	CG31048	CG31048	43.8397	28.4213	no
BMgn000243	BGIBMGA000243	OK	44.3435	25.7848	yes	protein FAM32A-like	2251	11.1364	1.08849	1296	10.3403	0.626531	XP_004931974.1	100000	FBgn0031603	NOP	CG15432	CG15432	18.023	110.379	yes
BMgn000244	BGIBMGA000244	OK	17.1132	13.677	no	calcium homeostasis endoplasmic reticulum protein isoform X1	4719	12.1949	0.597535	3690	11.8459	0.467249	XP_004931968.1	100000	FBgn0261872	NOP	scaf6	CG33522	42.1035	69.4076	yes
BMgn000245	BGIBMGA000245	NOTEST	0	0.0610701	no	cuticular protein RR-2 motif 130 precursor	13	3.7664	0.00511578	14	3.86911	0.00551966	NP_001166640.1	100000	FBgn0035873	NOP	CG13670	CG13670	0.0200706	0	no
BMgn000247	BGIBMGA000247	NOTEST	0	0	no	cuticular protein RR-3 motif 147	0	0	0	0	0.333333	0.000200924	NP_001166629.1	100000	FBgn0085491	NOP	CG34462	CG34462	0	0	no
BMgn000248	BGIBMGA000248	NOTEST	0.00944937	0	no	Putative cuticle protein (Uncharacterized protein)	19	4.23406	0.0021899	15	4.00746	0.00179884	NP_001166642.1	100	FBgn0035875	NOP	Cpr66Cb	CG7076	0.595632	0.63767	no
BMgn000250	BGIBMGA000250	NOTEST	0.0205454	0	no	cuticular protein RR-2 motif 126 precursor	6	2.73322	0.000950305	5	2.57142	0.000838504	NP_001166644.1	100000	FBgn0036878	NOP	Cpr76Ba	CG9283	0	0.56728	yes
BMgn000250	BGIBMGA000250	NOTEST	0.0205454	0	no	cuticular protein RR-2 motif 126 precursor	6	2.73322	0.000950305	5	2.57142	0.000838504	NP_001166644.1	100000	FBgn0036879	NOP	Cpr76Bb	CG9290	0	0	no
BMgn000285	BGIBMGA000285	NOTEST	0.0283403	0.0387081	no	cuticular protein RR-2 motif 79 precursor	3	1.60245	0.00059988	8	3.09513	0.00159968	NP_001166681.1	99783	FBgn0036881	NOP	Cpr76Bd	CG9299	0.0122001	0	no
BMgn000286	BGIBMGA000286														FBgn0001099	NOP	GDL	CG33756	5.84688	9.51441	no
BMgn000288	BGIBMGA000288	OK	12.9824	17.0347	no	traB domain-containing protein-like	2215	11.1122	0.189901	3009	11.5491	0.258002	XP_012550795.1	100000	FBgn0038111	NOP	CG12360	CG12360	40.6861	39.2285	no
BMgn000288	BGIBMGA000288	OK	12.9824	17.0347	no	traB domain-containing protein-like	2215	11.1122	0.189901	3009	11.5491	0.258002	XP_012550795.1	100000	FBgn0283439		CG12360		40.6861	39.2285	no
BMgn000290	BGIBMGA000290	OK	18.8522	30.2932	yes	sulfatase-modifying factor 1	1551	10.5999	0.552469	2629	11.359	0.936135	XP_004931953.2	100000	FBgn0035102		CG7049		36.2204	12.3568	yes
BMgn000291	BGIBMGA000291	OK	20.5186	0.0409038	no	elongation of very long chain fatty acids protein AAEL008004	1812	10.5555	0.0395801	28	4.86118	0.00061878	XP_004931946.1	100000	FBgn0037534	NOP	CG2781	CG2781	2.31945	2.73775	no
BMgn000292	BGIBMGA000292	OK	113.561	133.174	no	dihydrolipoamide dehydrogenase	10322	13.3307	1.15964	12355	13.5924	1.38805	NP_001037054.1	100000	FBgn0036762	NOP	CG7430	CG7430	173.112	76.5372	yes
BMgn000293	BGIBMGA000293	OK	43.3751	27.6184	yes	GTPase Era, mitochondrial	1881	10.8702	0.613995	1183	10.2091	0.386223	XP_004931937.1	100000	FBgn0038106	NOP	CG7488	CG7488	12.8953	8.35688	no
BMgn000295	BGIBMGA000295	OK	4.48156	120.321	yes	ras-related GTP-binding protein Rab3 isoform X2	227	7.81478	0.0740983	6015	12.5485	1.96644	NP_001037620.1	100000	FBgn0005586	NOP	Rab3	CG7576	2.83977	66.9943	yes
BMgn000300	BGIBMGA000300	OK	52.2714	48.6257	no	eIF2B-gamma protein isoform X1	16847	14.0402	4.62439	16663	14.0225	4.57407	XP_012550720.1	100000	FBgn0034029	L3 arrest	eIF2B-gamma	CG8190	22.8781	13.7373	yes
BMgn000303	BGIBMGA000303	OK	1.15979	1.46764	no	GTP-binding protein Di-Ras2	161	7.33312	0.0334859	209	7.71105	0.0433999	XP_004931917.1	100000	FBgn0037754	NOP	CG8500	CG8500	1.6412	20.9895	yes
BMgn000304	BGIBMGA000304					integrator complex subunit 12									FBgn0039459	major delay	CG5491	CG5491	5.15764	17.618	yes
BMgn000305	BGIBMGA000305	OK	18.2436	88.796	yes	protein THEM6-like	672	9.37201	0.449877	3292	11.6806	2.20518	XP_004931915.1	100000	FBgn0038851	NOP	dmrt93B	CG5737	0.100454	0	no
BMgn000306	BGIBMGA000306	OK	0.0405198	0.34707	yes	uncharacterized protein LOC101740563	8	3.03092	0.00217556	31	4.98026	0.00879682	XP_012550734.1	99636	FBgn0040849	NOP	Ir41a	CG33492	46.5408	0.08825	yes
BMgn000306	BGIBMGA000306	OK	0.0405198	0.34707	yes	uncharacterized protein LOC101740563	8	3.03092	0.00217556	31	4.98026	0.00879682	XP_012550734.1	99636	FBgn0038789	NOP	Ir92a	CG15685	0.00933363	0	no
BMgn000306	BGIBMGA000306														FBgn0260874	NOP	Ir76a	CG42584	12.3404	0.640808	yes
BMgn000308	BGIBMGA000308	NOTEST	0.0240162	0	no	synapsin	538	9.06468	0.0377522	1403	10.4428	0.0985114	XP_012550733.1	86572	FBgn0004575	NOP	Syn	CG3985	1.06794	38.5348	yes
BMgn000309	BGIBMGA000309	NOTEST	0.100735	0	no	synapsin	84	6.40164	0.0134246	64	6.01951	0.0101878	XP_012550733.1	99675	FBgn0004575	NOP	Syn	CG3985	1.06794	38.5348	yes
BMgn000310	BGIBMGA000310	OK	0.0756747	0.341647	no	growth hormone-regulated TBC protein 1-A-like	6	2.77398	0.00121538	18	4.16278	0.00339026	XP_004922990.1	27203	FBgn0261928	NOP	CG42795	CG42795
BMgn000310	BGIBMGA003360	OK	0.0756747	0.341647	no	growth hormone-regulated TBC protein 1-A-like	6	2.77398	0.00121538	18	4.16278	0.00339026	XP_004922990.1	27203	FBgn0038401	NOP	CG5916	CG5916	7.88693	4.97674	yes
BMgn000311	BGIBMGA000311	OK	20.8556	16.3653	no	fadd	732	9.51001	0.426573	558	9.125	0.324981	NP_001189465.1	100000	FBgn0038928	NOP	CG12297	CG12297	15.4403	5.03967	no
BMgn000312	BGIBMGA000312	OK	133.206	125.024	no	serine/arginine repetitive matrix protein 1 isoform X1	21759	14.4028	1.47719	19374	14.2398	1.31525	XP_004931910.1	100000	FBgn0036340	L3 arrest	SRm160	CG11274	25.8131	80.6597	yes
BMgn000313	BGIBMGA000313	NOTEST	0	0.127592	no	neuropeptide receptor A23 isoform X1	14	3.77398	0.000343867	37	5.24996	0.000939345	NP_001127721.1	98488	FBgn0035610	NOP	LKR	CG10626	30.547	15.3003	yes
BMgn000315	BGIBMGA000315	OK	9.90863	0.687086	no	uncharacterized protein LOC101746542	24	4.55526	0.0502092	2	1.19499	0.0041841	XP_004931901.1	99225	FBgn0036665	NOP	CG13024	CG13024	0.986861	2.12405	no
BMgn000319	BGIBMGA000319	OK	0.928949	0.867691	no	PR domain zinc finger protein 1	615	9.25156	0.118201	186	7.44261	0.0358127	XP_004931898.2	100000	FBgn0035625	NOP	Blimp-1	CG5249	6.31221	9.46862	yes
BMgn000320	BGIBMGA000320	OK	59.4939	28.6634	yes	programmed cell death protein 2	3252	11.666	0.507439	1684	10.717	0.262797	XP_004931895.1	100000	FBgn0021875	major delay	Zfrp8	CG3260	12.1406	10.1954	no
BMgn000321	BGIBMGA000321	OK	17.7946	19.5838	no	coiled-coil domain-containing protein 6 isoform X1	3790	11.888	0.263868	4007	11.9681	0.279023	XP_021207447.1	98780	FBgn0036685	NOP	CG6664	CG6664	55.096	67.6627	no
BMgn000322	BGIBMGA000322	NOTEST	0.0147167	0.0769195	no	T-related protein	4	2.21462	0.000438911	11	3.57427	0.00131673	XP_004932015.1	99145	FBgn0011723	major delay	byn	CG7260	0.00764101	0.0731917	no
BMgn000323	BGIBMGA000323	OK	10.6551	15.6277	yes	origin recognition complex subunit 3 isoform X1	712	9.47058	0.0709185	1044	10.0282	0.104036	XP_004931889.1	100000	FBgn0005654	NOP	lat	CG4088	4.01037	8.0243	yes
BMgn000324	BGIBMGA000324	OK	39.1882	0.384588	yes	cuticular protein RR-1 motif 46 precursor	89	6.48395	0.0487096	1	1.19499	0.000727008	NP_001037001.1	100000	FBgn0030398	NOP	Cpr11B	CG2555	1.49497	0.425359	no
BMgn000328	BGIBMGA000328	OK	56.1322	0.807427	yes	cuticular protein RR-1 motif 42 precursor	487	8.89434	0.132176	16	4.11495	0.00442998	NP_001166712.1	100000	FBgn0025578	NOP	Lcp9	CG16914	4.26333	98.2928	yes
BMgn000328	BGIBMGA000328	OK	56.1322	0.807427	yes	cuticular protein RR-1 motif 42 precursor	487	8.89434	0.132176	16	4.11495	0.00442998	NP_001166712.1	100000	FBgn0086519	NOP	Cpr47Eg	CG9070	0.135066	0.140612	no
BMgn000331	BGIBMGA000331	NOTEST	1.24663e-05	0.0170298	no	cuticular protein RR-1 motif 40 precursor	61	5.57356	0.04792	0	0.333333	0.000263296	NP_001166713.1	99048	FBgn0050042	NOP	Cpr49Ab	CG30042	0	0.111627	no
BMgn000332	BGIBMGA000332	OK	0.380876	0	yes	cuticular protein RR-1 motif 39 precursor	7	2.81844	0.00523062	0	0	0	NP_001166714.1	100000	FBgn0002531	NOP	Lcp1	CG11650	90.0632	3025.08	yes
BMgn000332	BGIBMGA000332	OK	0.380876	0	yes	cuticular protein RR-1 motif 39 precursor	7	2.81844	0.00523062	0	0	0	NP_001166714.1	100000	FBgn0002533	NOP	Lcp2	CG8697	39.4143	1794.17	yes
BMgn000332	BGIBMGA000332														FBgn0002535	NOP	Lcp4	CG2044	96.0849	1300.31	yes
BMgn000332	BGIBMGA000332														FBgn0002534	L3 arrest	Lcp3	CG2043	106.819	36.4414	yes
BMgn000332	BGIBMGA000332														FBgn0035735	NOP	Cpr65Ea	CG8640	0	0	no
BMgn000333	BGIBMGA000333	OK	39.4308	0.143449	yes	larval cuticle protein LCP-22 precursor	780	9.54957	0.486683	3	1.93578	0.00208073	NP_001036828.1	100000	FBgn0002531	NOP	Lcp1	CG11650	90.0632	3025.08	yes
BMgn000333	BGIBMGA000333	OK	39.4308	0.143449	yes	larval cuticle protein LCP-22 precursor	780	9.54957	0.486683	3	1.93578	0.00208073	NP_001036828.1	100000	FBgn0002533	NOP	Lcp2	CG8697	39.4143	1794.17	yes
BMgn000333	BGIBMGA000333	OK	39.4308	0.143449	yes	larval cuticle protein LCP-22 precursor	780	9.54957	0.486683	3	1.93578	0.00208073	NP_001036828.1	100000	FBgn0002534	L3 arrest	Lcp3	CG2043	106.819	36.4414	yes
BMgn000333	BGIBMGA000333														FBgn0002535	NOP	Lcp4	CG2044	96.0849	1300.31	yes
BMgn000333	BGIBMGA000333														FBgn0035735	NOP	Cpr65Ea	CG8640	0	0	no
BMgn000334	BGIBMGA000334	NOTEST	0.0912741	0	no	cuticular protein RR-1 motif 37 precursor	11	3.53175	0.000949031	1	1	0.000111651	NP_001166715.1	98529	FBgn0033728	major delay	Cpr49Ae	CG8505	0	0.381591	no
BMgn000336	BGIBMGA000336	OK	45.5806	0.847083	yes	cuticular protein RR-1 motif 34 precursor	2026	10.8648	0.649984	42	5.09802	0.0133676	NP_001166717.1	100000	FBgn0033731	L2 arrest	Cpr49Ah	CG8515	0.119582	0.14856	no
BMgn000337	BGIBMGA000337	OK	0.0541288	0.349506	no	cuticular protein RR-1 motif 33 isoform X1	2	1.66667	0.000697559	7	2.52832	0.00209268	XP_012550708.1	100000	FBgn0050045	NOP	Cpr49Aa	CG30045	0	0	no
BMgn000345	BGIBMGA000345	NOTEST	0	0	no	cuticular protein RR-1 motif 25 precursor	1	0.666667	0.000546448	0	0.333333	0.000273224	NP_001166725.1	100000	FBgn0052404	delay	Cpr65Aw	CG32404	0.202351	1.20341	no
BMgn000345	BGIBMGA000345	NOTEST	0	0	no	cuticular protein RR-1 motif 25 precursor	1	0.666667	0.000546448	0	0.333333	0.000273224	NP_001166725.1	100000	FBgn0052405	NOP	Cpr65Av	CG32405	0.0587222	0.214421	no
BMgn000345	BGIBMGA000345	NOTEST	0	0	no	cuticular protein RR-1 motif 25 precursor	1	0.666667	0.000546448	0	0.333333	0.000273224	NP_001166725.1	100000	FBgn0020765	NOP	Acp65Aa	CG10297	0.0333532	0	no
BMgn000346	BGIBMGA000346	OK	9.05071	0.395952	yes	cuticular protein RR-1 motif 23 precursor	232	7.73491	0.103157	10	3.3824	0.00429821	NP_001166727.1	100000	FBgn0020642	NOP	Lcp65Ac	CG6956	3.85256	13.3499	yes
BMgn000346	BGIBMGA000346	OK	9.05071	0.395952	yes	cuticular protein RR-1 motif 23 precursor	232	7.73491	0.103157	10	3.3824	0.00429821	NP_001166727.1	100000	FBgn0020641	NOP	Lcp65Ad	CG6955	0	0.65387	yes
BMgn000346	BGIBMGA000346														FBgn0020645	NOP	Lcp65Aa	CG7287	0	0	no
BMgn000347	BGIBMGA000347	NOTEST	0.148751	0.0493458	no	protein lethal(3)malignant blood neoplasm 1	41	5.32307	0.0052759	16	4.02158	0.00203252	XP_012550748.2	99644	FBgn0002440	NOP	l(3)mbn	CG12755	0.229788	1.47374	no
BMgn000348	BGIBMGA000348	HIDATA	10.93	0	no	putative cuticle protein CPR149	1071	10.0655	0.0256232	757	9.55214	0.0181245	ACY06906.1	100000	FBgn0035490	NOP	CG1136	CG1136	0.289659	0.479746	no
BMgn000349	BGIBMGA000349	HIDATA	0	0	no	probable tRNA N6-adenosine threonylcarbamoyltransferase, mitochondrial	12	3.66195	0.00950829	8	2.95679	0.0062483	XP_004931955.1	54522	FBgn0031060	NOP	CG14231	CG14231	8.73711	4.94124	no
BMgn000350	BGIBMGA000350	HIDATA	37.7569	0	no	uncharacterized protein LOC101743330	1333	10.3815	1.22549	847	9.72781	0.778493	XP_004931878.1	100000	FBgn0033608	NOP	CG13220	CG13220	104.283	166.129	yes
BMgn000351	BGIBMGA000351	OK	4.72996	6.25874	no	band 4	733	9.51749	0.138156	983	9.94146	0.185129	XP_004931877.1	100000	FBgn0004049	NOP	yrt	CG9764	16.3523	23.9008	yes
BMgn000352	BGIBMGA000352	NOTEST	0.0170854	0.0190432	no	sodium channel protein Nach-like	3	1.60245	0.000615716	4	1.88129	0.00100054	XP_021207463.1	99005	FBgn0030844	NOP	ppk23	CG8527	0.0109111	0	no
BMgn000354	BGIBMGA000354	OK	16.3287	25.8786	yes	HOP precursor	0	0	NA	0	0	NA	NP_001186538.1	99529	FBgn0020391	NOP	NRK	CG4007	144.604	83.5721	no
BMgn000355	BGIBMGA000355	OK	7.19712	11.5182	no	general transcription factor IIE subunit 1 isoform X1	561	9.12912	0.0336373	795	9.63458	0.0476962	XP_004931875.1	100000	FBgn0015828	major delay	TfIIEalpha	CG10415	18.1603	27.6784	yes
BMgn000358	BGIBMGA000358	OK	8.05562	5.77702	yes	rapamycin-insensitive companion of mTOR	915	9.83701	0.102312	651	9.34539	0.0728561	XP_012550725.1	100000	FBgn0031006		rictor		8.81385	13.7411	yes
BMgn000359	BGIBMGA000358	OK	7.93974	5.69372	yes	rapamycin-insensitive companion of mTOR	680	9.41026	0.111567	485	8.91816	0.0796673	XP_012550725.1	100	FBgn0031006	NOP	rictor	CG7890	8.81385	13.7411	yes
BMgn000360	BGIBMGA000360	OK	66.3292	57.16	no	zinc finger matrin-type protein 2	1526	10.5722	1.11006	1309	10.3542	0.952	XP_004931870.1	100000	FBgn0035520	NOP	CG11586	CG11586	55.1407	57.2939	no
BMgn000361	BGIBMGA004964	OK	40.9006	15.99	yes	Uncharacterized protein	1070	10.0631	1.11493	413	8.69455	0.430556	XP_012544449.1	40000	FBgn0037555	NOP	Ada2b	CG9638	21.3898	40.5167	yes
BMgn000364	BGIBMGA000364	OK	22.6028	18.3712	no	putative ATPase N2B	1153	10.1674	0.326261	926	9.8555	0.261952	XP_021207478.1	100000	FBgn0033734	NOP	CG8520	CG8520	41.3928	15.4564	yes
BMgn000365	BGIBMGA000365	OK	27.5922	18.6661	no	rab-like protein 3 isoform X1	1064	10.0553	0.307774	774	9.5961	0.223958	XP_004931874.1	100000	FBgn0030792	NOP	CG4789	CG4789	53.3841	40.772	no
BMgn000367	BGIBMGA000367	HIDATA	581.37	0	no	eukaryotic translation initiation factor 3 subunit 4	19748	14.2681	3.75444	16401	13.9989	3.118	ABF51378.1	100000	FBgn0029629	L1, L2 arrest	CG8636	CG8636	95.7828	344.83	yes
BMgn000367	BGIBMGA000367	HIDATA	581.37	0	no	eukaryotic translation initiation factor 3 subunit 4	19748	14.2681	3.75444	16401	13.9989	3.118	ABF51378.1	100000	FBgn0038796	NOP	CG10881	CG10881	0	0	no
BMgn000368	BGIBMGA000368	HIDATA	77.1172	0	no	Disembodied	7362	12.8271	0.817327	31223	14.9282	3.46656	NP_001036953.1	100	FBgn0000449	L1, L2 arrest	dib	CG12028	918.252	4.44407	yes
BMgn000374	BGIBMGA000374														FBgn0035713	major delay	CG10107	CG10107	29.3895	54.8374	yes
BMgn000374	BGIBMGA000374														FBgn0030420	delay	CG12717	CG12717	4.70982	14.5455	yes
BMgn000374	BGIBMGA000374														FBgn0085644		CG41423		0	0	no
BMgn000375	BGIBMGA000375	OK	21.3667	12.1971	no	tRNA-dihydrouridine(20a/20b) synthase [NAD(P)+]-like	360	8.48792	0.346808	210	7.71405	0.201797	XP_004931897.1	100000	FBgn0032750	NOP	CG10495	CG10495	7.67976	6.04972	no
BMgn000376	BGIBMGA000376	NOTEST	0.222355	0.0577571	no	zinc finger protein 182	3	1.86165	0.00880088	1	0.861654	0.00330033	XP_004932018.1	100000	FBgn0028878	NOP	CG15269	CG15269	0.0992902	0.445711	no
BMgn000377	BGIBMGA000377	OK	1.85776	0.626708	no	Uncharacterized protein	941	9.86645	0.0759913	79	6.30423	0.0063528	XP_004931899.1	100000	FBgn0035626		lin-28		3.21187	0.26576	yes
BMgn000379	BGIBMGA000379	OK	11.3709	5.59157	yes	protein still life, isoform SIF type 1	4163	12.019	0.0999296	2708	11.3933	0.0650086	XP_021207514.1	93105	FBgn0085447	NOP	sif	CG34418	0.399065	29.7805	yes
BMgn000381	BGIBMGA000382	OK	79.2859	74.994	no	nuclear migration protein nudC isoform X1	3906	11.9296	0.138197	3389	11.7248	0.119893	XP_012550713.1	100000	FBgn0021768	L3 arrest	nudC	CG9710	94.5432	51.0905	yes
BMgn000383	BGIBMGA000383	OK	22.3645	27.1166	no	protein odr-4 homolog	1237	10.2707	0.194213	1533	10.5811	0.240569	XP_004931902.1	100000	FBgn0036286	NOP	CG10616	CG10616	33.3284	16.6626	yes
BMgn000384	BGIBMGA000384	OK	44.4015	23.8161	yes	uncharacterized protein LOC101746816	2417	11.2322	0.11127	1405	10.4574	0.0646874	XP_004931903.1	100000	FBgn0036288	NOP	CG10660	CG10660	1.22897	3.24512	yes
BMgn000385	BGIBMGA000385	NOTEST	0.119726	0.142597	no	elastase-1	12	3.63563	0.000778764	17	4.15638	0.00113477	XP_012550732.1	99653	FBgn0036287	NOP	CG10663	CG10663	22.4799	1.36763	yes
BMgn000386	BGIBMGA000680	NOTEST	0	0	no	glutamine synthetase 2 cytoplasmic-like	4	2.40961	0.000237547	14	3.76238	0.00076746	XP_004931907.1	99624	FBgn0001142	NOP	Gs1	CG2718	39.1739	77.2631	yes
BMgn000388	BGIBMGA000388	OK	2.2746	0.976521	yes	collagen precursor	575	9.14417	0.0220915	300	8.16341	0.0115327	NP_001165114.1	99817	FBgn0035612	NOP	CG10625	CG10625	18.5218	96.7521	yes
BMgn000390	BGIBMGA000390	OK	26.8953	25.7722	no	phosphoribosylformylglycinamidine synthase	4094	11.9942	0.216184	4441	12.1144	0.234509	XP_004931911.1	100000	FBgn0000052	NOP	ade2	CG9127	14.7097	12.3118	no
BMgn000391	BGIBMGA000391	NOTEST	0	5.24102e-06	no	Uncharacterized protein	209	7.6964	0.0123919	249	7.95558	0.0148069	XP_021207468.1	99800	FBgn0037801	NOP	CG3999	CG3999	2.05178	0.717667	yes
BMgn000392	BGIBMGA000392														FBgn0037796	NOP	CG12814	CG12814	26.1283	9.29095	yes
BMgn000394	BGIBMGA000394	OK	62.3233	34.8609	yes	GPN-loop GTPase 2	5213	12.3476	2.03859	2948	11.5257	1.15278	XP_004931918.1	100000	FBgn0036356	NOP	CG10222	CG10222	15.0007	6.51415	yes
BMgn000395	BGIBMGA000395														FBgn0030616	L2 arrest	RpL37A	CG9091	2608.17	964.197	yes
BMgn000395	BGIBMGA000395														FBgn0034822	NOP	RpL37b	CG9873	0.194193	0	no
BMgn000396	BGIBMGA000396	HIDATA	0	0	no	RGS-GAIP interacting protein GIPC	544	9.07787	0.0352733	675	9.3996	0.0437942	NP_001040127.1	99375	FBgn0010504	NOP	kermit	CG11546	14.3964	20.7243	yes
BMgn000398	BGIBMGA000398	OK	70.9981	34.592	yes	succinyl-CoA:3-ketoacid coenzyme A transferase 1, mitochondrial	10029	13.2882	0.95907	5409	12.3902	0.517229	XP_004931921.1	100000	FBgn0035298	NOP	CG1140	CG1140	36.9073	6.00877	yes
BMgn000399	BGIBMGA000399	OK	18.6202	15.9701	no	ribosomal protein L20	1345	10.3947	0.257431	1021	9.99337	0.195306	NP_001040151.1	100000	FBgn0036335	minor delay	mRpL20	CG11258	41.1534	26.9689	no
BMgn000403	BGIBMGA000403	OK	0.795956	0.91118	no	uncharacterized protein LOC101741686	3817	11.8356	0.0258834	781	9.60684	0.00529876	XP_021207519.1	99636	FBgn0051065	NOP	CG31065	CG31065	0.0740494	0.160432	no
BMgn000408	BGIBMGA000408	OK	31.2542	22.4247	no	Ca2 /calmodulin-dependent protein kinase II	4226	12.0361	0.40591	2423	11.2431	0.232712	NP_001177296.1	100000	FBgn0264607	NOP	CaMKII	CG18069	102.342	45.2228	yes
BMgn000409	BGIBMGA000409	OK	2.14599	2.511	no	uncharacterized protein LOC101739091 isoform X1	357	8.47757	0.0322086	386	8.59691	0.034855	XP_004931934.1	100000	FBgn0259791	major delay	bora	CG6897	1.03733	7.83384	yes
BMgn000412	BGIBMGA000412	OK	36.5545	21.6488	yes	THUMP domain-containing protein 1 homolog	1172	10.1937	1.0212	684	9.41202	0.595819	XP_004931936.1	100000	FBgn0035532	NOP	CG15014	CG15014	12.0024	16.9597	no
BMgn000414	BGIBMGA000414	OK	1.94608	1.3024	no	mpv17-like protein 2	2384	11.2153	0.802964	1597	10.6422	0.538004	XP_004931938.1	100000	FBgn0024993	NOP	CG2662	CG2662	2.48276	13.1973	yes
BMgn000414	BGIBMGA011828	OK	1.94608	1.3024	no	mpv17-like protein 2	2384	11.2153	0.802964	1597	10.6422	0.538004	XP_004931938.1	100000	FBgn0030481	NOP	CG1662	CG1662	7.6457	12.2612	yes
BMgn000415	BGIBMGA000415	OK	1.73733	3.14973	no	uncharacterized protein LOC101742417	1342	10.3897	0.504132	2374	11.2126	0.891811	XP_012550801.1	100000	FBgn0000247	NOP	ca	CG31037	10.2273	28.1615	yes
BMgn000416	BGIBMGA000416	OK	72.5256	9.07102	yes	protein FAM107B	8056	12.9721	0.618123	1009	9.96726	0.0774189	XP_004931940.1	100000	FBgn0032886	NOP	CG9328	CG9328	10.3693	28.1416	yes
BMgn000418	BGIBMGA000418	OK	4.5908	0.166808	yes	yellow-c	278	8.11444	0.0207402	16	4.06533	0.00121709	AFC87785.1	100000	FBgn0041713	NOP	yellow-c	CG4182	1.01613	3.91084	no
BMgn000419	BGIBMGA000419	OK	40.5254	14.5404	yes	lambda-crystallin	1312	10.3256	0.169772	478	8.901	0.061853	XP_004931941.1	100000	FBgn0030737	NOP	CG9914	CG9914	12.8163	20.4414	no
BMgn000420	BGIBMGA000420	OK	14.2502	7.21993	yes	serine/threonine kinase LKB1 isoform X1	1485	10.5296	0.112101	711	9.47548	0.0536847	XP_012550689.1	100000	FBgn0038167	NOP	lkb1	CG9374	10.0364	13.8758	no
BMgn000422	BGIBMGA000422	OK	16.2392	22.9592	yes	elongation of very long chain fatty acids protein AAEL008004	2780	11.4322	0.0720924	4433	12.1135	0.114981	XP_004931947.1	100000	FBgn0051523	NOP	CG31523	CG31523	96.924	34.0846	yes
BMgn000424	BGIBMGA000424	OK	6.07361	42.5185	no	elongation of very long chain fatty acids protein AAEL008004 isoform X1	2050	10.9707	0.065189	7045	12.7822	0.224028	XP_004931951.1	100000	FBgn0051522	NOP	CG31522	CG31522	37.6517	53.5059	yes
BMgn000425	BGIBMGA000425	OK	26.2235	16.0192	yes	1-acyl-sn-glycerol-3-phosphate acyltransferase gamma-like	6260	12.6101	0.459922	3465	11.7568	0.254574	XP_004931956.1	100000	FBgn0036623	NOP	CG4729	CG4729	410.585	45.8227	yes
BMgn000425	BGIBMGA000425	OK	26.2235	16.0192	yes	1-acyl-sn-glycerol-3-phosphate acyltransferase gamma-like	6260	12.6101	0.459922	3465	11.7568	0.254574	XP_004931956.1	100000	FBgn0036622	NOP	CG4753	CG4753	1.36	0.0361741	no
BMgn000438	BGIBMGA001254	NOTEST	0.0239331	0	no	Putative cuticle protein	0	0.333333	0.000212044	0	0	0	XP_012547340.1	28000	FBgn0022710	NOP	Ac13E	CG9210	23.9818	6.5643	yes
BMgn000439	BGIBMGA000439	NOTEST	0.0158427	0.0182722	no	band 7 protein AGAP004871-like isoform X1	2	1.63563	0.00161588	1	0.666667	0.000461681	XP_012550723.1	99379	FBgn0030993	NOP	MEC2	CG7635	115.751	8.12233	yes
BMgn000439	BGIBMGA000439	NOTEST	0.0158427	0.0182722	no	band 7 protein AGAP004871-like isoform X1	2	1.63563	0.00161588	1	0.666667	0.000461681	XP_012550723.1	99379	FBgn0030992	NOP	CG33253	CG33253	0.387223	0.294228	no
BMgn000440	BGIBMGA000440	OK	6.84214	4.45538	yes	39S ribosomal protein L47, mitochondrial-like	2673	11.3831	0.687945	1738	10.7612	0.447362	XP_004931963.1	100	FBgn0014023	L3 arrest	CG9378	CG9378	33.7806	20.3439	no
BMgn000441	BGIBMGA000442														FBgn0020251	NOP	sfl	CG8339	13.4626	10.4193	no
BMgn000445	BGIBMGA000445	OK	19.163	23.9113	no	uncharacterized protein LOC101743421	5148	12.3291	0.320109	6407	12.6434	0.398416	XP_004931967.1	100000	FBgn0015396	NOP	jumu	CG4029	10.6972	67.7291	yes
BMgn000446	BGIBMGA000446	OK	50.2483	25.2979	yes	protein misato	3465	11.7581	1.32265	1743	10.7666	0.66514	XP_004931970.1	100000	FBgn0020272	NOP	mst	CG1424	9.51599	3.97485	yes
BMgn000447	BGIBMGA000447	OK	11.6317	15.28	no	vesicle-fusing ATPase 1	1489	10.5395	0.103186	1997	10.9635	0.138421	XP_021207451.1	100000	FBgn0266464		Nsf2		42.1175	30.918	yes
BMgn000447	BGIBMGA000447	OK	11.6317	15.28	no	vesicle-fusing ATPase 1	1489	10.5395	0.103186	1997	10.9635	0.138421	XP_021207451.1	100000	FBgn0000346	major delay	comt	CG1618	3.30989	12.0346	yes
BMgn000448	BGIBMGA000448	OK	5.11917	9.27943	yes	uncharacterized protein LOC101744240	555	9.10534	0.122354	1014	9.98516	0.223545	XP_004931973.1	100000	FBgn0039113	NOP	CG10217	CG10217	70.1775	16.5203	yes
BMgn000452	BGIBMGA000452	OK	12.3206	39.8933	yes	innexin 3	1604	10.6284	0.144046	5166	12.334	0.464056	NP_001136442.1	99221	FBgn0265274		inx3		694.736	83.6172	yes
BMgn000453	BGIBMGA011625	OK	0.807026	0.163811	no	Protease inhibitor 5	23	4.60124	0.00676133	57	5.85924	0.0166135	XP_004931589.1	37.037	FBgn0036053	NOP	iPLA2-VIA	CG6718	23.8959	34.0032	yes
BMgn000454	BGIBMGA000454	NOTEST	0.0154773	0.012356	no	rho GTPase-activating protein 100F isoform X1	11	3.57142	0.000759931	12	3.68146	0.000829016	XP_004931977.2	97646	FBgn0039883	NOP	RhoGAP100F	CG1976	0.668409	19.5448	yes
BMgn000456	BGIBMGA000456	OK	10.985	1.82588	yes	uncharacterized protein LOC101744721 isoform X2	2045	10.9942	0.068827	354	8.4565	0.0119236	XP_012550806.1	100000	FBgn0028496		CG30116		2.20251	4.42993	yes
BMgn000459	BGIBMGA000459	OK	7.60431	5.5909	no	lysine-specific demethylase 8 isoform X2	350	8.45364	0.227865	259	8.01534	0.168837	XP_021207491.1	100000	FBgn0035166		CG13902		17.4302	9.97603	yes
BMgn000461	BGIBMGA000461	OK	12.9611	16.765	no	putative uncharacterized protein DDB_G0291608 isoform X1	2044	10.9955	0.192467	2841	11.4717	0.267546	XP_012550819.1	100000	FBgn0033122	NOP	CG17002	CG17002	8.0329	24.0638	yes
BMgn000462	BGIBMGA000462	OK	4.67338	5.05392	no	27 kDa glycoprotein precursor	116	6.72825	0.0125508	125	6.96885	0.0134499	NP_001036878.1	100000	FBgn0030740	NOP	CG9917	CG9917	543.226	25.4003	yes
BMgn000462	BGIBMGA000462	OK	4.67338	5.05392	no	27 kDa glycoprotein precursor	116	6.72825	0.0125508	125	6.96885	0.0134499	NP_001036878.1	100000	FBgn0040364	NOP	CG11378	CG11378	0.675769	0.597155	no
BMgn000462	BGIBMGA000462														FBgn0040398	NOP	CG14629	CG14629	147.364	30.7827	yes
BMgn000463	BGIBMGA008060	NOTEST	0.0535047	0	no	aminopeptidase N precursor	2	1.63563	0.00676329	0	0.333333	0.000966184	NP_001254654.1	80597	FBgn0259237	NOP	CG42335	CG42335	0.0222929	0	no
BMgn000464	BGIBMGA000464	OK	37.8042	19.6536	no	ribosome biogenesis protein TSR3 homolog	50	5.65906	0.0485909	26	4.71137	0.0249433	XP_004931986.1	100000	FBgn0038313	NOP	CG4338	CG4338	23.2225	29.4495	no
BMgn000467	BGIBMGA000467	OK	7.60111	2.5258	yes	protocadherin-like wing polarity protein stan	3102	11.5465	0.0650944	925	9.85482	0.0194087	XP_021207513.1	100000	FBgn0024836	NOP	stan	CG11895	4.86029	75.264	yes
BMgn000468	BGIBMGA000468	OK	9.96551	10.852	no	protein dispatched	1296	10.3396	0.386059	1438	10.4878	0.428259	XP_004932062.1	100000	FBgn0029088	NOP	disp	CG2019	33.7741	10.7721	yes
BMgn000469	BGIBMGA000469	OK	36.6118	31.5107	no	IST1 homolog	2742	11.4217	0.519381	2389	11.222	0.452525	XP_004931988.1	100000	FBgn0035715	NOP	CG10103	CG10103	37.7252	59.0125	yes
BMgn000471	BGIBMGA000471	OK	13.4516	11.494	no	spermatogenesis-associated protein 6 isoform X2	1143	10.1589	0.137618	1031	10.0109	0.124137	XP_004931996.1	100000	FBgn0036849	NOP	CG14079	CG14079	1.60825	1.18935	no
BMgn000472	BGIBMGA000472	OK	3.82341	5.114	no	ATP-binding cassette sub-family G member 5	583	9.16923	0.0559713	776	9.58873	0.0744899	XP_004931997.1	100000	FBgn0039244	NOP	CG11069	CG11069	18.476	2.80569	yes
BMgn000473	BGIBMGA000473	OK	11.7854	14.9079	no	5'-3' exoribonuclease 1 isoform X1	913	9.83482	0.157248	1191	10.2182	0.205146	XP_012550791.1	100000	FBgn0020261	NOP	pcm	CG3291	17.539	21.3006	no
BMgn000474	BGIBMGA000474	OK	63.0227	30.4824	yes	guanine nucleotide-binding protein-like 3 homolog	6239	12.6039	0.713067	2793	11.4423	0.319238	XP_004932003.1	100000	FBgn0038473	L2 arrest	ns1	CG3983	32.8483	28.8318	no
BMgn000475	BGIBMGA000475	OK	468.889	502.745	no	calreticulin	28472	14.5895	6.01818	30458	14.8936	6.43796	BAC57964.1	99749	FBgn0005585	NOP	Crc	CG9429	1849.83	2382.26	no
BMgn000477	BGIBMGA000477														FBgn0265102		Oseg1		2.89471	1.93774	no
BMgn000478	BGIBMGA000478	OK	2.0385	1.7501	no	intraflagellar transport protein 122 homolog	332	8.37459	0.0201965	392	8.61562	0.0238907	XP_012548938.1	99732	FBgn0265102		Oseg1		2.89471	1.93774	no
BMgn000481	BGIBMGA000481														FBgn0033814	NOP	CG4670	CG4670	57.0175	16.5332	yes
BMgn000481	BGIBMGA000481														FBgn0038919	NOP	CG17843	CG17843	1.78608	0.421267	yes
BMgn000481	BGIBMGA000481														FBgn0038918	NOP	CG6690	CG6690	0	0.0574024	no
BMgn000481	BGIBMGA000481														FBgn0051413	NOP	CG31413	CG31413	0	0	no
BMgn000483	BGIBMGA000483	OK	0.422946	0.239632	no	uncharacterized protein LOC101737214 isoform X1	33	4.94524	0.00321968	28	4.83062	0.00267233	XP_021206033.1	98105	FBgn0264502	NOP	CG11203	CG11203	0.314211	33.4366	yes
BMgn000484	BGIBMGA000484	OK	33.191	35.4691	no	nonclathrin coat protein gamma1-COP	4355	12.0875	0.520311	4658	12.1856	0.556472	NP_001036846.1	99884	FBgn0028968	NOP	gammaCop	CG1528	73.9809	41.9981	yes
BMgn000485	BGIBMGA000486	OK	22.313	12.6163	yes	period isoform X3	5109	12.3095	0.106695	4997	12.281	0.104349	XP_012548897.1	100000	FBgn0003068	NOP	per	CG2647	0.314594	4.3685	yes
BMgn000489	BGIBMGA000489	NOTEST	0.00707418	0	no	V-type proton ATPase 116 kDa subunit a isoform 1-like	21	4.42089	0.000703163	16	4.11328	0.000555726	XP_012548934.2	100000	FBgn0028669	NOP	Vha100-3	CG30329	0.0497064	0	no
BMgn000493	BGIBMGA000493	NOTEST	0.082546	0.252522	no	GH24849	9	3.32241	0.00586633	5	2.60459	0.00335219	XP_004929927.1	100000	FBgn0029836	NOP	CG5928	CG5928	0.0231391	0	no
BMgn000496	BGIBMGA000496	OK	40.0679	65.7809	yes	peptide transporter family 1-like	3178	11.6265	0.261478	5083	12.309	0.418244	XP_004929999.1	100000	FBgn0028491	NOP	CG2930	CG2930	0.959588	0.621967	no
BMgn000496	BGIBMGA000496														FBgn0265575		yin		1.48982	0.952632	no
BMgn000496	BGIBMGA000510	OK	40.0679	65.7809	yes	peptide transporter family 1-like	3178	11.6265	0.261478	5083	12.309	0.418244	XP_004929999.1	100000	FBgn0004861	NOP	ph-p	CG18412	7.87982	67.0563	yes
BMgn000496	BGIBMGA000510	OK	40.0679	65.7809	yes	peptide transporter family 1-like	3178	11.6265	0.261478	5083	12.309	0.418244	XP_004929999.1	100000	FBgn0004860		ph-d		6.76806	19.3427	yes
BMgn000497	BGIBMGA000497	NOTEST	0.0188162	0.0169423	no	achaete-scute homolog 3	4	2.37643	0.000419247	7	2.81844	0.000709494	XP_012548973.1	96996	FBgn0038402	NOP	Fer2	CG5952	0.445516	10.6445	yes
BMgn000499	BGIBMGA001422	NOTEST	0.0160148	0.033085	no	Krueppel-like factor 5	2	1.38998	0.000482114	1	0.666667	0.000289268	XP_012548904.1	99177	FBgn0025679	NOP	Bteb2	CG2932	0.109756	0.189285	no
BMgn000500	BGIBMGA000500	NOTEST	0.0289399	0.03246	no	uncharacterized protein LOC101735479	126	6.98676	0.020035	113	6.83036	0.0179679	XP_012548984.1	84916	FBgn0035941	NOP	CG13313	CG13313	0.0876621	0	no
BMgn000503	BGIBMGA000503	OK	20.1938	30.4944	no	ankyrin repeat domain-containing protein 12 isoform X2	3157	11.6229	0.334392	4183	12.0307	0.443056	XP_012548982.1	95043	FBgn0036305	NOP	CG10984	CG10984	29.1551	58.4491	yes
BMgn000506	BGIBMGA000506	OK	15.6141	8.94485	yes	lysophospholipase-like protein 1	376	8.5516	0.354737	227	7.83496	0.214668	XP_004929916.2	100000	FBgn0037842	NOP	CG6567	CG6567	27.7645	9.60854	yes
BMgn000511	BGIBMGA000511	OK	40.5897	147.407	yes	3-hydroxyacyl-CoA dehydrogenase	1698	10.7291	0.258881	5535	12.4257	0.843879	NP_001040424.1	100000	FBgn0021765	NOP	scu	CG7113	170.957	104.925	yes
BMgn000512	BGIBMGA000512	OK	2.53092	3.17247	no	USP6 N-terminal-like protein	411	8.68334	0.0404886	703	9.45581	0.0692543	XP_012549066.1	100000	FBgn0020620	NOP	RN-tre	CG8085	31.35	28.1108	no
BMgn000513	BGIBMGA000513					uncharacterized protein LOC101746155 isoform X4									FBgn0016794	L3 arrest	CG1044	CG1044	12.5307	14.7299	no
BMgn000515	BGIBMGA000516	OK	7.50439	14.3445	no	insulin-like growth factor 2 mRNA-binding protein 1 isoform X2	4373	12.0856	0.0541111	8381	13.0324	0.103718	XP_004929906.1	100000	FBgn0262735	NOP	Imp	CG1691	14.3135	18.4322	no
BMgn000515	BGIBMGA000516	OK	7.50439	14.3445	no	insulin-like growth factor 2 mRNA-binding protein 1 isoform X2	4373	12.0856	0.0541111	8381	13.0324	0.103718	XP_004929906.1	100000	FBgn0285926		Imp		14.3135	18.4322	no
BMgn000517	BGIBMGA000517	OK	2.57521	2.61211	no	uncharacterized protein LOC101745877 isoform X2	1015	9.98723	0.105794	1025	10.0014	0.106871	XP_012549040.1	100000	FBgn0035237	delay	CG13917	CG13917	9.74375	40.5883	yes
BMgn000518	BGIBMGA000518	OK	7.27398	10.3441	yes	pyruvate dehydrogenase [acetyl-transferring]-phosphatase 1, mitochondrial isoform X1	903	9.81421	0.136252	1322	10.3689	0.199497	XP_004929896.1	100000	FBgn0029958	NOP	Pdp	CG12151	20.7522	14.2336	yes
BMgn000520	BGIBMGA000520	NOTEST	0.135194	0.0766148	no	TPA: putative cuticle protein	5	2.65909	0.00216979	4	2.19499	0.00149173	FAA00653.1	100000	FBgn0029170	NOP	TwdlT	CG5812	0.31815	1.01682	no
BMgn000521	BGIBMGA000521	OK	19.515	13.1065	no	zinc finger protein 271-like isoform X1	2294	11.162	0.356706	1528	10.5783	0.237562	XP_004929895.1	95627	FBgn0037931	NOP	CG18476	CG18476	4.49022	6.46168	no
BMgn000521	BGIBMGA000521	OK	19.515	13.1065	no	zinc finger protein 271-like isoform X1	2294	11.162	0.356706	1528	10.5783	0.237562	XP_004929895.1	95627	FBgn0028647	NOP	CG11902	CG11902	5.74298	5.98219	no
BMgn000523	BGIBMGA000523	NOTEST	0.215111	0.178238	no	tyrosine-protein kinase receptor TYRO3-like	1	0.861654	0.000542594	1	0.666667	0.000361729	XP_004929890.1	100000	FBgn0036146	NOP	CG14141	CG14141	2.42881	15.4423	no
BMgn000524	BGIBMGA000524	NOTEST	0	0	no	guanine nucleotide-binding protein subunit beta-2-like, partial	3	2	0.000509338	4	2.19499	0.00073571	XP_004934353.2	100000	FBgn0004623	NOP	Gbeta76C	CG8770	0.168945	0	no
BMgn000526	BGIBMGA000526	HIDATA	0	0	no	Y-box protein	51268	15.6455	21.6411	97994	16.5793	41.3651	NP_001036897.1	99614	FBgn0022959	NOP	yps	CG5654	195.961	376.769	yes
BMgn000527	BGIBMGA000527	OK	2.5686	5.15115	no	facilitated trehalose transporter Tret1-like isoform X2	664	9.34967	0.0487912	899	9.78711	0.0660592	XP_012549079.1	100000	FBgn0051100	NOP	CG31100	CG31100	1.22372	1.14397	no
BMgn000528	BGIBMGA000528	OK	124.274	136.442	no	eukaryotic translation initiation factor 4 gamma 3-like	17429	14.0892	3.34139	19323	14.2378	3.70456	XP_021206088.1	100000	FBgn0023213	L3 arrest	eIF4G	CG10811	212.461	93.1465	yes
BMgn000528	BGIBMGA000528	OK	124.274	136.442	no	eukaryotic translation initiation factor 4 gamma 3-like	17429	14.0892	3.34139	19323	14.2378	3.70456	XP_021206088.1	100000	FBgn0260634	NOP	EIF4G2	CG10192	36.6034	84.6248	yes
BMgn000529	BGIBMGA000529	OK	0.611011	0.608752	no	neutral endopeptidase 24	149	7.21795	0.00312218	152	7.25217	0.00318505	XP_012548893.1	100000	FBgn0027570	NOP	Nep2	CG9761	21.2142	10.8757	yes
BMgn000530	BGIBMGA000530	OK	0.14177	0.664374	no	uncharacterized protein LOC101744279 isoform X2	89	6.49193	0.00197509	224	7.75018	0.00495247	XP_012549087.1	100000	FBgn0265182
BMgn000532	BGIBMGA000532	OK	11.4387	10.4103	no	uncharacterized protein LOC101743995	4483	12.126	0.36317	3928	11.9398	0.318186	XP_021206011.1	99550	FBgn0261934	NOP	dikar	CG42799	5.49113	9.58613	yes
BMgn000533	BGIBMGA000534	OK	17.2552	20.6534	no	WW domain-containing adapter protein with coiled-coil isoform X1	3455	11.7525	0.112088	3815	11.8967	0.123767	XP_004929878.1	100000	FBgn0030812	NOP	CG8949	CG8949	20.6874	55.0601	yes
BMgn000535	BGIBMGA000535	OK	0.421656	0.855567	yes	ras-GEF domain-containing family member 1B-like	36	5.22159	0.00398261	88	6.46543	0.00960941	XP_004929877.2	100000	FBgn0085422	NOP	CG34393	CG34393	0.0949252	3.40779	yes
BMgn000537	BGIBMGA000537	OK	6.82255	8.95488	no	uncharacterized protein LOC101743416	1249	10.2686	0.181378	1600	10.6424	0.232336	XP_012548915.1	100000	FBgn0035357	major delay	MEP-1	CG1244	34.2117	118.55	yes
BMgn000538	BGIBMGA000538	OK	0.351113	0.443954	no	sodium/potassium/calcium exchanger 4 isoform X3	29	4.88428	0.0061246	37	5.24996	0.00788455	XP_012549021.1	100000	FBgn0265767
BMgn000540	BGIBMGA000540	OK	1.47864	2.42281	no	ecotropic viral integration site 5 ortholog isoform X5	1317	10.3644	0.0578514	1726	10.7524	0.0757835	XP_012549012.1	99514	FBgn0262740	major delay	CG11727	CG11727	8.56722	46.3998	yes
BMgn000541	BGIBMGA000541	OK	67.6473	20.4165	yes	lipopolysaccharide-induced tumor necrosis factor-alpha factor homolog	9992	13.2795	1.00794	3042	11.5708	0.306903	XP_004929861.1	100000	FBgn0052280	NOP	CG32280	CG32280	386.576	19.2792	yes
BMgn000542	BGIBMGA000542	OK	21.9052	17.961	no	transitional endoplasmic reticulum ATPase TER94	2892	11.4853	0.381524	2243	11.1181	0.295915	NP_001037003.1	30201	FBgn0040237	L3 arrest	bor	CG6815	26.5806	20.1995	no
BMgn000542	BGIBMGA003985	OK	21.9052	17.961	no	transitional endoplasmic reticulum ATPase TER94	2892	11.4853	0.381524	2243	11.1181	0.295915	NP_001037003.1	30201	FBgn0261014	major delay	TER94	CG2331	524.02	221.491	yes
BMgn000543	BGIBMGA000543	OK	0.272951	0.613714	no	leucine-rich repeat protein SHOC-2	76	6.24994	0.00303851	139	7.12049	0.00551973	XP_004929857.1	100000	FBgn0268063
BMgn000543	BGIBMGA000544	OK	0.272951	0.613714	no	leucine-rich repeat protein SHOC-2	76	6.24994	0.00303851	139	7.12049	0.00551973	XP_004929857.1	100000	FBgn0052372	NOP	CG32372	CG32372	6.13519	28.4832	yes
BMgn000545	BGIBMGA000545	OK	1.78853	0.935395	no	Uncharacterized protein	5950	12.5379	0.326816	3968	11.954	0.217938	XP_012549797.1	37838	FBgn0043458	NOP	CG12084	CG12084	33.7609	22.6429	yes
BMgn000545	BGIBMGA011306	OK	1.78853	0.935395	no	Uncharacterized protein	5950	12.5379	0.326816	3968	11.954	0.217938	XP_012549797.1	37838	FBgn0041096		rols		10.247	3.90568	yes
BMgn000546	BGIBMGA000546	OK	27.7977	24.926	no	uncharacterized protein LOC101738134 isoform X2	15555	13.9118	0.773325	11544	13.4928	0.573945	XP_012548942.1	100000	FBgn0035793	NOP	CG7546	CG7546	49.6832	46.8538	no
BMgn000547	BGIBMGA009927	NOTEST	0.136018	0.0789503	no	neuropeptide receptor B4	18	4.26045	0.00090795	16	4.02158	0.000775885	NP_001127735.1	100000	FBgn0052843	L3 arrest	CG32843	CG32843	8.11548	6.14949	no
BMgn000548	BGIBMGA000548	OK	0.711312	0.97268	no	Pol protein	877	9.77784	0.0553697	1251	10.2898	0.0789823	BAA19776.1	59130	FBgn0032700	NOP	CG10338	CG10338	18.4945	8.57848	yes
BMgn000549	BGIBMGA000549	OK	23.1067	30.417	no	putative serine protease K12H4	1818	10.8255	0.18937	2435	11.2478	0.253558	XP_004929850.1	100000	FBgn0035726	NOP	CG9953	CG9953	162.906	58.2445	yes
BMgn000550	BGIBMGA000550	OK	5.5287	7.72726	yes	mediator of RNA polymerase II transcription subunit 23	1277	10.3188	0.0694883	1536	10.5843	0.08356	XP_021206020.1	99302	FBgn0034795	NOP	MED23	CG3695	24.6456	43.6299	yes
BMgn000551	BGIBMGA000552	OK	2.24553	8.23125	yes	failed axon connections isoform X2	340	8.39232	0.0189348	1462	10.5062	0.0813212	XP_004929847.1	100000	FBgn0014163	NOP	fax	CG4609	180.297	1905.48	yes
BMgn000553	BGIBMGA000553	OK	15.9912	9.36744	yes	peroxidasin isoform X1	2363	11.1965	0.116284	1391	10.441	0.068435	XP_004929845.1	100000	FBgn0011828	NOP	Pxn	CG12002	66.2094	18.438	yes
BMgn000554	BGIBMGA000554	NOTEST	0.101595	0.0120965	no	uncharacterized protein LOC101736626	4	2.38998	0.00263585	1	0.666667	0.000405515	XP_004929844.1	99759	FBgn0034159		CG15615		2.45887	0.0274466	no
BMgn000555	BGIBMGA000555	OK	5.59632	7.87014	yes	palmitoyltransferase ZDHHC3	1603	10.6474	0.137597	2059	11.0059	0.176738	XP_004929841.1	100000	FBgn0034057	NOP	CG8314	CG8314	70.6491	18.1914	yes
BMgn000556	BGIBMGA003401	NOTEST	0.294377	0.184688	no	uncharacterized protein LOC101736058	6	2.72331	0.00726496	3	2.10731	0.0042735	XP_012552813.1	25000	FBgn0003165	NOP	pum	CG9755	18.2016	58.8017	yes
BMgn000559	BGIBMGA000559	OK	111.21	172.56	yes	Triosephosphate isomerase (EC 5.3.1.1)	3398	11.7222	0.945465	4928	12.2653	1.37117	NP_001119730.1	100	FBgn0086355	NOP	Tpi	CG2171	132.315	190.556	yes
BMgn000562	BGIBMGA000562	OK	64.3	9.4979	yes	BTB/POZ domain-containing protein KCTD1	1569	10.615	0.274888	256	7.97132	0.0447831	XP_012548903.1	100000	FBgn0034636	L3 arrest	CG10440	CG10440	6.84965	43.604	yes
BMgn000563	BGIBMGA000563	OK	7.54448	11.2305	yes	tyrosine hydroxylase	591	8.95345	0.0751771	856	9.55998	0.108905	NP_001138794.1	100000	FBgn0005626	NOP	ple	CG10118	0.735589	53.6187	yes
BMgn000564	BGIBMGA000564	OK	6.37663	7.29549	no	endoplasmic reticulum mannosyl-oligosaccharide 1,2-alpha-mannosidase	830	9.69168	0.168425	1049	10.034	0.212798	XP_004929829.1	100000	FBgn0039634	NOP	CG11874	CG11874	51.4588	15.5133	yes
BMgn000565	BGIBMGA000565	OK	3.06993	2.30193	no	N(G),N(G)-dimethylarginine dimethylaminohydrolase 1	188	7.55763	0.0198463	183	7.49085	0.0193528	XP_021206089.1	100000	FBgn0030467	NOP	CG1764	CG1764	11.2949	26.1661	yes
BMgn000567	BGIBMGA000567	NOTEST	0	0.0489102	no	glutamate receptor 1-like	17	4.09282	0.00100906	19	4.28078	0.00113015	XP_021206104.1	91199	FBgn0004619	NOP	CG8442	CG8442	0.461345	4.35907	yes
BMgn000567	BGIBMGA000567	NOTEST	0	0.0489102	no	glutamate receptor 1-like	17	4.09282	0.00100906	19	4.28078	0.00113015	XP_021206104.1	91199	FBgn0264000	NOP	CG4481	CG4481
BMgn000568	BGIBMGA000568	NOTEST	0.0131832	0.0239215	no	GABA-gated chloride channel	12	3.63563	0.00042495	16	4.0858	0.000551287	BAN92442.1	100000	FBgn0004244	NOP	Rdl	CG10537	0.321936	11.3429	yes
BMgn000569	BGIBMGA002655	NOTEST	0	0	no	CTP synthase	8	3.12211	0.0166667	1	0.861654	0.00208333	XP_004932317.2	46429	FBgn0003268	NOP	rod	CG1569	14.8842	8.43381	yes
BMgn000570	BGIBMGA000570	NOTEST	0	0	no	JNK-interacting protein 1	8	2.77398	0.000875994	6	2.77995	0.000630716	XP_004929822.2	96568	FBgn0040281	NOP	Aplip1	CG1200	1.1424	58.9812	yes
BMgn000572	BGIBMGA000572	OK	43.9023	25.3627	yes	glycerol kinase	5124	12.3223	0.407346	3074	11.5859	0.244349	NP_001108335.1	98361	FBgn0025592	NOP	Gyk	CG18374	25.2546	14.5533	yes
BMgn000574	BGIBMGA000574														FBgn0036302	NOP	sowah	CG10632	18.6283	12.2949	yes
BMgn000577	BGIBMGA000577	NOTEST	0.166282	0.0186598	no	cyclic nucleotide-gated cation channel subunit A-like	12	3.61412	0.00427664	1	0.773976	0.000488759	XP_012548956.1	100000	FBgn0261612	NOP	CG42701	CG42701	161.756	6.4222	yes
BMgn000578	BGIBMGA000578														FBgn0036191	NOP	Sug	CG7334	20.5877	10.5205	yes
BMgn000579	BGIBMGA000579	OK	0.972305	2.19314	no	DENN domain-containing protein 1B-like isoform X2	551	9.10843	0.0271135	564	9.14109	0.0277696	XP_012548949.1	98547	FBgn0027561	NOP	CG18659	CG18659	19.4163	34.8176	yes
BMgn000581	BGIBMGA000581	OK	25.2323	16.5135	yes	uncharacterized protein LOC101744278	3346	11.7038	0.243647	2222	11.1159	0.161824	NP_001268823.1	100000	FBgn0033918	NOP	CG8531	CG8531	35.1318	31.7499	no
BMgn000582	BGIBMGA000582	OK	0.699062	2.72748	no	UNC93-like protein	191	7.57606	0.0534415	576	9.05784	0.161164	XP_004929815.1	100000	FBgn0027556	NOP	CG4928	CG4928	17.7726	17.6424	no
BMgn000584	BGIBMGA000584	OK	8.10718	2.54254	yes	BmDomeless	992	9.94362	0.111486	282	8.14556	0.03173	XP_004929814.1	100000	FBgn0035806	NOP	PGRP-SD	CG7496	1.32954	0.549024	no
BMgn000585	BGIBMGA000585	NOTEST	0.0803058	0.0180091	no	peptidoglycan recognition protein-like isoform X2	196	7.61063	0.0236518	226	7.8076	0.0271855	XP_012549076.1	100000	FBgn0035806	NOP	PGRP-SD	CG7496	1.32954	0.549024	no
BMgn000589	BGIBMGA000589	OK	22.7511	12.0384	yes	syntaxin 6 isoform X1	2138	11.0551	0.29251	1308	10.3528	0.178982	XP_012548878.1	100000	FBgn0037084	NOP	Syx6	CG7736	17.969	51.7765	yes
BMgn000590	BGIBMGA000590	OK	5.03078	28.0662	yes	pleiotrophin-like protein precursor	128	6.99694	0.0185158	705	9.45868	0.102296	NP_001108476.2	100000	FBgn0027111	NOP	miple	CG1221	29.9701	262.887	yes
BMgn000590	BGIBMGA000590	OK	5.03078	28.0662	yes	pleiotrophin-like protein precursor	128	6.99694	0.0185158	705	9.45868	0.102296	NP_001108476.2	100000	FBgn0029002	NOP	miple2	CG18321	350.888	99.0554	yes
BMgn000592	BGIBMGA000592														FBgn0052351	NOP	CG32351	CG32351	0.151701	0.167324	no
BMgn000592	BGIBMGA000592														FBgn0035915	NOP	CG6372	CG6372	0.239406	0.114811	no
BMgn000593	BGIBMGA000593	OK	1.33217	1.28782	no	hikaru genki	455	8.83157	0.0344775	580	9.18129	0.0439241	NP_001108468.1	99873	FBgn0010114	NOP	hig	CG2040	0.482317	59.3037	yes
BMgn000594	BGIBMGA000594	OK	19.9336	5.5232	no	protein NDRG3-like isoform X2	4720	12.1783	0.0489105	1505	10.5497	0.015593	XP_012549024.1	100000	FBgn0043070	NOP	MESK2	CG15669	35.0749	43.5545	no
BMgn000594	BGIBMGA000596	OK	19.9336	5.5232	no	protein NDRG3-like isoform X2	4720	12.1783	0.0489105	1505	10.5497	0.015593	XP_012549024.1	100000	FBgn0027779	L3 arrest	VhaSFD	CG17332	115.711	52.6603	yes
BMgn000599	BGIBMGA000599	OK	34.1244	87.1448	yes	PAB-dependent poly(A)-specific ribonuclease subunit PAN3	2973	11.5257	0.167069	7742	12.9018	0.435036	XP_021206161.1	100000	FBgn0035397	NOP	CG11486	CG11486	240.854	131.055	yes
BMgn000600	BGIBMGA000600	OK	20.0023	33.1065	no	phospholipase C gamma isoform X1/BmPLCgamma	6136	12.4971	0.386419	8874	13.0852	0.558837	XP_012548883.1	99917	FBgn0003416	NOP	sl	CG4200	14.415	3.50689	yes
BMgn000601	BGIBMGA000601	OK	0.518013	0	no	Transforming Growth Factor beta receptor type 1-like	871	9.75233	0.0549492	360	8.48224	0.0226905	XP_012548996.1	100	FBgn0011300	NOP	babo	CG8224	47.0768	53.4233	no
BMgn000602	BGIBMGA000602	OK	33.6671	9.31039	yes	epidermal growth factor receptor	7332	12.8156	1.47104	2095	11.0289	0.420412	XP_004929799.2	97800	FBgn0003731	NOP	Egfr	CG10079	20.4937	15.1385	yes
BMgn000603	BGIBMGA000603	OK	12.517	7.92171	no	JNK-interacting protein 3 isoform X2	2041	10.9933	0.0781214	1514	10.5645	0.0579372	XP_012549032.2	98919	FBgn0024187	NOP	syd	CG8110	15.2518	32.8197	yes
BMgn000604	BGIBMGA000604	NOTEST	0	0.0139685	no	zinc finger protein OZF-like	5	2.21462	0.00191178	2	1.38998	0.00068278	XP_004929939.2	92388	FBgn0004880	NOP	scrt	CG1130	0.345664	42.4265	yes
BMgn000605	BGIBMGA000605	NOTEST	0	0	no	Transcriptional repressor scratch 1	1	0.528321	0.00231481	0	0	0	XP_004929939.2	100	FBgn0004880	NOP	scrt	CG1130	0.345664	42.4265	yes
BMgn000607	BGIBMGA000607	NOTEST	2.19159e-06	0.0282124	no	transcriptional repressor scratch 2-like, partial	8	3.08893	0.00890437	1	0.666667	0.000774293	XP_021206108.1	100000	FBgn0004880	NOP	scrt	CG1130	0.345664	42.4265	yes
BMgn000608	BGIBMGA000608	OK	4.25007	3.61097	no	uncharacterized protein LOC101741444	593	9.20482	0.148445	509	8.98886	0.127346	NP_001266391.1	100000	FBgn0030805	NOP	wus	CG9089	14.3714	7.73036	yes
BMgn000610	BGIBMGA000610	OK	0.612151	0.270676	no	uncharacterized protein LOC101741822	31	4.92266	0.0228614	11	3.45907	0.00811209	XP_004933537.1	31606	FBgn0030060	NOP	CG2004	CG2004	26.4653	32.1786	no
BMgn000612	BGIBMGA000612	OK	88.2062	22.832	yes	paramyosin	9389	13.0757	0.61711	2474	11.2723	0.162603	NP_001124374.1	99886	FBgn0003149	L3 arrest	Prm	CG5939	13.151	39.379	yes
BMgn000615	BGIBMGA000615	OK	23.1732	48.952	yes	uncharacterized protein LOC101739187	9064	13.1207	0.425704	13549	13.7202	0.636388	XP_021206124.1	99107	FBgn0266084		Fhos		10.8514	4.82392	yes
BMgn000616	BGIBMGA000616	OK	7.88153	12.3516	no	uncharacterized protein LOC101741973	258	7.99696	0.440273	277	8.11524	0.472127	XP_004929801.1	100000	FBgn0264302
BMgn000617	BGIBMGA000617	OK	8.87317	11.4147	no	syntaxin-7	357	8.48289	0.082089	488	8.92718	0.112107	XP_004929803.1	100000	FBgn0086377	minor delay	Syx7	CG5081	59.8597	41.2738	yes
BMgn000617	BGIBMGA000617	OK	8.87317	11.4147	no	syntaxin-7	357	8.48289	0.082089	488	8.92718	0.112107	XP_004929803.1	100000	FBgn0267849		Syx7		59.8597	41.2738	yes
BMgn000618	BGIBMGA000619	NOTEST	0.0820063	0.0934731	no	AGAP008822-PA	272	8.08923	0.00772025	124	6.96551	0.00352899			FBgn0010470
BMgn000621	BGIBMGA000621	OK	2.31942	0.978904	yes	chromosome associated protein D3	339	8.40229	0.0874162	191	7.58629	0.0493381	NP_001108473.1	85039	FBgn0051915	NOP	CG31915	CG31915	27.4361	10.3135	yes
BMgn000626	BGIBMGA000626	OK	55.9963	24.6156	yes	PM-Scl autoantigen-like protein/BmSec6	4792	12.2214	0.191443	2285	11.1519	0.0912735	NP_001108472.1	90887	FBgn0038269	L3 arrest	Rrp6	CG7292	14.0394	19.0376	yes
BMgn000627	BGIBMGA000627	OK	67.9595	47.8037	yes	ubiquitin conjugating enzyme 4	3187	11.6372	0.56483	2267	11.1467	0.401737	NP_001108475.1	100000	FBgn0015321	NOP	CG8284	CG8284	46.2596	99.1641	yes
BMgn000628	BGIBMGA000628	OK	2.87386	0.194344	no	bestrophin-4 isoform X2	1301	10.3443	0.0259732	298	8.22088	0.0059544	XP_004929806.1	100000	FBgn0035696		Best2		6.38193	2.80467	yes
BMgn000629	BGIBMGA000629	OK	37.7637	13.8073	yes	cold shock domain-containing protein E1 isoform X1	17799	14.119	0.878773	6931	12.7584	0.34222	XP_004929810.1	100000	FBgn0263352	NOP	Unr	CG7015	42.5846	82.6687	yes
BMgn000630	BGIBMGA000632	OK	10.2904	7.92661	no	WD repeat-containing protein 47	3417	11.7345	0.0535016	3094	11.5912	0.048449	XP_004929817.1	100000	FBgn0034931	NOP	CG2812	CG2812	15.0965	5.67604	yes
BMgn000637	BGIBMGA000638	OK	2.75971	2.74196	no	homeobox protein araucan-like isoform X2	693	9.43688	0.0102886	732	9.51668	0.0108676	XP_004929820.1	100000	FBgn0015904	NOP	ara	CG10571	0.626531	4.43473	yes
BMgn000639	BGIBMGA000639	NOTEST	0.0504415	0.108376	no	Mirror	20	4.34813	0.0215171	34	5.13124	0.0375638			FBgn0014343	NOP	mirr	CG10601	6.3609	36.7068	yes
BMgn000640	BGIBMGA000640	OK	0	1.25678	no	cytochrome P450 Cyp305B1 precursor	13	3.68509	0.000572401	939	9.87591	0.0424481	NP_001106220.1	100000	FBgn0036910	delay	Cyp305a1	CG8733	0.163712	0.0279442	no
BMgn000641	BGIBMGA000641	OK	0.0183654	0.31587	no	ionotropic GABA-aminobutyric acid receptor RDL2 precursor	31	4.96472	0.000917377	286	8.14324	0.00845368	NP_001182629.1	96629	FBgn0004244	NOP	Rdl	CG10537	0.321936	11.3429	yes
BMgn000642	BGIBMGA000642	OK	0.247186	0.320275	no	tryptophan 5-hydroxylase 1	14	3.87645	0.0013583	15	3.99812	0.00148766	NP_001296518.1	99748	FBgn0035187	NOP	trh	CG9122	35.2089	6.29723	yes
BMgn000645	BGIBMGA000645	NOTEST	0.0140233	0.114602	no	glutamate receptor 1-like	254	7.99337	0.0225257	317	8.29576	0.0281128	XP_012549091.2	100000	FBgn0004619	NOP	CG8442	CG8442	0.461345	4.35907	yes
BMgn000645	BGIBMGA000645	NOTEST	0.0140233	0.114602	no	glutamate receptor 1-like	254	7.99337	0.0225257	317	8.29576	0.0281128	XP_012549091.2	100000	FBgn0264000	NOP	CG4481	CG4481
BMgn000646	BGIBMGA000646	OK	32.2798	17.1127	yes	transcription initiation factor TFIID subunit 7-like	2102	11.0188	1.09519	1116	10.1176	0.581379	XP_004929824.1	100000	FBgn0024909	NOP	Taf7	CG2670	7.71743	14.4458	no
BMgn000647	BGIBMGA000647	OK	37.808	59.5497	yes	nucleobindin-2 isoform X2	812	9.66328	1.82808	862	9.74539	1.94069	XP_004929827.1	100000	FBgn0052190	major delay	NUCB1	CG32190	475.949	112.509	yes
BMgn000648	BGIBMGA000648	HIDATA	0	487.297	no	imaginal disk growth factor	65105	15.9872	3.24438	23046	14.4917	1.14845	BAF73623.1	99539	FBgn0020414	NOP	Idgf3	CG4559	617.402	64.135	yes
BMgn000648	BGIBMGA000648	HIDATA	0	487.297	no	imaginal disk growth factor	65105	15.9872	3.24438	23046	14.4917	1.14845	BAF73623.1	99539	FBgn0013763	NOP	CG5210	CG5210
BMgn000648	BGIBMGA000648														FBgn0026415	NOP	Idgf4	CG1780	500.135	419.074	no
BMgn000648	BGIBMGA000648														FBgn0020415		Idgf2		92.0865	18.0682	yes
BMgn000648	BGIBMGA000648														FBgn0020416	NOP	Idgf1	CG4472	4.01607	2.31088	no
BMgn000648	BGIBMGA000648														FBgn0064237	NOP	Idgf5	CG5154	0.730643	0.417965	no
BMgn000649	BGIBMGA000649	OK	2.40169	0.215558	yes	ATP synthase subunit b, mitochondrial-like	72	6.16263	0.0793129	7	2.90475	0.00767544	XP_004929828.2	100000	FBgn0019644	major delay	ATPsyn-b	CG8189	257.7	172.678	yes
BMgn000654	BGIBMGA000654														FBgn0261555	NOP	CG42673	CG42673	12.9065	26.6091	yes
BMgn000655	BGIBMGA000655	NOTEST	0.0225482	0.0269614	no	myosin-9-like isoform X2	2	1.63563	0.000293427	3	1.96896	0.000377264	XP_012549053.2	100000	FBgn0031545	L2P arrest	CG3213	CG3213	0.185289	0.408076	no
BMgn000655	BGIBMGA000655	NOTEST	0.0225482	0.0269614	no	myosin-9-like isoform X2	2	1.63563	0.000293427	3	1.96896	0.000377264	XP_012549053.2	100000	FBgn0031546	NOP	CG8851	CG8851	0.325833	0.0222889	no
BMgn000656	BGIBMGA000657	OK	2.99149	6.86386	no	juvenile hormone resistence protein II	580	9.17073	0.0153386	1259	10.2563	0.0333042	NP_001108457.1	100000	FBgn0002723	minor delay	Met	CG3697	3.54212	10.2766	yes
BMgn000656	BGIBMGA000657	OK	2.99149	6.86386	no	juvenile hormone resistence protein II	580	9.17073	0.0153386	1259	10.2563	0.0333042	NP_001108457.1	100000	FBgn0261703	NOP	gce	CG42739	4.27247	9.53981	yes
BMgn000658	BGIBMGA000658	OK	1.37295	7.12719	yes	uncharacterized protein LOC101746951	44	5.45142	0.00764205	248	7.9563	0.0434605	XP_021206005.1	100000	FBgn0085415	NOP	CG34386	CG34386	0.0418769	0.0611452	no
BMgn000659	BGIBMGA000659	OK	0.146024	0.463789	no	putative fatty acyl-CoA reductase CG5065	20	4.33333	0.00425384	39	5.32145	0.00822873	XP_021206146.1	100000	FBgn0043792	NOP	CG30427	CG30427	3.96987	0.328159	yes
BMgn000660	BGIBMGA000660	OK	7.50599	10.6972	no	geminin-like	439	8.77871	0.111905	606	9.24395	0.154592	NP_001266404.1	99379	FBgn0033081		geminin		40.3082	136.896	yes
BMgn000661	BGIBMGA000661	OK	29.9444	35.4265	no	protein disulfide-isomerase A5	3973	11.9466	0.249916	4796	12.2263	0.30169	XP_021206135.1	99844	FBgn0032514	L3 arrest	CG9302	CG9302	103.216	53.858	yes
BMgn000664	BGIBMGA000664	OK	18.2166	26.4196	no	uncharacterized protein LOC692928	1159	10.1787	0.362527	1534	10.566	0.479825	NP_001040235.1	99432	FBgn0034059	L3 arrest	CG8320	CG8320	10.4535	0.289981	no
BMgn000666	BGIBMGA000666	OK	0.530798	1.2091	no	clavesin-1-like	70	6.15554	0.0121056	20	4.40203	0.00349971	XP_004929842.1	100000	FBgn0035636	NOP	Cralbp	CG10546	7.17689	0.775071	yes
BMgn000668	BGIBMGA000668	OK	16.9216	34.7306	no	acyl-CoA thioesterase 13	327	8.35332	0.299756	621	9.27828	0.568376	NP_001040504.1	100000	FBgn0035356	NOP	CG16986	CG16986	27.0109	36.0048	no
BMgn000668	BGIBMGA000668	OK	16.9216	34.7306	no	acyl-CoA thioesterase 13	327	8.35332	0.299756	621	9.27828	0.568376	NP_001040504.1	100000	FBgn0035355	NOP	CG16985	CG16985	18.1306	6.00312	yes
BMgn000669	BGIBMGA000669	OK	4.61448	4.8012	no	uncharacterized protein LOC101741974	467	8.87013	0.099751	450	8.81304	0.0960512	XP_004929963.1	100000	FBgn0030869	NOP	Socs16D	CG8146	8.15445	30.3047	yes
BMgn000671	BGIBMGA000671	OK	10.7432	5.31932	yes	proton-coupled folate transporter isoform X1	1166	10.188	0.104087	716	9.48638	0.063964	XP_004929849.1	100000	FBgn0260388	NOP	CG42395	CG42514	52.105	84.8864	yes
BMgn000672	BGIBMGA000672	OK	79.7691	175.049	yes	probable citrate synthase 2, mitochondrial	10464	13.3384	0.912799	22918	14.4777	1.99916	XP_004929851.1	100000	FBgn0261955	NOP	kdn	CG3861	50.5358	189.882	yes
BMgn000673	BGIBMGA000673	OK	3.71985	2.74277	no	peptidoglycan-recognition protein LE-like isoform X1	79	6.30441	0.178382	72	6.18706	0.163265	XP_004929966.1	100000	FBgn0035976	NOP	PGRP-LC	CG4432	9.21359	1.6962	yes
BMgn000673	BGIBMGA000673	OK	3.71985	2.74277	no	peptidoglycan-recognition protein LE-like isoform X1	79	6.30441	0.178382	72	6.18706	0.163265	XP_004929966.1	100000	FBgn0035977	NOP	PGRP-LF	CG4437	2.6633	0.16508	no
BMgn000675	BGIBMGA000675	NOTEST	0	0.00833883	no	sodium/potassium/calcium exchanger 4-like	1	0.528321	0.000134354	1	0.528321	0.000134354	XP_004929967.1	100000	FBgn0039941	NOP	CG17167	CG17167	0	0	no
BMgn000677	BGIBMGA000677	NOTEST	0	0	no	EF-hand calcium-binding domain-containing protein 1-like	111	6.80543	0.00536465	103	6.6583	0.00497801	XP_004929853.1	100000	FBgn0035034	NOP	CG3565	CG3565	0.079252	0	no
BMgn000677	BGIBMGA000677	NOTEST	0	0	no	EF-hand calcium-binding domain-containing protein 1-like	111	6.80543	0.00536465	103	6.6583	0.00497801	XP_004929853.1	100000	FBgn0037461	NOP	CG15177	CG15177	0.0443229	0	no
BMgn000677	BGIBMGA000677	NOTEST	0	0	no	EF-hand calcium-binding domain-containing protein 1-like	111	6.80543	0.00536465	103	6.6583	0.00497801	XP_004929853.1	100000	FBgn0037460	NOP	sowi	CG15178	0.0258397	0	no
BMgn000677	BGIBMGA000677														FBgn0038089	NOP	d-cup	CG14387	0	0	no
BMgn000677	BGIBMGA000677														FBgn0037462	NOP	sunz	CG15179	0	0	no
BMgn000678	BGIBMGA000678	NOTEST	0	0.0283067	no	SCY1-like protein 2	1	0.528321	0.000142207	3	1.96896	0.000711035	XP_021206084.1	96273	FBgn0085385	NOP	CG34356	CG34356	0.134683	10.0013	yes
BMgn000679	BGIBMGA000679	OK	51.1733	70.2001	yes	rotamase Pin1	4047	11.9793	0.921448	5680	12.4704	1.29334	NP_001040206.1	100000	FBgn0015379	NOP	dod	CG17051	34.4759	76.6213	yes
BMgn000680	BGIBMGA000680	OK	12.8445	17.1215	yes	glutamine synthetase 2 cytoplasmic-like isoform X2	911	9.82827	0.0586557	1192	10.2197	0.0767415	XP_004929856.1	100000	FBgn0001142	NOP	Gs1	CG2718	39.1739	77.2631	yes
BMgn000682	BGIBMGA000682	OK	8.57678	7.10174	no	ras-related protein Rab-21-like	783	9.61262	0.256915	606	9.24315	0.198863	XP_012548913.1	100000	FBgn0039966	NOP	Rab21	CG17515	17.5083	17.4984	no
BMgn000683	BGIBMGA000683	OK	97.1593	39.1807	yes	beta-parvin	7929	12.9426	1.92311	3490	11.7686	0.84639	XP_004929862.1	100000	FBgn0052528	NOP	CG32528	CG32528	39.7864	32.4143	no
BMgn000684	BGIBMGA000684	OK	0.153479	0.339039	no	insulin-like growth factor-binding protein complex acid labile subunit isoform X1	32	5.02225	0.0191095	34	5.10825	0.0198976	XP_012549092.1	100000	FBgn0243486	NOP	rdo	CG15151	8.35835	8.75568	no
BMgn000686	BGIBMGA000686	NOTEST	0.101228	0.0224979	no	voltage-gated potassium channel subunit beta-1	12	3.57142	0.00130427	3	1.96896	0.000372648	XP_021206080.1	83725	FBgn0263220	NOP	hk	CG43388	27.6631	20.6524	yes
BMgn000687	BGIBMGA012502	NOTEST	0.202727	0.0969651	no	sodium-coupled monocarboxylate transporter 1-like	14	3.90475	0.0025321	6	2.83062	0.00114548	XP_004929868.1	100000	FBgn0034494	NOP	CG10444	CG10444	102.144	7.33192	yes
BMgn000689	BGIBMGA000689	OK	7.19132	11.4063	yes	ER degradation-enhancing alpha-mannosidase-like protein 3	1847	10.8514	0.155513	2559	11.3181	0.215394	XP_004929872.1	100000	FBgn0032480	NOP	Edem2	CG5682	45.8963	17.2054	yes
BMgn000690	BGIBMGA000690	NOTEST	0.00518449	0.0137678	no	uncharacterized protein LOC101740877 isoform X1	0	0.333333	0.000145307	1	0.666667	0.00043592	XP_012549073.1	100000	FBgn0035676	NOP	CG6619	CG6619	0.309057	14.414	yes
BMgn000691	BGIBMGA000691	OK	0.0725754	0.593727	no	collagen alpha-1(I) chain-like	21	4.40558	0.00930931	62	5.68308	0.0277778	XP_012549077.1	100000	FBgn0028573	NOP	prc	CG5700	0.0238606	0.0275479	no
BMgn000692	BGIBMGA000692	NOTEST	0.0233543	0.0315851	no	dynein heavy chain 6, axonemal	16	4.09974	0.000596542	22	4.49854	0.000791332	XP_021206054.1	99964	FBgn0283476		Dhc16F		0.00245313	0.0119339	no
BMgn000693	BGIBMGA000693	NOTEST	0.0608946	0.0280547	no	dynein heavy chain 6, axonemal	15	3.99243	0.00123193	12	3.67412	0.000985545	XP_021206053.1	98189	FBgn0283476		Dhc16F		0.00245313	0.0119339	no
BMgn000694	BGIBMGA000694	OK	77.8088	51.8438	yes	prefoldin subunit 1-like	2898	11.5007	2.20859	1929	10.9129	1.47053	XP_004929879.1	100000	FBgn0031776	NOP	CG13993	CG13993	93.3571	127.714	yes
BMgn000696	BGIBMGA000696	OK	4.53459	3.6621	no	ras-specific guanine nucleotide-releasing factor RalGPS1 isoform X2	414	8.68064	0.0341078	410	8.68141	0.0338057	XP_004929880.1	100000	FBgn0034158	NOP	CG5522	CG5522	13.5783	40.6685	yes
BMgn000697	BGIBMGA000697	NOTEST	0.0572832	0.0685829	no	probable G-protein coupled receptor 52 isoform X2	14	3.6416	0.0058832	12	3.61412	0.00502224	XP_012548902.1	100000	FBgn0035538	NOP	DopEcR	CG18314	0.682696	57.8559	yes
BMgn000698	BGIBMGA000698	OK	3.90801	3.54337	no	neuralized-like protein 4	1467	10.5153	0.0617357	1213	10.2455	0.051035	XP_004929978.2	100000	FBgn0041161	NOP	blue	CG6451	17.376	26.6679	yes
BMgn000698	BGIBMGA000698	OK	3.90801	3.54337	no	neuralized-like protein 4	1467	10.5153	0.0617357	1213	10.2455	0.051035	XP_004929978.2	100000	FBgn0283709		blue		17.376	26.6679	yes
BMgn000699	BGIBMGA000699	OK	2.96636	1.72453	yes	uncharacterized protein LOC101741823 isoform X1	813	9.66769	0.0499131	402	8.64747	0.0246701	XP_004929882.1	100000	FBgn0261811	NOP	CG11940	CG11940
BMgn000701	BGIBMGA000701	OK	33.1482	70.9365	yes	catalase	3880	11.8897	2.64103	8929	13.1137	6.07806	NP_001036912.1	99606	FBgn0000261	NOP	Cat	CG6871	116.662	62.8583	yes
BMgn000701	BGIBMGA000701	OK	33.1482	70.9365	yes	catalase	3880	11.8897	2.64103	8929	13.1137	6.07806	NP_001036912.1	99606	FBgn0032061	NOP	CG9314	CG9314	0.069738	0.0208464	no
BMgn000703	BGIBMGA000703	OK	56.9021	49.003	no	procollagen-lysine,2-oxoglutarate 5-dioxygenase 3 isoform X2	6192	12.5937	0.496406	5506	12.4258	0.441433	XP_004929891.1	100000	FBgn0036147	NOP	CG6199	CG6199	79.3324	27.9545	yes
BMgn000705	BGIBMGA000705	OK	0.399773	0.390315	no	potassium channel subfamily T member 2	120	6.91541	0.00424989	112	6.79853	0.00397837	XP_021206047.1	100000	FBgn0261698	NOP	CG42732	CG42732
BMgn000709	BGIBMGA000709	NOTEST	0.134818	0.12481	no	frequenin-1	18	4.26724	0.00225419	16	4.05664	0.00200828	XP_004929899.1	98230	FBgn0083228	NOP	Frq2	CG5907	1.74793	6.95972	yes
BMgn000710	BGIBMGA000710	OK	53.5291	77.8812	yes	vesicle-associated membrane protein-associated protein B isoform X1	6281	12.6115	0.654374	9620	13.2314	1.00215	XP_004929900.1	100000	FBgn0029687	P lethal	CG5014	CG5014	155.786	177.978	no
BMgn000711	BGIBMGA000711	OK	2.94351	2.95245	no	MAGUK p55 subfamily member 7	210	7.71533	0.0292928	203	7.66177	0.0282699	XP_021206065.1	100000	FBgn0050021	NOP	CG30021	CG30021
BMgn000714	BGIBMGA000714	OK	142.695	46.109	yes	proton-coupled amino acid transporter 1	19751	14.2558	0.767374	6421	12.6175	0.249475	XP_004929913.1	100000	FBgn0036007	NOP	path	CG3424	177.763	63.5543	yes
BMgn000715	BGIBMGA000715	OK	95.1875	147.308	yes	probable medium-chain specific acyl-CoA dehydrogenase, mitochondrial isoform X2	8001	12.9635	0.334155	17299	14.0737	0.722494	XP_004929915.1	100000	FBgn0035811	NOP	CG12262	CG12262	189.896	23.7628	no
BMgn000716	BGIBMGA000716	OK	17.7248	1.20278	yes	nuclear hormone receptor FTZ-F1	4549	12.1493	0.0535018	1125	10.1333	0.0132363	NP_001037528.2	100000	FBgn0001078	NOP	ftz-f1	CG4059	2.32361	4.5758	yes
BMgn000717	BGIBMGA000717	NOTEST	0.050696	0.0512812	no	fibrinogen C domain-containing protein 1-B-like	10	3.1504	0.00204586	10	3.33145	0.0021164	XP_021206153.1	94481	FBgn0030163	NOP	CG1791	CG1791	0	0	no
BMgn000717	BGIBMGA000717	NOTEST	0.050696	0.0512812	no	fibrinogen C domain-containing protein 1-B-like	10	3.1504	0.00204586	10	3.33145	0.0021164	XP_021206153.1	94481	FBgn0030164	NOP	CG1889	CG1889	0	0	no
BMgn000717	BGIBMGA000717														FBgn0035452	NOP	CG10359	CG10359	26.8387	6.62253	yes
BMgn000717	BGIBMGA000717														FBgn0051832	NOP	CG31832	CG31832	0.15501	0.356749	no
BMgn000717	BGIBMGA000717														FBgn0030880	NOP	CG6788	CG6788	0.0429685	0.299249	no
BMgn000717	BGIBMGA000717														FBgn0050281	NOP	CG30281	CG30281	0.373321	0.203299	no
BMgn000717	BGIBMGA000717														FBgn0034160	NOP	CG5550	CG5550	1.49504	0.140245	no
BMgn000717	BGIBMGA000717														FBgn0031804		CG9500		0.0280561	0.0742069	no
BMgn000717	BGIBMGA000717														FBgn0050280	NOP	CG30280	CG30280	0.660765	0	no
BMgn000719	BGIBMGA000719	OK	4.5551	3.99904	no	membrane-bound transcription factor site-1 protease	310	8.2819	0.0404343	315	8.30214	0.0410423	XP_021206068.1	100000	FBgn0037105	NOP	S1P	CG7169	9.14651	5.4268	yes
BMgn000721	BGIBMGA000721	OK	7.56113	24.2311	yes	acetyl-coenzyme A synthetase isoform X2	1105	10.0954	0.0651298	4039	11.9735	0.238135	XP_004929917.2	100000	FBgn0012034	NOP	AcCoAS	CG9390	37.205	13.3184	yes
BMgn000722	BGIBMGA000722	OK	18.8325	10.6507	no	surfeit 1 isoform 1	1489	10.5368	0.456226	1022	9.99465	0.313311	NP_001040328.1	94231	FBgn0029117	L2 arrest	Surf1	CG9943	18.0156	28.4511	no
BMgn000723	BGIBMGA000723	OK	19.8686	11.8189	yes	prostaglandin E synthase 2	1747	10.7678	0.292427	1096	10.0991	0.183492	XP_012548985.1	99483	FBgn0004465	NOP	Su(P)	CG4086	34.0076	19.4426	yes
BMgn000724	BGIBMGA000724	OK	0.635549	0.103917	no	multidrug resistance protein homolog 49-like	183	7.51327	0.0088467	22	4.51014	0.00108162	XP_004929922.1	100000	FBgn0004513		Mdr65		1.77084	18.9917	yes
BMgn000724	BGIBMGA000724	OK	0.635549	0.103917	no	multidrug resistance protein homolog 49-like	183	7.51327	0.0088467	22	4.51014	0.00108162	XP_004929922.1	100000	FBgn0004512	NOP	Mdr49	CG3879	2.0782	5.7658	yes
BMgn000724	BGIBMGA000724														FBgn0035695	P lethal	CG10226	CG10226	0.129071	0.405544	no
BMgn000725	BGIBMGA000725	OK	1.84622	0.825531	no	multidrug resistance protein homolog 49-like	38	5.26552	0.066092	15	3.88324	0.0252874	XP_004929924.1	100000	FBgn0004513		Mdr65		1.77084	18.9917	yes
BMgn000725	BGIBMGA000725	OK	1.84622	0.825531	no	multidrug resistance protein homolog 49-like	38	5.26552	0.066092	15	3.88324	0.0252874	XP_004929924.1	100000	FBgn0004512	NOP	Mdr49	CG3879	2.0782	5.7658	yes
BMgn000725	BGIBMGA000725														FBgn0035695	P lethal	CG10226	CG10226	0.129071	0.405544	no
BMgn000727	BGIBMGA000727	OK	56.1395	8.04959	yes	uncharacterized protein LOC101735755	2903	11.5021	0.549978	440	8.72929	0.0833491	XP_012549064.1	100000	FBgn0052369	NOP	CG32369	CG32369	7.69839	12.1724	yes
BMgn000728	BGIBMGA000728	OK	10.6259	10.3566	no	probable palmitoyltransferase ZDHHC16	4301	12.0676	0.980991	3731	11.8656	0.851125	XP_012549097.1	100000	FBgn0039489	NOP	CG5880	CG5880	17.3056	4.88758	yes
BMgn000729	BGIBMGA001964	NOTEST	0.238885	0.278836	no	esterase E4-like	0	0	NA	0	0	NA	XP_004933450.1	30435	FBgn0033943	NOP	CG12869	CG12869	0.114249	0.281347	no
BMgn000731	BGIBMGA000731	OK	7.28795	12.0572	yes	ubiquitin carboxyl-terminal hydrolase 35	871	9.76671	0.0461604	1842	10.8445	0.0976204	XP_021206059.1	100000	FBgn0033738
BMgn000733	BGIBMGA000733	OK	1.50996	3.10073	no	polypeptide N-acetylgalactosaminyltransferase 11	214	7.74706	0.0167004	423	8.72357	0.0329334	XP_012548929.1	97517	FBgn0001970	NOP	Pgant35A	CG7480	48.6982	12.8807	yes
BMgn000738	BGIBMGA000738	OK	5.68771	0.87302	yes	flightin isoform X1	139	6.96367	0.134951	16	3.79958	0.015534	XP_012548882.1	99363	FBgn0005633	NOP	fln	CG7445	0.0803152	0.0817632	no
BMgn000743	BGIBMGA000743	OK	93.2174	25.7821	yes	flotillin-1 isoform X2	12789	13.6418	0.48707	3611	11.8183	0.137538	XP_004929936.1	100000	FBgn0024754	NOP	CG8200	CG8200
BMgn000744	BGIBMGA000745	OK	22.4648	20.8322	no	uncharacterized protein LOC101737920	3378	11.7225	0.154905	3209	11.6481	0.147126	XP_021206069.1	100000	FBgn0027549	L3 arrest	CG7927	CG7927	31.025	30.6114	no
BMgn000750	BGIBMGA004885	OK	11.3495	12.3924	no	homeobox protein homothorax-like	49	5.6089	0.0147296	46	5.53877	0.0138216	NP_001296493.1	97778	FBgn0001235	NOP	hth	CG17117	46.0402	140.595	yes
BMgn000752	BGIBMGA000752	OK	6.05395	7.23004	no	decaprenyl-diphosphate synthase subunit 2-like	491	8.94215	0.14236	577	9.14406	0.167198	XP_004925742.1	100000	FBgn0037044	NOP	CG10585	CG10585	13.3347	10.8295	no
BMgn000753	BGIBMGA000753	OK	36.9786	33.6019	no	nuclear export mediator factor NEMF homolog	4599	12.1653	0.285773	4251	12.0518	0.264148	XP_004925739.1	100000	FBgn0259152	NOP	Clbn	CG11847	29.5794	9.2065	yes
BMgn000754	BGIBMGA000754	OK	10.5537	15.0686	no	mitochondrial GTPase 1	460	8.84613	0.232861	656	9.35969	0.332489	XP_004925764.1	100000	FBgn0039020	NOP	CG17141	CG17141	13.2853	7.91704	no
BMgn000756	BGIBMGA000756	OK	27.3662	27.7899	no	protein RRP5 homolog	3882	11.9169	0.0961759	3962	11.951	0.0981577	XP_004925728.1	100000	FBgn0039182	NOP	CG5728	CG5728	13.2658	12.4958	no
BMgn000758	BGIBMGA000758	OK	14.5661	16.3461	no	protein-lysine N-methyltransferase N6amt2 isoform X1	1118	10.1278	0.273617	1276	10.3146	0.312204	XP_004925730.1	100000	FBgn0031777	NOP	CG9154	CG9154	19.78	31.133	no
BMgn000759	BGIBMGA000759														FBgn0250838	minor delay	CG30415	CG30415	209.928	184.266	no
BMgn000760	BGIBMGA000760	OK	12.187	12.7066	no	DNA-directed RNA polymerase III subunit RPC1	1996	10.9632	0.0480965	2081	11.0214	0.050145	XP_012545470.1	99642	FBgn0030687	L3 arrest	CG17209	CG17209	8.48879	5.80153	yes
BMgn000762	BGIBMGA000762	NOTEST	0	0	no	thyroid transcription factor 1-like isoform X2	51	5.5717	0.00452866	38	5.25239	0.0033965	XP_004925758.1	98485	FBgn0028993	NOP	scro	CG17594	0	0	no
BMgn000764	BGIBMGA004267	NOTEST	0	0	no		0	0	NA	0	0	NA	XP_004927542.1	64.706	FBgn0034242	NOP	CG14480	CG14480	11.8655	61.1422	yes
BMgn000765	BGIBMGA000765	OK	1.5656	4.40844	no	ribosome-releasing factor 2, mitochondrial	766	9.58034	0.0602605	1137	10.1521	0.0894341	XP_004925722.1	99015	FBgn0051159	NOP	CG31159	CG31159	5.61318	4.78317	no
BMgn000766	BGIBMGA000766	OK	9.85941	9.97431	no	integrator complex subunit 1-like	2124	11.0531	0.0771867	2164	11.0791	0.078628	XP_021203375.1	100000	FBgn0034964	L3 arrest	CG3173	CG3173	15.8309	20.3083	no
BMgn000767	BGIBMGA000767	OK	13.9514	22.5947	no	atlastin isoform X4	2983	11.5428	0.0959057	4939	12.2653	0.158821	XP_004925719.1	100000	FBgn0039213	L1 arrest	atl	CG6668	79.8793	39.0825	yes
BMgn000769	BGIBMGA000769														FBgn0035400	NOP	CG11537	CG11537	48.3492	18.1372	yes
BMgn000769	BGIBMGA000769														FBgn0037005	major delay	CG5078	CG5078	0.576531	0.0965495	no
BMgn000769	BGIBMGA000769														FBgn0037004	NOP	CG17637	CG17637	0.279967	0.0750057	no
BMgn000769	BGIBMGA000769														FBgn0037003		CG18281		0.294239	0.0223782	no
BMgn000770	BGIBMGA000770	OK	11.3448	15.3287	no	putative tyrosine-protein kinase Wsck	1159	10.1766	0.52995	1498	10.5443	0.684957	XP_004925752.1	100000	FBgn0046685		Wsck		45.0606	11.4803	yes
BMgn000771	BGIBMGA000771	OK	14.0944	23.0994	yes	transmembrane protein 179	927	9.85773	0.1765	1576	10.6225	0.300025	XP_012545482.1	100000	FBgn0039135	NOP	CG13603	CG13603	147.375	8.10358	yes
BMgn000772	BGIBMGA000772	OK	9.16955	6.99702	no	juvenile hormone esterase 1 precursor	1657	9.99084	0.306966	1303	10.2515	0.241324	NP_001037027.1	98421	FBgn0033943	NOP	CG12869	CG12869	0.114249	0.281347	no
BMgn000774	BGIBMGA000774	OK	1.40436	0.134363	no	carboxyl/cholinesterase 6 precursor	185	7.45843	0.0456486	27	4.75871	0.00656814	NP_001182392.1	98094	FBgn0033943	NOP	CG12869	CG12869	0.114249	0.281347	no
BMgn000775	BGIBMGA000775	NOTEST	0.171795	0.18562	no	juvenile hormone esterase-like isoform X1	22	4.47725	0.00619048	24	4.59597	0.00695238	XP_012545440.1	86633	FBgn0033943	NOP	CG12869	CG12869	0.114249	0.281347	no
BMgn000776	BGIBMGA000776	NOTEST	0.233999	0.218571	no	juvenile hormone esterase-like	45	5.49822	0.00603703	54	5.77033	0.00719971	XP_004925704.1	99371	FBgn0033943	NOP	CG12869	CG12869	0.114249	0.281347	no
BMgn000778	BGIBMGA000778	OK	64.7137	56.5713	no	pinin	2950	11.5265	0.738137	2588	11.3367	0.647402	XP_004925701.1	100000	FBgn0037737	NOP	Pnn	CG8383	23.6568	59.3809	yes
BMgn000779	BGIBMGA000779	OK	6.34037	7.06036	no	protein kinase C	1165	10.1858	0.123677	1440	10.4862	0.152915	XP_021203383.1	100000	FBgn0003093	NOP	Pkc98E	CG1954	15.219	23.7838	yes
BMgn000783	BGIBMGA000783	OK	4.7081	5.70077	no	protein serrate	578	9.16213	0.0726002	666	9.37936	0.0836053	NP_001296487.1	99883	FBgn0004197	NOP	Ser	CG6127	10.748	4.99347	yes
BMgn000786	BGIBMGA000786	OK	33.867	34.0363	no	ADP-ribosylation factor-like protein 2	1938	10.915	0.497009	2104	11.039	0.539402	XP_004925700.1	100000	FBgn0004908	NOP	CG7435	CG7435	20.9339	16.1547	no
BMgn000787	BGIBMGA000787	NOTEST	0.0170125	0.0116668	no	paired box protein Pax-1	364	8.5044	0.0111087	335	8.38918	0.0102042	XP_004925703.1	100000	FBgn0003129	NOP	Poxm	CG9610	0.431905	0.243864	no
BMgn000788	BGIBMGA000788	OK	9.701	35.1272	yes	copper transporter	953	9.85325	0.0387172	3521	11.7799	0.142983	NP_001040467.1	99432	FBgn0062412	NOP	Ctr1B	CG7459	0.135953	0.0555473	no
BMgn000791	BGIBMGA000791	OK	2.50245	2.96939	no	serine/threonine-protein kinase D1	172	7.42441	0.0178708	279	8.11974	0.029079	XP_021203371.1	97685	FBgn0038603	P lethal	PKD	CG7125	8.16127	16.9428	yes
BMgn000792	BGIBMGA000792	OK	2.14969	3.36727	no	zinc finger protein 433-like	721	9.48992	0.141013	1197	10.22	0.234174	XP_012545475.2	97463	FBgn0032295	NOP	CG12299	CG12299	8.69423	63.3365	yes
BMgn000793	BGIBMGA000793	OK	11.1396	14.0526	no	protein YIF1A isoform X1	1241	10.2767	0.273408	1665	10.6966	0.366821	XP_012545483.1	100000	FBgn0039450	L3 arrest	CG5484	CG5484	92.7605	31.5067	yes
BMgn000794	BGIBMGA000795	OK	22.7051	6.64874	yes	RNA-binding protein Nova-2 isoform X7	29568	14.8498	0.322996	8254	13.0064	0.0901653	XP_012545461.1	95312	FBgn0261552	L3 arrest	ps	CG42670	26.1204	13.5448	yes
BMgn000800	BGIBMGA000800	OK	27.6609	30.9258	no	Clathrin coat assembly protein ap17	1281	10.3211	0.301192	1425	10.4764	0.335136	NP_001291537.1	100000	FBgn0043012	major delay	AP-2sigma	CG6056	91.6081	79.16	no
BMgn000803	BGIBMGA000803	OK	66.7632	37.9091	no	viral IAP-associated factor homolog	2053	10.9958	0.897145	1309	10.3541	0.572261	XP_004925720.1	100000	FBgn0036237		viaf		78.3962	70.2507	no
BMgn000804	BGIBMGA000804	OK	209.232	293.963	yes	ATP synthase-coupling factor 6, mitochondrial	1775	10.7931	1.20036	2440	11.2513	1.64999	NP_001091814.1	96.774	FBgn0016119	minor delay	ATPsyn-Cf6	CG4412	371.609	234.712	yes
BMgn000804	BGIBMGA000804	OK	209.232	293.963	yes	ATP synthase-coupling factor 6, mitochondrial	1775	10.7931	1.20036	2440	11.2513	1.64999	NP_001091814.1	96.774	FBgn0035585	NOP	CG12027	CG12027	0.0825609	0	no
BMgn000805	BGIBMGA000806	OK	53.2446	62.1278	no	AMP deaminase 2 isoform X5	12683	13.6125	0.212559	19594	14.2496	0.328389	XP_012545454.1	100000	FBgn0052626	NOP	CG32626	CG32626	33.6916	38.7918	no
BMgn000807	BGIBMGA000807	NOTEST	0.24873	0.301371	no	AMP deaminase 2-like	43	5.45653	0.00344736	77	6.28163	0.00615221	XP_004925721.1	100000	FBgn0052626	NOP	CG32626	CG32626	33.6916	38.7918	no
BMgn000808	BGIBMGA000808														FBgn0031868	major delay	Rat1	CG10354	25.4366	30.9434	no
BMgn000809	BGIBMGA000809	OK	124.937	70.5592	yes	5'-3' exoribonuclease 2 homolog	5470	12.413	0.55342	3048	11.5725	0.308377	XP_012545469.1	100000	FBgn0031868	major delay	Rat1	CG10354	25.4366	30.9434	no
BMgn000812	BGIBMGA000812	OK	6.53071	7.65002	no	patj homolog	493	8.94788	0.249747	557	9.12227	0.282168	XP_012545467.2	100000	FBgn0038606	NOP	CG15803	CG15803	0.0671221	2.75639	yes
BMgn000813	BGIBMGA000813	OK	11.5969	10.7042	no	retinol dehydrogenase 13-like	681	9.40628	0.0582499	661	9.36964	0.0565392	XP_004925724.1	100000	FBgn0033205	NOP	CG2064	CG2064	96.2161	7.77373	yes
BMgn000813	BGIBMGA000813	OK	11.5969	10.7042	no	retinol dehydrogenase 13-like	681	9.40628	0.0582499	661	9.36964	0.0565392	XP_004925724.1	100000	FBgn0029866	P lethal	CG3842	CG3842	5.72571	2.83874	yes
BMgn000813	BGIBMGA000813	OK	11.5969	10.7042	no	retinol dehydrogenase 13-like	681	9.40628	0.0582499	661	9.36964	0.0565392	XP_004925724.1	100000	FBgn0033203	L3 arrest	CG2070	CG2070	0.0364402	1.03542	no
BMgn000813	BGIBMGA000813														FBgn0050491	NOP	CG30491	CG30491	13.9666	6.34262	no
BMgn000813	BGIBMGA000813														FBgn0050495	NOP	CG30495	CG30495	1.83498	3.86749	no
BMgn000813	BGIBMGA000813														FBgn0033204	NOP	CG2065	CG2065	0.706358	0.803707	no
BMgn000814	BGIBMGA000814	OK	5.44366	2.92203	no	bromodomain adjacent to zinc finger domain protein 1A	1223	10.2539	0.0933557	985	9.94197	0.0751933	XP_021203374.1	99883	FBgn0027620	NOP	Acf1	CG1966	12.5971	51.0101	yes
BMgn000815	BGIBMGA000815														FBgn0027620	NOP	Acf1	CG1966	12.5971	51.0101	yes
BMgn000816	BGIBMGA000816	OK	4.13886	5.82841	yes	kinesin-like protein KIF16B	382	8.58095	0.0247185	472	8.88588	0.0305638	XP_021203393.1	100000	FBgn0004387	NOP	Klp98A	CG5658	9.91019	10.66	no
BMgn000818	BGIBMGA000818	OK	9.03517	11.112	no	N-acetyltransferase 6	152	7.25364	0.11276	192	7.58078	0.142433	XP_004925729.1	100000	FBgn0037747	NOP	CG8481	CG8481	19.5669	17.3011	no
BMgn000819	BGIBMGA000819	OK	134.245	218.553	yes	flavin reductase (NADPH)	5012	12.286	0.884887	7945	12.9408	1.40266	XP_012545474.1	100000	FBgn0037749	NOP	CG9471	CG9471	26.9655	19.9474	no
BMgn000820	BGIBMGA000820	NOTEST	0.00468821	0	no	radial spoke head protein 6 homolog A	198	7.63351	0.0114743	241	7.9156	0.0139855	XP_012545437.1	100000	FBgn0034957	NOP	CG3121	CG3121	0.37407	0.0873408	no
BMgn000823	BGIBMGA000823	NOTEST	0.0063092	0	no	decaprenyl-diphosphate synthase subunit 2-like	1	1.19499	0.000285449	2	1.19499	0.000356812	XP_004925741.1	100000	FBgn0037044	NOP	CG10585	CG10585	13.3347	10.8295	no
BMgn000825	BGIBMGA000825	OK	13.6709	188.381	yes	lysophospholipid acyltransferase 5	975	9.92159	0.157103	12119	13.548	1.95347	XP_004933932.2	100000	FBgn0026630	NOP	nes	CG9655	60.3235	19.8298	yes
BMgn000826	BGIBMGA000826	OK	6.10938	13.4172	yes	melanotransferrin	851	9.73441	0.0507454	1619	10.661	0.0965216	XP_004927626.1	100000	FBgn0036299	NOP	Tsf2	CG10620	50.0333	25.8049	yes
BMgn000827	BGIBMGA000827														FBgn0031428	NOP	CG9886	CG9886	6.24923	2.35225	yes
BMgn000828	BGIBMGA000828	OK	7.37832	10.1198	no	DNA replication licensing factor Mcm6-like	715	9.47289	0.061445	1011	9.98285	0.0869229	XP_012547035.1	97917	FBgn0025815	NOP	Mcm6	CG4039	20.1482	33.1537	yes
BMgn000829	BGIBMGA000829	OK	51.4211	60.8836	no	splicing factor 3B subunit 3 isoform X1	12389	13.5898	1.21565	11291	13.445	1.10797	XP_004933635.1	100000	FBgn0035162	L3 arrest	CG13900	CG13900	123.451	90.7555	yes
BMgn000832	BGIBMGA010869	NOTEST	0	0.034166	no	fibroblast growth factor receptor-like, partial	1	1.05664	0.000429277	1	0.666667	0.000214638	XP_012544214.1	46897	FBgn0014073	NOP	Tie	CG7525	8.81412	2.48219	yes
BMgn000838	BGIBMGA000838	NOTEST	0.0355209	0.0195472	no	fork head domain transcription factor slp2	5	2.64555	0.000427453	6	2.79744	0.000480885	XP_004927987.3	99535	FBgn0021738	NOP	CRG-1	CG32788	1.16917	5.57465	yes
BMgn000838	BGIBMGA000838	NOTEST	0.0355209	0.0195472	no	fork head domain transcription factor slp2	5	2.64555	0.000427453	6	2.79744	0.000480885	XP_004927987.3	99535	FBgn0264954	NOP	FD3F	CG12632	0.0117948	0	no
BMgn000839	BGIBMGA000839	OK	37.8825	22.3966	yes	periodic tryptophan protein 2 homolog	3937	11.9418	0.17078	2407	11.2317	0.104397	XP_012547351.1	100000	FBgn0033557	L3 arrest	CG12325	CG12325	12.9595	9.10833	yes
BMgn000840	BGIBMGA000840	NOTEST	0.162029	0.0207245	no	transmembrane protease serine 9-like	12	3.72456	0.00169881	4	2.19499	0.000596878	XP_012547171.1	98901	FBgn0038431	NOP	CG10405	CG10405	0.384325	3.29224	yes
BMgn000841	BGIBMGA000841	NOTEST	0	0	no	transmembrane protease serine 9-like	34	5.05898	0.00451659	50	5.64627	0.00670781	XP_012547171.1	99240	FBgn0038431	NOP	CG10405	CG10405	0.384325	3.29224	yes
BMgn000842	BGIBMGA000842	NOTEST	0	0	no	elongation of very long chain fatty acids protein 4-like	7	2.8629	0.000695169	16	3.80313	0.00170316	XP_012547369.2	98598	FBgn0052072	NOP	Elo68alpha	CG32072	0.0268799	0	no
BMgn000842	BGIBMGA000842	NOTEST	0	0	no	elongation of very long chain fatty acids protein 4-like	7	2.8629	0.000695169	16	3.80313	0.00170316	XP_012547369.2	98598	FBgn0036128	NOP	ELO68BETA	CG11801	0.0268799	0	no
BMgn000843	BGIBMGA000843	OK	2.5615	0.174925	no	glycine receptor subunit alpha-4	758	9.56836	0.0294042	586	9.18548	0.0227091	XP_021204890.1	100000	FBgn0033558	NOP	CG12344	CG12344	0.356424	0.712756	no
BMgn000844	BGIBMGA000844	NOTEST	0.071336	0.018928	no	proton-coupled amino acid transporter 4-like	4	1.9183	0.00131328	1	0.861654	0.000358166	XP_012547428.1	99537	FBgn0033760	delay	CG8785	CG8785	0.344986	3.00729	yes
BMgn000845	BGIBMGA000845	OK	4.2184	0.179889	no	proton-coupled amino acid transporter 4-like isoform X1	229	7.81801	0.0137519	31	4.98285	0.00184428	XP_004927982.1	100000	FBgn0033760	delay	CG8785	CG8785	0.344986	3.00729	yes
BMgn000846	BGIBMGA000846	OK	1.00631	2.62941	no	phospholipase D2 isoform X1	1114	10.1192	0.0316652	1956	10.9329	0.0556251	XP_012547300.1	100000	FBgn0033075	NOP	Pld	CG12110	18.1624	4.42355	yes
BMgn000848	BGIBMGA000848	OK	0.820551	14.5338	yes	transcriptional activator cubitus interruptus	371	8.53584	0.0443965	4434	12.1097	0.531082	XP_004923495.1	35514	FBgn0086655		jing		14.8229	90.9011	yes
BMgn000848	BGIBMGA004584	OK	0.820551	14.5338	yes	transcriptional activator cubitus interruptus	371	8.53584	0.0443965	4434	12.1097	0.531082	XP_004923495.1	35514	FBgn0039039	NOP	lmd	CG4677	0.0373866	0.0347793	no
BMgn000849	BGIBMGA000849	OK	6.33818	0.360598	yes	SH3 and multiple ankyrin repeat domains protein 3	574	9.16555	0.0601585	32	5.03661	0.00338675	XP_021204902.1	98630	FBgn0040752	NOP	Prosap	CG30483	15.4954	21.837	yes
BMgn000850	BGIBMGA000850														FBgn0040752	NOP	Prosap	CG30483	15.4954	21.837	yes
BMgn000851	BGIBMGA000851														FBgn0037526		CG10092		8.53334	7.7481	no
BMgn000853	BGIBMGA000853	OK	11.7579	15.6507	no	CREB-binding protein-like	4931	12.2677	0.295892	6451	12.6536	0.387055	XP_021204790.1	83293	FBgn0261617	minor delay	nej	CG15319	12.0064	35.9551	yes
BMgn000854	BGIBMGA000854	OK	4.18764	5.63628	no	GDP-fucose transporter 1	1048	10.0253	0.141878	1396	10.4456	0.188884	XP_012547357.1	100000	FBgn0265351
BMgn000855	BGIBMGA000855	OK	12.6868	10.4732	no	uncharacterized protein LOC101744657	9400	13.1913	0.365219	7149	12.7936	0.277773	XP_021204788.1	92661	FBgn0266019
BMgn000856	BGIBMGA000856	NOTEST	0.196519	0.0570022	no	uncharacterized protein LOC101745768	29	4.85662	0.00179179	9	3.26045	0.000529391	XP_004927973.1	99758	FBgn0036481	NOP	CG16959	CG16959	8.25423	0.923112	yes
BMgn000862	BGIBMGA000862	OK	1.60582	2.78127	no	kinesin-related protein 4	568	9.14715	0.0339892	737	9.52629	0.0440564	XP_021204746.1	100000	FBgn0040232	NOP	cmet	CG6392	3.52852	12.4881	yes
BMgn000862	BGIBMGA000862	OK	1.60582	2.78127	no	kinesin-related protein 4	568	9.14715	0.0339892	737	9.52629	0.0440564	XP_021204746.1	100000	FBgn0040233	NOP	CG33694	CG33694
BMgn000865	BGIBMGA000865	OK	16.5625	10.9316	yes	protein FAM50 homolog	1519	10.5662	0.321003	1042	10.0253	0.220179	XP_004927972.1	100000	FBgn0039557	minor delay	CG12259	CG12259	12.2736	39.8389	yes
BMgn000866	BGIBMGA000866	OK	36.7039	33.4017	no	aspartylglucosaminidase	1673	10.708	0.327524	1564	10.6106	0.306181	NP_001037686.1	99707	FBgn0033431	NOP	CG1827	CG1827	76.9233	8.95108	no
BMgn000866	BGIBMGA000866	OK	36.7039	33.4017	no	aspartylglucosaminidase	1673	10.708	0.327524	1564	10.6106	0.306181	NP_001037686.1	99707	FBgn0034427	NOP	CG10474	CG10474	0	0	no
BMgn000866	BGIBMGA000866														FBgn0034665	NOP	CG4372	CG4372	0	0	no
BMgn000867	BGIBMGA000867	HIDATA	0	0	no	ribosomal protein S2	82005	16.3232	59.9893	77462	16.2403	56.6657	NP_001037564.1	100000	FBgn0004867	L2 arrest	CG5920	CG5920	2734.18	1769.87	yes
BMgn000870	BGIBMGA000871	NOTEST	0	0	no	synaptotagmin-5	2	1.10731	0.000327375	2	1.3023	0.00039285	XP_012547422.1	100000	FBgn0261090	NOP	Sytbeta	CG42333	2.96168	17.4965	yes
BMgn000871	BGIBMGA000871	NOTEST	0.0609069	0.0280117	no	synaptotagmin-5	11	3.52832	0.000733431	7	2.86165	0.000466729	XP_021204870.1	98390	FBgn0261090	NOP	Sytbeta	CG42333	2.96168	17.4965	yes
BMgn000872	BGIBMGA000872	OK	14.0911	15.2106	no	TBC domain-containing protein kinase-like protein	1287	10.3304	0.11949	1370	10.4203	0.12726	XP_004927963.1	100000	FBgn0029736	NOP	CG4041	CG4041	23.5294	14.1075	yes
BMgn000874	BGIBMGA000874	OK	7.11001	12.1307	yes	cyclic AMP response element-binding protein A isoform X2	246	7.93151	0.102233	438	8.77838	0.182411	XP_004927961.1	100000	FBgn0004396	NOP	CrebA	CG7450	21.2974	13.8432	yes
BMgn000876	BGIBMGA000876	NOTEST	0.114899	0.077826	no	lipase member H-B-like	6	2.7664	0.00172712	8	3.07144	0.00220687	XP_012547180.1	99598	FBgn0004045	NOP	Yp1	CG2985	0.112951	0.889025	yes
BMgn000876	BGIBMGA000876	NOTEST	0.114899	0.077826	no	lipase member H-B-like	6	2.7664	0.00172712	8	3.07144	0.00220687	XP_012547180.1	99598	FBgn0005391	L1, L2 arrest	Yp2	CG2979	0.155454	0.851103	yes
BMgn000876	BGIBMGA000876	NOTEST	0.114899	0.077826	no	lipase member H-B-like	6	2.7664	0.00172712	8	3.07144	0.00220687	XP_012547180.1	99598	FBgn0004047	NOP	Yp3	CG11129	0.19809	0.555283	no
BMgn000876	BGIBMGA000876														FBgn0030828	NOP	CG5162	CG5162	0.0959925	0.709281	no
BMgn000876	BGIBMGA000876														FBgn0036367	NOP	CG10116	CG10116	0.30115	0.195464	no
BMgn000876	BGIBMGA000876														FBgn0036977	NOP	CG5665	CG5665	0.439877	0.133464	no
BMgn000876	BGIBMGA000876														FBgn0265267		CG18258		0.554654	0	yes
BMgn000876	BGIBMGA000876														FBgn0035453	NOP	CG10357	CG10357	0.0534306	0	no
BMgn000878	BGIBMGA000878	NOTEST	0	0.0533135	no	uncharacterized protein LOC101742063 isoform X1	49	5.63688	0.00805259	60	5.93035	0.00991509	XP_021204766.1	100000	FBgn0266099
BMgn000879	BGIBMGA000879	OK	11.6507	11.2663	no	retinal rod rhodopsin-sensitive cGMP 3',5'-cyclic phosphodiesterase subunit delta isoform X1	1147	10.1632	0.209437	1121	10.1306	0.20481	XP_004927953.1	98726	FBgn0032059	NOP	PrBP	CG9296	31.7994	21.1947	yes
BMgn000880	BGIBMGA000880	OK	7.36259	10.849	yes	ATP-dependent RNA helicase SUV3 homolog, mitochondrial	775	9.59299	0.0612573	1062	10.0541	0.0839325	XP_012547200.1	100000	FBgn0037232	NOP	CG9791	CG9791	10.0227	7.20502	no
BMgn000882	BGIBMGA000882	OK	47.4128	32.442	yes	39S ribosomal protein L27, mitochondrial	1099	10.102	0.957607	744	9.54141	0.648374	NP_001296542.1	98561	FBgn0053002	minor delay	mRpL27	CG33002	40.6002	25.1552	no
BMgn000883	BGIBMGA000883	NOTEST	0.133856	0.108933	no	lipopolysaccharide-induced tumor necrosis factor-alpha factor homolog	2	1.72331	0.00234978	5	2.35894	0.00469956	XP_021204897.1	100000	FBgn0034758	NOP	CG13510	CG13510	6.57792	58.7822	yes
BMgn000884	BGIBMGA000884	OK	77.7132	46.6822	yes	lipopolysaccharide-induced tumor necrosis factor-alpha factor homolog	1240	10.2469	0.343868	798	9.63472	0.221144	XP_004927940.3	100000	FBgn0034758	NOP	CG13510	CG13510	6.57792	58.7822	yes
BMgn000885	BGIBMGA000885	OK	30.6222	10.6322	yes	lipopolysaccharide-induced tumor necrosis factor-alpha factor homolog isoform X1	2781	11.4332	0.0345907	1042	10.024	0.0129632	XP_004927944.1	100000	FBgn0034758	NOP	CG13510	CG13510	6.57792	58.7822	yes
BMgn000888	BGIBMGA000888	OK	0.0415581	0.315316	no	protein sax-3-like	63	5.91989	0.0100027	59	5.89826	0.0094174	XP_012547376.1	99919	FBgn0041097	NOP	robo3	CG5423	0.663581	68.5453	yes
BMgn000888	BGIBMGA000888	OK	0.0415581	0.315316	no	protein sax-3-like	63	5.91989	0.0100027	59	5.89826	0.0094174	XP_012547376.1	99919	FBgn0002543	NOP	lea	CG5481	41.1101	36.8427	no
BMgn000890	BGIBMGA000890	OK	5.43872	5.3565	no	sorting nexin-25	827	9.69253	0.0746224	823	9.68521	0.0743215	XP_021204797.1	100000	FBgn0029976	NOP	CG1514	CG1514	9.19996	8.4251	no
BMgn000891	BGIBMGA000891	OK	3.11124	0.396524	no	ionotropic GABA receptor subunit	158	7.20624	0.0140686	44	5.45318	0.00389637	BAT57342.1	100000	FBgn0030707	NOP	CG8916	CG8916	0	0.0993596	no
BMgn000892	BGIBMGA000892	OK	14.6199	13.523	no	probable phosphorylase b kinase regulatory subunit alpha isoform X1	4119	12.0069	0.167344	4015	11.9715	0.163145	XP_004927932.1	100000	FBgn0030087	NOP	CG7766	CG7766	20.3066	32.4419	yes
BMgn000894	BGIBMGA000894	OK	27.7092	33.6692	no	putative leucine-rich repeat-containing protein DDB_G0290503	6015	12.5545	0.553175	7429	12.8581	0.683283	XP_021204895.1	100000	FBgn0029688	NOP	lva	CG6450	23.1812	21.4292	no
BMgn000896	BGIBMGA000896	NOTEST	0.0340559	0.104836	no	zinc transporter 1	143	7.15044	0.0113802	158	7.31468	0.0125711	XP_004927925.1	99443	FBgn0037000	NOP	CG5130	CG5130	26.7274	6.09687	yes
BMgn000897	BGIBMGA000897	HIDATA	0	0	no	NADH dehydrogenase [ubiquinone] 1 alpha subcomplex subunit 9, mitochondrial	5191	12.3416	0.959103	5698	12.4762	1.05291	XP_004927924.1	100000	FBgn0037001	L3 arrest	CG6020	CG6020	94.3327	64.4994	yes
BMgn000898	BGIBMGA000898	HIDATA	0	0	no	Splicing factor 3A subunit 2	1134	10.144	1.01887	815	9.67149	0.731956	XP_012547237.1	100000	FBgn0036314	NOP	CG10754	CG10754	36.6484	70.8122	yes
BMgn000900	BGIBMGA000900	OK	20.801	16.5778	no	neurogenic protein mastermind-like	3177	11.6304	0.0920906	2587	11.3337	0.075006	XP_004927919.1	100000	FBgn0002643	NOP	mam	CG8361	23.509	159.967	yes
BMgn000903	BGIBMGA000903	OK	157.188	103.75	yes	eukaryotic translation initiation factor 3 subunit M	8744	13.091	1.68966	5774	12.4956	1.11575	XP_004927918.1	100000	FBgn0033902	L1, L2, L3 arrest	Tango7	CG8309	252.118	134.572	yes
BMgn000904	BGIBMGA000904	NOTEST	0.0145326	0	no	SUN domain-containing protein 2-like	34	5.11155	0.0101432	38	5.23395	0.0113365	XP_012547158.2	100000	FBgn0032368	NOP	CG6589	CG6589
BMgn000905	BGIBMGA000905	NOTEST	0.015168	0.062676	no	protein krueppel	1	0.861654	0.00119904	2	0.935785	0.00239808	XP_021204898.1	100000	FBgn0001325	NOP	Kr	CG3340	0.386823	2.87217	yes
BMgn000907	BGIBMGA000907	NOTEST	0.0989399	0.0885365	no	intraflagellar transport protein 88 homolog	230	7.84327	0.0122607	228	7.83676	0.0121539	XP_004927915.1	98597	FBgn0016919	NOP	nompB	CG12548	0.0559709	0.437193	no
BMgn000910	BGIBMGA000910														FBgn0261800	NOP	LanB1	CG7123	144.091	54.0681	yes
BMgn000916	BGIBMGA008492	OK	49.0379	23.0058	yes	uncharacterized protein LOC101746715	3935	11.9393	1.94915	1845	10.8468	0.913819	XP_004928254.1	31111	FBgn0032801	NOP	CG10165	CG10165	4.26905	2.07195	no
BMgn000918	BGIBMGA000918	OK	199.055	132.158	no	S-phase kinase-associated protein	11288	13.4626	7.46583	6592	12.6864	4.36001	NP_001040518.1	100000	FBgn0025637	P lethal	skpA	CG16983	365.003	196.891	yes
BMgn000918	BGIBMGA000918	OK	199.055	132.158	no	S-phase kinase-associated protein	11288	13.4626	7.46583	6592	12.6864	4.36001	NP_001040518.1	100000	FBgn0034863	NOP	skpF	CG12227	0.082796	0	no
BMgn000918	BGIBMGA000918	OK	199.055	132.158	no	S-phase kinase-associated protein	11288	13.4626	7.46583	6592	12.6864	4.36001	NP_001040518.1	100000	FBgn0026174	NOP	skpD	CG12700	0.0278537	0	no
BMgn000918	BGIBMGA000918														FBgn0026176	NOP	skpB	CG8881	0.933809	0.227178	no
BMgn000918	BGIBMGA000918														FBgn0026175	NOP	skpC	CG11941	0.0465677	0	no
BMgn000918	BGIBMGA000918														FBgn0031074	NOP	skpE	CG11942	0	0	no
BMgn000919	BGIBMGA000919	OK	15.9185	24.8705	no	histone-lysine N-methyltransferase SUV420H1 isoform X2	1630	10.671	0.621663	2515	11.2947	0.959319	XP_004927905.1	99857	FBgn0025639	NOP	CG13363	CG13363
BMgn000920	BGIBMGA000920	NOTEST	0.296777	0.22545	no	delta-sarcoglycan-like	9	3.1606	0.00240074	9	3.25163	0.00240074	XP_004928066.2	99355	FBgn0025391	NOP	Scgdelta	CG14808	12.6207	12.4505	no
BMgn000921	BGIBMGA000921	OK	48.7767	58.3264	no	ER membrane protein complex subunit 10	2381	11.2164	1.00478	2802	11.4482	1.18214	XP_004927897.1	100000	FBgn0052441	NOP	CG32441	CG32441	276.44	33.5954	yes
BMgn000922	BGIBMGA000922	OK	56.4745	35.2152	yes	uncharacterized protein LOC101745964	2416	11.2386	0.794846	1514	10.564	0.498136	XP_004927892.1	100000	FBgn0025336	minor delay	CG4882	CG4882	34.2013	22.007	no
BMgn000923	BGIBMGA000923	OK	213.374	330.279	yes	Cytochrome b-c1 complex subunit 8-like	1874	10.867	0.347485	2829	11.4646	0.52441	XP_004927891.1	100	FBgn0036728	NOP	CG7580	CG7580	139.971	143.289	no
BMgn000924	BGIBMGA000924	OK	62.0013	40.4435	yes	39S ribosomal protein L22, mitochondrial	1992	10.9596	1.37167	1295	10.3392	0.891644	XP_004927890.1	100000	FBgn0030786	major delay	mRpL22	CG4742	33.9656	53.6508	yes
BMgn000925	BGIBMGA000925														FBgn0031054	NOP	CG14216	CG14216	21.5378	41.4868	yes
BMgn000926	BGIBMGA000926	OK	21.8536	124.779	yes	transaldolase	5400	12.3954	0.782269	10558	13.3657	1.52953	NP_001040544.1	99398	FBgn0023477	delay	Tal	CG2827	151.096	79.9147	yes
BMgn000927	BGIBMGA000927														FBgn0034911	NOP	CG5549	CG5549	0.0121214	0.770599	no
BMgn000928	BGIBMGA000928														FBgn0029835	NOP	CG5921	CG5921	0.413252	0.562668	no
BMgn000930	BGIBMGA000930	OK	21.2778	28.115	yes	chromatin-remodeling complex ATPase chain Iswi isoform X1	2674	11.3808	0.259493	3631	11.8234	0.352351	XP_012547334.1	100000	FBgn0011604	NOP	Iswi	CG8625	27.7427	128.796	yes
BMgn000931	BGIBMGA000931	OK	60.5903	52.4586	no	CCR4-NOT transcription complex subunit 7-like	3059	11.5793	0.334098	2653	11.3734	0.289687	XP_004927882.1	100000	FBgn0036239	NOP	Pop2	CG5684	67.3606	71.357	no
BMgn000932	BGIBMGA000932	OK	0.891615	0.358271	yes	serine/threonine-protein phosphatase rdgC	269	8.06735	0.00912979	67	6.07483	0.00226265	XP_012547429.1	100000	FBgn0265959		rdgC		0.39966	2.2818	yes
BMgn000933	BGIBMGA000933	NOTEST	0.0224974	0.0430232	no	paired box protein Pax-3-A-like	116	6.8725	0.00255605	106	6.71307	0.00232168	XP_021204828.1	99038	FBgn0000625	NOP	eyg	CG10488	1.35632	2.98776	yes
BMgn000933	BGIBMGA000933	NOTEST	0.0224974	0.0430232	no	paired box protein Pax-3-A-like	116	6.8725	0.00255605	106	6.71307	0.00232168	XP_021204828.1	99038	FBgn0036285	major delay	toe	CG10704	1.16973	1.88975	no
BMgn000934	BGIBMGA000934	NOTEST	0.00584013	0.0265618	no	carbonic anhydrase-related protein 10	33	5.09194	0.000970431	40	5.36352	0.00117422	XP_012547188.1	97819	FBgn0052698	NOP	CG32698	CG32698	1.73101	7.14583	yes
BMgn000936	BGIBMGA000936	NOTEST	0	0	no	E3 ubiquitin-protein ligase BRE1-like	39	5.3079	0.00700229	34	5.13964	0.00621755	XP_021204792.1	99675	FBgn0050410	delay	CG30410	CG30410	53.9409	73.1204	yes
BMgn000937	BGIBMGA000937	OK	74.0315	103.251	yes	uroporphyrinogen decarboxylase	3201	11.6438	1.57624	4456	12.1208	2.19416	XP_004927871.1	100000	FBgn0033428	L1, L2 arrest	Updo	CG1818	127.435	59.253	yes
BMgn000938	BGIBMGA000938	OK	13.0843	17.2521	no	probable dolichyl pyrophosphate Glc1Man9GlcNAc2 alpha-1,3-glucosyltransferase	878	9.77937	0.131064	1117	10.1259	0.166741	XP_004927866.1	100000	FBgn0029906	NOP	CG4542	CG4542
BMgn000939	BGIBMGA000939	NOTEST	0	0.0210464	no	uncharacterized protein LOC101742162	70	6.14674	0.0106238	66	6.00849	0.0100167	XP_021204753.1	98387	FBgn0051391	NOP	CG31391	CG31391	0.313771	0.128232	no
BMgn000939	BGIBMGA000939	NOTEST	0	0.0210464	no	uncharacterized protein LOC101742162	70	6.14674	0.0106238	66	6.00849	0.0100167	XP_021204753.1	98387	FBgn0037826	NOP	CG14689	CG14689	0	0	no
BMgn000939	BGIBMGA000939														FBgn0051467	minor delay	CG31467	CG31467	2.5391	1.55902	no
BMgn000940	BGIBMGA000940	OK	26.9572	63.7389	yes	alpha-tocopherol transfer protein-like	3213	11.641	0.958346	7116	12.7903	2.12218	XP_004927864.1	99322	FBgn0039864	NOP	CG11550	CG11550	2.2656	0.838273	no
BMgn000941	BGIBMGA000941	OK	27.8152	3.31448	yes	semaphorin-2A-like isoform X2	921	9.73892	0.198834	109	6.77062	0.0236039	XP_004927863.1	100000	FBgn0011260	NOP	Sema-2a	CG4700	132.89	94.1104	yes
BMgn000941	BGIBMGA000941	OK	27.8152	3.31448	yes	semaphorin-2A-like isoform X2	921	9.73892	0.198834	109	6.77062	0.0236039	XP_004927863.1	100000	FBgn0264273	NOP	CG33960	CG33960	21.8521	33.7559	yes
BMgn000943	BGIBMGA000943	NOTEST	0	0	no	Synaptobrevin-like/BmSyb	71	6.16442	0.196511	52	5.69657	0.142332			FBgn0003660	NOP	Syb	CG12210	226.349	92.725	yes
BMgn000944	BGIBMGA000944	HIDATA	0	35.0256	no	Heat shock protein hsp21.4	39886	15.2779	5.33235	10818	13.3899	1.4463	NP_001036985.1	100000	FBgn0031037	NOP	CG14207	CG14207	106.247	228.441	yes
BMgn000946	BGIBMGA000946	OK	6.5681	5.56594	no	nucleotide excision repair protein	1406	10.454	0.155703	1458	10.51	0.161425	NP_001177140.1	99688	FBgn0004698	NOP	mus210	CG8153	17.2267	27.4772	yes
BMgn000947	BGIBMGA000947														FBgn0036745	NOP	CG7484	CG7484	125.726	44.6142	yes
BMgn000948	BGIBMGA000948	OK	63.725	26.1006	yes	anaphase promoting complex subunit 10	1498	10.5498	0.872452	650	9.34566	0.378373	NP_001040166.1	100000	FBgn0034231	NOP	CG11419	CG11419	18.1076	22.3383	no
BMgn000950	BGIBMGA000950	OK	13.853	26.0766	yes	THO complex subunit 2 isoform X1	9220	13.1668	0.449663	8919	13.1199	0.434983	XP_012547253.1	100000	FBgn0031390	NOP	tho2	CG31671	28.8329	37.0734	yes
BMgn000951	BGIBMGA000951	OK	2.47696	3.93466	yes	uncharacterized protein LOC101735330	403	8.65689	0.0490256	640	9.31968	0.0777521	XP_004928056.2	100000	FBgn0266083
BMgn000952	BGIBMGA000952	NOTEST	0.052805	0	no	ras-related and estrogen-regulated growth inhibitor	7	2.79744	0.000796876	2	1.33333	0.000199219	XP_004928053.1	82812	FBgn0031906	NOP	CG5160	CG5160	0.755082	1.0656	no
BMgn000957	BGIBMGA000957	OK	16.4762	16.0141	no	myb-like protein I isoform X6	2332	11.1871	0.35977	1859	10.8592	0.286838	XP_004927842.1	100000	FBgn0036365	NOP	CG10732	CG10732	10.4462	28.3639	yes
BMgn000958	BGIBMGA000958	OK	27.228	31.8669	no	zinc transporter 9	2030	10.9867	0.27037	2499	11.2859	0.332934	XP_004927839.1	100000	FBgn0033762	NOP	CG8632	CG8632	28.6531	9.67056	yes
BMgn000959	BGIBMGA000959	HIDATA	0	0	no	ribosomal protein L31	43181	15.3916	25.1347	52821	15.6863	30.7454	NP_001091751.1	99194	FBgn0025286	L1, L2 arrest	RpL31	CG1821	2859.74	2601.2	no
BMgn000959	BGIBMGA000959	HIDATA	0	0	no	ribosomal protein L31	43181	15.3916	25.1347	52821	15.6863	30.7454	NP_001091751.1	99194	FBgn0285949		RpL31		2859.74	2601.2	no
BMgn000963	BGIBMGA000963														FBgn0267001		Ten-a		9.04605	43.3202	yes
BMgn000964	BGIBMGA000964	OK	0.655332	4.22757	no	teneurin-a isoform X3	434	8.73814	0.0425942	1607	10.6511	0.157628	XP_012547288.1	99664	FBgn0267001		Ten-a		9.04605	43.3202	yes
BMgn000965	BGIBMGA000965	OK	16.762	15.905	no	brain tumor protein	2815	11.451	0.286597	2825	11.4635	0.287615	XP_012547296.1	100000	FBgn0026206	NOP	mei-P26	CG12218	6.91963	16.7665	yes
BMgn000966	BGIBMGA000966	NOTEST	0.0409842	0.0189961	no	leucine-rich repeat-containing protein 70	7	3.04309	0.00115069	4	2.19499	0.000575344	XP_012547191.2	100000	FBgn0031100	NOP	CG1504	CG1504	0.142991	5.76971	yes
BMgn000970	BGIBMGA000970	HIDATA	0	0	no	Mediator of RNA polymerase II transcription subunit 7	834	9.70331	0.24322	942	9.88145	0.274813	XP_004927837.1	100000	FBgn0051390	delay	MED7	CG31390	30.8524	59.2754	yes
BMgn000971	BGIBMGA000971	OK	128.592	199.706	yes	proteasome maturation protein	2276	11.1474	0.721166	3531	11.7572	1.11882	XP_004927833.1	100000	FBgn0032884	NOP	Pomp	CG9324	139.585	144.854	no
BMgn000974	BGIBMGA007439	OK	7.23684	14.4783	yes	GJ20581	164	7.35523	0.0378508	334	8.38161	0.0771662	XP_012543974.1	30000	FBgn0038547	NOP	CG17803	CG17803	5.48321	29.1289	yes
BMgn000975	BGIBMGA000975	OK	19.269	14.0149	no	DENN domain-containing protein 5B isoform X1	4184	12.0291	0.162992	6468	12.6571	0.25198	XP_012547243.1	100000	FBgn0035229	NOP	CG7852	CG7852	15.8321	40.86	yes
BMgn000976	BGIBMGA000976	OK	16.8803	15.9074	no	uncharacterized protein LOC101744850 isoform X2	3685	11.847	0.298862	3948	11.9468	0.320248	XP_012547295.1	100000	FBgn0036958	NOP	CG17233	CG17233	20.8062	57.1911	yes
BMgn000977	BGIBMGA000977	OK	15.1723	9.68084	yes	mitochondrial single-stranded DNA-binding protein	761	9.56841	0.497168	492	8.94047	0.321351	NP_001040384.1	99324	FBgn0010438	NOP	mtSSB	CG4337	52.0836	19.7118	yes
BMgn000979	BGIBMGA000979	OK	13.6266	22.1213	no	gamma-tubulin complex component 2-like isoform X2	1187	10.2146	0.0990683	1997	10.9631	0.166625	XP_004927829.2	100000	FBgn0026430	NOP	Grip84	CG3917	11.768	13.0998	no
BMgn000980	BGIBMGA000980	OK	21.1125	11.5659	yes	endonuclease-reverse transcriptase	2180	11.0873	0.306477	1258	10.2979	0.176931	ADI61830.1	51351	FBgn0031094	NOP	CG9578	CG9578	25.6768	46.0368	no
BMgn000982	BGIBMGA000983	NOTEST	0	0	no	cAMP-dependent protein kinase catalytic subunit-like	0	0	NA	0	0	NA	XP_004927825.1	59193	FBgn0262685	NOP	CG43155	CG43155
BMgn000983	BGIBMGA000983	NOTEST	0.00528948	0.00898142	no	TWiK family of potassium channels protein 7	3	1.83062	0.000332751	5	2.57142	0.000623908	XP_012547433.1	91733	FBgn0262685	NOP	CG43155	CG43155
BMgn000987	BGIBMGA000988	OK	20.6311	35.4076	yes	protein ovo	3403	11.6407	0.171246	5210	12.3391	0.262135	XP_021204666.1	97694	FBgn0003028	L1, L2 arrest	ovo	CG6824	8.04172	3.87839	yes
BMgn000989	BGIBMGA000989	OK	0.554993	1.49098	yes	cytosolic carboxypeptidase 2-like	98	6.58571	0.0161387	274	8.10122	0.0450243	XP_021204873.1	98990	FBgn0265726
BMgn000991	BGIBMGA000991	OK	29.1322	30.6723	no	histidine--tRNA ligase, cytoplasmic	2893	11.4949	0.363165	3140	11.616	0.394084	XP_012547320.1	100000	FBgn0027087	L1, L2, L3 arrest	Aats-his	CG6335	50.1027	74.403	yes
BMgn000995	BGIBMGA000995	OK	45.4562	36.7382	no	nuclear pore complex protein Nup50	3160	11.6248	1.26451	2525	11.3026	1.01054	XP_012547403.1	98110	FBgn0033264	NOP	CG2158	CG2158	32.9596	54.3635	yes
BMgn000996	BGIBMGA000996	OK	2.27256	2.16696	no	uncharacterized protein LOC101746483 isoform X1	306	8.25328	0.0744974	312	8.28532	0.0758755	XP_004927813.1	100000	FBgn0261277	NOP	rtv	CG1397	23.2618	4.93837	yes
BMgn000998	BGIBMGA000998	OK	2.59683	5.80675	yes	uncharacterized protein LOC101742838	93	6.55847	0.0486872	220	7.78111	0.114763	XP_012547192.2	100000	FBgn0036198	NOP	CG6038	CG6038	61.1664	89.5515	no
BMgn000999	BGIBMGA000999	OK	0.770795	5.90012	yes	tyrosine-protein kinase-like otk	56	5.83169	0.00614993	383	8.58117	0.0418122	XP_004928029.3	100000	FBgn0004839	NOP	otk	CG8967	11.6576	74.6515	yes
BMgn000999	BGIBMGA000999	OK	0.770795	5.90012	yes	tyrosine-protein kinase-like otk	56	5.83169	0.00614993	383	8.58117	0.0418122	XP_004928029.3	100000	FBgn0267728
BMgn001000	BGIBMGA001000	NOTEST	0	0.0286042	no	achaete-scute-like protein ASH3	0	0	0	1	0.666667	0.000695894	NP_001098694.1	100000	FBgn0002561	NOP	l(1)sc	CG3839	0.0157933	4.34604	no
BMgn001000	BGIBMGA001000	NOTEST	0	0.0286042	no	achaete-scute-like protein ASH3	0	0	0	1	0.666667	0.000695894	NP_001098694.1	100000	FBgn0000022	NOP	ac	CG3796	0.719219	1.39197	no
BMgn001000	BGIBMGA001000														FBgn0004170	NOP	sc	CG3827	0.938307	5.04861	no
BMgn001002	BGIBMGA001002	NOTEST	0	0	no	achaete-scute-like protein ASE	0	0	NA	0	0	NA	NP_001098696.1	99256	FBgn0000137	NOP	ase	CG3258	0.353915	18.4	no
BMgn001003	BGIBMGA001003	NOTEST	0	0	no	cytochrome P450 4g15-like	6	2.73322	0.000650444	12	3.62088	0.00141567	NP_001296467.1	90214	FBgn0010019	NOP	Cyp4g1	CG3972	18.6656	6.8656	no
BMgn001004	BGIBMGA001004	NOTEST	0	0	no	cytochrome P450	0	0.333333	4.80377e-05	2	1.19499	0.000240188	BAM73905.1	99593	FBgn0010019	NOP	Cyp4g1	CG3972	18.6656	6.8656	no
BMgn001005	BGIBMGA001005	NOTEST	0.00435482	0	no	cytochrome P450	1	1.05664	0.000144707	2	1.52832	0.000217061	BAM73873.1	99522	FBgn0010019	NOP	Cyp4g1	CG3972	18.6656	6.8656	no
BMgn001007	BGIBMGA001007	NOTEST	0.00915549	0.0184563	no	uncharacterized protein LOC101744989 isoform X1	4	2.05664	0.000325665	3	1.96896	0.000266454	XP_004927806.2	100000	FBgn0031012	NOP	CG8051	CG8051	2.36283	0.584125	yes
BMgn001007	BGIBMGA001007	NOTEST	0.00915549	0.0184563	no	uncharacterized protein LOC101744989 isoform X1	4	2.05664	0.000325665	3	1.96896	0.000266454	XP_004927806.2	100000	FBgn0031002	minor delay	CG14196	CG14194	0.29453	0.116427	no
BMgn001007	BGIBMGA001007														FBgn0259834	NOP	out	CG8062	3.57296	0.903423	yes
BMgn001009	BGIBMGA001009	OK	37.1189	35.1424	no	protein PTCD3 homolog, mitochondrial	4591	12.1582	0.29727	4140	12.0141	0.268069	XP_004927801.1	99792	FBgn0033816	NOP	CG4679	CG4679	21.8561	16.7358	no
BMgn001011	BGIBMGA001011	OK	22.1448	23.2411	no	ER degradation-enhancing alpha-mannosidase-like protein 2 isoform X1	2225	11.1202	0.221085	2388	11.2209	0.237281	XP_004927797.1	99297	FBgn0023511	NOP	Edem1	CG3810	55.3705	17.6168	yes
BMgn001014	BGIBMGA001014	OK	11.7975	10.5503	no	transmembrane protein 184C	1264	10.3045	0.172326	1202	10.2289	0.163917	XP_004927792.1	100000	FBgn0032172	NOP	CG5850	CG5850	91.9077	24.5186	yes
BMgn001015	BGIBMGA001015	OK	40.8165	24.3512	no	uncharacterized protein C6orf106 homolog	3712	11.8502	0.756557	2224	11.114	0.453255	XP_021204761.1	98104	FBgn0030838	NOP	CG5445	CG5445	34.9825	68.7653	yes
BMgn001016	BGIBMGA001016	NOTEST	0.171169	0.0707772	no	leucine-rich repeat-containing protein 56	210	7.716	0.015264	167	7.38822	0.0121336	XP_004927787.1	99638	FBgn0036936	delay	CG14185	CG14185	0.0510365	0.456615	no
BMgn001019	BGIBMGA001019	OK	7.12795	14.9517	yes	FGFR1 oncogene partner 2 homolog	878	9.77561	0.162805	1780	10.7976	0.329997	XP_004927785.1	100000	FBgn0031871	delay	CG10158	CG10158	20.3463	40.5497	yes
BMgn001022	BGIBMGA001022	NOTEST	0.014721	0.0182144	no	CD9 antigen	12	3.56739	0.000524628	13	3.61412	0.000569596	XP_004927782.1	98354	FBgn0024361	NOP	Tsp2A	CG11415	1.71861	1.59992	no
BMgn001024	BGIBMGA001024	OK	8.99768	28.4038	yes	transmembrane and TPR repeat-containing protein CG4050	764	9.57391	0.0699043	2481	11.2674	0.226876	XP_004928023.1	100000	FBgn0020312	NOP	CG4050	CG4050	39.3485	38.041	no
BMgn001025	BGIBMGA001025	OK	5.36034	8.61734	no	histone deacetylase complex subunit SAP30 homolog	407	8.66754	0.194803	565	9.1455	0.270365	XP_004927779.1	100000	FBgn0030788	NOP	Sap30	CG4756	37.0137	48.0783	no
BMgn001026	BGIBMGA001026	OK	9.54295	7.7843	no	glutamate receptor ionotropic, delta-2 isoform X2	157	7.28925	0.00927345	285	8.1593	0.0168179	XP_004927781.1	99258	FBgn0036937	NOP	Ir76b	CG7385	0	0	no
BMgn001027	BGIBMGA001027	OK	9.38	7.16908	no	mitochondrial inner membrane protease subunit 1	524	9.03444	0.408795	400	8.63892	0.312516	XP_004927775.1	99346	FBgn0030669	NOP	CG9240	CG9240	25.3105	21.937	no
BMgn001028	BGIBMGA001028	OK	6.8585	8.19573	no	tetratricopeptide repeat protein 17 isoform X1	799	9.6425	0.0860899	919	9.84485	0.0989836	XP_012547365.1	100000	FBgn0029713		CG11436		17.1639	11.267	yes
BMgn001030	BGIBMGA001031	OK	154.439	64.7732	yes	troponin I	7058	12.6337	0.401506	2125	11.0538	0.120909	NP_001037295.1	93665	FBgn0004028		wupA		24.8217	18.8485	no
BMgn001030	BGIBMGA001031	OK	154.439	64.7732	yes	troponin I	7058	12.6337	0.401506	2125	11.0538	0.120909	NP_001037295.1	93665	FBgn0283471		wupA		24.8217	18.8485	no
BMgn001032	BGIBMGA001032														FBgn0040475	NOP	SH3PX1	CG6757	42.1592	41.9342	no
BMgn001035	BGIBMGA001035	NOTEST	0	0	no	inosine-5'-monophosphate dehydrogenase	63	6.00398	0.0411523	54	5.76245	0.0350877	XP_004927772.1	100000	FBgn0003204	NOP	ras	CG1799	97.1041	49.7609	yes
BMgn001036	BGIBMGA001036	OK	42.9987	22.736	yes	UPF0609 protein C4orf27 homolog isoform X1	1346	10.3933	0.362023	865	9.75687	0.232652	XP_012547401.1	100000	FBgn0037377	NOP	CG1218	CG1218	15.4843	20.6434	no
BMgn001037	BGIBMGA001037	OK	39.8203	32.4701	no	leucine--tRNA ligase, cytoplasmic	5098	12.314	0.425941	4080	11.9945	0.340881	XP_021204754.1	100000	FBgn0284253		CG33123		37.9834	25.5337	yes
BMgn001038	BGIBMGA001038	OK	11.7421	8.79795	no	tudor domain-containing protein 3-like	4625	12.1755	0.382674	4194	12.0344	0.347013	XP_012547247.1	100000	FBgn0036450	NOP	CG13472	CG13472	17.602	42.975	yes
BMgn001039	BGIBMGA001039	OK	0.524464	0.0185187	no	23 kDa integral membrane protein-like	85	6.40735	0.00998428	35	5.10965	0.00408805	XP_012547437.2	98618	FBgn0036769		Tsp74F		4.90825	1.45395	yes
BMgn001041	BGIBMGA001041	OK	17.1081	9.6017	no	acyl-CoA synthetase family member 4 homolog	4120	12.0063	0.862216	2588	11.3371	0.541579	XP_004927763.1	100000	FBgn0027780	NOP	U26	CG13401	11.0071	2.44716	yes
BMgn001042	BGIBMGA001042	OK	12.6473	6.00197	yes	probable phospholipid-transporting ATPase VD	1710	10.7405	0.0824335	893	9.79912	0.0430325	XP_004928012.2	99790	FBgn0032120	NOP	CG33298	CG33298	25.9582	6.53775	yes
BMgn001043	BGIBMGA001043	HIDATA	0	0	no	ribosomal protein L27A	46935	15.5178	16.9564	48061	15.552	17.3631	NP_001037522.1	97931	FBgn0261606	L2 arrest	RpL27A	CG15442	3169.19	1411.78	yes
BMgn001043	BGIBMGA001043	HIDATA	0	0	no	ribosomal protein L27A	46935	15.5178	16.9564	48061	15.552	17.3631	NP_001037522.1	97931	FBgn0285948		RpL27A		3169.19	1411.78	yes
BMgn001044	BGIBMGA001044	OK	7.59223	6.10648	no	apoptosis-linked protein 2	1291	10.3329	0.505351	997	9.96199	0.390238	XP_021204673.1	100000	FBgn0086378	NOP	Alg-2	CG40410	0	0	no
BMgn001045	BGIBMGA001045	OK	1.42163	2.16381	no	hemicentin-1-like	70	6.11803	0.00430972	133	7.06132	0.00820703	XP_021204682.1	100000	FBgn0083950	NOP	CG34114	CG34114	0.391358	8.90247	yes
BMgn001048	BGIBMGA001048	OK	11.8714	12.6563	no	low-density lipoprotein receptor-related protein 6	1444	10.4923	0.0627281	1543	10.5872	0.0670432	XP_012547383.1	100000	FBgn0000119	NOP	arr	CG5912	88.2354	21.6181	yes
BMgn001049	BGIBMGA011939	NOTEST	0	0	no	Uncharacterized protein	1	0.666667	0.000319438	0	0	0	XP_004924157.1	32	FBgn0030465	NOP	CG15743	CG15743	31.3	8.16303	yes
BMgn001051	BGIBMGA010093	OK	0.316984	0.0251887	no	glutathione S-transferase epsilon 1	151	7.24607	0.143716	25	4.68588	0.0237417	NP_001037197.1	98507	FBgn0033817	delay	CG4688	CG4688	1202.52	9.47124	yes
BMgn001052	BGIBMGA001052	NOTEST	0	0	no	uncharacterized protein LOC101737637	0	0	0	0	0.333333	5.76602e-05	XP_004927754.1	100000	FBgn0052036	L3 arrest	CG32036	CG32036	0.266865	0	no
BMgn001054	BGIBMGA001054	OK	49.066	28.9735	yes	ubiquitin carboxyl-terminal hydrolase 46 isoform X1	2361	11.2041	0.276108	1452	10.5051	0.169844	XP_012547113.1	100000	FBgn0039025	NOP	CG7023	CG7023
BMgn001056	BGIBMGA001056	OK	8.57694	9.83244	no	adipose triglyceride lipase brummer	509	8.98464	0.11046	457	8.83347	0.099103	NP_001165929.1	100000	FBgn0036449	delay	bmm	CG5295	9.36492	11.2242	no
BMgn001056	BGIBMGA001056	OK	8.57694	9.83244	no	adipose triglyceride lipase brummer	509	8.98464	0.11046	457	8.83347	0.099103	NP_001165929.1	100000	FBgn0030607	NOP	dob	CG5560	1.13514	2.44097	no
BMgn001059	BGIBMGA001059	NOTEST	0.114827	0.0355885	no	Ip63 protein, putative	41	5.36639	0.00387856	23	4.54754	0.00216182	XP_021207654.1	39024	FBgn0038248	delay	CG7886	CG7886	0.130762	0.0901001	no
BMgn001060	BGIBMGA001060	OK	99.528	145.293	no	Clathrin light chain-like	6359	12.6313	1.98151	6906	12.7403	2.15207	XP_004927748.1	100000	FBgn0024814	NOP	Clc	CG6948	182.686	207.694	no
BMgn001061	BGIBMGA001061	OK	18.0133	17.0932	no	alkylated DNA repair protein alkB homolog 8	1837	10.8433	0.298365	1697	10.7298	0.275631	XP_004927746.1	100000	FBgn0034748		CG17807		9.42792	6.20312	no
BMgn001062	BGIBMGA001062	OK	10.7209	7.49911	no	protein yippee-like CG15309 isoform X2	997	9.96058	0.367625	1737	10.7633	0.64061	NP_001037086.1	100	FBgn0026749	NOP	Yippee	CG1989	27.2433	27.3487	no
BMgn001064	BGIBMGA001064	OK	7.1285	6.02564	no	polypeptide N-acetylgalactosaminyltransferase 10-like	937	9.86607	0.0653331	854	9.73503	0.0595479	XP_021204817.1	100000	FBgn0035375	NOP	pgant6	CG2103	25.7014	19.313	yes
BMgn001064	BGIBMGA001064	OK	7.1285	6.02564	no	polypeptide N-acetylgalactosaminyltransferase 10-like	937	9.86607	0.0653331	854	9.73503	0.0595479	XP_021204817.1	100000	FBgn0051956	NOP	pgant4	CG31956	100.728	2.14727	yes
BMgn001068	BGIBMGA001068														FBgn0036346	NOP	CG11251	CG11251	0.0132474	0	no
BMgn001069	BGIBMGA001069	OK	2.73249	4.66889	yes	uncharacterized protein LOC101736849 isoform X2	695	9.4413	0.0665327	964	9.90999	0.0922081	XP_012547322.1	100000	FBgn0031573	NOP	CG3407	CG3407	5.38589	7.39881	no
BMgn001070	BGIBMGA001070	OK	18.052	22.6164	no	ADP-ribosylation factor-like protein 1	1935	10.9105	0.321698	2368	11.2083	0.393672	XP_004927739.1	100000	FBgn0000115	NOP	CG6025	CG6025	69.4413	127.213	yes
BMgn001072	BGIBMGA001072	OK	0.0950112	1.04617	no	ankyrin repeat and BTB/POZ domain-containing protein 2 isoform X3	89	6.48088	0.00495677	303	8.22453	0.0169574	XP_021204878.1	98839	FBgn0264711	NOP	CG33291	CG33291	1.56496	2.33173	no
BMgn001073	BGIBMGA001073	OK	18.4529	15.1838	no	cholinephosphotransferase 1 isoform X3	4602	12.1677	0.204506	6444	12.6482	0.286377	XP_012547226.1	100000	FBgn0033844	NOP	bbc	CG6016	55.5486	36.6603	yes
BMgn001074	BGIBMGA001074	OK	4.75782	4.89637	no	probable phospholipid-transporting ATPase IA isoform X3	1371	10.4165	0.0882195	1354	10.4014	0.0871468	XP_012547218.1	99910	FBgn0259221	L3 arrest	CG42321	CG42321	12.2518	13.6935	no
BMgn001079	BGIBMGA001079	OK	31.8071	16.7541	yes	tyrosine-protein phosphatase 10D-like	4347	12.0856	0.469961	2250	11.136	0.243234	XP_021204849.1	91406	FBgn0004370	NOP	Ptp10D	CG1817	28.4748	24.2002	no
BMgn001079	BGIBMGA001079	OK	31.8071	16.7541	yes	tyrosine-protein phosphatase 10D-like	4347	12.0856	0.469961	2250	11.136	0.243234	XP_021204849.1	91406	FBgn0004368	NOP	Ptp4E	CG6899	8.12699	9.24847	no
BMgn001082	BGIBMGA001082	OK	56.7652	52.8576	no	uncharacterized protein LOC101735795	1981	10.9523	0.459338	1597	10.6398	0.370439	XP_021204801.1	100000	FBgn0259481	NOP	MOB2	CG11711	21.509	29.1162	no
BMgn001083	BGIBMGA001083	OK	22.2418	17.9886	no	palmitoyltransferase ZDHHC17	1833	10.8358	0.569535	1531	10.581	0.475717	XP_004927732.1	100000	FBgn0259824	P lethal	Hip14	CG6017	32.3084	32.712	no
BMgn001084	BGIBMGA001084	OK	28.9939	38.3533	yes	meiotic recombination 11	1809	10.805	0.864056	2386	11.2201	1.13929	NP_001036845.1	98522	FBgn0020270	NOP	mre11	CG16928	26.0005	11.3463	yes
BMgn001085	BGIBMGA001085	OK	0.0317666	1.84392	no	transient receptor potential-gamma protein	96	6.57072	0.00604185	372	8.51884	0.0235148	XP_021204805.1	100000	FBgn0032593	NOP	trpgamma	CG5996	0.110543	0.762826	yes
BMgn001086	BGIBMGA001087	OK	44.9706	15.2813	yes	Uncharacterized protein GLEAN_07350	13068	13.6719	0.222137	5929	12.5304	0.100788	XP_012547210.1	100000	FBgn0034184	L3 arrest	CG9646	CG9646	15.8883	77.1198	yes
BMgn001091	BGIBMGA001091	OK	2.08521	2.38913	no	spondin-1	466	8.83794	0.0323843	510	8.98488	0.0354167	XP_004927733.1	100000	FBgn0026721	NOP	fat-spondin	CG6953	33.6931	8.37548	yes
BMgn001093	BGIBMGA001093	OK	27.7355	19.6143	yes	lipoyl synthase, mitochondrial	2571	11.3182	0.290612	1887	10.8827	0.213306	XP_004927741.1	100000	FBgn0029158	NOP	Las	CG5231	10.7938	5.8039	yes
BMgn001094	BGIBMGA006066	NOTEST	0	0	no	GH13812	0	0	0	1	0.861654	0.000589971	NP_001296551.1	67857	FBgn0032382	NOP	CG14935	CG14935	4.2049	3.14959	no
BMgn001096	BGIBMGA001096	OK	4.06971	1.2855	no	teneurin-m	2783	11.4286	0.14264	1166	10.1799	0.059738	XP_021204852.1	97891	FBgn0004449	NOP	Ten-m	CG5723	49.3263	80.314	yes
BMgn001097	BGIBMGA001097	OK	55.4707	73.7664	no	calnexin	11185	13.4131	0.783726	19788	14.27	1.38651	XP_004927743.1	100000	FBgn0015622	NOP	Cnx99A	CG11958	523.463	197.322	yes
BMgn001097	BGIBMGA001097	OK	55.4707	73.7664	no	calnexin	11185	13.4131	0.783726	19788	14.27	1.38651	XP_004927743.1	100000	FBgn0030377	NOP	CG1924	CG1924	0.0183956	0.0355351	no
BMgn001097	BGIBMGA001097	OK	55.4707	73.7664	no	calnexin	11185	13.4131	0.783726	19788	14.27	1.38651	XP_004927743.1	100000	FBgn0264077	NOP	CG9906	CG9906	0.0335428	0.0168331	no
BMgn001098	BGIBMGA001098	OK	13.1368	12.877	no	arylsulfatase I	1172	10.0959	0.0735765	1462	10.4832	0.0918032	XP_012547421.1	100000	FBgn0033763	NOP	CG8646	CG8646	31.2627	0.795365	yes
BMgn001100	BGIBMGA001100	OK	22.9735	12.399	yes	tyrosine-protein phosphatase non-receptor type 11-like	1410	10.4584	0.737448	756	9.55667	0.395223	XP_012547388.1	94025	FBgn0000382	NOP	csw	CG3954	35.3342	86.0008	yes
BMgn001101	BGIBMGA001101	NOTEST	0.0679953	0.262315	no	TBC1 domain family member 19	17	4.16529	0.00193843	58	5.73297	0.00661345	XP_012547190.1	98839	FBgn0031690	NOP	CG7742	CG7742	0.0949291	0.0224779	no
BMgn001102	BGIBMGA001102	OK	7.52742	9.74345	no	phosphatidylinositol N-acetylglucosaminyltransferase subunit A isoform X2	872	9.76601	0.306512	834	9.70556	0.293043	XP_004927751.1	100000	FBgn0034270	NOP	CG6401	CG6401	5.97641	6.36881	no
BMgn001103	BGIBMGA001103	OK	46.141	31.8649	no	growth arrest and DNA damage-inducible proteins-interacting protein 1	2153	11.0699	1.44908	1377	10.4274	0.926424	XP_012547427.1	100000	FBgn0037102	L1, L2 arrest	CG7172	CG7172	35.7026	49.8215	yes
BMgn001105	BGIBMGA001105	OK	12.3845	6.405	no	nitric oxide synthase-interacting protein homolog	786	9.61826	0.728143	609	9.24515	0.564411	XP_004927753.1	100000	FBgn0030915	NOP	CG6179	CG6179	13.7337	21.2829	yes
BMgn001106	BGIBMGA001106	HIDATA	0	0	no	ribosomal protein L21	37561	15.1958	13.5894	40403	15.3017	14.6175	NP_001037223.1	100000	FBgn0032987	L1, L2 arrest	RpL21	CG12775	3213.37	5682.68	yes
BMgn001107	BGIBMGA001107	OK	105.616	118.239	no	DNA supercoiling factor	5182	12.3129	0.693107	5804	12.4988	0.776306	AEO79985.1	100000	FBgn0025682	NOP	scf	CG9148	166.219	205.757	no
BMgn001108	BGIBMGA001108	NOTEST	0.0347457	0.0312533	no	uncharacterized protein LOC105841896	11	3.61725	0.00224957	8	3.16794	0.0016541	XP_012547128.1	100000	FBgn0034788	NOP	CG13532	CG13532	1.83121	34.0695	yes
BMgn001108	BGIBMGA001108	NOTEST	0.0347457	0.0312533	no	uncharacterized protein LOC105841896	11	3.61725	0.00224957	8	3.16794	0.0016541	XP_012547128.1	100000	FBgn0034920	NOP	CG5597	CG5597	3.79306	3.44507	no
BMgn001109	BGIBMGA001108	NOTEST	0	0	no	Uncharacterized protein	0	0	NA	0	0	NA	XP_012547128.1	70492	FBgn0034920	NOP	CG5597	CG5597	3.79306	3.44507	no
BMgn001110	BGIBMGA001110	NOTEST	0	0.0242045	no	nephrin-like	10	3.42847	0.00304414	10	3.41558	0.00304414	XP_021204795.1	91477	FBgn0083949	NOP	CG34113	CG34113	0.558516	16.4775	yes
BMgn001111	BGIBMGA001111	NOTEST	0	0	no	nephrin-like	0	0	0	0	0.333333	8.38574e-05	XP_021204795.1	98326	FBgn0083949	NOP	CG34113	CG34113	0.558516	16.4775	yes
BMgn001115	BGIBMGA001115	OK	23.6028	21.2698	no	dolichyl-phosphate beta-glucosyltransferase	2051	11.0028	0.523214	1870	10.8666	0.477041	XP_004927759.1	100000	FBgn0261020	NOP	wol	CG7870	158.211	21.3239	yes
BMgn001117	BGIBMGA001117	OK	30.4106	34.2202	no	protein SPT2 homolog	2331	11.1864	0.240443	2649	11.3701	0.27324	XP_012547209.2	100000	FBgn0027574	NOP	CG5815	CG5815	16.7284	9.99137	yes
BMgn001118	BGIBMGA001118	OK	5.91702	5.9125	no	7-methylguanosine phosphate-specific 5'-nucleotidase	1240	10.2763	0.119011	1233	10.2653	0.118339	XP_004927761.1	100000	FBgn0034988	NOP	CG3362	CG3362	8.70706	11.6993	no
BMgn001119	BGIBMGA001119	OK	197.134	261.476	no	rab GDP dissociation inhibitor alpha	11020	13.4265	5.8617	14472	13.8202	7.6977	XP_004927762.1	100000	FBgn0004868	NOP	Gdi	CG4422	359.31	366.156	no
BMgn001121	BGIBMGA001121	HIDATA	0	12.2379	no	protein kinase C-binding protein NELL1-like	126801	16.9304	7.37127	1413	10.4637	0.082161	XP_021204922.1	100000	FBgn0052373	NOP	CG32373	CG32373	1.31227	0.623188	no
BMgn001123	BGIBMGA001123	OK	20.1917	18.0474	no	Uncharacterized protein GLEAN_08488	2882	11.4934	0.111227	3812	11.8959	0.147115	XP_021204862.1	100000	FBgn0031051	NOP	Ranbp21	CG12234	16.749	28.0161	yes
BMgn001124	BGIBMGA001124	OK	102.25	158.679	yes	DNA-(apurinic or apyrimidinic site) lyase	7887	12.9394	1.50947	12297	13.5857	2.35356	XP_004927768.1	100000	FBgn0004584	NOP	Rrp1	CG3178	22.3355	169.728	yes
BMgn001125	BGIBMGA001125	OK	8.64125	8.72242	no	uncharacterized protein LOC101740546	304	8.24338	0.340816	303	8.24422	0.340067	XP_004928016.1	100000	FBgn0031602	NOP	CG15431	CG15431	1.37832	5.34531	yes
BMgn001126	BGIBMGA001126	OK	33.6514	76.0533	yes	rab proteins geranylgeranyltransferase component A 2	2517	11.2807	0.131601	7587	12.8891	0.396668	XP_004927771.1	100000	FBgn0026378	L3 arrest	Rep	CG8432	22.0013	7.78917	yes
BMgn001127	BGIBMGA001127	NOTEST	0	0	no	post-GPI attachment to proteins factor 2-like	0	0.333333	0.000102627	1	0.861654	0.000307882	XP_012547142.1	100000	FBgn0030997	NOP	CG7990	CG7914	1.2385	14.4876	yes
BMgn001128	BGIBMGA001129	OK	7.80889	5.79457	no	Transcriptional enhancer factor TEF-3/Sd	2220	11.1152	0.0236017	1509	10.5521	0.0160428			FBgn0003345	delay	sd	CG8544	42.1476	67.1975	yes
BMgn001130	BGIBMGA001130	OK	19.6432	15.0556	no	zinc transporter 1 isoform X2	2484	11.2777	0.0884608	1899	10.888	0.0676304	XP_004927778.1	100000	FBgn0035432	NOP	ZnT63C	CG17723	108.523	47.5355	yes
BMgn001131	BGIBMGA001131														FBgn0030789		Rrp45		11.3536	18.133	no
BMgn001132	BGIBMGA001132	OK	118.298	56.8152	yes	dsp protein	22032	14.4259	3.12462	10597	13.3715	1.50295	ALR81975.1	100000	FBgn0278608		Dsp1		37.6685	71.6309	yes
BMgn001135	BGIBMGA001135	OK	1.00679	0.340853	yes	uncharacterized protein LOC101741917 isoform X2	438	8.70718	0.0525202	128	7.01336	0.0153766	XP_012547382.1	100000	FBgn0034974	NOP	CG16786	CG16786	33.5172	7.34256	yes
BMgn001136	BGIBMGA001136	OK	104.149	158.298	yes	signal peptidase complex subunit 3	1842	10.8404	1.14859	2753	11.4203	1.71613	NP_001091763.1	100000	FBgn0039172	L3 arrest	Spase22-23	CG5677	342.397	66.3375	yes
BMgn001137	BGIBMGA001137	OK	7.18535	6.6235	no	thymidylate synthase isoform 1	835	9.70557	0.247261	773	9.59532	0.228901	NP_001040281.1	99329	FBgn0024920	NOP	Ts	CG3181	26.5155	19.9433	no
BMgn001138	BGIBMGA001138	OK	6.24375	4.57368	no	putative neutral sphingomyelinase isoform X2	751	9.55061	0.260312	590	9.20692	0.204622	XP_004927793.1	100000	FBgn0035421	NOP	CG12034	CG12034	51.4121	34.5443	no
BMgn001139	BGIBMGA001139	OK	4.33755	4.19206	no	DNA-binding protein Ikaros	448	8.79945	0.0710244	458	8.83509	0.0727167	XP_004927794.1	100000	FBgn0033252	NOP	CG12769	CG12769	0.106371	0.332439	no
BMgn001140	BGIBMGA001141	OK	5.33091	3.08223	no	liprin-beta-1 isoform X7	1109	10.1111	0.0628282	813	9.66816	0.0460917	XP_012547274.1	96835	FBgn0036376	NOP	CG10743	CG10743	27.8356	21.1682	yes
BMgn001142	BGIBMGA001142	OK	17.8101	30.92	yes	cyclin A	0	0	NA	0	0	NA	NP_001153659.1	99413	FBgn0000404	NOP	CycA	CG5940	38.7742	79.7312	yes
BMgn001145	BGIBMGA001145	OK	11.7643	4.92243	yes	uncharacterized protein LOC101742398	977	9.9337	0.137672	397	8.63145	0.0559234	XP_012547408.1	100000	FBgn0031011	L1, L2 arrest	CG8034	CG8034	53.0757	13.1325	yes
BMgn001148	BGIBMGA001148	NOTEST	0.00640924	0	no	achaete-scute-like protein ASH2	1	0.666667	0.000424088	0	0	0	NP_001098692.1	100000	FBgn0002561	NOP	l(1)sc	CG3839	0.0157933	4.34604	no
BMgn001148	BGIBMGA001148	NOTEST	0.00640924	0	no	achaete-scute-like protein ASH2	1	0.666667	0.000424088	0	0	0	NP_001098692.1	100000	FBgn0000022	NOP	ac	CG3796	0.719219	1.39197	no
BMgn001148	BGIBMGA001148														FBgn0004170	NOP	sc	CG3827	0.938307	5.04861	no
BMgn001150	BGIBMGA001150	NOTEST	0.212651	0.0226521	no	proton-coupled amino acid transporter 1-like isoform X2	34	5.05652	0.00322887	19	4.3431	0.00183602	XP_012547438.1	100000	FBgn0033760	delay	CG8785	CG8785	0.344986	3.00729	yes
BMgn001151	BGIBMGA001151	NOTEST	0.236103	0.0462466	no	proton-coupled amino acid transporter 4-like	10	3.42847	0.00279564	1	0.666667	0.000279564	XP_004927809.1	99757	FBgn0033760	delay	CG8785	CG8785	0.344986	3.00729	yes
BMgn001152	BGIBMGA001152	OK	37.1938	29.8917	no	NADH-cytochrome b5 reductase 2 isoform X2	3805	11.8919	0.258826	3550	11.7911	0.241457	XP_004927810.1	100000	FBgn0036211	NOP	CG5946	CG5946	68.3858	83.6411	no
BMgn001154	BGIBMGA001154	OK	8.92136	14.4545	yes	aly protein	864	9.73777	0.371933	1325	10.3689	0.570383	NP_001161185.1	99298	FBgn0023509	NOP	mip130	CG3480	19.4976	65.5615	yes
BMgn001157	BGIBMGA001157	OK	0.69954	5.66622	yes	beadex/dLMO protein	200	7.59978	0.0216403	646	9.32056	0.0698622	NP_001040254.1	93617	FBgn0265598		Bx		0.893693	20.128	yes
BMgn001159	BGIBMGA001159	OK	58.8586	40.5676	yes	vacuolar protein-sorting-associated protein 36	2246	11.1336	0.622161	1499	10.5494	0.415235	XP_004927818.1	100000	FBgn0086785	delay	Vps36	CG10711	14.8437	9.50693	yes
BMgn001160	BGIBMGA001160	OK	9.04569	18	yes	probable glutamine-dependent NAD(+) synthetase	698	9.4478	0.165875	1336	10.3762	0.31749	XP_004927820.1	100000	FBgn0030512	NOP	CG9940	CG9940	13.1646	7.30716	yes
BMgn001162	BGIBMGA001162	HIDATA	0	0.0773709	no	Cytochrome P450 CYP4G25	94577	15.3496	7.95704	4149	12.0165	0.349038	BAM73799.1	99820	FBgn0030304	NOP	Cyp4g15	CG11715	5.803	52.5209	yes
BMgn001163	BGIBMGA001163	NOTEST	0	0	no	cAMP-dependent protein kinase catalytic subunit alpha-like	0	0	NA	0	0	NA	XP_021204843.1	100000	FBgn0000274	NOP	PKA-C2	CG12066	0.0713296	0.0577498	no
BMgn001163	BGIBMGA001163	NOTEST	0	0	no	cAMP-dependent protein kinase catalytic subunit alpha-like	0	0	NA	0	0	NA	XP_021204843.1	100000	FBgn0039796	NOP	CG12069	CG12069	0.0713296	0.0577498	no
BMgn001165	BGIBMGA001165	OK	21.4629	53.0903	yes	dynamin-1-like protein	3287	11.6786	0.20015	8056	12.9752	0.490571	XP_021204838.1	82825	FBgn0026479		Drp1		44.1878	66.2546	yes
BMgn001166	BGIBMGA001166	OK	50.0873	26.776	yes	transient receptor potential cation channel protein painless	8889	13.1005	2.83812	4239	12.0466	1.35334	NP_001296553.1	99788	FBgn0060296	NOP	pain	CG15860	15.9281	10.2431	yes
BMgn001167	BGIBMGA001167	OK	106.333	7.79938	yes	ets DNA-binding protein pokkuri-like	6929	12.7523	3.90807	520	9.01763	0.293288	NP_001266436.1	99443	FBgn0000097		aop		33.7189	23.831	yes
BMgn001168	BGIBMGA001168	OK	55.8875	54.3928	no	glycosyl-phosphatidyl-inositol-anchored protein	6100	12.5722	1.31049	5923	12.5311	1.2724	NP_001040301.1	99451	FBgn0042134	NOP	CG18811	CG18811	124.996	197.432	yes
BMgn001169	BGIBMGA001169	OK	5.16723	7.7352	yes	glycosyltransferase precursor	1018	9.99199	0.246707	1464	10.5158	0.354828	NP_001243979.1	99061	FBgn0001404	NOP	egh	CG9659	22.1246	36.0546	yes
BMgn001172	BGIBMGA001172	OK	2.07097	3.54916	yes	eye-specific diacylglycerol kinase isoform X3	259	8.01138	0.0233067	333	8.37596	0.0299272	XP_021204715.1	95689	FBgn0261549	NOP	rdgA	CG42667	92.0104	11.8472	yes
BMgn001173	BGIBMGA001173	NOTEST	0.0223641	0.032068	no	alkaline nuclease isoform X1	2	1.58496	0.000954654	6	2.79744	0.00286396	XP_012547127.1	100000	FBgn0036323	NOP	CG14118	CG14118	0.251099	0.592546	no
BMgn001173	BGIBMGA001173	NOTEST	0.0223641	0.032068	no	alkaline nuclease isoform X1	2	1.58496	0.000954654	6	2.79744	0.00286396	XP_012547127.1	100000	FBgn0036833	NOP	CG3819	CG3819	1.76184	0.167651	no
BMgn001173	BGIBMGA001173	NOTEST	0.0223641	0.032068	no	alkaline nuclease isoform X1	2	1.58496	0.000954654	6	2.79744	0.00286396	XP_012547127.1	100000	FBgn0036321	NOP	CG14120	CG14120	0.209279	0.00716909	no
BMgn001173	BGIBMGA001173														FBgn0036831	NOP	CG6839	CG6839	0.980484	0.0862463	no
BMgn001174	BGIBMGA001174	OK	14.0892	9.28082	yes	SEC14 cytosolic factor, putative	667	9.38226	0.292287	483	8.91819	0.211656	XP_021204718.1	97.321	FBgn0052485	delay	CG32485	CG32485	3.66232	3.17792	no
BMgn001175	BGIBMGA001175	OK	97.0636	80.3225	no	apoptosis inhibitor 5	5000	12.2694	0.783628	4117	12.0043	0.645197	XP_004928046.2	100000	FBgn0027885	NOP	Aac11	CG6582	132.241	217.111	yes
BMgn001177	BGIBMGA001177	NOTEST	0.0762879	0.0335384	no	uncharacterized protein LOC101737495	150	7.23446	0.0204778	119	6.88984	0.0162002	XP_021204876.1	99340	FBgn0030725	NOP	CG8958	CG8958	0.0523879	0.0260811	no
BMgn001177	BGIBMGA001177	NOTEST	0.0762879	0.0335384	no	uncharacterized protein LOC101737495	150	7.23446	0.0204778	119	6.88984	0.0162002	XP_021204876.1	99340	FBgn0030721	NOP	CG12698	CG12698	0.0395686	0	no
BMgn001177	BGIBMGA001177														FBgn0037837	NOP	CG14693	CG14693	10.2973	0.0535023	no
BMgn001178	BGIBMGA001178	HIDATA	0	0.567007	no	adhesive plaque matrix protein-like	1058	10.0431	0.112613	850	9.73164	0.0904737	XP_012547206	100000	FBgn0032010	NOP	CG8086	CG8086	3.18293	10.7924	yes
BMgn001179	BGIBMGA001179	HIDATA	0	0.0153874	no	caudal-like	6	2.77995	0.000269183	6	2.57142	0.000269183	XP_012547123.1	99620	FBgn0000251	major delay	cad	CG1759	0.0801742	0.268381	no
BMgn001182	BGIBMGA001182	HIDATA	0	13.3885	no	adhesive plaque matrix protein-like	33429	15.0177	3.31371	5415	12.4023	0.536809	XP_021204749.1	100	FBgn0032010	NOP	CG8086	CG8086	3.18293	10.7924	yes
BMgn001183	BGIBMGA001183	OK	24.6748	5.99016	yes	vascular endothelial growth factor receptor 1 isoform X4	3552	11.7734	0.377105	1141	10.1556	0.121125	XP_004928047.1	100000	FBgn0032006	major delay	Pvr	CG8222	52.2653	7.68951	yes
BMgn001185	BGIBMGA001185	OK	17.3966	18.8396	no	putative N-acetylglucosamine-6-phosphate deacetylase	1658	10.6952	0.144614	1970	10.9443	0.171856	XP_004927838.1	100000	FBgn0031099	NOP	CG17065	CG17065	11.6169	25.6762	yes
BMgn001186	BGIBMGA001186	OK	56.9303	82.822	yes	Signal recognition particle 9 kDa protein (SRP9)	861	9.74702	0.584692	1287	10.3289	0.874321	NP_001091816.1	100	FBgn0035827	L3 arrest	Srp9	CG8268	49.6494	57.7166	no
BMgn001187	BGIBMGA001187	OK	1.22452	1.52192	no	transcription factor SPT20 homolog	306	8.2591	0.0212712	406	8.66846	0.0282765	XP_012547412.1	100000	FBgn0036374
BMgn001188	BGIBMGA001188	OK	34.3411	11.3837	yes	exosome complex component RRP43-like	1534	10.5824	0.602987	632	9.3064	0.248559	XP_004927841.1	100000	FBgn0036512	NOP	CG16979	CG16979	43.4138	11.8852	yes
BMgn001190	BGIBMGA001190	HIDATA	0	10.1939	no	Macrophage MHC class I receptor 2-like protein	43906	15.4005	3.36262	4586	12.1585	0.351255	XP_021204686.1	100000	FBgn0035710	NOP	SP1173	CG10121	14.7219	22.8094	yes
BMgn001191	BGIBMGA001191	OK	2.05423	3.39141	no	bestrophin homolog 18-like isoform X1	531	9.05301	0.0187005	470	8.87589	0.0165639	XP_004927850.1	99284	FBgn0040238	NOP	Best1	CG6264	12.2569	6.52797	yes
BMgn001192	BGIBMGA001192	OK	30.0231	13.8617	yes	uncharacterized protein LOC101740009 isoform X1	1414	10.4663	0.252019	663	9.37383	0.11808	XP_004927852.1	100000	FBgn0033712	NOP	CG13163	CG13163	11.6883	11.1703	no
BMgn001194	BGIBMGA001194	OK	22.6757	23.0099	no	probable glutamine--tRNA ligase	2734	11.3985	0.299383	2764	11.432	0.302669	XP_012547374.1	93205	FBgn0030613	NOP	rab3-GEF	CG5627	0.384913	12.9386	yes
BMgn001195	BGIBMGA001195	OK	121.379	71.3955	yes	probable 28S ribosomal protein S6, mitochondrial	1804	10.817	2.9862	1049	10.0349	1.7362	XP_004927854.1	100000	FBgn0035534	delay	mRpS6	CG15016	25.8864	42.4845	yes
BMgn001197	BGIBMGA001197	OK	19.4054	14.7552	no	translation initiation factor eIF-2B subunit epsilon isoform X1	3577	11.8019	0.519638	3043	11.5714	0.442055	XP_004927856.1	100000	FBgn0023512	L2, L3 arrest	eIF2B-epsilon	CG3806	21.9698	13.0602	no
BMgn001200	BGIBMGA001200	NOTEST	0	0	no	Uncharacterized protein GLEAN_07133	0	0	NA	0	0	NA	XP_021204884.1	98.889	FBgn0025334	NOP	PHDP	CG11182	0.0740326	5.18296	no
BMgn001201	BGIBMGA001201	OK	58.1828	16.8782	yes	muscular protein 20	2045	10.5525	0.87858	600	9.22952	0.257732	NP_001040476.1	100000	FBgn0002789	NOP	Mp20	CG4696	80.7356	60.2481	yes
BMgn001202	BGIBMGA001202	OK	24.6074	4.84985	yes	muscle LIM protein isoform 1	2625	10.9779	0.306913	706	9.45882	0.0825345	NP_001103762.1	99725	FBgn0259209	NOP	Mlp60A	CG42309	10.4792	21.5363	yes
BMgn001202	BGIBMGA001202	OK	24.6074	4.84985	yes	muscle LIM protein isoform 1	2625	10.9779	0.306913	706	9.45882	0.0825345	NP_001103762.1	99725	FBgn0014863	NOP	Mlp84B	CG1019	2.87797	8.72743	no
BMgn001205	BGIBMGA001205	OK	11.1656	9.52195	no	ankyrin repeat, SAM and basic leucine zipper domain-containing protein 1	612	9.25852	0.0616376	530	9.04912	0.053379	XP_004927861.1	100000	FBgn0033273	NOP	CG2183	CG2183
BMgn001206	BGIBMGA001206	OK	134.557	136.971	no	chaperonin containing t-complex polypeptide 1 beta subunit	11296	13.4468	1.41373	11546	13.494	1.44506	NP_001040109.1	100000	FBgn0030086	L3 arrest	CG7029	CG7033	34.821	106.113	yes
BMgn001207	BGIBMGA014236	OK	0.351192	0.084161	no	uncharacterized protein LOC101740706, partial	9	3.23808	0.0249042	13	3.77172	0.0363985	XP_004921545.1	100000	FBgn0033926	NOP	Arc1	CG12505	542.723	376.566	yes
BMgn001208	BGIBMGA001208	OK	8.03889	11.1132	no	anaphase-promoting complex subunit 4	1937	10.9197	0.27522	2036	10.9914	0.289287	XP_012547234.1	99203	FBgn0052707	NOP	APC4	CG32707	7.84417	9.46767	no
BMgn001209	BGIBMGA001209	OK	60.7554	50.4516	no	COP9 signalosome complex subunit 3 isoform X1	2708	11.3991	0.40191	2415	11.2379	0.358419	XP_004927872.1	100000	FBgn0027055	NOP	CSN3	CG18332	41.5558	36.7953	no
BMgn001210	BGIBMGA001210	OK	3.14739	29.1667	yes	COPII coat assembly protein SEC16 isoform X1	677	9.36532	0.140914	4963	12.2485	1.03353	XP_012547130.1	100000	FBgn0003254	L2P arrest	rib	CG7230	0.0552722	0.0919487	no
BMgn001211	BGIBMGA001211	OK	23.8457	20.5191	no	sterol regulatory element-binding protein 1	804	9.64695	0.117667	784	9.61654	0.114837	XP_004927874.1	100000	FBgn0261283	NOP	HLH106	CG8522	76.0945	55.6519	yes
BMgn001212	BGIBMGA001212														FBgn0040010	NOP	CG17493	CG17493	161.868	87.077	yes
BMgn001213	BGIBMGA009255	NOTEST	0	0	no	Cation efflux protein/ zinc transporter	3	1.96896	0.00130548	1	0.528321	0.000290107	XP_012551147.1	38710	FBgn0045073		Stim		150.109	28.4127	yes
BMgn001217	BGIBMGA001217	OK	8.46636	7.11569	no	CCR4-NOT transcription complex subunit 7-like isoform X2	622	9.28045	0.226429	673	9.39712	0.245116	XP_004927883.1	98667	FBgn0036239	NOP	Pop2	CG5684	67.3606	71.357	no
BMgn001218	BGIBMGA001218	OK	100.704	93.1438	no	97 kDa heat shock protein isoform X2	12796	13.6342	1.75895	11672	13.5094	1.6044	XP_004927888.1	100000	FBgn0026418	delay	Hsc70Cb	CG6603	224.325	177.314	no
BMgn001219	BGIBMGA001219	OK	35.6261	26.5211	yes	ethanolamine kinase	2626	11.3585	0.194941	2240	11.1285	0.166283	XP_004927886.1	100000	FBgn0000536	NOP	eas	CG3525	16.1447	16.1748	no
BMgn001220	BGIBMGA001220	OK	18.1958	25.984	yes	UDP-N-acetylglucosamine transporter isoform X2	2180	11.0889	0.294794	3200	11.6412	0.432725	XP_004927889.1	100000	FBgn0024994	NOP	Csat	CG2675	26.1601	8.27857	yes
BMgn001221	BGIBMGA001221	OK	43.472	28.0591	yes	coiled-coil domain-containing protein 22 homolog isoform X2	2445	11.2541	0.195105	1613	10.6546	0.128758	XP_004927893.1	100000	FBgn0036671	NOP	CG9951	CG9951	10.6177	28.031	yes
BMgn001223	BGIBMGA001223	OK	43.258	56.3696	no	DEAD-box helicase Dbp80	2930	11.5168	1.44106	3735	11.8647	1.83702	XP_004927894.1	100000	FBgn0024804	NOP	Dbp80	CG17023	0	0	no
BMgn001224	BGIBMGA001224	NOTEST	0	0	no	delta-sarcoglycan-like	0	0	0	1	0.666667	0.000336134	XP_012547195.2	99353	FBgn0025391	NOP	Scgdelta	CG14808	12.6207	12.4505	no
BMgn001225	BGIBMGA001226	NOTEST	0.0549214	0	no	uncharacterized protein LOC101746946	8	3.00746	0.00106995	4	2.21462	0.000490393	XP_004927900.1	100000	FBgn0037143	NOP	CG7448	CG7448	0.0375896	0.0568615	no
BMgn001226	BGIBMGA001226	NOTEST	0.0284722	0.023178	no	uncharacterized protein LOC101747079	15	3.95627	0.00132849	22	4.5026	0.00197798	XP_004927901.2	99591	FBgn0037143	NOP	CG7448	CG7448	0.0375896	0.0568615	no
BMgn001230	BGIBMGA001230	NOTEST	0.0408385	0.176684	no	otopetrin-2-like isoform X1	20	4.30442	0.00137809	19	4.09974	0.00133137	XP_012547410.1	87389	FBgn0031514	NOP	CG3332	CG3332	0.202779	0.0767413	no
BMgn001232	BGIBMGA001232	OK	63.5315	57.5844	no	ring box protein	3163	11.627	2.73115	2811	11.4522	2.42775	NP_001040275.1	100000	FBgn0025638	NOP	Roc1a	CG16982	157.758	136.392	no
BMgn001233	BGIBMGA001233	OK	7.56713	3.29945	yes	mitochondrial ornithine transporter 1 isoform X1	484	8.91865	0.0981147	369	8.52029	0.0748024	XP_012547289.1	100000	FBgn0030218	NOP	CG1628	CG1628	4.00819	6.87552	yes
BMgn001235	BGIBMGA001235	OK	7.70023	4.34537	no	GTP cyclohydrolase I isoform A	848	9.72649	0.0788014	495	8.94249	0.0460475	NP_001166803.1	100000	FBgn0003162	NOP	Pu	CG9441	215.271	28.5708	yes
BMgn001236	BGIBMGA001236	OK	50.3307	37.2598	no	succinate dehydrogenase assembly factor 2-B, mitochondrial-like	2298	11.1664	0.406955	1880	10.8766	0.332979	XP_004927912.1	100000	FBgn0033523	NOP	CG12895	CG12895	30.3111	32.6514	no
BMgn001236	BGIBMGA001236	OK	50.3307	37.2598	no	succinate dehydrogenase assembly factor 2-B, mitochondrial-like	2298	11.1664	0.406955	1880	10.8766	0.332979	XP_004927912.1	100000	FBgn0033274	NOP	CG14757	CG14757	0.868622	3.76264	yes
BMgn001237	BGIBMGA001237														FBgn0030482	P lethal	CG1673	CG1673	20.2036	8.10141	yes
BMgn001238	BGIBMGA001238	OK	15.2263	22.9179	yes	cysteine--tRNA ligase, cytoplasmic	1743	10.7673	0.111203	2396	11.2249	0.152814	XP_004927917.2	100000	FBgn0027091	L3 arrest	Aats-cys	CG8431	26.2027	16.6202	yes
BMgn001239	BGIBMGA001239	OK	47.9968	35.9075	yes	elongation protein 4-like protein	2636	11.3612	0.598607	1953	10.9318	0.443637	NP_001040120.1	99729	FBgn0031711	NOP	CG6907	CG6907	30.0557	35.2343	no
BMgn001240	BGIBMGA001240	NOTEST	0.0213502	0.0304589	no	CD151 antigen	4	2.32576	0.00193539	7	3.04309	0.00327527	XP_021204850.1	98846	FBgn0043550	NOP	Tsp68C	CG32136	0.174324	5.65168	yes
BMgn001241	BGIBMGA001241	OK	56.2418	50.2275	no	heat shock protein 75 kDa, mitochondrial-like	4876	12.2426	0.609313	4398	12.102	0.549586	NP_001266361.1	99638	FBgn0026761	NOP	Trap1	CG3152	34.0519	19.1024	yes
BMgn001242	BGIBMGA001242	OK	2.09848	8.32682	yes	neurotactin isoform X1	249	7.95911	0.0387464	898	9.80851	0.139549	XP_004927921.1	100000	FBgn0004108	NOP	Nrt	CG9704	13.6607	237.954	yes
BMgn001243	BGIBMGA001243	HIDATA	0	0	no	Ribosomal protein S10	42488	15.3748	20.5854	59115	15.8508	28.641	NP_001037524.1	98947	FBgn0285947		RpS10b		2390.39	1891.87	no
BMgn001243	BGIBMGA001243	HIDATA	0	0	no	Ribosomal protein S10	42488	15.3748	20.5854	59115	15.8508	28.641	NP_001037524.1	98947	FBgn0027494	L1, L2 arrest	RpS10a	CG12275	0.0422379	0	no
BMgn001244	BGIBMGA001244	OK	9.81876	10.139	no	synembryn	736	9.52071	0.0879668	785	9.61761	0.0938658	XP_012547259.2	100000	FBgn0028292	NOP	ric8a	CG15797	11.674	17.7436	yes
BMgn001245	BGIBMGA001245	NOTEST	0.00548323	0.021948	no	spondin-1-like	1	0.861654	0.000236072	3	1.77398	0.000629525	XP_004928080.1	99406	FBgn0033710	NOP	CG17739	CG17739	1.39415	30.4023	yes
BMgn001245	BGIBMGA001245	NOTEST	0.00548323	0.021948	no	spondin-1-like	1	0.861654	0.000236072	3	1.77398	0.000629525	XP_004928080.1	99406	FBgn0050046	P lethal	CG30046	CG30046	21.7956	1.74357	yes
BMgn001245	BGIBMGA001245														FBgn0050203	NOP	CG30203	CG30203	2.1956	10.9124	yes
BMgn001246	BGIBMGA001245	NOTEST	0	0.0964766	no	spondin-1-like	6	2.7556	0.00101042	9	3.35894	0.00148904	XP_004928080.1	99556	FBgn0033710	NOP	CG17739	CG17739	1.39415	30.4023	yes
BMgn001249	BGIBMGA001249	OK	23.6372	19.9119	no	coiled-coil domain-containing protein 94	870	9.76166	0.152846	749	9.54948	0.131588	XP_004927929.1	100000	FBgn0034084	L1, L2, L3 arrest	CG8435	CG8435	8.28807	20.8764	yes
BMgn001250	BGIBMGA001250	OK	9.2216	27.8017	yes	G1/S-specific cyclin-D3-like	1554	10.5987	0.0894454	4924	12.2651	0.283458	XP_004927930.1	100000	FBgn0010315	NOP	CycD	CG9096	25.5386	12.167	yes
BMgn001252	BGIBMGA001252	OK	98.455	59.7256	yes	39S ribosomal protein L28, mitochondrial	3912	11.9337	0.965531	2412	11.2362	0.595344	XP_004927931.1	100000	FBgn0031660	NOP	mRpL28	CG3782	46.2262	31.0152	yes
BMgn001253	BGIBMGA001253	OK	13.9525	15.1061	no	uncharacterized protein LOC101739268	427	8.73984	1.11285	384	8.58848	1.00087	XP_012547350.1	100000	FBgn0030991	NOP	CG7453	CG7453	98.795	35.3922	yes
BMgn001254	BGIBMGA001254	OK	5.52718	4.00563	no	adenylate cyclase type 9	1522	10.5698	0.134138	920	9.84562	0.0810938	XP_012547340.1	99310	FBgn0022710	NOP	Ac13E	CG9210	23.9818	6.5643	yes
BMgn001256	BGIBMGA001256	NOTEST	0.0331813	0.0313831	no	low-density lipoprotein receptor-related protein 4-like	221	7.77573	0.0111821	210	7.69876	0.0106415	XP_012547352.1	86397	FBgn0030706	NOP	CG8909	CG8909	1.21271	22.7726	yes
BMgn001257	BGIBMGA001257	OK	13.7185	10.7746	no	pyridine nucleotide-disulfide oxidoreductase domain-containing protein 1	905	9.81838	0.406409	702	9.4549	0.315514	XP_004927937.1	100000	FBgn0032846	NOP	CG10721	CG10721	17.8142	9.6061	yes
BMgn001258	BGIBMGA001258	OK	29.6291	23.4012	no	synaptobrevin isoform X1	8441	13.0408	1.16911	5812	12.5047	0.804986	XP_012547125.1	100000	FBgn0266186
BMgn001259	BGIBMGA001259	OK	0.317482	0.427206	no	otopetrin-2-like	136	7.09107	0.00331679	138	7.1107	0.00337384	XP_021204679.1	100000	FBgn0259150	NOP	CG42265	CG42265	0.249279	26.0971	yes
BMgn001261	BGIBMGA001261	OK	3.15708	3.45985	no	uncharacterized protein LOC101740145	1899	10.882	0.180981	1013	9.98605	0.0965907	XP_021204853.1	96056	FBgn0259994	NOP	CG42492	CG42492	4.58568	279.647	yes
BMgn001264	BGIBMGA001264	OK	29.0816	17.9036	no	transcriptional adapter 1-like	3479	11.7621	1.23776	2173	11.0846	0.772916	XP_004927947.1	100000	FBgn0051866	L2, L3 arrest	Ada1-2	CG31866	2.34878	5.73931	yes
BMgn001264	BGIBMGA001264	OK	29.0816	17.9036	no	transcriptional adapter 1-like	3479	11.7621	1.23776	2173	11.0846	0.772916	XP_004927947.1	100000	FBgn0051865	NOP	Ada1-1	CG31865	2.57351	1.61009	no
BMgn001265	BGIBMGA001265	OK	36.3415	59.7589	yes	eukaryotic translation initiation factor 5B	14810	13.8542	0.53424	16129	13.9772	0.581845	XP_004927948.1	100000	FBgn0026259	L3 arrest	eIF5B	CG10840	52.4341	66.2162	no
BMgn001266	BGIBMGA001266	OK	43.8128	64.7588	yes	protein sprouty	910	9.82551	1.41693	1312	10.3566	2.04413	XP_004927952.1	100000	FBgn0014388	L2 arrest	sty	CG1921	68.8074	37.0087	yes
BMgn001267	BGIBMGA001267	OK	42.3744	41.0682	no	ubiquitin-protein ligase E3A isoform X2	4516	12.1404	0.217885	4496	12.1337	0.21692	XP_004927956.1	100000	FBgn0061469	NOP	CG6190	CG6190
BMgn001268	BGIBMGA001268	OK	4.11039	5.78374	no	phosphatidylinositol 4-phosphate 3-kinase C2 domain-containing subunit alpha isoform X2	1287	10.3294	0.0445106	1581	10.6265	0.0546811	XP_012547174.1	100000	FBgn0015278	NOP	Pi3K68D	CG11621	16.8584	9.02544	yes
BMgn001270	BGIBMGA001270	OK	0.225572	0.706232	yes	heparan-alpha-glucosaminide N-acetyltransferase	15	3.95421	0.00194776	41	5.35491	0.00544489	XP_004928101.1	100000	FBgn0029737	NOP	CG6903	CG6903	32.2109	16.5566	yes
BMgn001272	BGIBMGA001272	OK	2.29505	5.66513	yes	venom dipeptidyl peptidase 4-like	450	8.81193	0.0179903	1264	10.277	0.0505835	XP_021204723.1	100000	FBgn0259175	NOP	ome	CG42280	24.1974	3.79946	yes
BMgn001273	BGIBMGA001273	NOTEST	0.0147716	0.0251455	no	trimethyllysine dioxygenase, mitochondrial	0	0.333333	8.27952e-05	1	0.666667	0.00016559	XP_004927964.1	100000	FBgn0038795	NOP	CG4335	CG4335	0.0919796	0	no
BMgn001276	BGIBMGA001276	OK	1.60087	2.8053	yes	cytochrome P450 CYP12A2 isoform X1	129	6.97055	0.00742831	185	7.51944	0.0106338	XP_004927968.1	100000	FBgn0037817	NOP	Cyp12e1	CG14680	69.8519	5.83997	yes
BMgn001276	BGIBMGA001276	OK	1.60087	2.8053	yes	cytochrome P450 CYP12A2 isoform X1	129	6.97055	0.00742831	185	7.51944	0.0106338	XP_004927968.1	100000	FBgn0034387	NOP	Cyp12b2	CG15077	0.76494	2.35282	no
BMgn001276	BGIBMGA001276	OK	1.60087	2.8053	yes	cytochrome P450 CYP12A2 isoform X1	129	6.97055	0.00742831	185	7.51944	0.0106338	XP_004927968.1	100000	FBgn0036806	NOP	Cyp12c1	CG4120	1.52293	1.09757	no
BMgn001276	BGIBMGA001276														FBgn0038681	NOP	Cyp12a4	CG6042	1.11391	1.53669	no
BMgn001276	BGIBMGA001276														FBgn0038680	NOP	Cyp12a5	CG11821	0.999793	0.495417	no
BMgn001276	BGIBMGA001276														FBgn0053503	NOP	Cyp12d1-d	CG33503	0.434676	0	no
BMgn001276	BGIBMGA001276														FBgn0050489	NOP	Cyp12d1-p	CG30489	0.237304	0	no
BMgn001277	BGIBMGA001277	OK	18.813	5.84801	yes	cytochrome P450 CYP12A2-like	2316	11.1768	0.220393	772	9.58213	0.0735066	XP_021204854.1	100000	FBgn0034387	NOP	Cyp12b2	CG15077	0.76494	2.35282	no
BMgn001277	BGIBMGA001277	OK	18.813	5.84801	yes	cytochrome P450 CYP12A2-like	2316	11.1768	0.220393	772	9.58213	0.0735066	XP_021204854.1	100000	FBgn0036806	NOP	Cyp12c1	CG4120	1.52293	1.09757	no
BMgn001277	BGIBMGA001277														FBgn0037817	NOP	Cyp12e1	CG14680	69.8519	5.83997	yes
BMgn001277	BGIBMGA001277														FBgn0038681	NOP	Cyp12a4	CG6042	1.11391	1.53669	no
BMgn001277	BGIBMGA001277														FBgn0038680	NOP	Cyp12a5	CG11821	0.999793	0.495417	no
BMgn001277	BGIBMGA001277														FBgn0053503	NOP	Cyp12d1-d	CG33503	0.434676	0	no
BMgn001277	BGIBMGA001277														FBgn0050489	NOP	Cyp12d1-p	CG30489	0.237304	0	no
BMgn001278	BGIBMGA001278	OK	34.205	23.3993	yes	adenosine deaminase-like protein	2111	11.0437	0.607911	1611	10.6539	0.463998	XP_004927971.1	100000	FBgn0037661	NOP	Ada	CG11994	9.63742	3.45873	yes
BMgn001279	BGIBMGA001279	OK	8.18801	9.76156	no	dehydrodolichyl diphosphate synthase isoform X1	1346	10.3879	0.22835	1570	10.6171	0.266361	XP_012547124.1	99648	FBgn0029980	delay	CG10778	CG10778	10.0985	3.62075	yes
BMgn001283	BGIBMGA001283	OK	59.4667	30.2834	yes	protein MAK16 homolog A	1841	10.8424	0.514483	957	9.8951	0.267393	XP_012547439.1	100000	FBgn0030067	L3 arrest	Rbm13	CG10648	20.4108	91.6952	yes
BMgn001286	BGIBMGA001286	OK	1.24148	2.71533	no	uncharacterized protein LOC101743788	67	6.07807	0.00874776	171	7.41317	0.0223943	XP_021204803.1	100000	FBgn0038282	NOP	dpr9	CG33485	0.319729	8.51055	yes
BMgn001288	BGIBMGA001288	OK	14.6202	6.71723	yes	nose resistant to fluoxetine protein 6-like	392	8.61724	0.0393514	186	7.53713	0.0186225	XP_012547165.1	100	FBgn0031032	NOP	CG14204	CG14204	0	0.0242375	no
BMgn001288	BGIBMGA001288	OK	14.6202	6.71723	yes	nose resistant to fluoxetine protein 6-like	392	8.61724	0.0393514	186	7.53713	0.0186225	XP_012547165.1	100	FBgn0030148	NOP	CG3106	CG3106	0.0560261	0	no
BMgn001288	BGIBMGA001288														FBgn0038873	NOP	CG5892	CG5892	0.0297997	0.136908	no
BMgn001288	BGIBMGA001288														FBgn0039091	NOP	CG10182	CG10182	0.663819	0.063934	no
BMgn001288	BGIBMGA001288														FBgn0031034	NOP	CG14205	CG14205	0.126529	0.0576012	no
BMgn001288	BGIBMGA001288														FBgn0031033	NOP	CG14219	CG14219	0.118487	0	no
BMgn001288	BGIBMGA001288														FBgn0259229	NOP	CG42329	CG42329	0.0807459	0	no
BMgn001288	BGIBMGA001288														FBgn0039092	NOP	CG16723	CG16723	0.0386128	0	no
BMgn001288	BGIBMGA001288														FBgn0039093	L3 arrest	CG10183	CG10183	0.0189103	0	no
BMgn001288	BGIBMGA001288														FBgn0053337	NOP	CG33337	CG33337	0	0	no
BMgn001288	BGIBMGA001289	OK	14.6202	6.71723	yes	nose resistant to fluoxetine protein 6-like	392	8.61724	0.0393514	186	7.53713	0.0186225	XP_012547165.1	100	FBgn0033792	NOP	CG13325	CG13325	0.0264293	0.151512	no
BMgn001289	BGIBMGA001289	OK	14.4448	5.49895	yes	nose resistant to fluoxetine protein 6-like	377	8.5524	0.0455644	171	7.42379	0.0206672	XP_012547165.1	100000	FBgn0033792	NOP	CG13325	CG13325	0.0264293	0.151512	no
BMgn001289	BGIBMGA001289	OK	14.4448	5.49895	yes	nose resistant to fluoxetine protein 6-like	377	8.5524	0.0455644	171	7.42379	0.0206672	XP_012547165.1	100000	FBgn0031032	NOP	CG14204	CG14204	0	0.0242375	no
BMgn001289	BGIBMGA001289	OK	14.4448	5.49895	yes	nose resistant to fluoxetine protein 6-like	377	8.5524	0.0455644	171	7.42379	0.0206672	XP_012547165.1	100000	FBgn0030148	NOP	CG3106	CG3106	0.0560261	0	no
BMgn001289	BGIBMGA001289														FBgn0038873	NOP	CG5892	CG5892	0.0297997	0.136908	no
BMgn001289	BGIBMGA001289														FBgn0039091	NOP	CG10182	CG10182	0.663819	0.063934	no
BMgn001289	BGIBMGA001289														FBgn0031034	NOP	CG14205	CG14205	0.126529	0.0576012	no
BMgn001289	BGIBMGA001289														FBgn0031033	NOP	CG14219	CG14219	0.118487	0	no
BMgn001289	BGIBMGA001289														FBgn0259229	NOP	CG42329	CG42329	0.0807459	0	no
BMgn001289	BGIBMGA001289														FBgn0039092	NOP	CG16723	CG16723	0.0386128	0	no
BMgn001289	BGIBMGA001289														FBgn0039093	L3 arrest	CG10183	CG10183	0.0189103	0	no
BMgn001289	BGIBMGA001289														FBgn0053337	NOP	CG33337	CG33337	0	0	no
BMgn001290	BGIBMGA001290														FBgn0265464		Traf6		10.3752	16.7602	yes
BMgn001291	BGIBMGA001291	OK	1.02008	0.633682	no	iduronate 2-sulfatase	159	7.31441	0.0441599	128	7.00359	0.0356248	XP_004928114.2	99803	FBgn0035445	NOP	CG12014	CG12014	3.05503	10.0701	yes
BMgn001292	BGIBMGA001292	OK	73.0082	101.455	yes	progesterone receptor membrane component 2 isoform X1	6001	12.5352	0.703395	8471	13.0461	0.992928	XP_012547121.1	100000	FBgn0030703	NOP	MSBP	CG9066	2703.3	124.408	yes
BMgn001293	BGIBMGA001293	OK	3.42537	2.49014	no	WD repeat-containing protein 19 isoform X1	278	8.11326	0.0276371	219	7.77555	0.0217125	XP_004928116.1	100000	FBgn0034452	NOP	Oseg6	CG11237	1.14239	2.90939	yes
BMgn001294	BGIBMGA001294														FBgn0034452	NOP	Oseg6	CG11237	1.14239	2.90939	yes
BMgn001296	BGIBMGA001296	OK	6.59894	7.66212	no	DNA-binding protein D-ETS-4-like isoform X1	1554	10.5977	0.0513931	1656	10.6903	0.0547547	XP_021204720.1	99787	FBgn0005659	NOP	Ets98B	CG5583	2.07146	1.01892	yes
BMgn001298	BGIBMGA001298	NOTEST	0.183633	0	no	MORN repeat-containing protein 4	5	2.26045	0.000880592	1	0.666667	0.000117412	XP_004928121.1	89103	FBgn0087005	NOP	CG10233	CG10233
BMgn001299	BGIBMGA001299	OK	0.262131	0.576196	yes	proton-coupled amino acid transporter 4-like isoform X1	153	7.25842	0.00884409	184	7.51322	0.0106786	XP_021204816.1	99792	FBgn0033760	delay	CG8785	CG8785	0.344986	3.00729	yes
BMgn001300	BGIBMGA001300	NOTEST	0.00491631	0.01133	no	neuropeptide receptor A9	258	8.01478	0.00324633	318	8.31389	0.00399613	NP_001127744.1	99138	FBgn0030954	NOP	CCKLR-17D3	CG32540	0.513989	4.32766	yes
BMgn001300	BGIBMGA001300	NOTEST	0.00491631	0.01133	no	neuropeptide receptor A9	258	8.01478	0.00324633	318	8.31389	0.00399613	NP_001127744.1	99138	FBgn0259231	NOP	CCKLR-17D1	CG42301	0.0587783	1.59237	yes
BMgn001302	BGIBMGA001302	OK	506.795	502.529	no	vacuolar H+ ATP synthase 16 kDa proteolipid subunit	28957	14.8216	6.46932	28738	14.8074	6.42039	NP_001091762.1	100000	FBgn0262736	L3 arrest	CG3161	CG3161	496.152	643.22	no
BMgn001303	BGIBMGA001303	OK	70.2652	120.5	yes	tumor suppressor candidate 3	2922	11.5079	0.691519	4943	12.2698	1.16994	XP_021204796.1	100000	FBgn0032015	NOP	CG7830	CG7830	353.408	58.1518	yes
BMgn001306	BGIBMGA001306	NOTEST	0	0	no	solute carrier family 22 member 1-like	0	0	NA	0	0	NA	XP_004928130.1	99719	FBgn0034479	NOP	CG8654	CG8654	0.644615	0.150644	no
BMgn001307	BGIBMGA001307	OK	410.77	314.44	yes	superoxide dismutase [Cu-Zn]	10606	13.3694	2.68235	8164	12.9928	2.06483	NP_001037084.1	100000	FBgn0003462	P lethal	Sod	CG11793	1033.08	234.483	yes
BMgn001309	BGIBMGA001309	OK	10.0079	14.6354	no	cytochrome c oxidase assembly protein COX15 homolog isoform X2	2092	11.0297	0.153645	2731	11.4157	0.200568	XP_004927143.1	100000	FBgn0034938	NOP	CG3803	CG3803	16.2194	10.8401	no
BMgn001310	BGIBMGA001310	OK	0.68159	0.686623	no	reverse transcriptase, partial	1895	10.8872	0.0283237	2207	11.1084	0.0329871	BAD86652.1	86275	FBgn0033868	NOP	CG13340	CG13340	0.218416	0.172985	no
BMgn001310	BGIBMGA001310	OK	0.68159	0.686623	no	reverse transcriptase, partial	1895	10.8872	0.0283237	2207	11.1084	0.0329871	BAD86652.1	86275	FBgn0033860	NOP	CG18369	CG18369	0.0169487	0.0471757	no
BMgn001310	BGIBMGA001310														FBgn0259795	NOP	loopin-1	CG4750	0.210544	0.419925	no
BMgn001310	BGIBMGA001310														FBgn0034132	NOP	CG4439	CG4439	0.0771689	0.181819	no
BMgn001310	BGIBMGA001310														FBgn0052064	NOP	CG32064	CG32064	0.244994	0.149773	no
BMgn001310	BGIBMGA001310														FBgn0045770	NOP	CG32063	CG32063	0.0545109	0.0468599	no
BMgn001312	BGIBMGA001312	OK	20.7362	18.269	no	tetratricopeptide repeat protein 7B-like	792	9.62942	0.0608224	722	9.4967	0.0554234	XP_021204304.1	99429	FBgn0021847	NOP	l(2)k14710	CG8325	14.3527	7.53867	yes
BMgn001313	BGIBMGA001313	OK	0.415593	0.431214	no	organic cation transporter protein-like isoform X2	44	5.39031	0.00348874	72	6.14577	0.00573528	XP_004927154.1	100000	FBgn0037140	NOP	CG7442	CG7442	1.96193	2.22854	no
BMgn001313	BGIBMGA001313	OK	0.415593	0.431214	no	organic cation transporter protein-like isoform X2	44	5.39031	0.00348874	72	6.14577	0.00573528	XP_004927154.1	100000	FBgn0037144	NOP	CG7458	CG7458	4.57096	0.802032	yes
BMgn001315	BGIBMGA001315	OK	2.00254	1.75937	no	uncharacterized protein LOC101740680	155	7.28255	0.0596154	162	7.34805	0.0623077	XP_021204302.1	100000	FBgn0037634	NOP	CG8359	CG8359	5.96444	15.2195	yes
BMgn001321	BGIBMGA001321	OK	5.35251	7.36887	no	ubiquitin domain-containing protein 2	287	8.16946	0.0576653	400	8.64708	0.0803697	XP_004927142.1	100000	FBgn0264712	NOP	CG1172	CG1172	15.1794	14.2875	no
BMgn001323	BGIBMGA001323	OK	41.6341	44.4104	no	short-chain dehydrogenease/reductase	1335	10.3652	1.17621	1411	10.4583	1.24317	NP_001040154.1	99606	FBgn0051548	NOP	CG31548	CG31548	43.9215	16.4962	yes
BMgn001328	BGIBMGA001328	OK	1.42906	6.13145	yes	uncharacterized protein LOC101740411	537	9.06734	0.00897931	1177	10.192	0.0196987	XP_004927149.1	100000	FBgn0038422		CG14880		1.1349	0.719401	no
BMgn001332	BGIBMGA001332	OK	28.6999	13.6416	yes	tubulin polyglutamylase complex subunit 2-like	6197	12.5822	1.05135	2929	11.5073	0.496946	XP_012552221.1	100000	FBgn0036236	NOP	CG6931	CG6931	0	0	no
BMgn001333	BGIBMGA001333	OK	3.63301	1.18658	yes	uricase	180	7.37671	0.0469116	54	5.76507	0.0139866	NP_001037382.1	100000	FBgn0003961		Uro		0.097238	0.05377	no
BMgn001334	BGIBMGA001334	OK	10.3152	8.94078	no	MAGUK p55 subfamily member 6	1036	9.99486	0.0932458	815	9.67057	0.0733609	XP_012552222.1	100000	FBgn0250785	NOP	vari	CG9326	49.3276	29.8885	yes
BMgn001335	BGIBMGA001335	OK	80.6614	24.8033	yes	tRNA-dihydrouridine(47) synthase [NAD(P)(+)]-like	156	7.29276	0.0782347	51	5.68158	0.0257439	XP_004933683.1	100000	FBgn0032819	NOP	CG10463	CG10463	10.3101	10.0581	no
BMgn001338	BGIBMGA001338	OK	2.08889	25.3672	yes	UDP-glycosyltransferase UGT41A1 precursor	96	6.59589	0.0140371	878	9.77562	0.128333	NP_001243993.1	100000	FBgn0026755	NOP	Ugt37b1	CG9481	0.0509811	0.069051	no
BMgn001338	BGIBMGA001338	OK	2.08889	25.3672	yes	UDP-glycosyltransferase UGT41A1 precursor	96	6.59589	0.0140371	878	9.77562	0.128333	NP_001243993.1	100000	FBgn0026754		Ugt37c1		0.747713	0	yes
BMgn001338	BGIBMGA001338														FBgn0038083	L3 arrest	CG5999	CG5999	0.493642	0.287009	no
BMgn001338	BGIBMGA001338														FBgn0040260	L3 arrest	Ugt36Bc	CG17932	3.02678	0.253391	yes
BMgn001338	BGIBMGA001338														FBgn0026756	NOP	Ugt37a1	CG11012	0	0.0230554	no
BMgn001338	BGIBMGA001338														FBgn0040262	NOP	Ugt36Ba	CG13270	0.023864	0	no
BMgn001338	BGIBMGA001338														FBgn0031887	NOP	CG11289	CG11289	0.0145661	0	no
BMgn001338	BGIBMGA001338														FBgn0040261	NOP	Ugt36Bb	CG13271	0.0111703	0	no
BMgn001338	BGIBMGA003817	OK	2.08889	25.3672	yes	UDP-glycosyltransferase UGT41A1 precursor	96	6.59589	0.0140371	878	9.77562	0.128333	NP_001243993.1	100000	FBgn0038082	NOP	CG5724	CG5724	0.0205442	0	no
BMgn001339	BGIBMGA001339	OK	37.6643	37.8531	no	N-acetyl-glucosamine-6-phosphate isomerase	3154	11.6229	0.791186	2688	11.3923	0.67436	XP_012552288.1	100000	FBgn0050404	NOP	Tango11	CG30404	49.8389	47.2762	no
BMgn001340	BGIBMGA001340	OK	34.2909	21.4485	yes	pantothenate kinase 4	1442	10.4927	0.504432	900	9.81526	0.315022	XP_004933776.1	100000	FBgn0031682	NOP	CG5828	CG5828	8.77183	10.0573	no
BMgn001341	BGIBMGA001341	OK	33.4915	27.5595	no	UPF0598 protein CG30010	1003	9.96743	1.0693	793	9.62094	0.84506	XP_012552241.1	100000	FBgn0050010	NOP	CG30010	CG30010	9.42626	3.0001	no
BMgn001342	BGIBMGA001342	OK	0.585199	1.49106	yes	protein big brother-like	40	5.32241	0.00390789	106	6.54154	0.0102703	XP_004933708.1	100000	FBgn0013753	NOP	Bgb	CG7959	12.4814	155.943	yes
BMgn001342	BGIBMGA001342	OK	0.585199	1.49106	yes	protein big brother-like	40	5.32241	0.00390789	106	6.54154	0.0102703	XP_004933708.1	100000	FBgn0013755	NOP	Bro	CG7960	0.0264342	1.6875	no
BMgn001343	BGIBMGA001343	OK	47.3551	47.1818	no	protein crossbronx homolog	1987	10.9567	1.00778	1906	10.8961	0.9667	XP_004933709.1	100000	FBgn0285964		cbx		24.7839	7.62685	yes
BMgn001343	BGIBMGA001343	OK	47.3551	47.1818	no	protein crossbronx homolog	1987	10.9567	1.00778	1906	10.8961	0.9667	XP_004933709.1	100000	FBgn0034483	NOP	CG16894	CG16894	0.405877	0.0442238	no
BMgn001344	BGIBMGA001344	OK	3.02801	5.17473	no	cyclin dependent kinase 4	231	7.85383	0.0622138	418	8.70806	0.112577	NP_001162052.1	99692	FBgn0016131	NOP	Cdk4	CG5072	16.8774	17.5424	no
BMgn001348	BGIBMGA001349	OK	0.305012	0.931301	no	Uncharacterized protein	871	9.75743	0.0541364	2218	11.1063	0.137837			FBgn0033639	NOP	CG9003	CG9003	68.2066	88.7062	yes
BMgn001350	BGIBMGA001350	OK	15.006	13.0103	no	caytaxin	4648	12.1796	0.262269	4507	12.137	0.254312	XP_004926775.1	100000	FBgn0035488	NOP	CG11593	CG11593	14.4021	21.7742	yes
BMgn001352	BGIBMGA001352	OK	13.5324	37.9991	yes	protein ERGIC-53	2197	11.0962	0.0875962	5492	12.4134	0.218984	XP_012546331.1	100000	FBgn0035909	NOP	ergic53	CG6822	231.43	54.0334	yes
BMgn001355	BGIBMGA001355														FBgn0035497	NOP	CG14995	CG14995	4.72883	17.4481	yes
BMgn001355	BGIBMGA001355														FBgn0030247	NOP	CG15208	CG15208	0.0258076	0.287687	no
BMgn001356	BGIBMGA001355	OK	2.98383	3.1151	no	uncharacterized protein F09G8	177	7.47257	0.0699816	130	7.03355	0.0514338	XP_012546336.1	100000	FBgn0035497	NOP	CG14995	CG14995	4.72883	17.4481	yes
BMgn001363	BGIBMGA001363	OK	1124.45	1267.84	no	40S ribosomal protein S21	14255	13.7979	6.67681	16512	14.0083	7.73411	NP_001037207.1	100000	FBgn0015521	L2 arrest	CG2986	CG2986	2653.21	1710.06	yes
BMgn001364	BGIBMGA001364	OK	17.3433	15.3395	no	vacuolar protein sorting-associated protein 53 homolog	2272	11.1443	0.198804	1959	10.9362	0.171391	XP_004926768.1	100000	FBgn0031598	NOP	CG3338	CG3338	10.4737	9.475	no
BMgn001365	BGIBMGA001365	OK	1.61135	2.675	yes	GK23025	357	8.47823	0.0119223	599	9.2271	0.0200116	XP_021204057.1	100000	FBgn0034025	NOP	GalNAc-T1	CG8182	53.1442	17.1214	yes
BMgn001371	BGIBMGA001371														FBgn0260442	major delay	rhea	CG6831	51.2316	86.1473	yes
BMgn001375	BGIBMGA001375	OK	5.45349	7.12651	no	atf2 isoform X1	316	8.30537	0.120208	432	8.75798	0.164509	XP_012546324.1	100000	FBgn0265193		Atf-2		14.4626	71.5579	yes
BMgn001376	BGIBMGA001376	OK	0.329452	0.406462	no	Protein quiver (Protein sleepless)	358	8.4796	0.0151208	181	7.50728	0.00765184	XP_004932649.1	27941	FBgn0260499	NOP	qvr	CG33472	1.11616	51.2434	yes
BMgn001379	BGIBMGA001379	OK	1.47994	1.12035	no	uncharacterized protein LOC101737726 isoform X2	190	7.57249	0.0335634	146	7.20197	0.0258951	XP_012546335.1	100000	FBgn0050036	NOP	CG30036	CG30036	0.149689	0.0259422	no
BMgn001379	BGIBMGA001379	OK	1.47994	1.12035	no	uncharacterized protein LOC101737726 isoform X2	190	7.57249	0.0335634	146	7.20197	0.0258951	XP_012546335.1	100000	FBgn0050037	NOP	CG30037	CG30037	0.0712158	0	no
BMgn001379	BGIBMGA001379														FBgn0053145	NOP	CG33145	CG33145	30.9504	9.40579	yes
BMgn001380	BGIBMGA001380	OK	0.541452	0.575822	no	AGAP007623-PA	9129	13.1554	0.211002	8349	13.0263	0.192974	XP_021203534.1	24000	FBgn0021760	NOP	CHB	CG32435	52.3515	38.7736	no
BMgn001383	BGIBMGA001383	OK	9.93695	4.79038	yes	UDP-glucose 4-epimerase	709	9.46998	0.0830211	353	8.46383	0.0412959	XP_004927696.1	100000	FBgn0035147	NOP	CG12030	CG12030	42.478	15.4912	yes
BMgn001384	BGIBMGA001384	OK	11.6662	13.274	no	serum response factor homolog	152	7.23542	0.181384	190	7.56438	0.226333	XP_012552250.1	100000	FBgn0004101	delay	bs	CG3411	8.72092	10.7231	no
BMgn001385	BGIBMGA001385	NOTEST	0.0432623	0.142508	no	spermine oxidase-like	5	2.46411	0.000922996	12	3.58496	0.00243935	XP_012548870.1	100000	FBgn0033584	NOP	CG7737	CG7737	1.42036	5.09517	yes
BMgn001385	BGIBMGA001385	NOTEST	0.0432623	0.142508	no	spermine oxidase-like	5	2.46411	0.000922996	12	3.58496	0.00243935	XP_012548870.1	100000	FBgn0035943	NOP	CG5653	CG5653	0.473253	1.28707	no
BMgn001385	BGIBMGA001385	NOTEST	0.0432623	0.142508	no	spermine oxidase-like	5	2.46411	0.000922996	12	3.58496	0.00243935	XP_012548870.1	100000	FBgn0036750	NOP	CG6034	CG6034	0	0.227155	no
BMgn001385	BGIBMGA001385														FBgn0036749	NOP	CG7460	CG7460	0.0838754	0.447858	no
BMgn001386	BGIBMGA001386	OK	59.4577	62.032	no	phosphoribosyl pyrophosphate synthetase	114	6.82647	0.0482827	137	7.0956	0.057714	NP_001040268.1	100000	FBgn0036030	L1, L2 arrest	CG6767	CG6767	64.8238	79.5283	no
BMgn001391	BGIBMGA001391														FBgn0003651	NOP	svp	CG11502	9.15931	12.3234	no
BMgn001392	BGIBMGA001391	OK	1.50326	0.611358	yes	steroid receptor seven-up, isoforms B/C isoform X2	40	5.11245	0.0419702	12	3.65909	0.012487	XP_004929722.1	100000	FBgn0003651	NOP	svp	CG11502	9.15931	12.3234	no
BMgn001393	BGIBMGA001393	NOTEST	0	0.00530482	no	uncharacterized protein LOC101736698	0	0	0	0	0.333333	0.000153894	XP_021205969.1	100000	FBgn0051068	NOP	CG31068	CG31068	1.85051	1.40251	no
BMgn001395	BGIBMGA001395	OK	179.33	271.97	yes	proteasome beta 3 subunit	3666	11.839	1.78481	5557	12.427	2.70529	NP_001040460.1	100000	FBgn0026380	L3 arrest	Prosbeta3	CG11981	310.683	171.764	yes
BMgn001396	BGIBMGA001396	OK	23.6337	72.5737	yes	very-long-chain (3R)-3-hydroxyacyl-CoA dehydratase	2379	11.2098	0.328955	7016	12.7682	0.970087	XP_004929721.1	100000	FBgn0032524	NOP	CG9267	CG9267	129.894	34.4513	yes
BMgn001398	BGIBMGA001398	OK	1.83123	4.09067	yes	tumor necrosis factor, alpha-induced protein 8-like protein 2 A	144	7.16124	0.00986234	123	6.93492	0.00840125	XP_012548865.1	100000	FBgn0034894	NOP	CG4091	CG4091	16.5911	22.4317	no
BMgn001399	BGIBMGA001399	OK	14.1829	86.5029	yes	fructose-1,6-bisphosphatase	507	8.98679	0.0480429	3146	11.5752	0.297948	NP_001040381.1	100000	FBgn0032820	NOP	fbp	CG31692	36.0989	3.1856	yes
BMgn001401	BGIBMGA001401	OK	13.0841	9.29007	no	NAD-dependent protein deacetylase Sirt6	1358	10.4072	0.159989	1150	10.1686	0.135517	XP_004929715.1	100000	FBgn0037802	NOP	Sirt6	CG6284	13.2737	3.33017	yes
BMgn001402	BGIBMGA001402	OK	66.1236	62.0708	no	mitochondrial aldehyde dehydrogenase	4320	12.072	0.67138	4070	11.9888	0.632479	NP_001040475.1	99313	FBgn0012036	NOP	Aldh	CG3752	93.0939	23.254	yes
BMgn001405	BGIBMGA001405	NOTEST	0	0	no	uncharacterized protein LOC101744999	0	0	NA	0	0	NA	XP_004929787.1	100000	FBgn0029955	NOP	CG15478	CG15478	0.313525	11.7976	yes
BMgn001406	BGIBMGA001406	OK	128.785	122.754	no	T-complex protein 1 subunit gamma	11183	13.436	1.21846	10647	13.3748	1.16009	XP_004929712.1	100000	FBgn0015019	L3 arrest	Cctgamma	CG8977	145.066	142.817	no
BMgn001410	BGIBMGA001410	NOTEST	0.0340511	0.0510309	no	uncharacterized protein LOC101744570	3	2.07627	0.000847745	5	2.52075	0.00135639	XP_012548866.1	100000	FBgn0042650	NOP	disco-r	CG32577	4.36474	24.3725	yes
BMgn001410	BGIBMGA001410	NOTEST	0.0340511	0.0510309	no	uncharacterized protein LOC101744570	3	2.07627	0.000847745	5	2.52075	0.00135639	XP_012548866.1	100000	FBgn0285879		disco-r		4.36474	24.3725	yes
BMgn001411	BGIBMGA001411	OK	174.898	195.856	no	ubiquitin conjugating enzyme E2	6695	12.7018	0.674593	7471	12.8643	0.752712	NP_001040223.1	99737	FBgn0023528	NOP	CG2924	CG2924	38.8052	101.306	yes
BMgn001412	BGIBMGA002767	NOTEST	0	0.0408387	no	neuropeptide receptor A28	264	8.04282	0.00672928	331	8.37304	0.00845626	NP_001127726.1	100000	FBgn0025595	L3 arrest	CG11325	CG11325	1.59941	0.272904	yes
BMgn001415	BGIBMGA001415	HIDATA	0	0	no	polyubiquitin-A	147161	17.1595	53.6691	133571	17.0196	48.713	XP_004929696.1	100000	FBgn0003943	NOP	Ubi-p63E	CG11624	245.459	277.123	no
BMgn001416	BGIBMGA001416														FBgn0023458	NOP	Rbcn-3A	CG3585	16.2689	19.4254	no
BMgn001417	BGIBMGA001417	OK	31.9975	28.9356	no	protein ariadne-1	4739	12.2092	0.381566	4283	12.0637	0.344902	XP_021205885.1	100000	FBgn0017418	minor delay	ari-1	CG5659	23.7272	37.3347	yes
BMgn001421	BGIBMGA003513	NOTEST	0	0.0874678	no	Uncharacterized protein	0	0	0	1	0.666667	0.00261438	XP_012549274.1	35714	FBgn0031589	NOP	CG3714	CG3714	37.2101	11.6884	yes
BMgn001422	BGIBMGA001422	OK	0.210495	0.432622	no	Krueppel-like factor 14	10	3.42847	0.0121655	12	3.67412	0.0145985	XP_004929687.1	100000	FBgn0025679	NOP	Bteb2	CG2932	0.109756	0.189285	no
BMgn001425	BGIBMGA001425	OK	39.9296	29.7535	no	methyl-CpG-binding domain protein 3 isoform X1	1974	10.9439	0.396001	1610	10.6515	0.322967	XP_004929675.1	100000	FBgn0027950	NOP	MBD-like	CG8208	22.3672	94.4055	yes
BMgn001426	BGIBMGA001426	NOTEST	0.00666347	0.0213666	no	tubulin polyglutamylase TTLL13-like	10	3.42847	0.00092773	17	4.07627	0.00157714	XP_021205886.1	100000	FBgn0039501	NOP	CG5987	CG5987	2.00978	1.80353	no
BMgn001426	BGIBMGA001426	NOTEST	0.00666347	0.0213666	no	tubulin polyglutamylase TTLL13-like	10	3.42847	0.00092773	17	4.07627	0.00157714	XP_021205886.1	100000	FBgn0034459	NOP	CG16716	CG16716	0.0102952	0.0281116	no
BMgn001427	BGIBMGA001427	OK	20.9043	17.2335	no	DET1 homolog	1363	10.4098	0.335054	1144	10.1595	0.281219	XP_004929674.1	100000	FBgn0000018	NOP	abo	CG6093	10.4172	3.91287	yes
BMgn001428	BGIBMGA001428	OK	6.1415	4.61586	no	ADAM 17-like protease	1103	10.108	0.0573911	1018	9.99337	0.0529858	XP_012548793.1	98136	FBgn0039734	NOP	Tace	CG7908	2.1184	51.1432	yes
BMgn001430	BGIBMGA001430	OK	9.849	11.2449	no	integrator complex subunit 3 homolog	1637	10.6731	0.271421	2038	10.9932	0.338032	XP_021205966.1	91462	FBgn0262117	NOP	CG17665	CG17665	41.6515	18.9284	yes
BMgn001431	BGIBMGA001431	OK	63.3365	38.1196	yes	arrestin domain-containing protein 3	5275	12.3651	0.35577	3359	11.7126	0.226546	XP_004929660.1	100000	FBgn0037465	delay	CG1105	CG1105	27.323	20.8943	no
BMgn001435	BGIBMGA001435	OK	14.7831	7.00881	no	A disintegrin and metalloproteinase with thrombospondin motifs 7	1125	10.1247	0.134722	574	9.12734	0.0687178	XP_012548778.1	100000	FBgn0032252	NOP	CG6232	CG6232	104.032	1.30691	yes
BMgn001436	BGIBMGA001436	OK	19.646	10.649	yes	leucine-rich repeat protein 1	933	9.85696	0.320394	499	8.96131	0.171533	XP_004929657.1	100000	FBgn0010398	NOP	Lrr47	CG6098	6.9688	5.27331	no
BMgn001437	BGIBMGA001437	OK	157.324	146.338	no	eukaryotic translation initiation factor 2 subunit 2	176	7.46027	0.167941	180	7.49549	0.172084	NP_001037678.1	100000	FBgn0004926	L1, L2 arrest	eIF-2beta	CG4153	165.05	201.376	no
BMgn001438	BGIBMGA001438	OK	37.306	46.2023	no	microfibrillar-associated protein 1	2420	11.2387	0.377882	3013	11.5573	0.470362	XP_004929654.1	100000	FBgn0035294	L1, L2 arrest	Mfap1	CG1017	15.7585	46.6764	yes
BMgn001441	BGIBMGA001441	OK	0.681177	0.226127	no	Uncharacterized protein	17	4.0858	0.00360985	8	3.13077	0.00173273			FBgn0053988	NOP	CG33988	CG33988	0.333634	31.6332	yes
BMgn001447	BGIBMGA001447	OK	16.9941	14.1091	no	RNA polymerase II elongation factor Ell	1028	9.98978	0.0810271	743	9.53577	0.0586086	XP_021205892.1	94059	FBgn0014037	L3 arrest	Su(Tpl)	CG32217	22.6683	34.7386	no
BMgn001448	BGIBMGA001448	OK	20.8835	25.0399	no	formin-like protein 5 isoform X1	4521	12.1394	0.290087	5214	12.3473	0.334531	XP_004929649.1	100000	FBgn0051550	NOP	CG31550	CG31550	36.4931	72.0025	yes
BMgn001456	BGIBMGA001456	OK	35.9336	26.0038	yes	G patch domain and KOW motifs-containing protein isoform X2	2109	11.0427	0.208399	1667	10.7021	0.16469	XP_004929644.1	100000	FBgn0038454	delay	CG10324	CG10324	10.4645	19.749	yes
BMgn001457	BGIBMGA001457	OK	8.49287	24.7413	yes	chromatin assembly factor 1 subunit A	976	9.92062	0.170807	2763	11.4295	0.483322	XP_021205943.1	100000	FBgn0030054	NOP	Caf1-180	CG12109	7.95075	27.2587	yes
BMgn001458	BGIBMGA001458	OK	29.1129	27.6798	no	MAP kinse-ERK kinase isoform X1	4441	12.1163	0.436987	4211	12.0399	0.414387	XP_012548756.1	100000	FBgn0010269	L3 arrest	Dsor1	CG15793	28.2311	48.6297	yes
BMgn001463	BGIBMGA001463	OK	36.1128	24.7831	no	uncharacterized protein LOC101746488	1871	10.8608	1.01008	1170	10.1933	0.631929	XP_004929633.1	100000	FBgn0039336	NOP	CG4553	CG4553	4.86125	11.5109	yes
BMgn001464	BGIBMGA001464														FBgn0027615	delay	CG6404	CG6404	21.5967	10.164	yes
BMgn001467	BGIBMGA001467	OK	2.23218	11.0727	no	ubiquitin-like modifier-activating enzyme ATG7	1236	10.2699	0.126917	1799	10.8131	0.184812	XP_004929628.1	100000	FBgn0034366	P lethal	Atg7	CG5489	13.2273	16.9866	no
BMgn001468	BGIBMGA001468	OK	10.7357	14.8671	yes	protein pygopus-like	732	9.51628	0.174664	981	9.93717	0.234185	XP_004929744.1	100000	FBgn0043900	NOP	pygo	CG11518	9.08259	31.346	yes
BMgn001470	BGIBMGA001470	OK	20.2019	28.3819	yes	uncharacterized protein LOC101737406 isoform X1	6258	12.6108	0.696764	9369	13.193	1.04312	XP_012548808.1	98231	FBgn0031023	NOP	CG14200	CG14200	8.77708	44.0348	yes
BMgn001471	BGIBMGA001471	HIDATA	0	0	no	ribosomal protein S15	54268	15.7251	14.667	58816	15.835	15.8961	NP_001037209.1	100000	FBgn0034138	L2 arrest	RpS15	CG8332	3398.06	4740.99	yes
BMgn001473	BGIBMGA001473	NOTEST	0.0440127	0.0579357	no	bumetanide-sensitive sodium-(potassium)-chloride cotransporter-like, partial	32	4.93733	0.00215387	18	4.20705	0.00118911	XP_021205925.1	97835	FBgn0051547	NOP	CG31547	CG31547	17.1364	43.0361	yes
BMgn001474	BGIBMGA001474	OK	74.8973	136.365	yes	39S ribosomal protein L23, mitochondrial	1277	10.3173	0.779337	2275	11.1502	1.38784	NP_001296469.1	100000	FBgn0035335	minor delay	mRpL23	CG1320	48.2447	17.4406	yes
BMgn001478	BGIBMGA001478	OK	37.9919	39.1484	no	protein SMG5	4555	12.1495	1.02636	4808	12.2298	1.08345	XP_004929614.2	100000	FBgn0019890	NOP	Smg5	CG8954	36.2014	50.6734	yes
BMgn001479	BGIBMGA001479	OK	8.85772	8.74136	no	class E vacuolar protein-sorting machinery protein hse1-like isoform X2	380	8.57176	0.0401	445	8.80097	0.0470356	XP_012548856.1	99269	FBgn0259823	NOP	CG42404	CG42404	0.428084	21.6697	yes
BMgn001482	BGIBMGA001482														FBgn0028746	NOP	CG18508	CG18508	45.3547	18.748	yes
BMgn001483	BGIBMGA001483	HIDATA	0	0	no	ribosomal protein S17	41774	15.3499	20.2392	52621	15.6826	25.4948	NP_001037267.1	100000	FBgn0005533		RpS17		2836.71	1337.14	yes
BMgn001486	BGIBMGA001486	NOTEST	0	0.0539694	no	cuticular protein RR-2 motif 76 precursor	0	0.333333	0.000377074	1	0.528321	0.000754148	NP_001166684.1	100000	FBgn0259713		CG42367		0	0	no
BMgn001487	BGIBMGA001487	NOTEST	0	0	no	cuticular protein RR-2 motif 77 precursor	0	0	NA	0	0	NA	NP_001166683.1	100000	FBgn0259713		CG42367		0	0	no
BMgn001488	BGIBMGA001488	NOTEST	0	0.0117035	no	forkhead box protein C1	0	0	0	0	0.333333	0.000351617	XP_004929735.1	100000	FBgn0039937	NOP	CG11152	CG11152	0.170888	7.47863	yes
BMgn001489	BGIBMGA012675	NOTEST	0.0910238	0.109184	no	Uncharacterized protein	7	2.86165	0.00311526	13	3.81224	0.00593384	NP_001091832.1	33333	FBgn0035823	NOP	eIF4E-5	CG8277	0.35759	0.0646013	no
BMgn001490	BGIBMGA001490	OK	111.38	119.026	no	45 kDa immunophilin FKBP45	16276	13.9787	2.43945	13104	13.6739	1.96398	NP_001037356.1	100000	FBgn0013269	NOP	FK506-bp1	CG6226	119.979	547.83	yes
BMgn001494	BGIBMGA001494	OK	15.7976	13.2532	no	protein ENL-like	185	7.5296	0.0798041	177	7.47172	0.0764909	XP_004929611.1	100000	FBgn0026441	NOP	ear	CG4913	10.1803	53.4369	yes
BMgn001496	BGIBMGA001496	OK	25.407	35.8226	yes	uncharacterized protein C19orf52	1315	10.3603	0.749051	1844	10.8459	1.05011	XP_004929618.1	100000	FBgn0029665	NOP	CG14270	CG14270	30.8365	20.364	no
BMgn001497	BGIBMGA001497	OK	7.23903	5.40702	no	uncharacterized protein LOC101737263	5359	12.3857	0.278955	3359	11.7132	0.174848	XP_012548767.2	100000	FBgn0005386	NOP	ash1	CG8887	6.24229	12.8901	yes
BMgn001498	BGIBMGA001498														FBgn0029896	major delay	CG3168	CG3168	18.9466	132.236	yes
BMgn001500	BGIBMGA001500	OK	45.787	29.6677	yes	mitochondrial ribosomal protein L2 isoform X1	1782	10.7996	0.209583	1237	10.2736	0.145512	XP_012548760.1	100000	FBgn0036135	major delay	mRpL2	CG7636	32.5163	17.8749	yes
BMgn001501	BGIBMGA001501	HIDATA	0	0	no	ribosomal protein S6	87887	16.4227	23.6447	92742	16.4998	24.9509	NP_001037566.1	99209	FBgn0261592	L1, L2 arrest	RpS6	CG10944	2528.32	1905.52	no
BMgn001502	BGIBMGA001502	OK	9.22535	5.40104	yes	geranylgeranyltransferase type I beta subunit	1196	10.2188	0.0780679	714	9.47771	0.0466275	NP_001177770.1	100000	FBgn0015000	delay	betaggt-I	CG3469	25.4839	16.1192	yes
BMgn001505	BGIBMGA001505	OK	3.92385	0.382789	yes	olfactory receptor 42	277	7.98037	0.0483927	37	5.19741	0.00646401	NP_001091818.1	100000	FBgn0036009	NOP	Or67a	CG12526	0.0488401	0.123774	no
BMgn001505	BGIBMGA001505	OK	3.92385	0.382789	yes	olfactory receptor 42	277	7.98037	0.0483927	37	5.19741	0.00646401	NP_001091818.1	100000	FBgn0036078	NOP	Or67c	CG14156	0	0.0665533	no
BMgn001505	BGIBMGA001505	OK	3.92385	0.382789	yes	olfactory receptor 42	277	7.98037	0.0483927	37	5.19741	0.00646401	NP_001091818.1	100000	FBgn0033727	NOP	Or49a	CG13158	0	0	no
BMgn001505	BGIBMGA001505														FBgn0037685	NOP	Or85f	CG16755	0.150221	0.10951	no
BMgn001505	BGIBMGA001505														FBgn0041622	NOP	Or69a	CG33264	0.0181929	0.0744052	no
BMgn001505	BGIBMGA001505														FBgn0037591	NOP	Or85c	CG17911	0.0356981	0	no
BMgn001505	BGIBMGA001505														FBgn0037590	NOP	Or85b	CG11735	0	0	no
BMgn001505	BGIBMGA001505														FBgn0037594	NOP	Or85d	CG11742	0	0	no
BMgn001505	BGIBMGA001505														FBgn0038798	NOP	Or92a	CG17916	0	0	no
BMgn001509	BGIBMGA001509														FBgn0023527	L3 arrest	CG3071	CG3071	16.8358	13.4586	no
BMgn001510	BGIBMGA001510	OK	28.8511	13.0175	yes	DENN domain-containing protein 4C isoform X2	10000	13.2832	0.239987	4829	12.2378	0.11589	XP_012548798.1	100000	FBgn0025864	major delay	Crag	CG12737	25.8315	41.218	yes
BMgn001511	BGIBMGA001511	OK	18.9715	11.9419	yes	alpha-tocopherol transfer protein-like	3013	11.5417	0.241388	1808	10.817	0.144849	XP_004929634.1	100000	FBgn0029608	NOP	CG3091	CG3091	15.1439	3.92221	yes
BMgn001511	BGIBMGA001511	OK	18.9715	11.9419	yes	alpha-tocopherol transfer protein-like	3013	11.5417	0.241388	1808	10.817	0.144849	XP_004929634.1	100000	FBgn0029863	NOP	CG3823	CG3823	10.2396	3.75923	yes
BMgn001511	BGIBMGA001511	OK	18.9715	11.9419	yes	alpha-tocopherol transfer protein-like	3013	11.5417	0.241388	1808	10.817	0.144849	XP_004929634.1	100000	FBgn0023525	NOP	CG3191	CG3191	2.41941	0.281795	yes
BMgn001512	BGIBMGA001512	OK	2.58196	4.28909	no	casein kinase I isoform gamma-3	552	9.11021	0.0210895	748	9.54175	0.0285732	XP_012548801.1	99059	FBgn0250823	NOP	gish	CG6963	52.7559	76.5268	yes
BMgn001513	BGIBMGA001513	OK	0.0514588	0.999693	no	furin-like convetase isoform X1	279	8.11957	0.00677939	552	9.10979	0.0134209	XP_012548749.1	100000	FBgn0004509	NOP	Fur1	CG10772	16.6861	17.5557	no
BMgn001514	BGIBMGA010032	NOTEST	0	0	no	Uncharacterized protein	0	0	NA	0	0	NA	XP_004923278.1	34.043	FBgn0037374	L3 arrest	jagn	CG10978	113.295	38.6545	yes
BMgn001521	BGIBMGA003363	NOTEST	0	0	no		28	4.77491	0.0737778	32	5.00374	0.0853333	XP_004922982.1	34.783	FBgn0039665	NOP	CG2310	CG2310	36.9012	27.9016	no
BMgn001522	BGIBMGA001522	OK	7.24948	9.33634	no	elongation factor Tu GTP-binding domain-containing protein 1	1418	10.4695	0.148934	1519	10.5582	0.159577	XP_012548819.1	100000	FBgn0053158	NOP	CG33158	CG33158	11.3228	8.41719	no
BMgn001525	BGIBMGA001525	OK	36.0121	37.0465	no	tyrosine--tRNA ligase, cytoplasmic	2648	11.3601	1.36548	2607	11.3477	1.34434	XP_021205893.1	100000	FBgn0027080	L2, L3 arrest	Aats-tyr	CG4561	61.4664	66.2613	no
BMgn001528	BGIBMGA001528	OK	103.847	12.8177	yes	uncharacterized protein LOC101740831	9506	13.2108	2.16629	1153	10.0186	0.262762	XP_012548834.1	100000	FBgn0264542	NOP	CG42251	CG42251	0.265002	31.4397	yes
BMgn001530	BGIBMGA001530	NOTEST	0.0298034	0.238456	no	small conductance calcium-activated potassium channel protein isoform X1	28	4.85281	0.00146574	74	6.19538	0.00389119	XP_021205922.1	94306	FBgn0029761	P lethal	SK	CG10706	1.29814	13.3884	yes
BMgn001531	BGIBMGA001531	NOTEST	0.0294131	0.00551078	no	neuropeptide receptor A21	422	8.71662	0.00482495	361	8.49758	0.00412751	NP_001127719.1	99148	FBgn0036278	NOP	CG10698	CG10698	0.696528	3.75096	yes
BMgn001533	BGIBMGA001533	OK	0.0152232	0.352355	no	uncharacterized protein LOC101741259	25	4.66655	0.00346539	38	5.06781	0.00538541	XP_004929764.2	100000	FBgn0030723	NOP	dpr18	CG14948	0.269977	4.9802	yes
BMgn001534	BGIBMGA010614	NOTEST	0	0	no	acyl-CoA Delta(11) desaturase	0	0	0	1	1.19499	0.00055142	NP_001296494.1	98913	FBgn0039754	NOP	CG9747	CG9747	4.41139	4.34063	no
BMgn001536	BGIBMGA001536	OK	42.5726	28.2037	no	beta-ureidopropionase-like	3446	11.7502	1.01883	2416	11.2381	0.714469	XP_004929656.1	100000	FBgn0037513	NOP	pyd3	CG3027	40.9515	3.09143	yes
BMgn001537	BGIBMGA001537	OK	73.2892	52.3587	yes	28S ribosomal protein S30, mitochondrial	4206	12.0373	0.774728	3011	11.556	0.554553	XP_004929655.1	100000	FBgn0030692	minor delay	mRpS30	CG8470	34.8968	29.3439	no
BMgn001538	BGIBMGA001538	OK	23.953	14.3285	yes	elongator complex protein 1	4151	12.0094	0.476251	2567	11.3262	0.294516	NP_001182006.1	99858	FBgn0037926	NOP	CG10535	CG10535	16.1276	13.4916	no
BMgn001540	BGIBMGA001540	OK	62.8654	53.4748	no	regulator of nonsense transcripts 1 homolog	9290	13.1811	1.09794	7903	12.9481	0.93405	XP_004929661.1	100000	FBgn0030354		Upf1		25.8432	26.8358	no
BMgn001542	BGIBMGA001542	OK	37.5934	48.3051	no	heterogeneous nuclear ribonucleoprotein M isoform X2	4140	12.0079	0.730416	5173	12.3349	0.912668	XP_004929669.1	100000	FBgn0267790		rump		153.236	191.872	no
BMgn001545	BGIBMGA001545	NOTEST	0	0	no	limbic system-associated membrane protein-like	5	2.49728	0.000558481	9	3.18741	0.00103718	XP_021205952.1	100000	FBgn0053512	NOP	dpr4	CG33512	0.214781	3.81696	yes
BMgn001546	BGIBMGA001546	OK	18.299	23.9779	no	dynein heavy chain, cytoplasmic	9218	13.1618	0.216362	11968	13.5404	0.280911	XP_021205901.1	98969	FBgn0261797	P lethal	DHC64C	CG7507	27.6277	30.6555	no
BMgn001548	BGIBMGA001548	OK	26.2703	17.3688	yes	tyrosine-protein kinase CSK isoform X1	3345	11.7039	0.0760874	2272	11.1501	0.0516675	XP_012548803.1	100000	FBgn0262081	NOP	Csk	CG42317	46.0544	54.0063	no
BMgn001549	BGIBMGA001549	HIDATA	0	0	no	polyubiquitin	259570	17.9728	180.257	83459	16.3213	57.9574	XP_012548794.1	100000	FBgn0003943	NOP	Ubi-p63E	CG11624	245.459	277.123	no
BMgn001550	BGIBMGA001550	HIDATA	0	0	no	Cyclin dependent kinase 7	2135	11.06	0.382265	1636	10.6763	0.292935	NP_001166283.1	100000	FBgn0263237	NOP	CDK7	CG3319	11.6468	12.1998	no
BMgn001551	BGIBMGA001551	OK	66.1117	85.116	no	ubiquilin-1 isoform X1	9323	13.1859	0.891673	12295	13.5808	1.17585	XP_004929677.1	100000	FBgn0031057	NOP	Ubqn	CG14224	122.29	73.8699	yes
BMgn001552	BGIBMGA001552	OK	9.77551	26.0741	yes	probable phospholipid-transporting ATPase IM isoform X4	2670	11.3816	0.125397	4054	11.9841	0.190389	XP_012548815.1	99296	FBgn0037989	NOP	CG14741	CG14741	21.9123	7.38731	yes
BMgn001553	BGIBMGA001553														FBgn0037989	NOP	CG14741	CG14741	21.9123	7.38731	yes
BMgn001554	BGIBMGA001554	OK	20.762	17.553	no	Uncharacterized protein	2107	11.0385	1.44292	932	9.86482	0.638128			FBgn0052075	major delay	CG32075	CG32075	14.2289	8.19095	yes
BMgn001556	BGIBMGA001556	OK	25.2171	36.8047	yes	phosphomevalonate kinase	36	5.21353	0.0134121	70	6.15355	0.0259628	BAF62110.1	100000	FBgn0032811	NOP	CG10268	CG10268	75.6614	9.4606	yes
BMgn001557	BGIBMGA001557	NOTEST	0.136269	0.211691	no	paralytic	45	5.50173	0.00142564	66	6.01468	0.00211718	ACV87001.1	99861	FBgn0285944		para		0.135892	3.13139	yes
BMgn001558	BGIBMGA001558	OK	11.6792	21.6628	no	isoleucine--tRNA ligase, cytoplasmic	3632	11.8239	0.944603	4569	12.1572	1.18838	XP_004929693.1	100000	FBgn0027086		Aats-ile		55.6625	26.4603	yes
BMgn001559	BGIBMGA001559	OK	4.95771	8.21392	yes	endophilin-A isoform X3	1745	10.7681	0.121204	2934	11.5182	0.203727	XP_021205870.1	95990	FBgn0038659	P lethal	endoA	CG14296	24.5345	44.3252	yes
BMgn001560	BGIBMGA001560	OK	4.71255	7.30484	no	ras GTPase-activating protein 1	929	9.85946	0.0717541	1299	10.3412	0.100306	XP_012548841.1	100000	FBgn0003969	NOP	vap	CG9209	50.1473	43.9485	no
BMgn001561	BGIBMGA001561	OK	15.7593	14.561	no	protein prenyltransferase alpha subunit repeat-containing protein 1	828	9.69477	0.370968	792	9.62931	0.354689	XP_004929708.1	100000	FBgn0027296	NOP	CG3073	CG3073	5.2343	10.432	yes
BMgn001566	BGIBMGA001566	OK	0.381247	1.86155	yes	protein unc-13 homolog A	50	5.68102	0.00289989	229	7.80806	0.0132127	XP_021205909.1	99839	FBgn0025726	NOP	unc-13	CG2999	41.4275	59.0251	yes
BMgn001572	BGIBMGA001572	OK	12.363	9.39851	no	probable ATP-dependent RNA helicase DHX34	2042	10.9947	0.0840123	1684	10.7182	0.0693084	XP_004929710.2	99740	FBgn0052533	NOP	CG32533	CG32533	8.16906	11.2768	no
BMgn001575	BGIBMGA001575	OK	39.4837	43.9443	no	centrosome-associated zinc finger protein CP190	6238	12.602	1.19199	6875	12.7473	1.31378	XP_012548839.2	100000	FBgn0000283	NOP	Cp190	CG6384	45.4132	152.243	yes
BMgn001578	BGIBMGA001578	OK	18.8306	13.6808	no	dolichol kinase	1435	10.4858	0.508747	1012	9.98075	0.358747	XP_004929716.1	100000	FBgn0034141	NOP	CG8311	CG8311	72.9462	18.4342	yes
BMgn001579	BGIBMGA001579	OK	0.376182	0.519267	no	Uncharacterized protein	0	0	NA	0	0	NA	XP_012548842.2	100000	FBgn0022942	L3 arrest	Cbp80	CG7035	48.3286	40.1208	no
BMgn001580	BGIBMGA001580	OK	8.92349	14.39	yes	nuclear cap-binding protein subunit 1	1849	10.8414	0.0875274	2988	11.5436	0.141486	XP_004929717.1	100000	FBgn0022942	L3 arrest	Cbp80	CG7035	48.3286	40.1208	no
BMgn001581	BGIBMGA001581	OK	21.886	29.9799	yes	mortality factor 4-like	554	9.11411	0.144977	720	9.49231	0.188444	NP_001139536.1	94915	FBgn0027378	NOP	MRG15	CG6363	42.8294	90.4381	yes
BMgn001582	BGIBMGA001584	HIDATA	0	0	no	Tropomyosin-2	31835	14.9449	0.954448	18651	14.1853	0.559173	NP_001103783.1	100000	FBgn0003721	delay	Tm1	CG4898	242.679	368.854	yes
BMgn001587	BGIBMGA001587	OK	134.191	29.6243	yes	Tropomyosin-1	5976	12.3061	1.25343	1166	10.1866	0.244477			FBgn0004117	L1, L2, L3 arrest	Tm2	CG4843	25.0126	27.4417	no
BMgn001588	BGIBMGA001589	NOTEST	0.0286697	0	no	synaptotagmin-4	0	0.333333	0.000182149	0	0	0	XP_004929789.1	98742	FBgn0028400	NOP	Syt4	CG10047	8.24379	78.5621	yes
BMgn001589	BGIBMGA001589	NOTEST	0	0	no	synaptotagmin-4	7	3.02561	0.00131918	9	3.20979	0.00155903	XP_004929789.1	100000	FBgn0028400	NOP	Syt4	CG10047	8.24379	78.5621	yes
BMgn001592	BGIBMGA001592	OK	0.378559	0.383061	no	vacuolar ATP synthase subunit D	70	6.13245	0.0204661	47	5.57195	0.0137094	NP_001040532.1	99134	FBgn0033706	NOP	CG13167	CG13167	0.0904198	0	no
BMgn001593	BGIBMGA001593	OK	93.5445	285.323	yes	NADH dehydrogenase (ubiquinone) 1 alpha subcomplex, 13	1419	10.4648	0.608112	4269	12.0574	1.82919	NP_001040176.1	99346	FBgn0029868	NOP	CG3446	CG3446	118.554	68.8276	yes
BMgn001594	BGIBMGA001594	OK	28.0291	20.2018	yes	phosphatidylinositol 5-phosphate 4-kinase type-2 beta	5282	12.3659	0.269507	3973	11.9554	0.202704	XP_012548838.1	99585	FBgn0039924
BMgn001595	BGIBMGA001595	OK	4.64849	3.56346	no	aliphatic nitrilase	174	7.40007	0.12673	131	7.04013	0.0951687	NP_001165388.1	99744	FBgn0037513	NOP	pyd3	CG3027	40.9515	3.09143	yes
BMgn001598	BGIBMGA001598	NOTEST	0.0203054	0	no	hemicentin-1-like	1	0.861654	0.000146156	2	1.66667	0.000341031	XP_012548786.1	99537	FBgn0039617	NOP	CG14521	CG14521	0.199869	10.2456	yes
BMgn001598	BGIBMGA003448	NOTEST	0.0203054	0	no	hemicentin-1-like	1	0.861654	0.000146156	2	1.66667	0.000341031	XP_012548786.1	99537	FBgn0052791	NOP	CG32791	CG32791	0.393541	2.29892	yes
BMgn001599	BGIBMGA001599	OK	1.1888	0.130208	no	organic cation transporter protein-like	457	8.83603	0.0250957	219	7.78105	0.012035	XP_004929729.1	100000	FBgn0037140	NOP	CG7442	CG7442	1.96193	2.22854	no
BMgn001599	BGIBMGA001599	OK	1.1888	0.130208	no	organic cation transporter protein-like	457	8.83603	0.0250957	219	7.78105	0.012035	XP_004929729.1	100000	FBgn0037144	NOP	CG7458	CG7458	4.57096	0.802032	yes
BMgn001600	BGIBMGA001600	OK	27.3794	9.98818	yes	organic cation transporter protein-like	2302	11.1655	0.133144	826	9.68497	0.0477816	XP_004929730.1	100000	FBgn0037140	NOP	CG7442	CG7442	1.96193	2.22854	no
BMgn001600	BGIBMGA001600	OK	27.3794	9.98818	yes	organic cation transporter protein-like	2302	11.1655	0.133144	826	9.68497	0.0477816	XP_004929730.1	100000	FBgn0037144	NOP	CG7458	CG7458	4.57096	0.802032	yes
BMgn001601	BGIBMGA001601	NOTEST	0.135133	0.0428334	no	organic cation transporter protein-like	11	3.60991	0.00381337	2	1.3023	0.000672948	XP_004929731.1	100000	FBgn0037140	NOP	CG7442	CG7442	1.96193	2.22854	no
BMgn001601	BGIBMGA001601	NOTEST	0.135133	0.0428334	no	organic cation transporter protein-like	11	3.60991	0.00381337	2	1.3023	0.000672948	XP_004929731.1	100000	FBgn0037144	NOP	CG7458	CG7458	4.57096	0.802032	yes
BMgn001602	BGIBMGA001602	OK	2.25306	4.31211	yes	histone H4 transcription factor-like isoform X1	220	7.78528	0.0303782	400	8.64496	0.0551496	XP_004929733.1	100000	FBgn0025635	NOP	CG17829	CG17829	10.8572	15.8084	yes
BMgn001606	BGIBMGA001608	OK	4.14255	9.13728	yes	alpha-1,6-mannosyl-glycoprotein 2-beta-N-acetylglucosaminyltransferase isoform X3	796	9.63816	0.0134111	1443	10.49	0.0243061	XP_012548046.1	95000	FBgn0039738	NOP	Mgat2	CG7921	8.06658	35.8556	yes
BMgn001609	BGIBMGA001609	OK	5.12961	8.35034	no	UDP-N-acetylhexosamine pyrophosphorylase-like protein 1	464	8.85528	0.317363	770	9.59045	0.527036	NP_001296486.1	99794	FBgn0259749	NOP	mmy	CG9535	24.9737	24.7003	no
BMgn001610	BGIBMGA001610	OK	2.6492	1.97046	no	regulator of G-protein signaling 7	411	8.68459	0.0301984	288	8.16637	0.0211364	XP_004922281.1	100000	FBgn0024941	NOP	RSG7	CG9108	0.264703	11.185	yes
BMgn001613	BGIBMGA001613	NOTEST	0.0441246	0.125213	no	probable galactose-1-phosphate uridylyltransferase	7	2.77398	0.00175859	7	2.73811	0.00159872	XP_004922278.1	100000	FBgn0263200	NOP	CG9232	CG9232	15.3473	7.00337	no
BMgn001616	BGIBMGA001616	OK	17.5919	40.6067	yes	guanine nucleotide-binding protein-like 1	1019	9.98969	0.0945574	2385	11.2167	0.221387	XP_012548742.1	100000	FBgn0032882	NOP	ns4	CG9320	17.8444	20.0111	no
BMgn001637	BGIBMGA001637														FBgn0029094	major delay	asf1	CG9383	40.3744	31.3297	no
BMgn001638	BGIBMGA001638	OK	30.5095	44.977	yes	xaa-Pro aminopeptidase 1	2246	11.1328	0.129192	3522	11.782	0.202608	XP_004922341.2	100000	FBgn0026150		ApepP		82.7209	39.6138	yes
BMgn001639	BGIBMGA001639	NOTEST	0.0240269	0.0327389	no	xaa-Pro aminopeptidase 1	72	6.18765	0.0043228	53	5.71722	0.00314747	XP_004922254.1	100000	FBgn0026150		ApepP		82.7209	39.6138	yes
BMgn001643	BGIBMGA010463	OK	0.955204	0.461347	no	GL11362	758	9.56306	0.226742	589	9.19601	0.176089	XP_012548661.1	33333	FBgn0035268	NOP	CG8001	CG8001	8.99889	15.5142	yes
BMgn001644	BGIBMGA001644	OK	57.1626	25.6504	yes	la-related protein 1	5482	12.4199	0.184221	2838	11.4704	0.0953869	XP_021205409.1	89311	FBgn0261618	NOP	larp	CG42551	23.4222	59.0882	yes
BMgn001646	BGIBMGA001646	OK	19.4079	27.8947	yes	uncharacterized protein LOC101741044	6384	12.6399	0.245431	9259	13.1762	0.355991	XP_004922247.2	100000	FBgn0031990	NOP	CG8552	CG8552	20.1086	18.143	no
BMgn001648	BGIBMGA001648	OK	9.78667	32.6588	yes	ferrochelatase, mitochondrial-like	545	9.08599	0.083257	1671	10.7067	0.255115	XP_012549047.1	100000	FBgn0266268
BMgn001650	BGIBMGA001650	OK	0.793554	1.68892	no	leishmanolysin-like peptidase isoform X1	110	6.78618	0.00932894	219	7.77502	0.0184888	XP_012548294.1	100000	FBgn0086359	NOP	Invadolysin	CG3953	7.56308	28.1737	yes
BMgn001655	BGIBMGA001655	OK	15.3103	26.1161	no	sorting nexin-16	900	9.80954	1.09849	1498	10.5463	1.82906	XP_004922227.1	100000	FBgn0034265	NOP	CG6410	CG6410	14.8006	3.98879	yes
BMgn001666	BGIBMGA001666	OK	12.1215	14.5182	no	bromodomain-containing protein 8-like isoform X1	1593	10.637	0.0922175	1881	10.8777	0.108867	XP_021205140.1	100000	FBgn0039654	L2 arrest	Brd8	CG14514	10.5292	29.098	yes
BMgn001668	BGIBMGA001668														FBgn0038828	NOP	CG17270	CG17270	1.25923	19.4911	yes
BMgn001669	BGIBMGA001669	OK	39.9491	29.1117	no	solute carrier family 25 member 44	2180	11.0895	0.404453	1809	10.822	0.335683	XP_004922211.2	100000	FBgn0039223	NOP	CG5805	CG5805	12.6381	5.5021	yes
BMgn001670	BGIBMGA001670	OK	3.50329	4.25698	no	zinc finger protein 836-like	784	9.61406	0.137039	1049	10.0345	0.183301	XP_004922209.1	100000	FBgn0038320	NOP	Sra-1	CG4931	24.8632	36.3191	yes
BMgn001678	BGIBMGA001678	HIDATA	57.3187	0	no	neverland	7796	12.895	0.604367	264687	18.0115	20.5183	XP_012547344.1	100000	FBgn0259697		nvd		3758.87	19.3153	yes
BMgn001679	BGIBMGA001679	OK	6.53105	14.8646	yes	gametocyte-specific factor 1-like	1648	10.687	0.246485	2423	11.2433	0.362449	XP_004922196.1	100000	FBgn0036826	NOP	CG3893	CG3893	16.9579	3.60363	yes
BMgn001679	BGIBMGA001679	OK	6.53105	14.8646	yes	gametocyte-specific factor 1-like	1648	10.687	0.246485	2423	11.2433	0.362449	XP_004922196.1	100000	FBgn0052625	NOP	CG32625	CG32625	0.483367	3.12748	yes
BMgn001679	BGIBMGA001679														FBgn0085312	NOP	CG34283	CG34283	0.0585259	0	no
BMgn001686	BGIBMGA001686														FBgn0038601	NOP	CG18600	CG18600	16.0768	19.2503	no
BMgn001688	BGIBMGA001688	NOTEST	0.261124	0.166369	no	Dynein light chain 1, axonemal	31	5.01433	0.0096351	15	3.99243	0.00461255	XP_004922181.1	100	FBgn0033408	NOP	CG8800	CG8800	0.156578	1.03363	no
BMgn001688	BGIBMGA001688	NOTEST	0.261124	0.166369	no	Dynein light chain 1, axonemal	31	5.01433	0.0096351	15	3.99243	0.00461255	XP_004922181.1	100	FBgn0028858	NOP	CG10839	CG10839	0.0332527	0.0514366	no
BMgn001692	BGIBMGA001692	OK	8.19167	8.97439	no	intersectin-1 isoform X3	1351	10.3995	0.0583258	1491	10.5417	0.0643699	XP_012548523.1	100000	FBgn0023388	NOP	Dap160	CG1099	20.2523	41.915	yes
BMgn001693	BGIBMGA001693	OK	4.14346	13.218	yes	S-phase kinase-associated protein 2-like	238	7.901	0.0248652	732	9.51722	0.0764041	XP_004922169.1	100000	FBgn0037236	NOP	CG9772	CG9772	18.9676	25.6442	no
BMgn001696	BGIBMGA001696	NOTEST	0.0350694	0.0202408	no	Olfactory receptor	1	0.666667	0.000651678	0	0	0	XP_021204832.1	99.478	FBgn0036044	NOP	CG14168	CG14168	0.0339594	0.133682	no
BMgn001698	BGIBMGA001698	OK	14.9332	12.4931	no	copper chaperone for superoxide dismutase isoform X1	290	8.18247	0.0836462	252	7.98398	0.0728655	XP_004922164.1	100000	FBgn0010531	NOP	CCS	CG17753	14.2828	38.1251	yes
BMgn001699	BGIBMGA001699	OK	29.6927	21.802	yes	ran GTPase-activating protein 1	1602	10.6398	0.156997	1231	10.266	0.120639	XP_004922162.1	100000	FBgn0003346	L3 arrest	RanGap	CG9999	33.3129	116.553	yes
BMgn001700	BGIBMGA001700	OK	10.8016	7.03381	yes	reverse transcriptase, partial	2258	11.1403	0.736705	1867	10.866	0.609027	AFY12622.1	74590	FBgn0053276	NOP	CG33276	CG33276	28.1122	28.1577	no
BMgn001703	BGIBMGA001703	NOTEST	0.0470221	0.0272136	no	lachesin-like isoform X2	5	2.44064	0.000441112	3	1.96896	0.000294074	XP_004922292.1	89600	FBgn0017590	NOP	klg	CG6669	1.2456	50.5917	yes
BMgn001705	BGIBMGA001705	OK	6.92287	9.11194	no	RNA-binding protein 48	389	8.60371	0.352338	251	7.97279	0.227149	XP_012548091.1	100000	FBgn0085260	NOP	CG34231	CG34231	3.04865	1.53397	no
BMgn001707	BGIBMGA001707														FBgn0003890	NOP	betaTub97EF	CG4869	9.05944	7.30775	no
BMgn001708	BGIBMGA001708	OK	263.35	84.0646	yes	uncharacterized protein LOC101739385	8960	13.0985	2.07848	3045	11.5568	0.706255	XP_021204693.1	100000	FBgn0039226	major delay	CG18410	CG18410	4.30289	1.08822	yes
BMgn001710	BGIBMGA001710	OK	6.11772	7.9077	no	E3 ubiquitin-protein ligase RFWD3-like	458	8.8415	0.106863	591	9.21003	0.137872	XP_004922149.1	100000	FBgn0036660		CG13025		7.7776	56.8247	yes
BMgn001711	BGIBMGA001711	OK	68.7783	44.5886	yes	thioredoxin domain-containing protein 9	3088	11.5881	0.721586	1898	10.8905	0.443562	XP_004922147.1	100000	FBgn0037843	NOP	CG4511	CG4511	76.3179	113.918	yes
BMgn001712	BGIBMGA001712	OK	12.9283	38.8225	yes	mitochondrial coenzyme A transporter SLC25A42	1086	10.0852	0.0711571	3706	11.8506	0.242825	XP_004922144.1	100000	FBgn0067783	NOP	att-ORFA	CG4241	8.11112	8.66069	no
BMgn001714	BGIBMGA001714	NOTEST	0	0.0117478	no	ETS translocation variant 5	1	0.666667	0.000141213	4	2.40961	0.000917885	XP_021204668.1	52469	FBgn0039225	NOP	Ets96B	CG6892	0.0444703	1.773	no
BMgn001717	BGIBMGA001717	OK	36.4175	19.9604	yes	zinc finger protein ZPR1	1978	10.9453	0.345319	1101	10.104	0.19218	XP_004922154.1	100000	FBgn0030096	major delay	Zpr1	CG9060	19.9297	9.74168	yes
BMgn001725	BGIBMGA001725	OK	19.4646	48.7001	yes	cytoplasmic aconitate hydratase-like isoform X1	5445	12.4074	0.0833946	11535	13.4922	0.176668	XP_004922163.1	100000	FBgn0024957	NOP	Irp-1B	CG6342	195.362	20.8911	yes
BMgn001725	BGIBMGA001725	OK	19.4646	48.7001	yes	cytoplasmic aconitate hydratase-like isoform X1	5445	12.4074	0.0833946	11535	13.4922	0.176668	XP_004922163.1	100000	FBgn0024958	NOP	Irp-1A	CG4900	44.0175	17.9118	yes
BMgn001730	BGIBMGA001730	NOTEST	0.0030205	0.0246917	no	gelsolin, cytoplasmic	11	3.42847	0.000635564	24	4.60858	0.00141016	XP_004922166.1	100000	FBgn0010225	NOP	Gel	CG1106	121.071	50.127	yes
BMgn001731	BGIBMGA001731	OK	121.868	78.9178	yes	CDKN2A-interacting protein-like	1208	10.2315	0.675802	837	9.70808	0.468121	XP_004922168.1	100000	FBgn0051301	NOP	CG31301	CG31301	33.4705	44.7091	yes
BMgn001732	BGIBMGA001732	OK	18.9733	26.1592	yes	BCL2/adenovirus E1B 19 kDa protein-interacting protein 3	415	8.67554	0.128659	536	9.06592	0.166201	XP_004922170.1	100000	FBgn0037007	NOP	CG5059	CG5059	113.062	118.878	no
BMgn001733	BGIBMGA001733	OK	78.5431	44.775	yes	protein LSM12 homolog A	1533	10.5831	0.482379	882	9.78553	0.277638	XP_004922171.1	100000	FBgn0030364	NOP	CG15735	CG15735	59.3467	136.595	yes
BMgn001733	BGIBMGA001733	OK	78.5431	44.775	yes	protein LSM12 homolog A	1533	10.5831	0.482379	882	9.78553	0.277638	XP_004922171.1	100000	FBgn0036057	NOP	CG14164	CG14164	3.54582	6.36882	no
BMgn001734	BGIBMGA001734	OK	21.9158	32.5931	yes	MIP18 family protein CG7949	869	9.76332	0.391794	1286	10.3287	0.579651	XP_004922172.1	100000	FBgn0036107	NOP	CG7949	CG7949	32.7155	40.8935	no
BMgn001735	BGIBMGA001735	OK	18.5274	19.8568	no	altered inheritance of mitochondria protein 21 isoform X2	1335	10.3824	0.176936	1394	10.4459	0.184753	XP_004922174.1	100000	FBgn0038100	NOP	Paip2	CG12358	52.3022	69.1726	yes
BMgn001737	BGIBMGA001737	OK	12.2339	18.8229	yes	E3 ubiquitin-protein ligase Rnf220 isoform X2	851	9.73314	0.100421	1437	10.4888	0.169598	XP_004922178.2	91084	FBgn0039013		CG4813		3.60677	16.5034	yes
BMgn001739	BGIBMGA001739	OK	14.8219	15.4539	no	signal transducer and activator of transcription long isoform	5694	12.4739	0.150234	7324	12.8386	0.193239	AEL16992.1	98358	FBgn0016917	NOP	Stat92E	CG4257	201.425	28.2259	yes
BMgn001742	BGIBMGA001742	OK	2.72065	2.54801	no	uncharacterized protein LOC105842665, partial	1370	10.4141	0.113552	1633	10.6545	0.13535	XP_021209003.1	30508	FBgn0024980	NOP	Syx4	CG2715	4.38648	2.1903	yes
BMgn001746	BGIBMGA001746	NOTEST	0	0	no	multiple epidermal growth factor-like domains protein 10	30	4.91072	0.00170338	26	4.72331	0.00145734	XP_004922190.1	100000	FBgn0038098	NOP	CG7381	CG7381	0.410164	2.21748	yes
BMgn001747	BGIBMGA001747	OK	0.523698	0.0759825	yes	uncharacterized protein LOC101738427	67	5.85106	0.00589011	11	3.6201	0.000996337	XP_021204980.1	96273	FBgn0039232	NOP	CG13636	CG13636	0.183614	1.18743	yes
BMgn001748	BGIBMGA001748	OK	135.671	61.8168	yes	protein HGH1 homolog	5050	12.3012	4.29759	2375	11.2123	2.02156	XP_004922191.1	100000	FBgn0039417	NOP	CG6073	CG6073	8.71137	6.57789	no
BMgn001750	BGIBMGA001750	OK	10.0368	16.1274	yes	inactive peptidyl-prolyl cis-trans isomerase shutdown	593	9.20967	0.0530696	880	9.78284	0.0787543	XP_004922197.1	100000	FBgn0003401	NOP	shu	CG4735	4.61637	3.34669	no
BMgn001751	BGIBMGA001751	OK	9.18545	11.2925	no	multiple coagulation factor deficiency protein 2 homolog isoform X1	1129	10.1314	0.0705525	2258	11.1402	0.141063	XP_012548201.1	100000	FBgn0038829	NOP	CG17271	CG17271	191.739	38.7927	yes
BMgn001753	BGIBMGA001753	HIDATA	17.8818	0	no	Spookier	2330	11.1685	0.306374	2974051	21.5039	391.117	BAH47267.1	99813	FBgn0086917		spo		0.553954	0.0352105	no
BMgn001753	BGIBMGA001753	HIDATA	17.8818	0	no	Spookier	2330	11.1685	0.306374	2974051	21.5039	391.117	BAH47267.1	99813	FBgn0003486	NOP	spok	CG10594	0	0	no
BMgn001754	BGIBMGA001754	OK	8.56639	16.3487	yes	gelsolin-like	509	8.96427	0.0275685	1249	10.2876	0.0676928	XP_004922200.1	100000	FBgn0010225	NOP	Gel	CG1106	121.071	50.127	yes
BMgn001755	BGIBMGA001755	OK	81.7956	10.495	yes	gelsolin-like	4205	11.9749	0.303876	567	9.14039	0.0409712	XP_021205043.1	99691	FBgn0010225	NOP	Gel	CG1106	121.071	50.127	yes
BMgn001763	BGIBMGA001765	OK	8.12182	13.4385	no	uncharacterized protein LOC101735722	9007	13.1356	0.0720322	9305	13.1802	0.0744153	XP_004922207.2	100000	FBgn0262975	L2 arrest	cnc	CG43286	91.2515	35.9303	yes
BMgn001766	BGIBMGA001766	OK	27.2544	12.0459	yes	phosphatidylserine decarboxylase proenzyme	1263	10.3036	1.45675	565	9.14137	0.651672	XP_004922210.1	100000	FBgn0026576	NOP	CG5991	CG5991	10.8314	13.9695	no
BMgn001767	BGIBMGA001767	OK	38.232	23.1939	yes	calmodulin-like protein 4	3803	11.8896	0.888266	2477	11.2746	0.578525	XP_004922212.1	100000	FBgn0038830	delay	CG17272	CG17272	62.6174	22.0267	no
BMgn001773	BGIBMGA001773	OK	13.6627	6.54238	yes	protein prune homolog isoform X1	710	9.47406	0.142752	418	8.7118	0.0840702	XP_004922214.1	100000	FBgn0003116	NOP	pn	CG3461	11.7709	4.51804	yes
BMgn001786	BGIBMGA001786														FBgn0028897	NOP	CG4935	CG4935	7.44082	6.41843	no
BMgn001789	BGIBMGA001789	OK	1.31094	5.37712	yes	G2/M phase-specific E3 ubiquitin-protein ligase-like	993	9.95494	0.0746699	2011	10.9708	0.151194	XP_004922231.1	100000	FBgn0005683	NOP	pie	CG5354	6.14755	14.6389	yes
BMgn001789	BGIBMGA001789	OK	1.31094	5.37712	yes	G2/M phase-specific E3 ubiquitin-protein ligase-like	993	9.95494	0.0746699	2011	10.9708	0.151194	XP_004922231.1	100000	FBgn0031091	NOP	CG9576	CG9576	20.1316	9.40697	yes
BMgn001790	BGIBMGA001790	OK	46.1327	41.7682	no	cyclin-G2	7774	12.9187	0.258507	7162	12.8036	0.238146	XP_004922232.1	100000	FBgn0039858	NOP	CycG	CG11525	194.205	396.735	yes
BMgn001796	BGIBMGA001797	OK	12.958	48.0702	yes	protein MEMO1	1229	10.2647	0.107751	4539	12.1453	0.397873	XP_004922245.1	100000	FBgn0038110	NOP	CG8031	CG8031	114.279	33.8872	yes
BMgn001798	BGIBMGA001798	OK	3.90389	1.29121	no	uncharacterized protein LOC101744060	226	7.8206	0.0156456	189	7.55134	0.0131072	XP_012547984.1	100000	FBgn0263256	NOP	CG31900	CG31900	0.379786	0.250596	no
BMgn001799	BGIBMGA001799	OK	13.4858	12.4936	no	ATP-dependent RNA helicase abstrakt	1613	10.6539	0.153602	1480	10.5319	0.140934	XP_004922248.1	100000	FBgn0015331	L3 arrest	abs	CG14637	20.16	36.0374	yes
BMgn001800	BGIBMGA001800	HIDATA	0	0	no	ribosomal protein L4	137003	17.0636	12.7445	145475	17.1492	13.5325	XP_012547303.1	100000	FBgn0003279	L1, L2 arrest	RpL4	CG5502	1591.27	2089.77	no
BMgn001801	BGIBMGA001801	OK	17.1217	19.8583	no	ruvB-like 2	1742	10.7573	0.17171	2029	10.9813	0.199967	XP_004922252.1	100000	FBgn0040075	L3 arrest	rept	CG9750	37.2414	112.331	yes
BMgn001803	BGIBMGA001803	OK	0.0325947	0.74169	no	putative aminopeptidase W07G4	1	1.19499	0.000869754	37	5.17826	0.0239182	XP_004922257.1	100000	FBgn0000454	NOP	Dip-B	CG9285	142.058	45.0694	yes
BMgn001805	BGIBMGA001805	OK	74.9697	74.1865	no	28S ribosomal protein S35, mitochondrial	2289	11.1562	1.8457	2253	11.1376	1.8172	XP_004922258.1	100000	FBgn0035374	L3 arrest	mRpS35	CG2101	18.8018	21.3532	no
BMgn001806	BGIBMGA001806	OK	55.8553	69.3631	no	cleavage and polyadenylation specific factor 5	4178	12.0186	1.19124	5026	12.2934	1.43313	NP_001040354.1	100000	FBgn0035987	NOP	CG3689	CG3689	94.0264	188.872	yes
BMgn001807	BGIBMGA001807					Uncharacterized protein									FBgn0028950	L2 arrest	CG15255	CG15255	0.342662	0	no
BMgn001808	BGIBMGA001808	OK	10.8701	10.5365	no	uncharacterized protein LOC101743059	1764	10.7749	0.140558	2037	10.9892	0.162284	XP_004922260.1	99843	FBgn0033028	NOP	CG11665	CG11665	132.989	12.2219	yes
BMgn001808	BGIBMGA003138	OK	10.8701	10.5365	no	uncharacterized protein LOC101743059	1764	10.7749	0.140558	2037	10.9892	0.162284	XP_004922260.1	99843	FBgn0023549	NOP	Mct1	CG3456	11.7097	5.24929	yes
BMgn001809	BGIBMGA001809														FBgn0033028	NOP	CG11665	CG11665	132.989	12.2219	yes
BMgn001810	BGIBMGA001811	OK	5.14337	6.18834	no	oxysterol-binding protein-related protein 8	3286	11.6824	0.062167	6665	12.7026	0.126087	XP_004922262.1	100000	FBgn0261550	NOP	CG42668	CG42668	12.6302	30.4072	yes
BMgn001814	BGIBMGA001814	OK	39.3497	37.305	no	uncharacterized protein LOC101745796	3826	11.8838	0.223743	4083	11.9929	0.238752	XP_004922350.2	94180	FBgn0039554	NOP	CG5003	CG5003	17.0444	17.2738	no
BMgn001817	BGIBMGA001817	OK	6.87041	10.915	yes	uncharacterized protein LOC101746086	640	9.32234	0.0672972	1023	9.99847	0.107549	XP_004922352.1	100000	FBgn0039602	NOP	CG1647	CG1647	5.18887	18.6927	yes
BMgn001818	BGIBMGA001818	OK	9.22439	14.9881	yes	nuclear pore complex protein Nup98-Nup96 isoform X1	2673	11.3839	0.0651776	4338	12.0481	0.105776	XP_012548307.1	93911	FBgn0039120	L3 arrest	CG10198	CG10198	30.6891	27.3277	no
BMgn001825	BGIBMGA001825	OK	23.4632	24.8182	no	U6 snRNA-associated Sm-like protein LSm4	451	8.81325	0.824497	467	8.85996	0.853748	XP_004922277.1	100000	FBgn0032240	L3 arrest	CG17768	CG17768	34.3215	19.9701	yes
BMgn001827	BGIBMGA001827	OK	0.714634	0.63461	no	probable RNA-binding protein orb2 isoform X2	73	6.19524	0.00763359	50	5.64184	0.00526334	XP_012548273.1	98187	FBgn0264307	NOP	orb2	CG43113	3.00808	5.89675	yes
BMgn001829	BGIBMGA001829	OK	75.811	47.9486	yes	RNA exonuclease 4	2369	11.21	1.01572	1500	10.551	0.643082	XP_012549003.1	100000	FBgn0036405	NOP	CG6833	CG6833	13.1287	9.96995	no
BMgn001832	BGIBMGA001832														FBgn0034246	NOP	Dcr-2	CG6493	52.0304	34.9832	yes
BMgn001834	BGIBMGA001834														FBgn0039016	NOP	Dcr-1	CG4792	7.78449	9.45995	no
BMgn001836	BGIBMGA001836	OK	12.2153	16.9366	yes	cartilage oligomeric matrix protein	145	7.17933	0.0781982	202	7.65452	0.109009	XP_004933473.2	99118	FBgn0031850	NOP	TSP	CG11326	13.3887	9.96047	no
BMgn001838	BGIBMGA001838	OK	0.176547	1.21888	no	uncharacterized protein LOC101743720	31	4.99816	0.00710829	109	6.76509	0.0246521	XP_021208496.1	99206	FBgn0043457	NOP	CG5180	CG5180	10.619	20.3344	yes
BMgn001842	BGIBMGA001842	OK	84.1897	63.3017	no	transmembrane protein 214 isoform X2	6094	12.5717	0.475018	8709	13.0845	0.678853	XP_004933468.1	100000	FBgn0053129	NOP	CG33129	CG33129	460.52	102.921	yes
BMgn001843	BGIBMGA001843	OK	0.835616	0.0762375	no	Bardet-Biedl syndrome 4 protein homolog	55	5.78314	0.00725683	17	4.13928	0.00227322	XP_021208439.1	100000	FBgn0033578	NOP	BBS4	CG13232	0.0221061	0.211142	no
BMgn001847	BGIBMGA001847	OK	8.28383	12.2079	yes	nicalin	3099	11.5946	0.38531	2736	11.4172	0.340255	XP_004933463.1	100000	FBgn0032217	NOP	CG4972	CG4972	182.863	26.217	yes
BMgn001849	BGIBMGA001849	OK	40.3239	41.2679	no	threonine--tRNA ligase, cytoplasmic isoform X2	4370	12.089	0.354248	4460	12.122	0.361516	XP_004933460.1	100000	FBgn0027081	L1, L2 arrest	Aats-thr	CG5353	103.026	122.812	no
BMgn001850	BGIBMGA001850	OK	9.56554	17.3443	yes	lipid phosphate phosphohydrolase 2-like isoform X2	3364	11.7163	0.142165	4385	12.0979	0.185281	XP_012552043.1	98986	FBgn0037165	NOP	CG11437	CG11437	0.198123	0	no
BMgn001853	BGIBMGA001853	HIDATA	0	0	no	ATP synthase subunit alpha	39276	15.2605	8.27393	65243	15.9935	13.7441	NP_001040233.1	100000	FBgn0011211	L3 arrest	blw	CG3612	635.893	246.034	yes
BMgn001854	BGIBMGA001854	OK	22.4936	12.3314	yes	polynucleotide 5'-hydroxyl-kinase NOL9	1523	10.5731	0.601369	813	9.66424	0.320958	XP_004933452.1	100000	FBgn0034073		CG8414		10.2507	10.6052	no
BMgn001856	BGIBMGA001856	NOTEST	0	0	no	putative inactive carboxylesterase 4	0	0	NA	0	0	NA	XP_004933502.1	100000	FBgn0033943	NOP	CG12869	CG12869	0.114249	0.281347	no
BMgn001857	BGIBMGA001857	OK	0.9282	1.10149	no	uncharacterized protein LOC101735358	84	6.15279	0.0203802	118	6.86327	0.0284356	XP_021208431.1	98786	FBgn0034301	NOP	CG5756	CG5756	0.186677	1.82087	no
BMgn001859	BGIBMGA001859	OK	0.549319	0.603689	no	dynein heavy chain 10, axonemal-like	273	8.09191	0.00328565	456	8.79123	0.00547742	XP_021208498.1	99881	FBgn0013813	NOP	Dhc98D	CG1842	0.0365462	0.0833801	no
BMgn001863	BGIBMGA001863	OK	18.5765	16.5494	no	phosphatidylinositol 3-kinase 1	1472	10.523	0.245702	1382	10.4318	0.230679	XP_004933443.1	100000	FBgn0259682	NOP	CG42351	CG42351	7.82162	20.707	yes
BMgn001864	BGIBMGA001864	NOTEST	0.130065	0.121275	no	trimeric intracellular cation channel type B-like	81	6.23602	0.00369831	77	6.28508	0.00351643	XP_004933494.1	100000	FBgn0053061	NOP	CG33061	CG33061	0	0	no
BMgn001866	BGIBMGA001866	OK	3.02542	4.92073	yes	protein disabled	544	9.08765	0.0257491	946	9.8862	0.0447886	XP_021208414.1	90007	FBgn0000414	NOP	Dab	CG9695	6.85318	39.1158	yes
BMgn001867	BGIBMGA001867	OK	40.0912	29.8224	no	lysM and putative peptidoglycan-binding domain-containing protein 3	1703	10.7316	0.50162	1255	10.2948	0.369759	XP_004933441.1	99595	FBgn0033199	major delay	CG17985	CG17985	230.193	166.125	yes
BMgn001869	BGIBMGA001869														FBgn0013811	NOP	Dhc62B	CG15804	0.089447	0.249898	no
BMgn001870	BGIBMGA001870	OK	53.4836	42.6931	no	probable splicing factor, arginine/serine-rich 7	3823	11.9001	0.867408	3018	11.5587	0.684744	XP_004933436.1	100000	FBgn0024285	L3 arrest	Srp54	CG4602	57.8481	103.267	yes
BMgn001871	BGIBMGA001871	OK	8.96727	8.41404	no	SAGA-associated factor 29 homolog isoform X2	1216	10.2476	0.160146	1312	10.3586	0.17288	XP_004933434.1	100000	FBgn0050390	NOP	CG30390	CG30390	7.59067	10.9015	no
BMgn001872	BGIBMGA001872	OK	35.1018	24.4005	yes	putative ribosome-binding factor A, mitochondrial isoform X1	1363	10.413	0.209518	1002	9.9671	0.153937	XP_004933431.1	100000	FBgn0030704	NOP	CG15916	CG15916	12.1825	7.15674	no
BMgn001876	BGIBMGA001876	OK	41.9476	58.2039	yes	alpha-amylase 2-like	3952	11.9349	0.359107	5623	12.4572	0.510903	XP_021208433.1	100000	FBgn0000079		Amy-p		0.203205	0.580045	no
BMgn001876	BGIBMGA001876	OK	41.9476	58.2039	yes	alpha-amylase 2-like	3952	11.9349	0.359107	5623	12.4572	0.510903	XP_021208433.1	100000	FBgn0000078	NOP	Amy-d	CG17876	0.836181	0.324939	no
BMgn001876	BGIBMGA001876														FBgn0020506		Amyrel		0.0240059	0	no
BMgn001877	BGIBMGA001877	OK	13.7457	12.196	no	GPI ethanolamine phosphate transferase 3	1923	10.9085	0.226329	1716	10.7455	0.20204	XP_004933425.1	100000	FBgn0034346	delay	CG12263	CG12263	40.1396	18.787	yes
BMgn001878	BGIBMGA001878	NOTEST	0.106636	0.128371	no	fukutin-related protein	303	8.24421	0.0646331	293	8.1984	0.0625711	XP_004933423.1	99404	FBgn0034567	NOP	CG15651	CG9025	0.399123	7.60671	yes
BMgn001880	BGIBMGA009392	NOTEST	0	0	no	uncharacterized protein LOC101743675	1	0.528321	0.000390092	1	0.666667	0.000390092	XP_004925428.1	43011	FBgn0030317	NOP	CG1561	CG1561	0.624281	0.33685	no
BMgn001882	BGIBMGA001882	OK	0.0508777	1.24477	no	potassium/sodium hyperpolarization-activated cyclic nucleotide-gated channel 2 isoform X7	82	6.35798	0.0112334	221	7.76659	0.0303989	XP_021208453.1	100000	FBgn0263397	delay	Ih	CG8585	3.71368	22.8024	yes
BMgn001883	BGIBMGA001884	OK	5.84022	3.24149	no	transcription factor TFIIIB component B''	1551	10.5996	0.120999	1079	10.0755	0.0841848	XP_004933421.1	99627	FBgn0032512	L1, L2, L3 arrest	CG9305	CG9305	11.6686	16.8871	yes
BMgn001885	BGIBMGA001885	NOTEST	0	0	no	Uncharacterized protein GLEAN_15755	34	5.11453	0.0227631	42	5.40931	0.0281722	XP_004933420.1	100000	FBgn0011642	delay	CG32018	CG32018	79.2473	38.6364	yes
BMgn001886	BGIBMGA001886	OK	9.92311	6.34465	yes	gamma-tubulin complex component 4	1178	10.2029	0.125221	821	9.68209	0.0872122	XP_012551998.1	100000	FBgn0026431	NOP	Grip75	CG6176	9.32425	3.39614	yes
BMgn001887	BGIBMGA001887	OK	15.1793	19.6476	no	mitotic spindle assembly checkpoint protein MAD1	1368	10.4145	0.101006	1835	10.8417	0.13543	XP_004933417.1	100000	FBgn0026326	NOP	CG2072	CG2072
BMgn001889	BGIBMGA008423	NOTEST	0.141342	0.220584	no		1	1.05664	0.00393314	2	1.33333	0.00491642	XP_012547468.1	30612	FBgn0039478	NOP	Nep5	CG6265	0.0503777	0.0376518	no
BMgn001896	BGIBMGA001896	NOTEST	0.0788475	0.219576	no	uncharacterized protein LOC101744009 isoform X1	152	7.24022	0.00576175	112	6.80351	0.0042675	XP_021208442.1	99753	FBgn0016047	NOP	nompA	CG13207	0.195588	0.194873	no
BMgn001897	BGIBMGA001897	OK	14.7761	21.0847	yes	CWF19-like protein 1 isoform X1	1143	10.1592	0.188186	1929	10.911	0.317743	XP_004933405.1	100000	FBgn0033615	NOP	CG7741	CG7741	8.79873	3.41599	yes
BMgn001898	BGIBMGA001898	OK	43.138	39.2255	no	DNA-directed RNA polymerases I, II, and III subunit RPABC1	1474	10.5251	0.265454	1312	10.3566	0.236286	XP_004933401.1	100000	FBgn0033571	L3 arrest	Rpb5	CG11979	49.1083	54.921	no
BMgn001899	BGIBMGA001899	NOTEST	0.0790907	0.0516098	no	uncharacterized protein LOC101743429	13	3.75246	0.000863386	9	3.27126	0.000575591	XP_012552045.1	99871	FBgn0003382	NOP	sha	CG13209	0.00297409	0.0501885	no
BMgn001900	BGIBMGA001900	NOTEST	0.0460385	0.148185	no	uncharacterized protein LOC105842602	15	3.89448	0.00126513	29	4.84622	0.00247276	XP_012552039.1	99605	FBgn0003382	NOP	sha	CG13209	0.00297409	0.0501885	no
BMgn001901	BGIBMGA001902	OK	0.535555	4.35459	no	carbohydrate sulfotransferase 11 isoform X1	1082	10.0766	0.0132386	2857	11.4691	0.0349561	XP_004933399.1	100000	FBgn0035287	NOP	CG13937	CG13937	3.30983	51.9924	yes
BMgn001903	BGIBMGA001903	OK	7.25384	5.12091	no	ras-related protein Rab-43	1753	10.7702	0.417799	1231	10.2666	0.293445	XP_004933398.1	100000	FBgn0015793	NOP	CG7062	CG7062
BMgn001904	BGIBMGA001904	NOTEST	0.2718	0.0482451	no	uncharacterized protein LOC101743244	33	5.09974	0.00285853	13	3.79744	0.00111483	XP_004933395.1	100000	FBgn0035865	NOP	CG7201	CG7201	0.22942	0.0409879	no
BMgn001905	BGIBMGA001905	OK	0.406493	0.120209	no	peptidyl-alpha-hydroxyglycine alpha-amidating lyase 2	30	4.9239	0.0104534	7	3.02561	0.00258398	XP_004933392.1	99730	FBgn0262728	NOP	CG5472	CG5472
BMgn001907	BGIBMGA001907	NOTEST	0.0719258	0	no	proton-coupled folate transporter	26	4.75295	0.00203109	12	3.68825	0.000963466	XP_004933384.1	100000	FBgn0051321	NOP	CG31321	CG31321	3.07322	0.781581	yes
BMgn001908	BGIBMGA001908	OK	0.38773	0.326067	no	proton-coupled folate transporter-like	49	5.59332	0.00256437	50	5.54795	0.00259926	XP_004933383.1	100000	FBgn0051321	NOP	CG31321	CG31321	3.07322	0.781581	yes
BMgn001911	BGIBMGA001911														FBgn0051321	NOP	CG31321	CG31321	3.07322	0.781581	yes
BMgn001914	BGIBMGA001914	NOTEST	0.0189506	0	no	cytochrome b561 domain-containing protein 2	4	2.13077	0.000893873	6	2.77398	0.0014627	XP_004933387.1	100000	FBgn0032801	NOP	CG10165	CG10165	4.26905	2.07195	no
BMgn001914	BGIBMGA001914	NOTEST	0.0189506	0	no	cytochrome b561 domain-containing protein 2	4	2.13077	0.000893873	6	2.77398	0.0014627	XP_004933387.1	100000	FBgn0032809	major delay	CG13078	CG13078	0.147369	0	no
BMgn001914	BGIBMGA001914														FBgn0032810	NOP	CG13077	CG13077	0.204381	0.0959225	no
BMgn001915	BGIBMGA001915	NOTEST	0	0	no	uncharacterized protein LOC101742664	0	0	0	1	0.666667	0.000142786	XP_004933390.1	100000	FBgn0261394	L3 arrest	CG9327	CG9327	270.178	259.385	no
BMgn001916	BGIBMGA001916	OK	37.3274	23.5505	yes	embryonic development factor	1733	10.7591	0.444245	1150	10.1674	0.294796	NP_001040358.1	99375	FBgn0035965	L3 arrest	Use1	CG14181	10.8385	14.9811	no
BMgn001918	BGIBMGA001918	OK	38.7749	36.6738	no	phosphatidylinositol glycan precursor	1459	10.5112	0.387634	1408	10.4595	0.37417	NP_001040502.1	99420	FBgn0023545		CG4406		70.2738	23.2695	yes
BMgn001920	BGIBMGA001920	OK	35.3658	31.1011	no	leptin receptor gene-related protein isoform X1	4424	12.1077	0.852801	3961	11.9501	0.763428	XP_021208425.1	100000	FBgn0050423	NOP	CG30275	CG30423	0.0147953	0	no
BMgn001921	BGIBMGA001921	OK	73.6094	62.1824	no	actin-related protein 3	3567	11.7975	2.07625	3005	11.5536	1.74913	XP_004933404.1	100000	FBgn0262716	NOP	CG7558	CG7558
BMgn001925	BGIBMGA001925	OK	10.7623	13.3464	no	negative elongation factor B	612	9.25659	0.311609	740	9.53305	0.376782	XP_004933406.1	100000	FBgn0027553	NOP	NELF-B	CG32721	14.3157	10.292	no
BMgn001926	BGIBMGA001926	OK	45.5165	23.5299	yes	farnesyl diphosphate synthase	3170	11.6152	0.304307	1991	10.9354	0.19118	BAF62113.1	99766	FBgn0025373	NOP	Fpps	CG12389	161.838	44.448	yes
BMgn001928	BGIBMGA001928	OK	117.341	95.7853	no	GTP-binding protein RAB2 isoform X1	7693	12.9054	0.951397	6200	12.5973	0.766799	XP_012551934.1	100000	FBgn0014009	NOP	Rab2	CG3269	96.3554	48.1532	yes
BMgn001929	BGIBMGA001929	OK	124.594	223.26	yes	peroxisomal multifunctional enzyme type 2	7289	12.8304	0.53185	13158	13.6686	0.960112	XP_004933409.1	100000	FBgn0030731	NOP	CG3415	CG3415	110.437	28.8274	yes
BMgn001931	BGIBMGA001931	OK	39.3751	35.6667	no	membralin	4428	12.1113	0.042719	3988	11.9551	0.0384774	XP_004933410.1	100000	FBgn0034071	NOP	CG8405	CG8405	50.8485	27.7675	yes
BMgn001934	BGIBMGA001935	OK	11.7882	33.6366	yes	dystroglycan isoform X3	7827	12.9277	0.143339	13905	13.7618	0.254644	XP_004933416.1	100000	FBgn0034072	NOP	Dg	CG18250	102.493	111.291	no
BMgn001936	BGIBMGA001936	OK	15.8129	10.7054	yes	angiogenic factor with G patch and FHA domains 1 isoform X1	1313	10.3577	0.139716	936	9.87113	0.0995745	XP_004933483.1	100000	FBgn0034002	NOP	CG8079	CG8079	13.7884	11.9664	no
BMgn001937	BGIBMGA001937	OK	4.45738	58.9002	yes	follistatin-A	141	7.13466	0.0190399	1834	10.8371	0.24824	XP_012552003.1	96309	FBgn0259878	NOP	Fs	CG33466	4.16948	3.12581	no
BMgn001938	BGIBMGA001938	OK	7.73031	5.18482	yes	protein arginine N-methyltransferase 6	822	9.68025	0.196806	569	9.15419	0.136367	XP_012552001.1	100000	FBgn0032329	NOP	Art8	CG16840	17.4575	8.92515	no
BMgn001940	BGIBMGA001940	OK	41.6602	25.5993	no	tRNA selenocysteine 1-associated protein 1 isoform X1	2101	11.0374	0.633786	1314	10.361	0.396481	XP_012551933.1	100000	FBgn0031607	delay	CG15440	CG15440	23.1707	44.3131	yes
BMgn001942	BGIBMGA001942														FBgn0034566	NOP	CG9313	CG11136	0.0416125	0.150124	no
BMgn001943	BGIBMGA001943	OK	215.663	143.05	yes	ATPase ASNA1 homolog	8658	13.0794	2.58999	5760	12.4922	1.7231	XP_004933424.1	100000	FBgn0033191	NOP	CG1598	CG1598	49.4351	49.3311	no
BMgn001944	BGIBMGA001944	OK	13.4058	11.0158	no	uncharacterized protein LOC101735983	1610	10.6498	0.0739958	1347	10.3957	0.0618929	XP_021208422.1	100000	FBgn0034958	NOP	CG3907	CG3907	77.3212	51.8508	yes
BMgn001945	BGIBMGA001945	OK	23.9921	15.6662	yes	protein twisted gastrulation	3178	11.6299	0.264129	2362	11.2018	0.196282	XP_004933428.1	100000	FBgn0000394	delay	cv	CG12410	23.5239	11.1186	yes
BMgn001945	BGIBMGA001945	OK	23.9921	15.6662	yes	protein twisted gastrulation	3178	11.6299	0.264129	2362	11.2018	0.196282	XP_004933428.1	100000	FBgn0003865	NOP	tsg	CG1502	0	0	no
BMgn001945	BGIBMGA001945														FBgn0261952	NOP	CG11582	CG11582	0	0	no
BMgn001946	BGIBMGA006767	OK	0.501962	12.7813	no	hepatocyte nuclear factor 4 isoform a	1943	10.9225	0.0235767	3543	11.7854	0.0429954	NP_001037474.1	89450	FBgn0000546	major delay	EcR	CG1765	80.0846	50.359	yes
BMgn001949	BGIBMGA001949	OK	9.29862	20.5109	yes	retinoblastoma-like protein 2	1381	10.4316	0.116619	3174	11.6303	0.268029	XP_004933432.1	100000	FBgn0015799	NOP	Rbf	CG7413	30.7436	48.9699	yes
BMgn001949	BGIBMGA001949	OK	9.29862	20.5109	yes	retinoblastoma-like protein 2	1381	10.4316	0.116619	3174	11.6303	0.268029	XP_004933432.1	100000	FBgn0038390	NOP	Rbf2	CG5083	2.92233	6.02376	no
BMgn001950	BGIBMGA001950	OK	55.3579	55.2122	no	polyadenylate binding protein 2	3387	11.7172	0.494935	3414	11.7327	0.498782	NP_001037644.1	100000	FBgn0005648	major delay	Pabp2	CG2163	104.002	167.302	no
BMgn001951	BGIBMGA001951	OK	20.1746	21.3307	no	uncharacterized protein LOC101737130	966	9.9155	0.109115	1045	10.0299	0.118041	XP_012552031.1	100000	FBgn0027609	NOP	morgue	CG15437	12.2433	43.8617	yes
BMgn001953	BGIBMGA001954	OK	92.1791	65.3586	yes	heterogeneous nuclear ribonucleoprotein K	6980	12.7371	0.188446	4565	12.149	0.123243	XP_004933438.1	100000	FBgn0267791		bl		114.123	314.572	yes
BMgn001955	BGIBMGA001955	OK	1.83642	1.4087	no	methyltransferase-like protein 4	430	8.74863	0.0877909	287	8.16099	0.0586634	XP_004933442.2	100000	FBgn0015351	NOP	CG14683	CG14906	49.7622	91.5344	yes
BMgn001956	BGIBMGA001956	OK	20.519	24.1058	no	uncharacterized protein LOC101746598	2842	11.471	0.169449	3399	11.7303	0.202655	XP_004933495.2	100000	FBgn0261786	NOP	CG5360	CG5360	6.73587	21.389	yes
BMgn001957	BGIBMGA001957	OK	5.48613	6.05374	no	uncharacterized protein LOC101738636	765	9.57867	0.0583836	818	9.67638	0.0624539	XP_012551994.1	100000	FBgn0041582	L2, L3 arrest	TAMO	CG4057	11.4049	18.0744	yes
BMgn001960	BGIBMGA001960	OK	39.7796	16.0764	yes	probable Ufm1-specific protease 1	1262	10.2934	0.640765	498	8.96192	0.252751	XP_021208437.1	100000	FBgn0050157	NOP	CG30157	CG30157	36.5901	10.243	yes
BMgn001961	BGIBMGA001962	NOTEST	0	0.0550922	no	receptor-type tyrosine-protein phosphatase kappa isoform X1	11	3.6201	0.00214646	6	2.72331	0.00107323	XP_012552026.1	91667	FBgn0267486
BMgn001962	BGIBMGA001962	NOTEST	0.123305	0.0435431	no	Receptor tyrosine phosphatase kappa-like	38	5.21696	0.00311888	14	3.87157	0.00113163	XP_012552027.1	99.091	FBgn0267486
BMgn001963	BGIBMGA001963	OK	0.0658718	0.394242	no	esterase E4-like	3	1.96896	0.0010745	17	4.16844	0.00608883	XP_004933503.1	100000	FBgn0033943	NOP	CG12869	CG12869	0.114249	0.281347	no
BMgn001964	BGIBMGA001964	NOTEST	0.00480811	0.0282222	no	esterase E4-like	1	0.666667	0.000294985	2	1.63563	0.00103245	XP_004933450.1	100000	FBgn0033943	NOP	CG12869	CG12869	0.114249	0.281347	no
BMgn001965	BGIBMGA001965	NOTEST	0	0	no	aldehyde dehydrogenase family 3 member B1-like	2681	11.3858	0.366302	1931	10.9131	0.263798	XP_004933504.2	97309	FBgn0010548	NOP	Aldh-III	CG11140	94.9988	85.7426	no
BMgn001966	BGIBMGA001966	OK	162.596	166.092	no	Ras-like GTP-binding protein Rho1/RhoA	13854	13.7569	8.66938	13066	13.6728	8.17668	NP_001299177.1	100000	FBgn0010548	NOP	Aldh-III	CG11140	94.9988	85.7426	no
BMgn001967	BGIBMGA001967	OK	8.382	7.93077	no	PX domain-containing protein kinase-like protein	451	8.81653	0.0481842	450	8.81788	0.0481485	XP_004933505.2	100000	FBgn0033244	NOP	CG8726	CG8726	20.2526	58.1355	yes
BMgn001969	BGIBMGA001969														FBgn0086408	NOP	stl	CG3622	0.205672	5.1312	yes
BMgn001972	BGIBMGA001972	OK	0.460718	0.504407	no	lipid phosphate phosphohydrolase 2-like isoform X1	17	4.14348	0.00553427	14	3.93578	0.00457642	XP_021208483.1	100000	FBgn0037165	NOP	CG11437	CG11437	0.198123	0	no
BMgn001973	BGIBMGA001973	OK	3.19538	4.07625	no	putative phosphatidate phosphatase	202	7.66059	0.0379612	219	7.77697	0.0410256	XP_004933512.1	100000	FBgn0037165	NOP	CG11437	CG11437	0.198123	0	no
BMgn001977	BGIBMGA001977	NOTEST	0	0	no	sodium/potassium/calcium exchanger Nckx30C-like	0	0	NA	0	0	NA	XP_021208447.1	97107	FBgn0028704	NOP	Nckx30C	CG18660	0.445083	13.8489	yes
BMgn001979	BGIBMGA001979	OK	0.943535	0.764837	no	uncharacterized protein LOC101741742	148	7.21724	0.0118523	161	7.3247	0.0128667	XP_012552033.1	100000	FBgn0030887	NOP	CG6867	CG6867	0.424342	12.6731	yes
BMgn001982	BGIBMGA001982	OK	27.2484	26.6196	no	peptide-N(4)-(N-acetyl-beta-glucosaminyl)asparagine amidase	3617	11.8207	0.284669	3646	11.8258	0.286951	XP_021208503.1	99781	FBgn0033050	NOP	CG7865	CG7865
BMgn001983	BGIBMGA001983	OK	342.754	5.49331	yes	chymotrypsin inhibitor CI-8A, partial	13456	13.6787	2.27908	204	7.67903	0.0345528	AAK52495.1	99494	FBgn0024293	NOP	Spn43Ab	CG1865	3.84257	2.10001	no
BMgn001983	BGIBMGA001983	OK	342.754	5.49331	yes	chymotrypsin inhibitor CI-8A, partial	13456	13.6787	2.27908	204	7.67903	0.0345528	AAK52495.1	99494	FBgn0002930	NOP	nec	CG1857	1.4876	1.859	no
BMgn001983	BGIBMGA001983														FBgn0024294	NOP	Spn43Aa	CG12172	743.941	121.891	yes
BMgn001983	BGIBMGA001983														FBgn0044011	NOP	SPN43AD	CG1859	3.84257	2.10001	no
BMgn001983	BGIBMGA001983														FBgn0028988	NOP	CG9456	CG9456	8.15953	1.84025	yes
BMgn001983	BGIBMGA001983														FBgn0033115	minor delay	CG9460	CG9460	0.621252	0.467617	no
BMgn001983	BGIBMGA001983														FBgn0033574	NOP	CG7722	CG7722	1.97984	0.046641	no
BMgn001983	BGIBMGA001983														FBgn0032178	NOP	CG4804	CG4804	0.995728	0	yes
BMgn001983	BGIBMGA001983														FBgn0051902	NOP	CG31902	CG31902	0.042641	0	no
BMgn001983	BGIBMGA001983														FBgn0053121	NOP	CG33121	CG33121	0.0175035	0	no
BMgn001983	BGIBMGA001983														FBgn0083141	NOP	CG6717	CG6717	0.0134493	0	no
BMgn001983	BGIBMGA001983														FBgn0034195	NOP	CG10956	CG10956	0	0	no
BMgn001983	BGIBMGA001983														FBgn0028987	NOP	CG8137	CG8137	0	0	no
BMgn001983	BGIBMGA001983														FBgn0028986	NOP	CG9334	CG9334	0	0	no
BMgn001983	BGIBMGA001983														FBgn0033113	NOP	CG9455	CG9455
BMgn001984	BGIBMGA001984	OK	19.7544	18.7449	no	putative deoxyribonuclease TATDN1	1022	9.9987	0.154782	849	9.73051	0.128489	XP_021208413.1	100000	FBgn0033117	NOP	CG3358	CG3358	19.5282	20.0979	no
BMgn001985	BGIBMGA001985	OK	0.333982	3.55838	yes	protein fem-1 homolog B isoform X5	321	8.32835	0.0147892	711	9.47169	0.0327421	XP_012552020.1	99547	FBgn0034542	NOP	Fem-1	CG11110	26.3292	17.7549	yes
BMgn001988	BGIBMGA001988	OK	2.87198	1.33219	no	transient receptor potential cation channel trpm isoform X2	822	9.66482	0.0170237	557	9.12304	0.0115471	XP_012551961.1	98615	FBgn0265194
BMgn001991	BGIBMGA001991	HIDATA	0	0	no	ribosomal protein L36	56246	15.7776	15.9337	53472	15.705	15.1478	NP_001037245.1	100000	FBgn0002579	L2 arrest	RpL36	CG7622	2906.95	3156.41	no
BMgn001996	BGIBMGA001996	OK	0.504149	0.010077	no	nervous wreck	79	6.3025	0.00425616	26	4.6464	0.0014067	NP_001233136.1	96925	FBgn0263456	NOP	nwk	CG4684	0.417299	25.9982	yes
BMgn001998	BGIBMGA001998	OK	12.309	11.4839	no	protein GPR107	699	9.45041	0.0597947	666	9.37903	0.0570003	XP_004932890.1	100000	FBgn0030109	NOP	CG12121	CG12121	80.8287	37.4821	yes
BMgn001999	BGIBMGA001999	OK	2.19133	0.152305	no	ras-related and estrogen-regulated growth inhibitor	220	7.7328	0.0411901	10	3.36425	0.00187512	XP_004932847.1	98895	FBgn0035711	NOP	CG8519	CG8519	2.19665	0.492517	no
BMgn002000	BGIBMGA002000	NOTEST	0.0190155	0.00259964	no	nuclear receptor subfamily 2 group E member 1-like	2	1.72331	0.000432419	1	0.666667	0.000123548	XP_004932846.1	100000	FBgn0003720	NOP	tll	CG1378	0.134948	36.6448	yes
BMgn002002	BGIBMGA002002	OK	10.6027	4.018	yes	calcium-binding mitochondrial carrier protein SCaMC-2 isoform X1	1304	10.3157	0.155405	376	8.55386	0.0447702	XP_021207989.1	100000	FBgn0052103	NOP	CG32103	CG32103	42.3657	30.3267	yes
BMgn002004	BGIBMGA002004	HIDATA	0	192.442	no	ATP-binding cassette sub-family F member 2	31005	14.9132	2.72568	26275	14.6803	2.30986	XP_012551415.1	100000	FBgn0030672	L1, L2, L3 arrest	CG9281	CG9281	74.6632	114.493	yes
BMgn002007	BGIBMGA002008	OK	18.3826	16.79	no	protein phosphatase 1 regulatory subunit 12C isoform X9	5339	12.3804	0.0596986	4825	12.2362	0.0539583	XP_004932838.1	100000	FBgn0005536	NOP	Mbs	CG32156	34.7773	63.8274	yes
BMgn002010	BGIBMGA002010	OK	2.03938	2.03074	no	PQ-loop repeat-containing protein 3	284	8.15193	0.0344563	232	7.86072	0.028074	XP_012551521.1	93382	FBgn0035517	NOP	CG1265	CG1265	21.525	3.57184	yes
BMgn002012	BGIBMGA002012														FBgn0026252	NOP	MSK	CG7935	83.2211	156.71	yes
BMgn002013	BGIBMGA002013	OK	78.1083	58.4516	no	importin-7 isoform X2	9885	13.2658	0.925184	7403	12.8537	0.692874	XP_004932830.1	100000	FBgn0026252	NOP	MSK	CG7935	83.2211	156.71	yes
BMgn002014	BGIBMGA002014	OK	6.6897	9.6288	no	serine/threonine-protein kinase PRP4 homolog	870	9.76545	0.104754	944	9.88134	0.113708	XP_004932826.1	100000	FBgn0027587	L3 arrest	CG7028	CG7028	16.9586	37.8122	yes
BMgn002015	BGIBMGA002015	OK	26.9416	13.2103	no	succinate dehydrogenase assembly factor 3, mitochondrial	483	8.89751	0.114943	257	8.00891	0.061197	XP_004932824.1	100000	FBgn0038437	NOP	CG14898	CG14898	16.7522	13.2707	no
BMgn002016	BGIBMGA002016	OK	12.7296	15.0678	no	uncharacterized protein CG1161-like	407	8.67295	0.0399464	505	8.98392	0.0495571	XP_004932822.1	100000	FBgn0037313	NOP	CG1161	CG1161	213.931	58.4259	yes
BMgn002017	BGIBMGA002017	NOTEST	0	0	no	abnormal chemosensory jump 6, splice form A, partial	0	0	NA	0	0	NA	BAL15791.1	100000	FBgn0000028	NOP	acj6	CG9151	0.0519842	14.6397	yes
BMgn002018	BGIBMGA002018	OK	3.15225	4.14632	no	laminin subunit alpha	2127	11.0531	0.0360521	2840	11.4665	0.0481429	XP_012551456.1	99673	FBgn0002526	P lethal	LanA	CG10236	120.485	19.2359	yes
BMgn002019	BGIBMGA002019	OK	4.35409	5.01009	no	deformed epidermal autoregulatory factor 1 isoform X2	353	8.46451	0.0594276	348	8.44037	0.058642	XP_004932869.1	100000	FBgn0013799	NOP	Deaf1	CG8567	19.9811	111.452	yes
BMgn002020	BGIBMGA002020	OK	2.61369	6.17141	yes	pyruvate dehydrogenase phosphatase regulatory subunit, mitochondrial isoform X1	251	7.96734	0.018075	407	8.67246	0.029294	XP_004932811.1	100000	FBgn0029706	NOP	CG3626	CG3626	21.2627	12.6021	yes
BMgn002021	BGIBMGA002021	OK	0.544774	4.73869	yes	CUB and sushi domain-containing protein 3 isoform X1	155	7.27721	0.00312799	829	9.69304	0.016759	XP_004932809.1	100000	FBgn0030617	NOP	CG9095	CG9095	85.094	3.4708	yes
BMgn002021	BGIBMGA002138	OK	0.544774	4.73869	yes	CUB and sushi domain-containing protein 3 isoform X1	155	7.27721	0.00312799	829	9.69304	0.016759	XP_004932809.1	100000	FBgn0001083	NOP	fw	CG1500	3.45657	3.3499	no
BMgn002023	BGIBMGA002023	OK	6.6148	0.271195	yes	glucose transporter type 1-like	323	8.32446	0.0201427	81	6.35469	0.0050773	XP_021207980.1	98947	FBgn0264574	NOP	Glut1	CG1086	48.9222	24.398	yes
BMgn002024	BGIBMGA002024	OK	44.5056	55.6239	no	plexin domain-containing protein 2 isoform X2	3405	11.7311	0.185936	4049	11.9827	0.221124	XP_012551510.1	100000	FBgn0028331	NOP	l(1)G0289	CG2221	181.758	105.81	yes
BMgn002026	BGIBMGA002026	OK	8.74929	20.858	yes	uncharacterized protein LOC101745111 isoform X1	1655	10.6908	0.0643393	3894	11.9258	0.151382	XP_012551512.1	100000	FBgn0263108	NOP	BtbVII	CG43365	20.7144	51.7599	yes
BMgn002029	BGIBMGA002029	OK	10.9184	16.3062	yes	GJ11541	515	9.0107	0.520202	696	9.43449	0.70303	XP_012551528.1	100000	FBgn0037019	NOP	CG3947	CG3947	26.1729	8.09141	no
BMgn002030	BGIBMGA002030	OK	4.56781	8.01828	no	ADP-ribosylation factor GTPase-activating protein 1-like isoform X1	104	6.71639	0.0121332	161	7.31845	0.0187619	XP_004932864.1	95000	FBgn0020655	NOP	CG4237	CG4237	30.2337	31.5013	no
BMgn002032	BGIBMGA002032	NOTEST	0.112832	0.0708238	no	mitogen-activated protein kinase kinase kinase 12-like	7	2.88129	0.000959785	5	2.52832	0.000719839	XP_012551431.1	100000	FBgn0036896	NOP	wnd	CG8789	10.3737	39.576	yes
BMgn002039	BGIBMGA002039	OK	11.0377	10.0408	no	gamma-soluble NSF attachment protein-like	513	9.00262	0.0217896	471	8.88036	0.0200187	XP_004932796.1	100000	FBgn0028552	NOP	CG3988	CG3988	29.2421	14.4009	yes
BMgn002039	BGIBMGA002039	OK	11.0377	10.0408	no	gamma-soluble NSF attachment protein-like	513	9.00262	0.0217896	471	8.88036	0.0200187	XP_004932796.1	100000	FBgn0266721
BMgn002044	BGIBMGA002044														FBgn0033158	NOP	CG12164	CG12164	0.0132033	0.278797	no
BMgn002045	BGIBMGA002045	NOTEST	0	0.0162413	no	alpha-1,3-mannosyl-glycoprotein 4-beta-N-acetylglucosaminyltransferase B-like	3	1.72331	0.000230581	5	2.52832	0.000432339	XP_021208030.1	94444	FBgn0036446	NOP	CG9384	CG9384	31.5636	15.3071	yes
BMgn002045	BGIBMGA002045	NOTEST	0	0.0162413	no	alpha-1,3-mannosyl-glycoprotein 4-beta-N-acetylglucosaminyltransferase B-like	3	1.72331	0.000230581	5	2.52832	0.000432339	XP_021208030.1	94444	FBgn0036447	NOP	CG17173	CG17173	0.0584261	0.180432	no
BMgn002047	BGIBMGA002047	OK	1.13405	12.6258	yes	Krueppel-like factor 6	20	4.3782	0.00479731	226	7.81531	0.0542096	XP_004932855.1	100000	FBgn0040765	NOP	luna	CG33473	4.98761	11.7824	yes
BMgn002053	BGIBMGA002053	OK	2.96735	7.31192	yes	UDP-sugar transporter UST74c	116	6.87024	0.117153	274	8.10073	0.276267	XP_004932852.1	100000	FBgn0042641	L3 arrest	FRC	CG3874	52.7456	49.943	no
BMgn002061	BGIBMGA012323	NOTEST	0.0234246	0.0764071	no	protein DDI1 homolog	1	0.666667	0.0010101	2	1.52832	0.0030303	NP_001040314.1	26168	FBgn0030753	NOP	CG4420	CG4420	50.41	65.2922	yes
BMgn002066	BGIBMGA002066	HIDATA	18.4195	0	no	Adenylate cyclase type 5-like	1527	10.5745	0.245315	23661	14.5051	3.80035	XP_021207984.1	99905	FBgn0263131	NOP	CG43373	CG43373
BMgn002067	BGIBMGA002067														FBgn0035989	minor delay	CG3967	CG3967	15.6786	47.8544	yes
BMgn002067	BGIBMGA002067														FBgn0031082	NOP	CG17003	CG17003	0	0	no
BMgn002069	BGIBMGA002069														FBgn0000017	NOP	Abl	CG4032	21.4487	60.0833	yes
BMgn002070	BGIBMGA002069	OK	11.3734	18.1662	yes	tyrosine-protein kinase Abl isoform X1	1477	10.5284	0.148565	2294	11.1633	0.230658	XP_012551485.1	100000	FBgn0000017	NOP	Abl	CG4032	21.4487	60.0833	yes
BMgn002071	BGIBMGA002071	OK	11.8811	4.16639	yes	5-formyltetrahydrofolate cyclo-ligase	372	8.50287	0.0582772	196	7.6128	0.0307299	XP_004932772.1	100000	FBgn0085453	NOP	CG34424	CG34424	53.6832	68.3664	no
BMgn002073	BGIBMGA002074	NOTEST	0.13988	0.192764	no	anion exchange protein 3 isoform X1	103	6.59332	0.0072699	41	5.39037	0.00289385	XP_004932775.1	100000	FBgn0036043	NOP	CG8177	CG8177	17.0187	11.0924	yes
BMgn002076	BGIBMGA002076	OK	0.392546	0.0299285	yes	SET and MYND domain-containing protein 4 isoform X1	40	5.2878	0.0018927	12	3.72331	0.000578758	XP_004932779.1	100000	FBgn0036282		Smyd4		0.584951	0.115409	no
BMgn002077	BGIBMGA002077	OK	3.3191	1.54841	no	tan protein	232	7.86308	0.0112556	98	6.6094	0.00475451	NP_001170882.1	100000	FBgn0086367	NOP	t	CG12120	5.44826	0.118237	yes
BMgn002078	BGIBMGA002078	OK	27.9328	28.028	no	haloacid dehalogenase	1324	10.3704	0.850139	1319	10.3662	0.847142	NP_001040400.1	99588	FBgn0016715	NOP	Reg-2	CG3200	5.94143	4.68246	no
BMgn002078	BGIBMGA002078	OK	27.9328	28.028	no	haloacid dehalogenase	1324	10.3704	0.850139	1319	10.3662	0.847142	NP_001040400.1	99588	FBgn0029712	NOP	CG15912	CG15912	4.42941	2.79685	no
BMgn002079	BGIBMGA002079	OK	5.44303	6.36925	no	ephrin type-B receptor 1-B	1133	10.1458	0.255428	1160	10.1799	0.261438	XP_021207962.1	100000	FBgn0025936	NOP	Eph	CG1511	95.7535	52.9348	yes
BMgn002081	BGIBMGA002582	NOTEST	0.00562505	0.0241708	no	mitochondrial-processing peptidase subunit beta-like	0	0	0	2	1.38998	0.000837942	XP_012551174.1	44009	FBgn0038271	L1, L2 arrest	CG3731	CG3731	172.007	318.437	yes
BMgn002082	BGIBMGA002082					actin-52-like									FBgn0000047	delay	CG5151	CG5178	16.9512	98.0694	yes
BMgn002084	BGIBMGA009581	NOTEST	0.103395	0.353787	no	Vp80	1	0.861654	0.00245098	4	1.77398	0.00898693	NP_001166623.2	37500	FBgn0019949	L3 arrest	Cdk9	CG5179	25.1429	29.5701	no
BMgn002085	BGIBMGA002085	NOTEST	0	0.0279672	no	cytochrome P450, partial	93	6.54218	0.00810669	103	6.66796	0.00900744	BAM73851.1	100000	FBgn0001992	NOP	Cyp303a1	CG4163	15.3592	0.873541	yes
BMgn002090	BGIBMGA002090	OK	0.436344	2.00804	no	FI01015p	30	4.95273	0.0153121	111	6.79044	0.0560323	XP_021208002.1	100000	FBgn0013469	NOP	klu	CG12296	1.02995	16.2601	yes
BMgn002091	BGIBMGA002091	OK	14.1245	24.0735	no	transcriptional repressor CTCF	4201	12.0325	0.281716	7545	12.8658	0.50598	XP_004932797.1	99682	FBgn0035769	NOP	CTCF	CG8591	13.6971	40.0998	yes
BMgn002092	BGIBMGA002092														FBgn0035449	NOP	CG14971	CG14971	20.1334	9.46942	yes
BMgn002093	BGIBMGA002093	OK	3.10028	5.6212	yes	solute carrier family 35 member C2	112	6.80832	0.032739	229	7.84322	0.0669395	XP_012551530.1	100000	FBgn0035449	NOP	CG14971	CG14971	20.1334	9.46942	yes
BMgn002094	BGIBMGA009405	NOTEST	0	0.016205	no	myosin light chain kinase, smooth muscle-like	7	2.8629	0.000558862	3	1.70976	0.000279431	XP_004925417.1	31102	FBgn0259678	NOP	CG42347	CG42347	3.41376	1.46969	yes
BMgn002096	BGIBMGA002096	OK	5.27935	9.7195	yes	protein tyrosine phosphatase isoform X2	370	8.52282	0.0434103	828	9.68566	0.0970578	XP_021207943.1	100000	FBgn0267487		Ptp61F		27.6219	113.183	yes
BMgn002098	BGIBMGA002098														FBgn0036004	NOP	Jarid2	CG3654	12.835	30.8819	yes
BMgn002099	BGIBMGA002099	OK	30.6133	20.9981	no	quinone oxidoreductase isoform X1	2102	11.0371	0.320816	1425	10.4305	0.217473	XP_012551533.1	100000	FBgn0033188	NOP	CG1600	CG1600	92.1531	93.9377	no
BMgn002101	BGIBMGA002101	OK	25.6592	24.3753	no	biogenesis of lysosome-related organelles complex 1 subunit 2	2947	11.5226	0.703934	2813	11.458	0.671922	NP_001164468.1	100000	FBgn0036118	NOP	CG14145	CG14145	25.3347	14.134	yes
BMgn002105	BGIBMGA002105	OK	5.51563	8.89792	yes	protein RCC2 homolog	2549	11.309	0.130537	3743	11.8697	0.191683	XP_012551520.1	100000	FBgn0031769	NOP	CG9135	CG9135	50.07	237.102	yes
BMgn002106	BGIBMGA002106														FBgn0053208	NOP	Mical	CG33208	30.5781	89.1241	yes
BMgn002111	BGIBMGA002111	NOTEST	0	0	no	enkurin	4	2.04309	0.000401694	2	1.33333	0.000219106	XP_004932813.1	100000	FBgn0062517		CG16984		1.63872	2.27814	no
BMgn002112	BGIBMGA002112	NOTEST	0	0	no	Uncharacterized protein	19	4.3138	0.0129428	28	4.77786	0.0188465	XP_012547093.1	96970	FBgn0037060	NOP	CG10508	CG10508	1.45234	96.4343	yes
BMgn002113	BGIBMGA002113	OK	0.385456	0.706968	no	uncharacterized protein LOC101742856 isoform X2	113	6.80735	0.00797753	182	7.5151	0.0129104	XP_012551455.1	100000	FBgn0037060	NOP	CG10508	CG10508	1.45234	96.4343	yes
BMgn002114	BGIBMGA002114	OK	6.19184	12.2275	yes	laminin subunit gamma-1	1309	10.3545	0.0414109	2628	11.3558	0.0831698	XP_004932814.1	100000	FBgn0267348		LanB2		106.658	50.3918	yes
BMgn002115	BGIBMGA002115	OK	15.0698	15.8143	no	uncharacterized protein CG1161-like isoform X2	689	9.42978	0.282261	694	9.43654	0.28431	XP_004932821.1	100000	FBgn0037313	NOP	CG1161	CG1161	213.931	58.4259	yes
BMgn002116	BGIBMGA002116	OK	2.51054	7.56249	yes	roquin-1 isoform X3	422	8.72155	0.0157928	1070	10.0602	0.0400624	XP_021207967.1	100000	FBgn0036621	NOP	roq	CG16807	33.3765	18.4971	yes
BMgn002120	BGIBMGA002120	NOTEST	0	0.114246	no	calpain-11	0	0.333333	0.00138313	0	0.333333	0.00138313	XP_021202200.1	25.072	FBgn0260450	NOP	CalpC	CG3692	15.6379	10.0526	no
BMgn002121	BGIBMGA002121	OK	27.7406	76.2508	yes	uncharacterized protein LOC101736593	1074	10.0597	2.14438	2731	11.4069	5.4511	XP_004932828.1	100000	FBgn0027547	NOP	CG1927	CG1927	74.1373	17.301	yes
BMgn002123	BGIBMGA002123	OK	5.21277	4.7058	no	type I inositol 3,4-bisphosphate 4-phosphatase-like	461	8.85264	0.0571098	431	8.75257	0.0533548	XP_021207970.1	100000	FBgn0259166	NOP	CG42271	CG42271	13.2534	19.215	yes
BMgn002127	BGIBMGA013872	NOTEST	0.0422634	0.0672376	no	apterous	94	6.56547	0.00327819	110	6.79808	0.00383421	NP_001269150.1	100000	FBgn0003896	NOP	tup	CG10619	10.3067	22.2988	yes
BMgn002129	BGIBMGA002129	NOTEST	0.0443467	0	no	fer-1-like protein 6	5	2.39989	0.000580576	0	0	0	XP_021208047.1	97436	FBgn0266757		mfr		0	0	no
BMgn002131	BGIBMGA002131	NOTEST	0.0158117	0.0574417	no	transient receptor potential cation channel subfamily A member 1 isoform X1	48	5.60858	0.00202668	78	6.26902	0.00329336	XP_021207949.1	95645	FBgn0035934	major delay	TrpA1	CG5751	3.88172	0.623724	yes
BMgn002132	BGIBMGA002132	NOTEST	0	0	no	uncharacterized protein LOC101744434	0	0	NA	0	0	NA	XP_012551440.1	100000	FBgn0035928	L3 arrest	CG13310	CG13310	0	0	no
BMgn002133	BGIBMGA002133	NOTEST	0	0	no	uncharacterized protein LOC101744434	6	2.74294	0.000711238	12	3.60245	0.00138296	XP_012551440.1	100000	FBgn0035928	L3 arrest	CG13310	CG13310	0	0	no
BMgn002134	BGIBMGA000439	NOTEST	0	0	no	MEC-2	5	2.60245	0.000684375	9	3.25163	0.00111211	XP_004932882.1	100	FBgn0030992	NOP	CG33253	CG33253	0.387223	0.294228	no
BMgn002134	BGIBMGA002134	NOTEST	0	0	no	MEC-2	5	2.60245	0.000684375	9	3.25163	0.00111211	XP_004932882.1	100	FBgn0260657	NOP	CG42540	CG42540	2.57043	18.6254	yes
BMgn002135	BGIBMGA002135	OK	11.104	3.34781	yes	LETM1 domain-containing protein 1	647	9.32744	0.149665	212	7.73024	0.0489629	XP_004932835.1	100000	FBgn0017429	NOP	CG5989	CG5989	17.0569	14.748	no
BMgn002138	BGIBMGA002138	OK	2.00263	1.86793	no	sushi, von Willebrand factor type A, EGF and pentraxin domain-containing protein 1	996	9.95386	0.00832999	964	9.90364	0.00805957	XP_004932837.1	100000	FBgn0001083	NOP	fw	CG1500	3.45657	3.3499	no
BMgn002139	BGIBMGA002139														FBgn0024806	NOP	Dip2	CG7020	44.5805	35.4538	no
BMgn002142	BGIBMGA002142	OK	3.6775	4.83462	no	arf-GAP with Rho-GAP domain, ANK repeat and PH domain-containing protein 2	184	7.53364	0.0345258	201	7.65577	0.0375851	XP_004932886.2	100000	FBgn0030808	NOP	RhoGAP15B	CG4937	15.5319	8.34028	yes
BMgn002145	BGIBMGA000448	NOTEST	0.0409819	0	no	Uncharacterized protein	0	0.333333	0.000723066	0	0	0	XP_004931973.1	33333	FBgn0039113	NOP	CG10217	CG10217	70.1775	16.5203	yes
BMgn002148	BGIBMGA002148	NOTEST	0.0674162	0.0342671	no	dynein heavy chain 5, axonemal	82	6.35094	0.00307277	63	5.99697	0.00237328	XP_004932841.1	100000	FBgn0037726	NOP	CG9492	CG9492	0.0117483	0.019323	no
BMgn002149	BGIBMGA002149	OK	16.4034	21.8199	no	abhydrolase domain-containing protein 16A isoform X2	1834	10.8406	0.222316	2574	11.3266	0.311962	XP_021208034.1	100000	FBgn0052649	L2, L3 arrest	CG32649	CG32649	9.00164	7.02743	no
BMgn002151	BGIBMGA002151	OK	13.2699	17.8173	no	peptidylprolyl isomerase	836	9.69753	0.135068	992	9.95167	0.160336	NP_001040520.1	99415	FBgn0035141	delay	Cypl	CG13892	23.5201	67.7392	yes
BMgn002152	BGIBMGA002152	OK	17.6123	12.8023	yes	nuclear pore complex protein Nup153-like	3258	11.67	0.655732	2521	11.2998	0.507413	XP_012551503.1	100000	FBgn0061200	NOP	Nup153	CG4453	25.8496	48.096	yes
BMgn002153	BGIBMGA002156	OK	0.42995	0.225326	no	Transcription factor BCFI	257	8.00424	0.00588002	295	8.20837	0.0067407	XP_021202177.1	51.852	FBgn0003507	NOP	srp	CG3992	10.9779	9.57923	no
BMgn002159	BGIBMGA002159	OK	0.227963	0.854298	yes	GATA-binding factor A-like isoform X3	11	3.47402	0.00097555	31	4.97716	0.00286568	XP_021202526.1	100000	FBgn0003117	NOP	pnr	CG3978	6.11703	3.95685	yes
BMgn002161	BGIBMGA002161	OK	10.6536	23.7103	yes	cullin-2	1113	10.1148	0.171947	1912	10.9015	0.295472	XP_021202524.1	100000	FBgn0032956	minor delay	CG1512	CG1512	59.1654	26.287	yes
BMgn002162	BGIBMGA002162	NOTEST	0.0194453	0.0481364	no	protocadherin-16	3	2	0.000297295	7	2.9183	0.000660655	XP_021202509.1	100000	FBgn0039294	NOP	Cad96Cb	CG13664	3.13914	1.43648	yes
BMgn002163	BGIBMGA002163	NOTEST	0.0528624	0.109103	no	uncharacterized protein LOC101737575	5	2.64555	0.00156128	7	2.9183	0.0019516	XP_021202521.1	100000	FBgn0038315	NOP	CG14866	CG14866	0.00907033	0	no
BMgn002164	BGIBMGA002164	OK	451.297	444.34	no	Ribosomal protein L35A	11638	13.5061	7.16646	11619	13.5029	7.15476	NP_001037243.1	95.062	FBgn0037328	L1, L2 arrest	RpL35A	CG2099	1377.43	1039.33	yes
BMgn002165	BGIBMGA002167	OK	4.35546	2.30045	yes	uncharacterized protein LOC101737292	770	9.58538	0.0115373	577	9.16825	0.00864549	XP_004924463.1	100000	FBgn0037720	NOP	CG8312	CG8312	14.502	3.80946	yes
BMgn002168	BGIBMGA002168														FBgn0037645	NOP	CG11966	CG11966	0.194591	0.102692	no
BMgn002170	BGIBMGA002170	OK	0.0464767	0.428977	no	uncharacterized protein LOC101739297	38	5.2563	0.00314177	135	7.08045	0.0112603	XP_021202514.1	100000	FBgn0051146	NOP	CG31146	CG31146	5.32861	0.235934	yes
BMgn002173	BGIBMGA002173	NOTEST	0.213404	0.126304	no	neuroligin-4, X-linked-like	20	4.22458	0.00161607	16	4.04758	0.00124517	XP_012544374.1	100000	FBgn0083975	L3 arrest	CG34139	CG34139	0.350883	6.50351	yes
BMgn002180	BGIBMGA002180	OK	0.204343	0.766928	yes	neuroligin-4, Y-linked-like isoform X1	29	4.85511	0.00143743	114	6.83191	0.00573301	XP_012544371.1	100000	FBgn0083975	L3 arrest	CG34139	CG34139	0.350883	6.50351	yes
BMgn002185	BGIBMGA002185	NOTEST	0.00661855	0.00590951	no	neuroligin-1-like	0	0.333333	3.13844e-05	1	0.528321	6.27687e-05	XP_021202515.1	100000	FBgn0083963	NOP	CG34127	CG34127	0.190776	9.73443	yes
BMgn002186	BGIBMGA002186	OK	207.32	474.335	yes	thiol peroxiredoxin isoform X2	5374	12.3747	0.315783	12462	13.6045	0.732283	XP_012544347.1	100000	FBgn0040309	NOP	Jafrac1	CG1633	330.357	182.558	yes
BMgn002186	BGIBMGA002186	OK	207.32	474.335	yes	thiol peroxiredoxin isoform X2	5374	12.3747	0.315783	12462	13.6045	0.732283	XP_012544347.1	100000	FBgn0036490	NOP	CG6888	CG6888	0.1162	0	no
BMgn002187	BGIBMGA002187														FBgn0002962	NOP	nos	CG5637	0.292011	0.0289699	no
BMgn002188	BGIBMGA002188	OK	33.2671	26.4052	no	dnaJ homolog subfamily C member 3	3017	11.542	0.361144	2371	11.211	0.283776	NP_001296552.1	100000	FBgn0037718	NOP	P58IPK	CG8286	200.509	28.0646	yes
BMgn002189	BGIBMGA002189	OK	10.0098	15.5393	yes	zinc finger protein 98-like	1436	10.4821	0.174847	2615	11.3529	0.318435	XP_012544365.1	100000	FBgn0003511	NOP	Sry-beta	CG7938	10.4147	29.7235	yes
BMgn002189	BGIBMGA002189														FBgn0003512	NOP	Sry-delta	CG17958	15.9155	43.1871	yes
BMgn002189	BGIBMGA002189														FBgn0039740	NOP	CG7928	CG7928	9.5309	22.5339	yes
BMgn002189	BGIBMGA002211	OK	10.0098	15.5393	yes	zinc finger protein 98-like	1436	10.4821	0.174847	2615	11.3529	0.318435	XP_012544365.1	100000	FBgn0001149	NOP	GstD1	CG10045	1068.77	141.97	yes
BMgn002189	BGIBMGA002211														FBgn0038020	NOP	GSTD9	CG10091	1068.77	141.97	yes
BMgn002189	BGIBMGA002211														FBgn0010039	NOP	GstD3	CG4381	22.6786	17.0022	no
BMgn002189	BGIBMGA002211														FBgn0010038	NOP	GstD2	CG4181	0.739888	0.722999	no
BMgn002189	BGIBMGA002211														FBgn0010044	NOP	GstD8	CG4421	0.0239383	0.338619	no
BMgn002189	BGIBMGA002211														FBgn0042206	NOP	GstD10	CG18548	3.57335	0.322812	yes
BMgn002189	BGIBMGA002211														FBgn0010040	NOP	GstD4	CG11512	0.325335	0.282525	no
BMgn002189	BGIBMGA002211														FBgn0010043	NOP	GstD7	CG4371	0.453119	0	no
BMgn002189	BGIBMGA002211														FBgn0010041	NOP	GstD5	CG12242	0.20914	0	no
BMgn002189	BGIBMGA002211														FBgn0010042	NOP	GstD6	CG4423	0	0	no
BMgn002190	BGIBMGA002190	OK	26.0161	14.3241	yes	diamine acetyltransferase 2-like	1046	10.0295	0.150482	934	9.865	0.134417	XP_012544366.1	100000	FBgn0038302	NOP	CG4210	CG4210	40.0905	4.67786	yes
BMgn002192	BGIBMGA003267	OK	0	0.44039	no	Histidine-rich jaw structural protein	0	0	0	2	1.3023	0.00813008	XP_004924995.1	43.478	FBgn0263260	NOP	CG12918	CG12918	142.985	20.1529	yes
BMgn002195	BGIBMGA002195	OK	0.349793	0.263353	no	diamine acetyltransferase 2-like	7	2.98859	0.00401387	6	2.63563	0.00310162	XP_004924468.1	100000	FBgn0038302	NOP	CG4210	CG4210	40.0905	4.67786	yes
BMgn002197	BGIBMGA002197	NOTEST	0.0183831	0.0404532	no	uncharacterized protein LOC101740270 isoform X1	3	1.83062	0.000262235	8	2.99243	0.000786705	XP_004924483.1	100000	FBgn0085386	major delay	CG34357	CG34357	0.140876	6.17576	yes
BMgn002203	BGIBMGA002203	OK	61.4852	45.2082	yes	ras-related protein Rab-18	1761	10.781	0.717176	1346	10.3942	0.548405	XP_012546396.1	100000	FBgn0015794	NOP	CG3129	CG3129
BMgn002208	BGIBMGA002208	OK	46.6807	29.1614	yes	uncharacterized protein LOC101736359	1708	10.7331	0.26829	1100	10.1025	0.172768	XP_004926849.1	100000	FBgn0037566	minor delay	mRpL1	CG7494	27.9928	16.7049	yes
BMgn002209	BGIBMGA002209	OK	74.7697	100.785	no	ras-related GTP-binding protein Rab11	8492	13.0511	0.592668	10400	13.3443	0.725778	NP_001037618.1	100000	FBgn0015790	major delay	Rab11	CG5771	245.566	195.62	no
BMgn002214	BGIBMGA002214	OK	6.90992	5.96253	no	WD repeat-containing protein 44	725	9.50126	0.166897	548	9.09725	0.126074	XP_021204105.1	98580	FBgn0083969	NOP	CG34133	CG34133	11.6166	13.5484	no
BMgn002215	BGIBMGA002215	OK	66.9807	47.95	yes	mitochondrial import inner membrane translocase	3734	11.8659	1.43824	2651	11.3696	1.02106	NP_001091841.1	92188	FBgn0031164	NOP	CG1724	CG1724	0.0235353	0	no
BMgn002215	BGIBMGA002215	OK	66.9807	47.95	yes	mitochondrial import inner membrane translocase	3734	11.8659	1.43824	2651	11.3696	1.02106	NP_001091841.1	92188	FBgn0020371	NOP	Tim17b2	CG15257	0	0	no
BMgn002215	BGIBMGA002215	OK	66.9807	47.95	yes	mitochondrial import inner membrane translocase	3734	11.8659	1.43824	2651	11.3696	1.02106	NP_001091841.1	92188	FBgn0263977
BMgn002216	BGIBMGA002216	OK	2.96835	4.50395	no	centromere protein F isoform X2	257	7.99695	0.0160387	421	8.71909	0.0263284	XP_021204095.1	100000	FBgn0038977	NOP	CG5376	CG5376	0.839676	0.18664	no
BMgn002219	BGIBMGA002219	OK	86.4963	67.2982	no	trafficking protein particle complex 1 isoform X1	1556	10.5976	1.997	1208	10.2387	1.55113	XP_021204089.1	100000	FBgn0260860	NOP	Bet5	CG1359	32.253	34.4933	no
BMgn002220	BGIBMGA002220	OK	5.3371	4.93306	no	GRIP and coiled-coil domain-containing protein 2	628	9.29111	0.109312	653	9.35311	0.113722	XP_004926847.1	100000	FBgn0035295	L2P arrest	CG5690	CG5690	7.20065	11.1297	yes
BMgn002222	BGIBMGA002222	OK	1.57644	2.36096	no	Glutathione S-transferase delta (Uncharacterized protein)	0	0	NA	0	0	NA	XP_021205321.1	83333	FBgn0001149	NOP	GstD1	CG10045	1068.77	141.97	yes
BMgn002222	BGIBMGA002222	OK	1.57644	2.36096	no	Glutathione S-transferase delta (Uncharacterized protein)	0	0	NA	0	0	NA	XP_021205321.1	83333	FBgn0010038	NOP	GstD2	CG4181	0.739888	0.722999	no
BMgn002222	BGIBMGA002222														FBgn0038020	NOP	GSTD9	CG10091	1068.77	141.97	yes
BMgn002222	BGIBMGA002222														FBgn0010039	NOP	GstD3	CG4381	22.6786	17.0022	no
BMgn002222	BGIBMGA002222														FBgn0010044	NOP	GstD8	CG4421	0.0239383	0.338619	no
BMgn002222	BGIBMGA002222														FBgn0042206	NOP	GstD10	CG18548	3.57335	0.322812	yes
BMgn002222	BGIBMGA002222														FBgn0010040	NOP	GstD4	CG11512	0.325335	0.282525	no
BMgn002222	BGIBMGA002222														FBgn0010043	NOP	GstD7	CG4371	0.453119	0	no
BMgn002222	BGIBMGA002222														FBgn0010041	NOP	GstD5	CG12242	0.20914	0	no
BMgn002222	BGIBMGA002222														FBgn0010042	NOP	GstD6	CG4423	0	0	no
BMgn002223	BGIBMGA002223	OK	1.50936	6.29634	yes	uncharacterized protein LOC101737909	51	5.64037	0.0150221	192	7.57857	0.0566519	XP_021204096.1	99711	FBgn0051195	NOP	CG31195	CG31195	49.7153	34.4414	no
BMgn002224	BGIBMGA002224	OK	0.712696	3.19026	yes	uncharacterized protein LOC101737909	51	5.677	0.00815217	239	7.90026	0.0382566	XP_021204096.1	100000	FBgn0051195	NOP	CG31195	CG31195	49.7153	34.4414	no
BMgn002225	BGIBMGA002225	OK	30.2834	18.4979	yes	mitochondrial pyruvate carrier 1	3122	11.6058	0.492895	2026	10.984	0.319861	XP_004926850.1	100000	FBgn0038662	NOP	CG14290	CG14290	15.5483	7.1076	yes
BMgn002229	BGIBMGA002229	NOTEST	0	0	no	cilia- and flagella-associated protein 58	0	0.333333	0.000259202	2	1.33333	0.00129601	XP_021204195.1	96.512	FBgn0039490	NOP	CG5882	CG5882	0.0708942	0.23664	no
BMgn002229	BGIBMGA002229	NOTEST	0	0	no	cilia- and flagella-associated protein 58	0	0.333333	0.000259202	2	1.33333	0.00129601	XP_021204195.1	96.512	FBgn0039491	NOP	CG6059	CG6059	0.135345	0.0432165	no
BMgn002229	BGIBMGA002229														FBgn0046323	NOP	Ory	CG40446	0	0	no
BMgn002229	BGIBMGA002264														FBgn0051352	NOP	CG31352	CG31352	30.135	19.066	yes
BMgn002229	BGIBMGA002264														FBgn0260463	NOP	CG31332	CG31332	20.7753	12.7851	yes
BMgn002230	BGIBMGA002230	OK	7.50036	8.28745	no	macrophage erythroblast attacher isoform X2	1327	10.3742	0.118461	1478	10.5303	0.131941	XP_012546929.1	100000	FBgn0051357	NOP	CG31357	CG31357	32.5058	32.2266	no
BMgn002231	BGIBMGA002231	OK	1.64942	0.750137	yes	F-box/LRR-repeat protein 2 isoform X1	317	8.29722	0.011003	258	8.01442	0.00895298	XP_004922107.1	100000	FBgn0039667	NOP	CG2010	CG2010	0.988543	0.526976	no
BMgn002234	BGIBMGA002234	NOTEST	0	0.111546	no	protein glass	5	2.49728	0.000439792	15	3.99812	0.00131938	XP_021204191.1	93886	FBgn0004618	NOP	Gl	CG7672	39.5669	24.3193	yes
BMgn002235	BGIBMGA002235	OK	6.52255	9.87217	yes	protein O-GlcNAcase	1065	10.0568	0.0353534	1680	10.7134	0.0557751	XP_021204489.1	100000	FBgn0038870	NOP	CG5871	CG5871	33.2015	42.5737	no
BMgn002236	BGIBMGA002236	OK	7.96177	10.3017	no	negative elongation factor A	1267	10.3083	0.125021	1758	10.7786	0.173457	XP_021204471.1	99142	FBgn0038872	NOP	NELF-A	CG5874	13.2079	36.0387	yes
BMgn002237	BGIBMGA002237	OK	35.4415	40.0705	no	serine/threonine-protein phosphatase 2A 65 kDa regulatory subunit A alpha isoform-like isoform X1	7937	12.9537	0.868629	8981	13.1325	0.982927	XP_004922102.1	100000	FBgn0260439	major delay	Pp2A-29B	CG17291	261.24	200.814	yes
BMgn002238	BGIBMGA002238	NOTEST	0	0	no	zinc finger protein 184	0	0	NA	0	0	NA	XP_004922137.1	100000	FBgn0261434	L3 arrest	hkb	CG9768	0.0314457	6.29069	no
BMgn002239	BGIBMGA002239	NOTEST	0.0347303	0.0295332	no	probable sodium/potassium/calcium exchanger CG1090	9	3.36293	0.00074601	13	3.7664	0.00101244	XP_012546828.1	94697	FBgn0037238	NOP	CG1090	CG1090	0.33292	5.69231	yes
BMgn002241	BGIBMGA002241	OK	200.846	113.726	yes	vacuolar ATPase B subunit	17742	14.1149	1.85098	9942	13.2793	1.03725	ACE78271.1	100000	FBgn0005671	L3 arrest	Vha55	CG17369	134.286	192.909	yes
BMgn002243	BGIBMGA002243	OK	71.802	70.6337	no	dephospho-CoA kinase domain-containing protein	2378	11.2117	1.51176	2644	11.3661	1.68086	XP_004922097.1	100000	FBgn0037469	L1, L2 arrest	Dpck	CG1939	27.8654	22.0441	no
BMgn002244	BGIBMGA002245	NOTEST	0.16657	0.129499	no	ecdysis triggering hormone receptor isoform A	169	7.39106	0.00450258	161	7.33502	0.00428944	NP_001127741.1	100000	FBgn0038874	NOP	ETHR	CG5911	0.206117	4.34876	yes
BMgn002246	BGIBMGA002246	OK	20.767	65.3389	yes	uncharacterized protein LOC101747197	7405	12.8538	0.470197	22833	14.4768	1.44992	XP_012546962.1	99807	FBgn0039559	NOP	Mes-4	CG4976	9.40242	34.2371	yes
BMgn002247	BGIBMGA002247	OK	11.7394	14.0797	no	helicase ARIP4-like	1397	10.4482	0.155153	1670	10.7032	0.18551	XP_021204187.1	92084	FBgn0034976	NOP	CG4049	CG4049	9.08214	18.221	yes
BMgn002248	BGIBMGA002248	NOTEST	0.0323305	0.0145582	no	octopamine receptor beta-1R	1	0.528321	0.000841751	0	0.333333	0.000420875	XP_004922133.2	100000	FBgn0038980	NOP	CG6919	CG6919	0.254239	6.55501	yes
BMgn002251	BGIBMGA002251	OK	11.393	12.2466	no	huntingtin	2908	11.5057	0.108317	3038	11.5647	0.113172	XP_012546805.2	100	FBgn0027655	NOP	htt	CG9995	12.0743	8.27362	yes
BMgn002259	BGIBMGA002259	OK	261.937	60.8938	yes	myosin regulatory light chain 2 isoform X1	7220	12.5487	2.71518	1664	10.7001	0.625925	NP_001091813.1	100000	FBgn0002773	NOP	Mlc2	CG2184	24.4072	22.2702	no
BMgn002260	BGIBMGA002260	OK	32.2864	25.3571	no	protein C12orf4 homolog	1715	10.7446	0.219044	1347	10.3964	0.172009	XP_004922085.1	100000	FBgn0039589	NOP	CG9986	CG9986	9.50903	12.6734	no
BMgn002262	BGIBMGA002262	OK	3.69193	4.59623	no	ubiquitin thioesterase trabid	755	9.56146	0.0443556	774	9.59499	0.0454919	XP_012547103.1	100000	FBgn0037734	NOP	trbd	CG9448	14.7023	9.75988	yes
BMgn002263	BGIBMGA002265	OK	53.0721	25.667	yes	actin-binding LIM protein 2	18689	14.1772	0.200798	11685	13.5052	0.125544	XP_021204319.1	100000	FBgn0051352	NOP	CG31352	CG31352	30.135	19.066	yes
BMgn002263	BGIBMGA002265	OK	53.0721	25.667	yes	actin-binding LIM protein 2	18689	14.1772	0.200798	11685	13.5052	0.125544	XP_021204319.1	100000	FBgn0260463	NOP	CG31332	CG31332	20.7753	12.7851	yes
BMgn002266	BGIBMGA002266	OK	10.6427	6.92676	yes	mitoferrin	2895	11.499	0.0455865	1951	10.9271	0.0307181	XP_004922081.1	100000	FBgn0039561	NOP	mfrn	CG4963	16.209	23.6242	yes
BMgn002268	BGIBMGA002268					cytochrome P450 4c21-like									FBgn0015033	L1, L2 arrest	CG4321	CG4321	1.24635	0	yes
BMgn002273	BGIBMGA002273	OK	20.2517	10.5422	yes	wolframin isoform X1	3696	11.851	0.259728	2031	10.9882	0.142737	XP_004922074.1	100000	FBgn0039003	NOP	wfs1	CG4917	10.2567	8.60434	no
BMgn002275	BGIBMGA002275	NOTEST	0.0120629	0	no	dopamine receptor-1	172	7.42839	0.00345427	186	7.54588	0.0037282	NP_001108459.1	100000	FBgn0011582	NOP	CG9652	CG9652	0.0262849	1.93231	no
BMgn002285	BGIBMGA002286	NOTEST	0.0330129	0.0589565	no	potassium channel subfamily K member 18 isoform X2	0	0.333333	0.000712251	1	0.528321	0.0014245	XP_012547078.1	100000	FBgn0085425	NOP	CG34396	CG34396	0.867618	0.65548	no
BMgn002286	BGIBMGA002286	OK	0.899884	1.54836	yes	uncharacterized protein LOC101737006 isoform X1	102	6.19829	0.0194876	162	7.34432	0.0310523	XP_004922070.2	100000	FBgn0085425	NOP	CG34396	CG34396	0.867618	0.65548	no
BMgn002287	BGIBMGA002287	OK	0.0740132	0.585648	no	5-hydroxytryptamine receptor 1-like	37	4.76564	0.0224398	29	4.7664	0.0175439	XP_012547038.1	100000	FBgn0004573	NOP	5-HT7	CG12073	0.0425733	3.66748	no
BMgn002294	BGIBMGA002294	OK	12.9271	13.2974	no	BTB/POZ domain-containing protein KCTD9 isoform X1	1093	10.0952	0.171801	1266	10.3073	0.199046	XP_004922071.1	100000	FBgn0037244	NOP	CG14647	CG14647	22.3371	8.53932	yes
BMgn002295	BGIBMGA002295	OK	46.0146	23.2736	yes	methenyltetrahydrofolate synthase domain-containing protein	9816	13.2433	0.328591	4304	12.068	0.144093	XP_004922073.1	100000	FBgn0263594	NOP	CG14648	CG14648
BMgn002300	BGIBMGA002300	OK	15.958	15.0783	no	lateral signaling target protein 2 homolog	1322	10.362	0.247828	1221	10.2519	0.228952	XP_004922117.1	100000	FBgn0039492	NOP	CG6051	CG6051	15.1049	32.3754	yes
BMgn002302	BGIBMGA009139	NOTEST	0	0	no	Uncharacterized protein	0	0	NA	0	0	NA	XP_004926025.1	55000	FBgn0250848	NOP	26-29-p	CG8947	645.605	158.276	yes
BMgn002304	BGIBMGA002304	OK	14.4824	16.8879	no	protein SHQ1 homolog	789	9.6222	0.40758	913	9.83506	0.471662	XP_004922077.3	99768	FBgn0037482	NOP	CG10055	CG10055	11.1553	25.7051	yes
BMgn002308	BGIBMGA002308	OK	0.320774	0.0754107	no	antennal binding protein X precursor	1	0.666667	0.00119261	0	0	0	NP_001037500.1	99270	FBgn0011279	NOP	CG10436	CG10436
BMgn002309	BGIBMGA002309	OK	275.685	363.862	no	nucleoplasmin isoform 1	17211	14.0627	5.35991	19866	14.2695	6.18686	NP_001166837.1	100000	FBgn0016685	NOP	Nlp	CG7917	385.13	1148.57	yes
BMgn002309	BGIBMGA002309	OK	275.685	363.862	no	nucleoplasmin isoform 1	17211	14.0627	5.35991	19866	14.2695	6.18686	NP_001166837.1	100000	FBgn0039735	NOP	CG7911	CG7911	160.613	414.005	yes
BMgn002311	BGIBMGA002311	OK	0.848872	0.99801	no	uncharacterized protein LOC101739289	55	5.80068	0.00723974	70	6.14186	0.00915871	XP_012547044.1	100000	FBgn0051028	NOP	CG31028	CG31028	12.3563	1.23636	yes
BMgn002312	BGIBMGA002312	NOTEST	0	0.0856845	no	uncharacterized protein LOC101745646	7	2.96896	0.00077186	6	2.72331	0.00069835	XP_004922125.1	100000	FBgn0039749	NOP	CG11498	CG11498	0.661466	0.73518	no
BMgn002313	BGIBMGA002313	NOTEST	0	0.0840905	no	uncharacterized protein LOC101745646	2	1.72331	0.000517484	5	2.46411	0.00103497	XP_004922125.1	100000	FBgn0039749	NOP	CG11498	CG11498	0.661466	0.73518	no
BMgn002316	BGIBMGA002316	NOTEST	0.0258246	0.0136778	no	octopamine receptor isoform X1	79	6.23389	0.00251548	47	5.57149	0.00149224	XP_012546664.1	100000	FBgn0024944	NOP	Oamb	CG3856	2.85502	7.08475	yes
BMgn002317	BGIBMGA002317	OK	9.80208	13.5114	no	high temperature requirement protein A2	19272	14.233	0.130287	16403	14.0015	0.110891	XP_021204051.1	100000	FBgn0038321	NOP	CG6218	CG6218	9.22373	42.8867	yes
BMgn002317	BGIBMGA002318	OK	9.80208	13.5114	no	high temperature requirement protein A2	19272	14.233	0.130287	16403	14.0015	0.110891	XP_021204051.1	100000	FBgn0038233	NOP	HtrA2	CG8464	106.881	5.69532	yes
BMgn002321	BGIBMGA002321	OK	0.818953	4.36567	yes	dedicator of cytokinesis protein 1 isoform X3	459	8.84241	0.0303571	827	9.69281	0.0546958	XP_012546979.1	99793	FBgn0015513	NOP	mbc	CG10379	13.09	13.8757	no
BMgn002322	BGIBMGA002322														FBgn0015513	NOP	mbc	CG10379	13.09	13.8757	no
BMgn002324	BGIBMGA002324	OK	37.0511	18.2616	yes	sodium-coupled monocarboxylate transporter 1	5363	12.3703	0.395147	2494	11.2769	0.183747	XP_021204183.1	99784	FBgn0038652		CG7720		5.69448	5.6221	no
BMgn002325	BGIBMGA002325	NOTEST	0.0616965	0.178173	no	octopamine receptor	30	4.95219	0.00763359	23	4.59702	0.00593723	NP_001171666.1	100000	FBgn0038063	NOP	Octbeta2R	CG5961	0.0144356	1.444	no
BMgn002326	BGIBMGA002326	NOTEST	0	0	no	octopamine receptor beta-1R	23	4.56155	0.000513407	13	3.7766	0.000286041	XP_004922133.2	59763	FBgn0250910	NOP	Octbeta3R	CG42244	0.134356	4.74882	yes
BMgn002330	BGIBMGA002330	OK	76.7654	44.4724	yes	proline synthetase co-transcribed bacterial-like protein	2389	11.2208	0.704195	1445	10.486	0.425975	NP_001040304.1	100000	FBgn0039751	NOP	CG1983	CG1983	19.0596	15.7413	no
BMgn002331	BGIBMGA002331	OK	7.29209	5.14635	yes	uncharacterized protein LOC101740081	878	9.77555	0.137178	643	9.31263	0.100552	XP_004922091.1	100000	FBgn0037235		CG1103		100.594	47.1276	yes
BMgn002335	BGIBMGA002335	OK	64.4056	40.7355	yes	ER membrane protein complex subunit 6	2976	11.5363	1.43406	1885	10.8774	0.908273	XP_004922095.1	100000	FBgn0039259	NOP	CG11781	CG11781	125.706	32.6018	yes
BMgn002340	BGIBMGA002340	OK	141.342	162.294	no	serine/threonine-protein phosphatase 2A 65 kDa regulatory subunit A alpha isoform-like	18148	14.1457	2.57236	20581	14.329	2.91717	XP_004922104.1	100000	FBgn0260439	major delay	Pp2A-29B	CG17291	261.24	200.814	yes
BMgn002342	BGIBMGA002343	OK	26.1926	40.7002	yes	protein TRC8 homolog	2174	11.086	0.113424	3336	11.7009	0.174067	XP_004922106.1	100000	FBgn0039668	NOP	Trc8	CG2304	53.0737	36.3912	yes
BMgn002345	BGIBMGA002345	OK	7.13377	7.94445	no	zinc transporter ZIP13 homolog	351	8.45619	0.0310132	390	8.6072	0.0344624	XP_004922109.1	100000	FBgn0039714	NOP	CG7816	CG7816	31.332	7.65387	yes
BMgn002346	BGIBMGA002346	OK	31.016	43.131	no	C-terminal-binding protein/CtBP	2939	11.5202	0.186423	3868	11.9137	0.245344			FBgn0020496	NOP	CtBP	CG7583	110.454	221.335	yes
BMgn002348	BGIBMGA002348	NOTEST	0	0	no	Elongation factor Ts, mitochondrial (EF-Ts) (EF-TsMt)	0	0	NA	0	0	NA	NP_001040359.1	100	FBgn0032646	minor delay	CG6412	CG6412	34.8026	49.6827	yes
BMgn002349	BGIBMGA002349	OK	24.8897	13.218	yes	hydroxypyruvate isomerase	1170	10.164	0.193101	633	9.30246	0.104473	ABY57912.1	100000	FBgn0011770	NOP	Gip	CG2227	45.0132	15.2883	yes
BMgn002350	BGIBMGA002350	OK	0.618229	6.60928	no	aurora kinase B-like	260	8.02198	0.069991	364	8.50559	0.0982031	NP_001274773.1	100000	FBgn0024227	NOP	CG6620	CG6620	12.0445	34.6529	yes
BMgn002352	BGIBMGA002352	OK	8.53934	7.68842	no	protein neuralized	462	8.85216	0.129994	398	8.63893	0.111893	XP_021204640.1	96417	FBgn0002932	NOP	neur	CG11988	10.5876	26.6491	yes
BMgn002353	BGIBMGA002353	OK	82.3772	89.6676	no	lysophospholipase	3720	11.8592	1.15395	4033	11.9773	1.25093	NP_001040255.1	100000	FBgn0042138	NOP	CG18815	CG18815	74.4197	95.8515	no
BMgn002355	BGIBMGA002355	OK	22.5254	17.8162	no	probable bifunctional methylenetetrahydrofolate dehydrogenase/cyclohydrolase 2 isoform X1	1844	10.8409	0.661999	1379	10.4297	0.495272	XP_012546309.1	100000	FBgn0010222	NOP	Nmdmc	CG18466	70.9129	12.423	yes
BMgn002356	BGIBMGA002356	OK	53.4241	31.965	yes	uncharacterized protein LOC101741301	1533	10.5758	2.49214	908	9.82103	1.47588	XP_004926748.1	100000	FBgn0032231	NOP	CG5056	CG5056	13.4612	15.0672	no
BMgn002359	BGIBMGA002359	OK	74.3298	76.5074	no	secretory carrier-associated membrane protein 5	5902	12.5216	0.297059	6285	12.6176	0.316354	XP_004926746.1	100000	FBgn0040285	NOP	Scamp	CG9195	129.947	82.5759	yes
BMgn002360	BGIBMGA002361														FBgn0027524	NOP	CG3909	CG3909	28.3962	17.4174	yes
BMgn002362	BGIBMGA002362	NOTEST	0.0438554	0.14567	no	cuticular protein RR-2 motif 75 precursor	1	0.861654	0.001321	2	1.52832	0.00264201	NP_001166685.1	100000	FBgn0259713		CG42367		0	0	no
BMgn002363	BGIBMGA002363	OK	142.548	101.571	yes	pre-mRNA-splicing factor RBM22	6444	12.6496	2.0554	4513	12.1389	1.43955	XP_004926745.1	100000	FBgn0037220	delay	CG14641	CG14641	47.1271	48.9771	no
BMgn002365	BGIBMGA002365	OK	29.3978	11.868	yes	furin-like protease 2	4087	11.9223	0.349078	1634	10.6738	0.139534	XP_004926747.1	100000	FBgn0004598	NOP	Fur2	CG18734	45.7833	23.0233	yes
BMgn002370	BGIBMGA002370	OK	8.75328	6.21352	no	GI22448	191	7.58525	0.18832	127	6.99919	0.125	XP_012551255.1	24528	FBgn0037944	NOP	CG6923	CG6923	12.2632	16.3875	yes
BMgn002373	BGIBMGA002373														FBgn0052343	NOP	CG32343	CG32343	9.5522	16.176	yes
BMgn002375	BGIBMGA002375	OK	16.0017	29.5412	yes	cytoplasmic dynein 1 intermediate chain isoform X9	3507	11.7756	0.126289	7530	12.8733	0.271173	XP_004931214.1	100000	FBgn0003654	NOP	sw	CG18000	22.33	77.7546	yes
BMgn002375	BGIBMGA002375	OK	16.0017	29.5412	yes	cytoplasmic dynein 1 intermediate chain isoform X9	3507	11.7756	0.126289	7530	12.8733	0.271173	XP_004931214.1	100000	FBgn0052823		Sdic3		0.120178	3.81613	yes
BMgn002375	BGIBMGA002375														FBgn0067861	NOP	Sdic1	CG9580	0.00745883	0.0758208	no
BMgn002375	BGIBMGA002375														FBgn0053499		Sdic4		0.00604155	0.0123347	no
BMgn002375	BGIBMGA002375														FBgn0053497		Sdic2		0	0	no
BMgn002376	BGIBMGA002376	OK	13.6061	56.7209	yes	3-hydroxyisobutyryl-CoA hydrolase, mitochondrial	881	9.76226	0.345495	3807	11.8942	1.4934	XP_012550222.1	100000	FBgn0038326	NOP	CG5044	CG5044	35.3288	7.37045	yes
BMgn002377	BGIBMGA002377	OK	2.33001	2.77115	no	zinc finger and BTB domain-containing protein 17-like isoform X2	348	8.44691	0.0458136	342	8.42277	0.0450676	XP_004931265.1	100000	FBgn0051365	NOP	CG31365	CG31365	10.8072	25.1312	yes
BMgn002378	BGIBMGA002378	OK	14.5191	20.714	yes	palmitoyltransferase ZDHHC6-like	432	8.74939	0.114313	593	9.20973	0.156707	XP_012550134.1	100000	FBgn0038039	L2, L3 arrest	CG5196	CG11466	64.9953	31.5366	yes
BMgn002378	BGIBMGA002378	OK	14.5191	20.714	yes	palmitoyltransferase ZDHHC6-like	432	8.74939	0.114313	593	9.20973	0.156707	XP_012550134.1	100000	FBgn0035970	NOP	CG4483	CG4483	0	0	no
BMgn002379	BGIBMGA002379	OK	21.3955	23.0054	no	dynactin subunit 4	1301	10.3444	0.199143	1378	10.4264	0.21098	XP_004931203.1	100000	FBgn0033206	NOP	CG12042	CG12042	19.2039	13.5807	no
BMgn002380	BGIBMGA002380	OK	11.2462	10.6385	no	transmembrane protein 161B	680	9.40585	0.0949323	711	9.47488	0.0992601	XP_004931261.1	98496	FBgn0036133	major delay	CG7638	CG7638	120.313	18.2457	yes
BMgn002381	BGIBMGA002381	HIDATA	0	0	no	heat shock cognate protein	403736	18.6214	152.238	293113	18.1516	110.525	NP_001036892.1	100000	FBgn0266599		Hsc70-4		3047.56	3168.07	no
BMgn002381	BGIBMGA002381	HIDATA	0	0	no	heat shock cognate protein	403736	18.6214	152.238	293113	18.1516	110.525	NP_001036892.1	100000	FBgn0001216	NOP	Hsc70-1	CG8937	0.0923999	0.0906505	no
BMgn002384	BGIBMGA002384														FBgn0028544	delay	CG16884	CG16884	1.01771	14.5081	no
BMgn002385	BGIBMGA002385	NOTEST	0.0445904	0.0143956	no	TPA: putative cuticle protein	2	1.58496	0.00118694	1	0.861654	0.000593472	FAA00450.1	100000	FBgn0032538	L2, L3 arrest	CG16885	CG16885	2.52036	24.8796	yes
BMgn002386	BGIBMGA002386	NOTEST	0	0.00880405	no	Putative cuticle protein	0	0	0	0	0.333333	0.000212044			FBgn0028938	NOP	CG16886	CG16886	0.545516	0.156006	no
BMgn002391	BGIBMGA002391	OK	0.398062	0.0453691	no	uncharacterized protein LOC101739610	90	6.50964	0.00745571	62	5.96575	0.00508969	XP_021206982.1	100	FBgn0039647	NOP	CG14509	CG14509	1.2811	19.5709	yes
BMgn002392	BGIBMGA002392	NOTEST	0	0.0515269	no	acid sphingomyelinase-like phosphodiesterase 3a	1	1	0.000245957	5	2.49728	0.00086085	XP_012550127.1	81893	FBgn0044328	NOP	CG32052	CG32052	0.141657	1.41869	yes
BMgn002393	BGIBMGA002393	OK	9.80403	18.0283	yes	calcium-binding mitochondrial carrier protein Aralar1 isoform X1	2018	10.9773	0.0671884	3464	11.7499	0.11534	XP_004931193.1	100000	FBgn0028646		aralar1		18.4075	18.239	no
BMgn002394	BGIBMGA002394	OK	31.2443	28.0686	no	methionine aminopeptidase 1 isoform X3	2097	11.0326	0.381898	1854	10.8573	0.337704	XP_004931192.1	100000	FBgn0039219	NOP	CG13630	CG13630	44.4481	24.9397	yes
BMgn002398	BGIBMGA002398	OK	34.2039	26.1775	no	protein CutA homolog	573	9.16241	0.387949	492	8.94405	0.332882	XP_004931187.3	99130	FBgn0030545	NOP	CG11590	CG11590	64.4412	39.7621	yes
BMgn002400	BGIBMGA002400	OK	1.30752	1.19311	no	calcium-activated potassium channel slowpoke	223	7.7994	0.0207114	203	7.66839	0.0188849	XP_021206940.1	96357	FBgn0003429	NOP	slo	CG10693	0.768542	2.46129	yes
BMgn002401	BGIBMGA002401	OK	16.1992	10.6118	no	geranylgeranyl pyrophosphate synthase isoform X1	2646	11.3689	0.106879	2160	11.0773	0.0872481	XP_004931181.1	100000	FBgn0019662	NOP	Qm	CG8593	4433.26	539.958	yes
BMgn002405	BGIBMGA002405	HIDATA	0	0	no	40S ribosomal protein S14	41346	15.3351	30.1796	45797	15.4817	33.4287	NP_001296077.1	100000	FBgn0004403	NOP	RpS14a	CG1524	2145.05	2334.62	no
BMgn002405	BGIBMGA002405	HIDATA	0	0	no	40S ribosomal protein S14	41346	15.3351	30.1796	45797	15.4817	33.4287	NP_001296077.1	100000	FBgn0004404	L2 arrest	RpS14b	CG1527	503.341	726.879	yes
BMgn002406	BGIBMGA002406	OK	30.7986	68.9848	yes	peroxiredoxin-4 precursor	1022	9.99387	0.527176	2293	11.1627	1.18301	NP_001296495.1	99190	FBgn0040308	NOP	Jafrac2	CG1274	80.5867	57.902	no
BMgn002407	BGIBMGA002407	OK	26.2226	19.6088	no	heat shock protein 67B2-like	1351	10.4006	0.0863141	1385	10.4364	0.0884858	XP_004931165.1	100000	FBgn0038080	NOP	CG12279	CG12279	43.1573	79.2009	yes
BMgn002407	BGIBMGA002407	OK	26.2226	19.6088	no	heat shock protein 67B2-like	1351	10.4006	0.0863141	1385	10.4364	0.0884858	XP_004931165.1	100000	FBgn0001228	NOP	HSP67BB	CG4456	319.442	8.06898	yes
BMgn002407	BGIBMGA002407														FBgn0039145	NOP	CG6000	CG6000	23.9305	37.6176	no
BMgn002411	BGIBMGA009850	OK	1.04875	0.231723	no	Vacuolar ATP synthase catalytic subunit A, putative	7	2.93793	0.00591216	3	1.86165	0.00253378	XP_004923697.2	32.143	FBgn0034261	NOP	CG4966	CG4966	8.68462	7.60445	no
BMgn002412	BGIBMGA002412	OK	5.62792	13.7979	yes	BCL-6 corepressor	1889	10.8812	0.341098	3461	11.7509	0.624955	XP_012550180.1	100000	FBgn0036814	NOP	CG14073	CG14073	11.045	23.1563	yes
BMgn002413	BGIBMGA002413	OK	3.39397	14.2372	yes	contactin	229	7.8071	0.0679324	999	9.96401	0.296252	XP_004931162.1	100000	FBgn0037240	NOP	Cont	CG1084	70.02	28.4282	yes
BMgn002414	BGIBMGA002414	NOTEST	0.232431	0.242551	no	tetratricopeptide repeat protein 1-like	56	5.81975	0.00963855	55	5.79286	0.00952381	XP_004931158.1	100000	FBgn0039228	NOP	CG6980	CG6980	0.298804	0.545291	no
BMgn002414	BGIBMGA002414	NOTEST	0.232431	0.242551	no	tetratricopeptide repeat protein 1-like	56	5.81975	0.00963855	55	5.79286	0.00952381	XP_004931158.1	100000	FBgn0051294	NOP	CG31294	CG31294	0.0703309	0.100883	no
BMgn002414	BGIBMGA002414	NOTEST	0.232431	0.242551	no	tetratricopeptide repeat protein 1-like	56	5.81975	0.00963855	55	5.79286	0.00952381	XP_004931158.1	100000	FBgn0085303		CG34274		0	0.063993	no
BMgn002414	BGIBMGA002414														FBgn0085326		CG34297		0	0	no
BMgn002415	BGIBMGA002415	OK	4.25985	3.17633	no	DNA polymerase zeta catalytic subunit isoform X1	1296	10.339	0.0989918	1278	10.3209	0.0976423	XP_012550206.1	99940	FBgn0002891	NOP	mus205	CG1925	3.16987	3.04054	no
BMgn002416	BGIBMGA002416	HIDATA	0	110.474	no	uncharacterized protein LOC101746538	1274	10.3126	1.95151	1129	10.1416	1.72843	XP_012550198.1	97436	FBgn0036726	NOP	CG7603	CG7603	77.3317	35.4673	yes
BMgn002416	BGIBMGA002416	HIDATA	0	110.474	no	uncharacterized protein LOC101746538	1274	10.3126	1.95151	1129	10.1416	1.72843	XP_012550198.1	97436	FBgn0030215	NOP	CG15296	CG15296	0.0657466	0	no
BMgn002417	BGIBMGA002417	HIDATA	0	24.1227	no	UPF0415 protein C7orf25 homolog	1845	10.8495	0.302707	1086	10.0861	0.178179	XP_004931153.1	100000	FBgn0260755	NOP	CG42553	CG42553	8.34163	11.3188	no
BMgn002418	BGIBMGA002418	OK	6.77073	7.13473	no	DNA polymerase theta-like	1359	10.4094	0.110957	1497	10.5474	0.122224	XP_021206915.1	94794	FBgn0002905	NOP	mus308	CG6019	4.83314	8.24039	yes
BMgn002419	BGIBMGA002419	NOTEST	0.0444187	0.0322711	no	tubby-related protein 4	55	5.79567	0.00216578	58	5.87739	0.00228391	XP_021207013.1	95519	FBgn0039530	L2 arrest	Tusp	CG5586	0.275391	7.97697	yes
BMgn002423	BGIBMGA002423	OK	212.206	84.6426	yes	CDGSH iron-sulfur domain-containing protein 2 homolog	5073	12.3082	1.22367	2016	10.9773	0.486252	XP_004931147.1	100000	FBgn0062442	NOP	CG1458	CG1458	99.4531	63.2757	yes
BMgn002424	BGIBMGA002424	OK	24.7972	11.9537	yes	STAM-binding protein-like A	1499	10.5501	0.163219	786	9.61999	0.0855836	XP_021206927.1	100000	FBgn0039773	NOP	CG2224	CG2224	11.7476	15.9734	no
BMgn002426	BGIBMGA002426	OK	0.0404445	1.00063	no	mannosyl-oligosaccharide alpha-1,2-mannosidase isoform A-like	51	5.68514	0.00344246	323	8.33949	0.0218247	XP_004931142.1	100000	FBgn0259170	NOP	alpha-Man-I	CG42275	28.4047	23.0833	no
BMgn002427	BGIBMGA002427	OK	7.50875	5.55017	yes	Fanconi anemia group M protein	1512	10.5615	0.0827676	1247	10.2843	0.0682581	XP_004931136.1	100000	FBgn0038889	NOP	CG7922	CG7922	4.41817	3.29578	no
BMgn002428	BGIBMGA002428	OK	4.12649	4.37849	no	membrane-associated protein Hem	2823	11.4626	0.809811	3852	11.911	1.1049	XP_012550201.1	96970	FBgn0011771	NOP	Hem	CG5837	31.961	26.9198	no
BMgn002429	BGIBMGA002429	HIDATA	0	0	no	cyclophilin-like protein	56531	15.7818	39.4496	48812	15.5741	34.063	BAD90848.1	99394	FBgn0004432	NOP	Cyp1	CG9916	1224.94	629.76	yes
BMgn002432	BGIBMGA002432	OK	24.1797	6.33502	yes	V-type proton ATPase 116 kDa subunit a isoform 1	2771	11.3798	0.128917	901	9.80658	0.0419128	XP_004931128.1	99865	FBgn0028670	NOP	Vha100-2	CG18617	40.4658	12.1114	yes
BMgn002432	BGIBMGA002432	OK	24.1797	6.33502	yes	V-type proton ATPase 116 kDa subunit a isoform 1	2771	11.3798	0.128917	901	9.80658	0.0419128	XP_004931128.1	99865	FBgn0032373	NOP	CG12602	CG12602	0.660531	0.0614202	no
BMgn002432	BGIBMGA002432														FBgn0038613
BMgn002436	BGIBMGA002436	OK	1.21251	2.58591	no	uncharacterized protein LOC101744812	586	9.19492	0.114632	652	9.35099	0.127608	XP_012550119.1	99.615	FBgn0053120	NOP	CG33120	CG33120	1.06554	0.589905	no
BMgn002439	BGIBMGA002439	OK	31.1637	22.3046	no	putative methyltransferase C9orf114	790	9.62658	0.48606	562	9.13265	0.345428	XP_004931118.1	100000	FBgn0033473	NOP	CG12128	CG12128	12.3621	12.6728	no
BMgn002442	BGIBMGA002442	OK	0.0657931	0.519404	no	neuropeptide receptor A19	165	7.37734	0.00301154	191	7.57951	0.00347298	NP_001127717.1	100000	FBgn0004842	NOP	CG5811	CG5811	3.18592	1.3677	no
BMgn002443	BGIBMGA002443	OK	0.774471	1.26166	no	Uncharacterized protein	485	8.92452	0.028334	493	8.94893	0.0288011			FBgn0051076	NOP	CG31076	CG31076	25.7769	21.9735	no
BMgn002445	BGIBMGA002445	OK	4.49287	4.81981	no	tRNA-specific adenosine deaminase 1 isoform X1	172	7.39634	0.0952645	185	7.53898	0.102664	XP_004931102.1	100000	FBgn0028658	NOP	adat	CG16889	15.4858	12.7368	no
BMgn002449	BGIBMGA002449	OK	0	0.506135	yes	ras-related protein Rab-8A	5415	12.403	0.460969	2592	11.3359	0.220624	XP_004931226.1	100000	FBgn0051118		RabX4		5.30155	19.4513	yes
BMgn002453	BGIBMGA002453	OK	62.5494	49.532	no	Uncharacterized protein	861	9.74738	1.48391	671	9.38912	1.1569	XP_004931104.1	100	FBgn0034248	NOP	CG14483	CG14483	69.7351	54.0448	no
BMgn002454	BGIBMGA002454	OK	15.0999	14.6761	no	complex III assembly factor LYRM7 isoform X1	388	8.59158	0.20114	380	8.5746	0.197166	XP_004931105.1	100000	FBgn0083986		CG34150		18.9294	8.96258	no
BMgn002455	BGIBMGA002455	OK	153.99	156.261	no	NADH dehydrogenase [ubiquinone] 1 beta subcomplex subunit 2, mitochondrial-like	1400	10.4519	0.658361	1368	10.4157	0.643003	XP_004931111.1	100000	FBgn0058002	NOP	CG40002	CG40002	0	0	no
BMgn002455	BGIBMGA002455	OK	153.99	156.261	no	NADH dehydrogenase [ubiquinone] 1 beta subcomplex subunit 2, mitochondrial-like	1400	10.4519	0.658361	1368	10.4157	0.643003	XP_004931111.1	100000	FBgn0085736		CG40472		0	0	no
BMgn002456	BGIBMGA002456	OK	23.7941	14.9736	yes	CD2-associated protein isoform X1	3021	11.5554	0.0857237	2217	11.1144	0.0629025	XP_004931112.1	100000	FBgn0027598	NOP	CG31012	CG31012	37.5922	51.5663	yes
BMgn002458	BGIBMGA002458	NOTEST	0	0	no	neuropeptide receptor A22	36	5.20367	0.00255814	42	5.4084	0.00293365	NP_001127720.1	99239	FBgn0004842	NOP	CG5811	CG5811	3.18592	1.3677	no
BMgn002460	BGIBMGA002460														FBgn0039183	L3 arrest	DIS3	CG6413	17.3387	15.2351	no
BMgn002461	BGIBMGA002461	OK	105.127	104.558	no	ribulose-phosphate 3-epimerase	2779	11.4389	0.738614	2787	11.444	0.740918	XP_004931120.1	100000	FBgn0050499	NOP	CG30499	CG30499	66.2785	24.6174	yes
BMgn002462	BGIBMGA002462	OK	105.509	63.8696	yes	bifunctional purine biosynthesis protein PURH	8766	13.0943	0.734417	5510	12.4261	0.461629	XP_004931117.1	100000	FBgn0039241	NOP	CG11089	CG11089	80.1592	20.0238	yes
BMgn002470	BGIBMGA002470	OK	125.677	78.1155	yes	charged multivesicular body protein 5	4789	12.2254	0.869936	3020	11.5608	0.548653	XP_004931130.1	100000	FBgn0036740	NOP	CG6259	CG6259	77.2214	93.3344	no
BMgn002471	BGIBMGA002471	NOTEST	0.0113369	0.00840324	no	proton-associated sugar transporter A-like	39	5.28606	0.00222056	27	4.78023	0.00156971	XP_004931236.1	100000	FBgn0267429
BMgn002476	BGIBMGA002476	NOTEST	0.0835701	0.144058	no	uncharacterized protein LOC101745836	3	1.79744	0.0012605	6	2.85408	0.00266106	XP_004931237.2	100000	FBgn0267253		CG32700		0.260908	14.6358	yes
BMgn002476	BGIBMGA002476	NOTEST	0.0835701	0.144058	no	uncharacterized protein LOC101745836	3	1.79744	0.0012605	6	2.85408	0.00266106	XP_004931237.2	100000	FBgn0030913	NOP	CG6123	CG6123	0.0821153	4.67788	yes
BMgn002477	BGIBMGA002477	OK	0.872984	0.0818067	yes	uncharacterized protein LOC101743373	40	5.3066	0.0183318	5	2.05664	0.00213871	XP_004931134.1	100000	FBgn0033793	L3 arrest	CG3955	CG3955	1.20473	25.2691	yes
BMgn002478	BGIBMGA002478	OK	32.492	20.6576	yes	methylthioribose-1-phosphate isomerase	1848	10.8521	0.377605	1201	10.231	0.245471	NP_001037650.1	98286	FBgn0039849	NOP	CG11334	CG11334	47.0884	25.1058	yes
BMgn002480	BGIBMGA002480	OK	18.2937	26.9486	yes	disintegrin and metalloproteinase domain-containing protein 10	1811	10.8225	0.127539	2575	11.3305	0.1814	XP_021207011.1	100000	FBgn0259984	NOP	kuz	CG7147	119.58	54.7015	yes
BMgn002481	BGIBMGA002481	OK	27.5097	29.9461	no	cell division cycle 5-like protein	2562	11.3234	0.315556	2783	11.4421	0.342776	XP_012550168.1	96513	FBgn0265574
BMgn002482	BGIBMGA002482	OK	41.146	15.8333	yes	DNA excision repair protein ERCC-1 isoform X1	2039	10.9926	0.654785	777	9.60362	0.249518	XP_004931137.1	100000	FBgn0028434	minor delay	Ercc1	CG10215	8.94164	6.20183	no
BMgn002483	BGIBMGA002483	OK	0.485954	0.194519	no	uncharacterized protein LOC101744043 isoform X2	95	6.54907	0.00719533	65	6.03928	0.00492312	XP_012550173.1	100000	FBgn0000542	NOP	ec	CG2904	13.1008	11.3976	no
BMgn002485	BGIBMGA002486	OK	6.1178	9.88151	yes	mannosyl-oligosaccharide 1,2-alpha-mannosidase IA isoform X1	1247	10.2847	0.0133468	1913	10.9005	0.0204769	XP_004931141.1	100000	FBgn0259170	NOP	alpha-Man-I	CG42275	28.4047	23.0833	no
BMgn002487	BGIBMGA002487	NOTEST	0.2785	0	no	alpha-1,2-Mannosidase (EC 3.2.1.-)	1	0.666667	0.00182648	2	1.19499	0.00456621	XP_021206977.1	100	FBgn0259170	NOP	alpha-Man-I	CG42275	28.4047	23.0833	no
BMgn002488	BGIBMGA002488	OK	0.0207245	0.674874	no	xaa-Pro aminopeptidase 1	104	6.71197	0.0076139	175	7.45923	0.0127709	XP_021207012.1	100000	FBgn0038072	NOP	CG6225	CG33976	0.217396	0.116771	no
BMgn002491	BGIBMGA002491	OK	3.46153	4.6481	no	uncharacterized protein LOC101745630 isoform X2	592	9.20774	0.0415525	672	9.393	0.0471709	XP_021206999.1	100000	FBgn0051158	NOP	CG31158	CG31158	21.5704	41.0158	yes
BMgn002492	BGIBMGA002492	OK	53.9567	38.566	no	RWD domain-containing protein 1	2162	11.0783	0.515209	1723	10.7501	0.410531	XP_004931152.1	100000	FBgn0039163	NOP	CG5515	CG5515	52.6055	95.0611	yes
BMgn002493	BGIBMGA002493	HIDATA	0	453.87	no	proliferation-associated protein 2G4	32254	14.9764	6.42894	26959	14.7169	5.37353	XP_004931156.1	100000	FBgn0035630	NOP	CG10576	CG10576	240.272	147.928	yes
BMgn002495	BGIBMGA002495	OK	1.87523	3.06145	no	Similar to lipocalin-1 interacting membrane receptor (limr) (LMBR1L)	861	9.74826	0.0240746	905	9.82112	0.0253054	XP_004931159.1	100	FBgn0027539	NOP	CG5807	CG5807	12.2866	12.0153	no
BMgn002499	BGIBMGA002499	OK	3.05683	3.40552	no	disintegrin and metalloproteinase domain-containing protein 10	1019	9.99453	0.0809252	1176	10.1945	0.0933365	XP_021206924.1	100000	FBgn0039688	NOP	Kul	CG1964	32.868	16.7668	yes
BMgn002504	BGIBMGA002504	OK	137.086	146.624	no	GTP-binding protein SAR1b	14147	13.7867	2.24882	15094	13.8664	2.39935	XP_004931167.1	100000	FBgn0038947	L2 arrest	sar1	CG7073	314.951	209.374	yes
BMgn002506	BGIBMGA002506	NOTEST	0.225445	0.228788	no	neuropeptide receptor A24 isoform X1	19	4.27293	0.00182899	20	4.36656	0.00192697	XP_021206901.1	100000	FBgn0004622	NOP	CG7887	CG7887	0.230213	4.87935	yes
BMgn002507	BGIBMGA002507	OK	15.0794	9.40899	yes	probable ubiquitin carboxyl-terminal hydrolase creB	3873	11.913	0.358083	2685	11.3892	0.248235	XP_004931173.1	100000	FBgn0028476	NOP	CG15817	CG15817	11.5897	20.1862	yes
BMgn002508	BGIBMGA002508	OK	57.2686	157.254	yes	pyruvate kinase-like isoform X3	3602	11.7853	0.175143	9790	13.2569	0.476012	XP_004931178.1	100000	FBgn0267385		PyK		163.835	184.433	no
BMgn002509	BGIBMGA002509	OK	18.2609	26.5054	no	tropomodulin-1 isoform X2	4484	12.1305	0.0413993	3499	11.7727	0.0323106	XP_012550186.1	100000	FBgn0082582	NOP	tmod	CG1539	63.9183	204.398	yes
BMgn002513	BGIBMGA002513														FBgn0039479	NOP	CG14257	CG14257	0.892205	1.26545	no
BMgn002520	BGIBMGA002520	OK	28.0762	31.2895	no	cysteine-type peptidase isoform X1	1379	10.4291	0.270817	1635	10.6707	0.321026	XP_012550108.1	100000	FBgn0035593	NOP	CG4603	CG4603	33.2204	37.7811	no
BMgn002525	BGIBMGA002525	NOTEST	0.00508965	0.00864166	no	solute carrier family 22 member 13-like	0	0.333333	0.000191571	0	0.333333	0.000191571	XP_004931256.1	100000	FBgn0035647	NOP	CG10486	CG10486	0	0.0520991	no
BMgn002525	BGIBMGA002525	NOTEST	0.00508965	0.00864166	no	solute carrier family 22 member 13-like	0	0.333333	0.000191571	0	0.333333	0.000191571	XP_004931256.1	100000	FBgn0035645	NOP	CG5592	CG5592	0	0	no
BMgn002526	BGIBMGA002526	OK	1.07038	2.37938	no	ecdysteroid-inducible angiotensin-converting enzyme-related gene product isoform X1	385	8.58213	0.0124241	497	8.95837	0.0160138	XP_012550103.1	100000	FBgn0012037	major delay	Ance	CG8827	1229.62	245.143	yes
BMgn002526	BGIBMGA002526	OK	1.07038	2.37938	no	ecdysteroid-inducible angiotensin-converting enzyme-related gene product isoform X1	385	8.58213	0.0124241	497	8.95837	0.0160138	XP_012550103.1	100000	FBgn0016122	NOP	Acer	CG10593	3.78384	8.29056	yes
BMgn002526	BGIBMGA002526	OK	1.07038	2.37938	no	ecdysteroid-inducible angiotensin-converting enzyme-related gene product isoform X1	385	8.58213	0.0124241	497	8.95837	0.0160138	XP_012550103.1	100000	FBgn0032535	NOP	Ance-2	CG16869	0.164884	0.0597413	no
BMgn002527	BGIBMGA002527	NOTEST	0.10029	0.0388157	no	angiotensin-converting enzyme-like	88	6.47376	0.00757511	76	6.25024	0.00648887	XP_004931196.2	100000	FBgn0012037	major delay	Ance	CG8827	1229.62	245.143	yes
BMgn002527	BGIBMGA002527	NOTEST	0.10029	0.0388157	no	angiotensin-converting enzyme-like	88	6.47376	0.00757511	76	6.25024	0.00648887	XP_004931196.2	100000	FBgn0016122	NOP	Acer	CG10593	3.78384	8.29056	yes
BMgn002527	BGIBMGA002527														FBgn0032535	NOP	Ance-2	CG16869	0.164884	0.0597413	no
BMgn002529	BGIBMGA002529														FBgn0032536	NOP	Ance-3	CG17988	0.00646203	0.0579439	no
BMgn002530	BGIBMGA002530														FBgn0032536	NOP	Ance-3	CG17988	0.00646203	0.0579439	no
BMgn002531	BGIBMGA002526	OK	0.875001	0.100409	no	angiotensin-converting enzyme	33	5.0687	0.00323185	4	2.3023	0.000387822	XP_012550154.1	100000	FBgn0032535	NOP	Ance-2	CG16869	0.164884	0.0597413	no
BMgn002531	BGIBMGA002531	OK	0.875001	0.100409	no	angiotensin-converting enzyme	33	5.0687	0.00323185	4	2.3023	0.000387822	XP_012550154.1	100000	FBgn0032536	NOP	Ance-3	CG17988	0.00646203	0.0579439	no
BMgn002535	BGIBMGA014049	NOTEST	0	0.0325536	no	ecto-nucleotidase isoform X1	27	4.65721	0.0046759	33	5.06446	0.00572798	XP_012547041.1	88462	FBgn0050104	NOP	CG30104	CG30104	189.793	3.56699	yes
BMgn002537	BGIBMGA002537	NOTEST	0.00722375	0.305125	no	uncharacterized protein LOC105842345	3	1.99243	0.000387282	26	4.76281	0.00305953	XP_021206974.1	90571	FBgn0036391	NOP	CG17364	CG17364	0.0859759	1.8408	yes
BMgn002538	BGIBMGA002539	OK	156.027	92.3451	yes	V-type proton ATPase 116 kDa subunit a isoform 1	25224	14.6156	0.671181	16748	14.0289	0.44566	XP_012550179.1	94032	FBgn0028671	NOP	Vha100-1	CG1709	91.4997	46.1701	yes
BMgn002540	BGIBMGA002540	OK	4.91701	6.48788	no	protoporphyrinogen oxidase	415	8.69163	0.106057	507	8.98737	0.129653	XP_004931202.1	100000	FBgn0020018	major delay	Ppox	CG5796	25.5902	19.4631	no
BMgn002541	BGIBMGA002541	OK	0.864721	0.976453	no	phospholipase B1, membrane-associated-like	50	5.66901	0.00597443	49	4.08932	0.00581511	XP_012550146.1	100000	FBgn0031735	NOP	CG11029	CG11029	0.446954	2.18074	no
BMgn002541	BGIBMGA002541	OK	0.864721	0.976453	no	phospholipase B1, membrane-associated-like	50	5.66901	0.00597443	49	4.08932	0.00581511	XP_012550146.1	100000	FBgn0036939	NOP	CG7365	CG7365	0.032834	0.139573	no
BMgn002542	BGIBMGA002542	OK	6.89262	32.8238	yes	alpha-tubulin	458	8.80532	0.0487242	2177	11.0789	0.231733	NP_001036885.1	100000	FBgn0003886	L3 arrest	alphaTub85E	CG9476	29.0027	2.85102	yes
BMgn002543	BGIBMGA002544	HIDATA	0	118.788	no	moesin/ezrin/radixin homolog 1	37240	15.1773	0.576198	30257	14.8836	0.468152	XP_004931204.1	100000	FBgn0011661	NOP	Moe	CG10701	286.495	324.116	no
BMgn002546	BGIBMGA002546	OK	9.30974	5.94731	no	peptide deformylase, mitochondrial-like isoform X1	327	8.35391	0.280206	250	7.96897	0.21451	XP_004931209.1	100000	FBgn0051278	NOP	CG31278	CG31278	10.6109	8.25964	no
BMgn002546	BGIBMGA002546	OK	9.30974	5.94731	no	peptide deformylase, mitochondrial-like isoform X1	327	8.35391	0.280206	250	7.96897	0.21451	XP_004931209.1	100000	FBgn0051373	NOP	CG31373	CG31373	2.0798	0	yes
BMgn002547	BGIBMGA002547	OK	4.26374	9.85713	yes	neurexin-4 isoform X1	6775	12.7245	0.299873	13300	13.6961	0.588637	XP_004931219.1	100000	FBgn0013997	NOP	Nrx-IV	CG6827	70.8239	59.6363	no
BMgn002550	BGIBMGA002550	NOTEST	0.00924643	0	no	sodium channel protein Nach-like	1	0.861654	0.000159974	0	0.333333	5.33248e-05	XP_012550136.1	100000	FBgn0085398	NOP	CG34369	CG34369	0.10642	0.0662622	no
BMgn002551	BGIBMGA002551	OK	1.11981	2.77209	yes	zinc finger protein 1 isoform X2	248	7.95774	0.0819546	623	9.26666	0.206265	XP_012550200.1	100000	FBgn0004606	NOP	zfh1	CG1322	8.75734	38.4141	yes
BMgn002552	BGIBMGA002552	OK	35.4917	27.0102	no	UPF0396 protein CG6066	1854	10.8544	0.573564	1446	10.4979	0.44716	XP_004931223.1	100000	FBgn0039488	L3 arrest	CG6066	CG6066	8.87291	18.423	yes
BMgn002553	BGIBMGA010769	NOTEST	0	0	no	uncharacterized protein LOC101744532	0	0	NA	0	0	NA	XP_004933080.2	42.857	FBgn0023090	NOP	dtr	CG31623	0.233758	0.169672	no
BMgn002555	BGIBMGA014196	NOTEST	0	0	no	Propionate/acetate--CoA ligase	0	0	0	0	0.333333	0.000106667	NP_001040461.1	43478	FBgn0037603	NOP	CG11753	CG11753	47.6196	46.8197	no
BMgn002556	BGIBMGA002556	NOTEST	0.160801	0.191863	no	nicotinic acetylcholine receptor subunit alpha 3	9	3.32241	0.00197072	9	3.26912	0.00190034	ABV45513.1	91279	FBgn0015519	NOP	CG2302	CG2302	0.159043	2.50024	yes
BMgn002558	BGIBMGA002558	OK	0.660979	1.82337	yes	calcium and integrin-binding family member 2	19	4.32072	0.00249606	59	5.88851	0.00770713	XP_021207748.1	100000	FBgn0034558	delay	CG11159	CG11159	0.280863	0	no
BMgn002559	BGIBMGA002559	OK	74.3652	178.734	yes	ubiquitin conjugating enzyme E2	126	6.98448	0.0925519	331	8.37283	0.242735	NP_001040393.1	100000	FBgn0000173	NOP	ben	CG18319	205.985	405.694	yes
BMgn002559	BGIBMGA002559	OK	74.3652	178.734	yes	ubiquitin conjugating enzyme E2	126	6.98448	0.0925519	331	8.37283	0.242735	NP_001040393.1	100000	FBgn0028913	NOP	CG3473	CG3473	0.0322079	0	no
BMgn002560	BGIBMGA002560	OK	7.19577	6.75822	no	protein MEF2BNB homolog	440	8.77929	0.287552	371	8.53765	0.242642	XP_004932424.1	100000	FBgn0052590		CG32590		7.54562	6.32438	no
BMgn002569	BGIBMGA002569	HIDATA	0	0	no	Protein disulfide-isomerase A6-like	4264	12.0215	0.559037	13540	13.7238	1.775	XP_004932411.1	100000	FBgn0025678	NOP	CaBP1	CG5809	608.099	160.77	yes
BMgn002570	BGIBMGA002570														FBgn0053303	delay	CG33303	CG33303	203.861	72.2643	yes
BMgn002571	BGIBMGA002571	OK	6.04227	3.96877	no	gastrula zinc finger protein XlCGF52	566	9.14535	0.0894476	389	8.60347	0.061459	XP_004932405.1	100000	FBgn0037120	NOP	CG11247	CG11247	30.6577	57.0099	yes
BMgn002571	BGIBMGA010720	OK	6.04227	3.96877	no	gastrula zinc finger protein XlCGF52	566	9.14535	0.0894476	389	8.60347	0.061459	XP_004932405.1	100000	FBgn0037921	NOP	CG6808	CG6808	8.89504	7.01059	no
BMgn002572	BGIBMGA002572	HIDATA	0	0	no	ribosomal protein L19	64955	15.9861	21.494	73695	16.1685	24.3863	NP_001037221.1	100000	FBgn0002607	L1, L2 arrest	RpL19	CG2746	3029.88	1956.05	yes
BMgn002572	BGIBMGA002572	HIDATA	0	0	no	ribosomal protein L19	64955	15.9861	21.494	73695	16.1685	24.3863	NP_001037221.1	100000	FBgn0285950		RpL19		3029.88	1956.05	yes
BMgn002573	BGIBMGA002573	OK	1.05144	33.2864	yes	probable peroxisomal acyl-coenzyme A oxidase 1	159	7.29763	0.00731357	3029	11.5377	0.139034	XP_004932402.1	100000	FBgn0029924	NOP	CG4586	CG4586	81.7678	9.54481	yes
BMgn002573	BGIBMGA002573	OK	1.05144	33.2864	yes	probable peroxisomal acyl-coenzyme A oxidase 1	159	7.29763	0.00731357	3029	11.5377	0.139034	XP_004932402.1	100000	FBgn0027572	NOP	CG5009	CG5009	20.9731	7.11579	yes
BMgn002573	BGIBMGA002573														FBgn0034628	NOP	Acox57D-p	CG18375	2.75792	2.83095	no
BMgn002573	BGIBMGA002573														FBgn0034629	NOP	Acox57D-d	CG9709	0.92298	0.478362	no
BMgn002574	BGIBMGA002574	NOTEST	0.105616	0	no	probable peroxisomal acyl-coenzyme A oxidase 1	5323	12.3754	0.446898	443	8.76229	0.0372205	XP_004932403	99000	FBgn0029924	NOP	CG4586	CG4586	81.7678	9.54481	yes
BMgn002574	BGIBMGA002574	NOTEST	0.105616	0	no	probable peroxisomal acyl-coenzyme A oxidase 1	5323	12.3754	0.446898	443	8.76229	0.0372205	XP_004932403	99000	FBgn0027572	NOP	CG5009	CG5009	20.9731	7.11579	yes
BMgn002574	BGIBMGA002574														FBgn0034628	NOP	Acox57D-p	CG10069	2.75792	2.83095	no
BMgn002574	BGIBMGA002574														FBgn0034629	NOP	Acox57D-d	CG9709	0.92298	0.478362	no
BMgn002575	BGIBMGA002575	NOTEST	0.029928	0.0307466	no	probable peroxisomal acyl-coenzyme A oxidase 1	22	4.49728	0.00152021	26	4.71927	0.00179248	XP_004932401.1	98946	FBgn0029924	NOP	CG4586	CG4586	81.7678	9.54481	yes
BMgn002575	BGIBMGA002575	NOTEST	0.029928	0.0307466	no	probable peroxisomal acyl-coenzyme A oxidase 1	22	4.49728	0.00152021	26	4.71927	0.00179248	XP_004932401.1	98946	FBgn0027572	NOP	CG5009	CG5009	20.9731	7.11579	yes
BMgn002575	BGIBMGA002575														FBgn0034628	NOP	Acox57D-p	CG9752	2.75792	2.83095	no
BMgn002575	BGIBMGA002575														FBgn0034629	NOP	Acox57D-d	CG9709	0.92298	0.478362	no
BMgn002576	BGIBMGA002576														FBgn0029924	NOP	CG4586	CG4586	81.7678	9.54481	yes
BMgn002576	BGIBMGA002576														FBgn0027572	NOP	CG5009	CG5009	20.9731	7.11579	yes
BMgn002576	BGIBMGA002576														FBgn0034628	NOP	Acox57D-p	CG9485	2.75792	2.83095	no
BMgn002576	BGIBMGA002576														FBgn0034629	NOP	Acox57D-d	CG9709	0.92298	0.478362	no
BMgn002577	BGIBMGA002578	OK	0.141615	9.18722	yes	probable peroxisomal acyl-coenzyme A oxidase 1	67	6.09347	0.00254626	729	9.49278	0.0275677	XP_004932398.1	100000	FBgn0029924	NOP	CG4586	CG4586	81.7678	9.54481	yes
BMgn002577	BGIBMGA002578	OK	0.141615	9.18722	yes	probable peroxisomal acyl-coenzyme A oxidase 1	67	6.09347	0.00254626	729	9.49278	0.0275677	XP_004932398.1	100000	FBgn0027572	NOP	CG5009	CG5009	20.9731	7.11579	yes
BMgn002577	BGIBMGA002578														FBgn0034629	NOP	Acox57D-d	CG9709	0.92298	0.478362	no
BMgn002577	BGIBMGA002716	OK	0.141615	9.18722	yes	probable peroxisomal acyl-coenzyme A oxidase 1	67	6.09347	0.00254626	729	9.49278	0.0275677	XP_004932398.1	100000	FBgn0034628	NOP	Acox57D-p	CG15666	2.75792	2.83095	no
BMgn002580	BGIBMGA002581	OK	7.53074	0.267457	yes	protein scarlet-like isoform X1	827	9.28108	0.0205456	50	5.6674	0.00124217	XP_004932395.1	100000	FBgn0000241	NOP	bw	CG17632	1.18619	4.0085	yes
BMgn002582	BGIBMGA002582	HIDATA	0	0	no	Mitochondrial processing peptidase beta subunit	238	7.896	0.17	247	7.9533	0.176667	XP_012551174.1	90753	FBgn0038271	L1, L2 arrest	CG3731	CG3731	172.007	318.437	yes
BMgn002586	BGIBMGA002586	OK	0.85092	0.820535	no	uncharacterized protein LOC101742662	151	7.24668	0.0113253	104	6.69492	0.0078002	XP_004932391.1	100000	FBgn0051663	NOP	CG31663	CG31663	0.763497	17.9413	yes
BMgn002587	BGIBMGA002587	OK	2.05938	2.59052	no	peptidylglycine alpha-hydroxylating monooxygenase	249	7.96033	0.014991	329	8.36284	0.0198073	XP_004932388.1	100000	FBgn0019948	NOP	phm	CG3832	13305.2	117.384	yes
BMgn002587	BGIBMGA002587	OK	2.05938	2.59052	no	peptidylglycine alpha-hydroxylating monooxygenase	249	7.96033	0.014991	329	8.36284	0.0198073	XP_004932388.1	100000	FBgn0283509		phm		13305.2	117.384	yes
BMgn002590	BGIBMGA002590	OK	46.4174	21.717	yes	myocyte enhancing factor 2 isoform B	13398	13.6988	0.147436	6263	12.6124	0.0689182	NP_001104802.1	99751	FBgn0011656	major delay	Mef2	CG1429	12.1242	9.79574	no
BMgn002591	BGIBMGA002591	OK	1.61899	4.04458	yes	PAS domain-containing serine/threonine-protein kinase	280	8.13091	0.0177733	699	9.44758	0.0443908	XP_012551173.1	100000	FBgn0034950	NOP	CG3105	CG3105	0.233402	6.94074	yes
BMgn002592	BGIBMGA002592	OK	29.4832	37.0771	no	prolyl endopeptidase	1216	10.2444	0.149842	1420	10.462	0.175069	XP_021207758.1	100000	FBgn0032242	NOP	CG5355	CG5355	141.425	110.022	yes
BMgn002592	BGIBMGA002592	OK	29.4832	37.0771	no	prolyl endopeptidase	1216	10.2444	0.149842	1420	10.462	0.175069	XP_021207758.1	100000	FBgn0032969	NOP	CG2528	CG2528	0.00914815	0	no
BMgn002593	BGIBMGA002593	OK	22.2594	23.197	no	prolyl endopeptidase	2001	10.9641	0.2611	2167	11.0736	0.282757	XP_021207758.1	99.525	FBgn0032242	NOP	CG5355	CG5355	141.425	110.022	yes
BMgn002593	BGIBMGA002593	OK	22.2594	23.197	no	prolyl endopeptidase	2001	10.9641	0.2611	2167	11.0736	0.282757	XP_021207758.1	99.525	FBgn0032969	NOP	CG2528	CG2528	0.00914815	0	no
BMgn002594	BGIBMGA002594	OK	45.6338	74.012	yes	adenylate kinase 2	2004	10.9695	0.388211	3252	11.6672	0.629931	NP_001165387.1	100000	FBgn0022708	delay	Adk2	CG3140	131.371	102.049	no
BMgn002594	BGIBMGA002594	OK	45.6338	74.012	yes	adenylate kinase 2	2004	10.9695	0.388211	3252	11.6672	0.629931	NP_001165387.1	100000	FBgn0283494		Adk2		131.371	102.049	no
BMgn002596	BGIBMGA002596	OK	14.2267	13.7799	no	uncharacterized protein LOC101741984	3653	11.8155	0.251624	2884	11.4934	0.198636	XP_021207763.1	99554	FBgn0265191		Glycogenin		52.3884	82.5733	yes
BMgn002597	BGIBMGA002597	OK	1.4027	4.62283	yes	tyrosine-protein kinase Dnt	105	6.69559	0.0160655	297	8.21192	0.0455871	XP_004932386.1	100000	FBgn0015380	NOP	drl	CG17348	42.0709	56.0797	yes
BMgn002597	BGIBMGA002597	OK	1.4027	4.62283	yes	tyrosine-protein kinase Dnt	105	6.69559	0.0160655	297	8.21192	0.0455871	XP_004932386.1	100000	FBgn0024245	NOP	dnt	CG17559	40.4526	12.4111	yes
BMgn002597	BGIBMGA002685														FBgn0037602	NOP	CG8021	CG8021	18.2349	5.68397	no
BMgn002597	BGIBMGA002685														FBgn0064117	NOP	CG33714	CG33714
BMgn002604	BGIBMGA002604														FBgn0034583	NOP	CG10527	CG3295	217.084	17.6269	yes
BMgn002610	BGIBMGA002610	NOTEST	0	0	no	Uncharacterized protein	23	4.55725	0.0666667	18	4.05997	0.0521739	XP_004932362.1	100000	FBgn0033480	minor delay	mRpL42	CG12921	34.1626	26.6603	no
BMgn002611	BGIBMGA002611	OK	36.2923	23.7119	yes	lysine-specific demethylase 6A isoform X1	4695	12.1835	0.40484	3341	11.7052	0.288067	XP_004932357.1	100000	FBgn0260749	NOP	Utx	CG5640	20.7025	47.817	yes
BMgn002614	BGIBMGA002615	NOTEST	0	0	no	uncharacterized protein LOC101738767	2	1.19499	0.00113843	2	1.10731	0.00113843	XP_004932440.1	100	FBgn0020307	NOP	dve	CG5799	1.69049	13.1826	yes
BMgn002615	BGIBMGA002615	NOTEST	0.0324191	0.14154	no	uncharacterized protein LOC101738767	14	3.85599	0.00109733	18	4.26045	0.00140356	XP_004932440.1	99843	FBgn0020307	NOP	dve	CG5799	1.69049	13.1826	yes
BMgn002616	BGIBMGA002616	NOTEST	0.0317528	0.0114729	no	leucine-rich repeat-containing G-protein coupled receptor 4-like	4	2.23808	0.00107354	2	1.44064	0.000536769	XP_004932355.2	99536	FBgn0034717	NOP	CG5819	CG5819	0.153057	0.190086	no
BMgn002617	BGIBMGA002617	OK	0.967235	0.415106	yes	insulin-like growth factor-binding protein complex acid labile subunit	128	7.00582	0.0389465	59	5.91354	0.0181005	XP_004932355.2	100000	FBgn0034717	NOP	CG5819	CG5819	0.153057	0.190086	no
BMgn002618	BGIBMGA002618	HIDATA	0	0	no	chaoptin	48873	15.5722	10.0027	37607	15.1987	7.69689	XP_012544871.1	26154	FBgn0013272	NOP	Gp150	CG5820	444.098	126.337	yes
BMgn002619	BGIBMGA002619	OK	35.8475	35.6433	no	uncharacterized protein LOC101738363	3562	11.7962	0.948261	3682	11.8454	0.980387	XP_004932437.1	100000	FBgn0083967
BMgn002620	BGIBMGA002620	OK	72.5864	100.085	yes	sequestosome-1 isoform X1	11449	13.4796	1.15413	15825	13.9485	1.5953	XP_004932348.1	100000	FBgn0260467	delay	CG7071	CG7071	36.3827	34.2667	no
BMgn002621	BGIBMGA002621	NOTEST	0.0117453	0	no	sodium-coupled monocarboxylate transporter 1-like, partial	1	1.19499	0.000171424	1	1	0.000171424	XP_012551084.2	79389	FBgn0037895	NOP	CG6723	CG6723	0.217985	4.63876	yes
BMgn002623	BGIBMGA002623	NOTEST	0.0223745	0.0743033	no	sodium-coupled monocarboxylate transporter 1-like	276	8.10899	0.0201467	387	8.58588	0.0283076	XP_004932347.1	98969	FBgn0250757	NOP	CG42235	CG42235	0.492492	9.8776	yes
BMgn002624	BGIBMGA002624	NOTEST	0	0	no	uncharacterized protein LOC101737971	0	0	NA	0	0	NA	XP_021207709.1	99585	FBgn0029681	NOP	CG15239	CG15239	0.0767798	0.0736118	no
BMgn002625	BGIBMGA002625	OK	23.452	20.2491	no	N-alpha-acetyltransferase 35, NatC auxiliary subunit isoform X2	2410	11.2353	0.194968	1849	10.8505	0.149556	XP_012551179.1	100000	FBgn0034982	minor delay	CG4065	CG4065	28.7139	29.5584	no
BMgn002631	BGIBMGA002631	OK	0.225774	2.74724	yes	SLIT and NTRK-like protein 4	24	4.59242	0.013938	244	7.93695	0.143895	XP_004932339.2	100000	FBgn0085397	NOP	Fili	CG34368	13.2752	18.7053	yes
BMgn002636	BGIBMGA002636														FBgn0028703	minor delay	Nhe3	CG11328	29.5762	25.1942	no
BMgn002637	BGIBMGA002637														FBgn0028703	minor delay	Nhe3	CG11328	29.5762	25.1942	no
BMgn002638	BGIBMGA002638	OK	24.2482	22.3991	no	sodium/hydrogen exchanger 6	1951	10.9305	0.238578	1853	10.8554	0.226515	XP_021207759.1	86364	FBgn0028703	minor delay	Nhe3	CG11328	29.5762	25.1942	no
BMgn002639	BGIBMGA002639	OK	15.5564	56.5742	yes	aspartyl/asparaginyl beta-hydroxylase isoform X6	4903	12.226	0.321952	6642	12.6927	0.43612	XP_012551145.1	97574	FBgn0034075	NOP	Asph	CG8421	11.0209	8.75346	no
BMgn002641	BGIBMGA002641	OK	39.9237	33.2881	no	GPI transamidase component PIG-T	2208	11.1062	1.02874	1824	10.8336	0.849953	XP_004932327.1	100000	FBgn0030035	NOP	CG11190	CG11190	53.9764	28.3935	yes
BMgn002642	BGIBMGA002642	OK	57.9002	39.1953	yes	ras-related GTP-binding protein isoform X1	3638	11.8279	0.59596	2705	11.4011	0.443079	XP_021207678.1	100000	FBgn0033272	L3 arrest	CG8707	CG8707	27.0639	22.3013	no
BMgn002643	BGIBMGA002643	OK	17.6042	4.61948	yes	phosphatidate phosphatase LPIN2 isoform X2	6423	12.6367	0.220362	2513	11.2905	0.0862211	XP_004932325.1	99243	FBgn0263593	NOP	CG8709	CG8709	61.9274	54.8843	no
BMgn002644	BGIBMGA002644	HIDATA	0	0	no	14-3-3 protein zeta	67175	16.0354	3.21502	47428	15.5334	2.26995	XP_021207682.1	99595	FBgn0004907	NOP	14-3-3zeta	CG17870	626.05	462.625	no
BMgn002647	BGIBMGA002647	OK	20.1061	5.01119	yes	erythrocyte carbonic anhydrase	3127	11.5876	0.14256	914	9.81741	0.0416648	NP_001040186.1	98819	FBgn0027844	NOP	CAH1	CG7820	6.47382	19.255	yes
BMgn002648	BGIBMGA002648	OK	44.7348	38.1846	no	ankyrin repeat domain-containing protein 49	1764	10.779	0.660427	1506	10.5564	0.563959	XP_004932320.1	100000	FBgn0261881	NOP	CG4140	CG4140	18.7108	35.6603	yes
BMgn002649	BGIBMGA002649	OK	22.143	22.6875	no	cullin-associated NEDD8-dissociated protein 1	3416	11.7334	0.173462	3495	11.7677	0.177456	XP_012551133.1	100000	FBgn0027568	L3 arrest	CG5366	CG5366	50.9038	49.1649	no
BMgn002650	BGIBMGA002650	OK	7.87072	13.9818	no	hydroxymethylglutaryl-CoA lyase	633	9.30501	0.130893	1713	10.7343	0.354149	NP_001040133.1	98.00	FBgn0031877	delay	CG10399	CG10399	19.2309	1.65684	yes
BMgn002651	BGIBMGA002651	OK	12.5954	128.613	yes	sialic acid synthase	1444	10.4893	0.172976	11036	13.4275	1.32199	XP_004932314.1	100000	FBgn0038045	major delay	sas	CG5196	28.4099	8.03072	yes
BMgn002652	BGIBMGA002652	OK	0.221054	0.364055	no	myosin-2 heavy chain	146	7.04719	0.00607195	216	7.75866	0.00898316	XP_021207772.1	89374	FBgn0031869	NOP	CG18304	CG18304	0.949847	0.125705	yes
BMgn002653	BGIBMGA002652	OK	0.447669	0.527995	no	myosin-2 heavy chain	55	5.79123	0.0254619	62	5.9443	0.0287222	XP_012551132.1	100000	FBgn0031869	NOP	CG18304	CG18304	0.949847	0.125705	yes
BMgn002654	BGIBMGA002654					probable ATP-dependent RNA helicase Dbp73D									FBgn0004556	L3 arrest	CG9680	CG9680	8.58442	8.31971	no
BMgn002655	BGIBMGA002655														FBgn0003268	NOP	rod	CG1569	14.8842	8.43381	yes
BMgn002656	BGIBMGA002656	OK	5.71444	15.1603	yes	histone-lysine N-methyltransferase, H3 lysine-79 specific isoform X5	2047	10.9974	0.064603	6094	12.5724	0.192305	XP_012551123.1	100000	FBgn0264495	NOP	gpp	CG42803	13.1467	42.9292	yes
BMgn002658	BGIBMGA002658	OK	3.10254	3.9024	no	uncharacterized protein LOC101746312 isoform X1	518	9.01262	0.157399	530	9.04899	0.160944	XP_004932331.1	100000	FBgn0085442	NOP	NKAIN	CG34413	77.51	106.619	yes
BMgn002659	BGIBMGA002659	OK	43.5104	34.8823	no	metallo-beta-lactamase domain-containing protein 1	1301	10.3455	0.450994	999	9.96254	0.346509	XP_012551182.1	100000	FBgn0031766	NOP	CG9117	CG9117	4.92822	2.03628	yes
BMgn002661	BGIBMGA002661	OK	145.345	22.413	yes	lipophorin receptor isoform 2 precursor	14761	13.8332	0.366505	5340	12.3744	0.13258	NP_001104809.1	99057	FBgn0053087	NOP	CG33087	CG33087	10.366	23.7135	yes
BMgn002664	BGIBMGA002664	OK	6.9036	1.99959	yes	TPA: putative cuticle protein	211	7.6638	0.0921149	67	6.0404	0.0294418	FAA00503.1	100000	FBgn0033725	NOP	Cpr49Ac	CG8502	121.836	902.696	yes
BMgn002665	BGIBMGA012087	NOTEST	0	0.108837	no	adenylate cyclase type 2-like, partial	0	0	0	0	0.333333	0.000393546	XP_012552340.1	100	FBgn0004852	major delay	Ac76E	CG7978	9.56404	2.52672	yes
BMgn002671	BGIBMGA002671	OK	6.90784	6.65964	no	exosc7 protein	601	9.22563	0.10717	581	9.18474	0.103606	NP_001040497.1	98913	FBgn0034065	L3 arrest	Rrp42	CG8395	17.5056	20.8116	no
BMgn002673	BGIBMGA002673	OK	8.46414	10.9491	no	arf-GAP with SH3 domain, ANK repeat and PH domain-containing protein 2 isoform X1	1879	10.8722	0.122708	2407	11.2315	0.157218	XP_021207760.1	100000	FBgn0050372	NOP	CG30372	CG30372	10.508	35.2382	yes
BMgn002674	BGIBMGA002674	OK	38.7262	44.1043	no	probable hydroxyacid-oxoacid transhydrogenase, mitochondrial	2208	11.1077	0.677093	2542	11.3109	0.779413	XP_004932439.2	98857	FBgn0017482	NOP	T3dh	CG3425	5.45983	2.49013	yes
BMgn002675	BGIBMGA002675	HIDATA	0	0	no	Uncharacterized protein LOC101737461	69334	16.0738	1.17161	27873	14.762	0.471008	XP_004932353.1	100000	FBgn0034718	NOP	wdp	CG3413	500.643	40.9192	yes
BMgn002677	BGIBMGA002677														FBgn0035087	NOP	CG2765	CG2765	18.7125	36.8972	yes
BMgn002678	BGIBMGA002678	OK	2.97998	2.37815	no	Shc- transforming protein 2/Shc transforming protein/Sck	181	7.5047	0.0195296	154	7.26458	0.0166163	XP_004932442.1	100000	FBgn0015296	NOP	Shc	CG3715	29.0424	88.4545	yes
BMgn002679	BGIBMGA002679	OK	11.9536	8.70792	no	dual specificity protein phosphatase 13 isoform B-like isoform X2	4066	11.9871	0.787134	1519	10.5693	0.294102	XP_004932361.1	100000	FBgn0030976	NOP	CG7378	CG7378	1.82428	19.5671	yes
BMgn002680	BGIBMGA002680	OK	29.2535	11.9166	yes	microspherule protein 1	2680	11.3869	0.0930187	2076	11.0198	0.0720458	XP_004932363.1	99723	FBgn0263832	P lethal	Rcd5	CG1135	20.428	36.0216	yes
BMgn002681	BGIBMGA002681	OK	20.5692	27.105	yes	cleft lip and palate transmembrane protein 1-like protein	1631	10.6719	0.225214	2121	11.0501	0.292829	XP_004932365.1	100000	FBgn0030456	NOP	CG4332	CG4332	44.8609	20.1354	yes
BMgn002685	BGIBMGA002685	OK	25.1667	42.1625	yes	RNA binding region containing protein 1	5175	12.3369	0.123809	8167	12.9841	0.195386	NP_001040531.1	99543	FBgn0064117	NOP	CG33714	CG33714
BMgn002687	BGIBMGA002687	OK	20.424	14.5769	yes	mediator of RNA polymerase II transcription subunit 30 isoform X1	981	9.93946	0.144032	707	9.46504	0.103803	XP_004932373.1	100000	FBgn0035149	major delay	MED30	CG17183	12.7314	16.5924	no
BMgn002693	BGIBMGA002693														FBgn0050440	NOP	CG30440	CG30440	56.165	5.66873	yes
BMgn002694	BGIBMGA002694	OK	14.4821	11.7012	no	nucleoporin NUP188 homolog	206	7.68841	0.404715	183	7.51818	0.359528	XP_004932447.1	100000	FBgn0033766	NOP	CG8771	CG8771	11.9551	11.6933	no
BMgn002695	BGIBMGA002695	OK	19.6954	21.0418	no	maternal effect protein staufen isoform X2	1947	10.9262	0.11931	2100	11.0354	0.128688	XP_021207757.1	100000	FBgn0003520	NOP	stau	CG5753	14.2671	82.5362	yes
BMgn002696	BGIBMGA002696	OK	0.555327	0.175439	no	uncharacterized protein LOC101740429	224	7.77633	0.0160404	38	5.28606	0.00274909	XP_021207767.1	100000	FBgn0051973	NOP	Cda5	CG31973	0.735147	4.33553	yes
BMgn002697	BGIBMGA002697	NOTEST	0.0878253	0.0178833	no	uncharacterized protein LOC101740564	10	3.09974	0.0018781	2	1.52832	0.000363504	XP_021207769.1	99301	FBgn0031209	NOP	Ir21a	CG2657	0.142033	0.129073	no
BMgn002700	BGIBMGA002700	NOTEST	0.211035	0	no	tyrosine-protein kinase Dnt	10	3.46411	0.00432719	1	1	0.00041876	XP_021207735.1	98671	FBgn0033791	NOP	Drl-2	CG3915	0.524128	33.1511	yes
BMgn002702	BGIBMGA002702	OK	13.1129	1.95682	yes	ken and barbie protein isoform X1	3595	11.7968	0.0729283	622	9.27679	0.0126247	NP_001243927.1	99831	FBgn0011236	L2 arrest	ken	CG5575	5.76614	11.4072	yes
BMgn002703	BGIBMGA002703	NOTEST	0.182577	0	no	32 kDa apolipoprotein precursor	26	4.75224	0.00538079	46	5.46222	0.00951987	NP_001140192.1	98522	FBgn0053126	major delay	NLaz	CG33126	18.3277	52.3996	yes
BMgn002704	BGIBMGA002704	OK	14.5513	3.20038	yes	apolipoprotein D-like isoform X2	740	9.43546	0.257391	160	7.3304	0.0556522	XP_004932390.1	100000	FBgn0053126	major delay	NLaz	CG33126	18.3277	52.3996	yes
BMgn002705	BGIBMGA002705	HIDATA	0	0	no	Uncharacterized protein	3613	11.8191	0.72066	4110	12.0041	0.819935	XP_012551113.1	97037	FBgn0259176	NOP	bun	CG42281	90.4301	200.994	yes
BMgn002707	BGIBMGA002705	HIDATA	0	27.2672	no	protein bunched, class 2/F/G isoform-like	20667	14.3231	0.744635	10179	13.3089	0.366757	XP_004932392.1	100	FBgn0259176	NOP	bun	CG42281	90.4301	200.994	yes
BMgn002708	BGIBMGA002708														FBgn0031536	L1, L2 arrest	Cog3	CG3248	12.9422	11.8464	no
BMgn002709	BGIBMGA002709	OK	26.0272	25.2601	no	mitochondrial folate transporter/carrier	3482	11.7613	0.167839	3337	11.7033	0.160819	XP_004932393.1	93464	FBgn0033391	NOP	CG8026	CG8026	31.1595	42.9663	yes
BMgn002711	BGIBMGA002711	OK	39.8138	8.42517	yes	Rab-related protein	2217	10.9763	0.21049	482	8.83014	0.0457696	NP_001040211.1	98268	FBgn0002567	NOP	ltd	CG8024	13.4189	3.54082	yes
BMgn002713	BGIBMGA002713	OK	146.042	250.862	yes	ATPase inhibitor-like protein	3312	11.6869	0.609496	5496	12.423	1.01135	NP_001091821.1	100000	FBgn0040660	NOP	CG13551	CG13551	396.536	510.48	yes
BMgn002714	BGIBMGA002714	OK	5.41477	8.63819	yes	syndecan isoform X1	199	7.6395	0.0279181	299	8.2268	0.0419473	XP_004932396.1	100000	FBgn0010415	NOP	Sdc	CG10497	306.04	148.305	yes
BMgn002716	BGIBMGA002716	OK	4.63274	18.9703	yes	probable peroxisomal acyl-coenzyme A oxidase 1	851	9.73424	0.0395803	12026	12.7018	0.559099	XP_004932404.1	100000	FBgn0029924	NOP	CG4586	CG4586	81.7678	9.54481	yes
BMgn002716	BGIBMGA002716	OK	4.63274	18.9703	yes	probable peroxisomal acyl-coenzyme A oxidase 1	851	9.73424	0.0395803	12026	12.7018	0.559099	XP_004932404.1	100000	FBgn0027572	NOP	CG5009	CG5009	20.9731	7.11579	yes
BMgn002716	BGIBMGA002716	OK	4.63274	18.9703	yes	probable peroxisomal acyl-coenzyme A oxidase 1	851	9.73424	0.0395803	12026	12.7018	0.559099	XP_004932404.1	100000	FBgn0034629	NOP	ACOX57D-D	CG9709	0.92298	0.478362	no
BMgn002716	BGIBMGA002716														FBgn0034628	NOP	ACOX57D-P	CG10795	2.75792	2.83095	no
BMgn002718	BGIBMGA002718	OK	3.77818	4.84698	no	N-acetylgalactosamine kinase	325	8.34955	0.114192	411	8.68196	0.144144	XP_004932407.1	100000	FBgn0263199	NOP	CG5288	CG5288	7.51183	11.6258	yes
BMgn002719	BGIBMGA002719														FBgn0034858	L3 arrest	eIF2B-delta	CG10315	36.3137	30.7629	no
BMgn002721	BGIBMGA002721	HIDATA	0	0	no	putative deoxynucleoside kinase	488	8.92424	0.144807	1856	10.8567	0.550841	XP_012551065.1	100000	FBgn0022338	NOP	dnk	CG5452	30.1711	26.3868	no
BMgn002722	BGIBMGA002722														FBgn0036732		Oatp74D		2016.34	36.0122	yes
BMgn002723	BGIBMGA002723	HIDATA	0	0	no	OATP74D homologue	5079	12.2988	0.402207	42745	15.3811	3.38521	XP_004932455.2	100000	FBgn0036732		Oatp74D		2016.34	36.0122	yes
BMgn002732	BGIBMGA002732	OK	5.49261	11.9303	yes	uncharacterized protein LOC105842463 isoform X3	249	7.96481	0.0750678	537	9.06821	0.161994	XP_021207699.1	99767	FBgn0026313	NOP	X11L	CG5675	13.5899	59.0977	yes
BMgn002732	BGIBMGA002732	OK	5.49261	11.9303	yes	uncharacterized protein LOC105842463 isoform X3	249	7.96481	0.0750678	537	9.06821	0.161994	XP_021207699.1	99767	FBgn0052677	NOP	X11Lbeta	CG32677	1.17319	30.0619	yes
BMgn002735	BGIBMGA002735	NOTEST	0	0	no	neuropeptide FF receptor 2-like	1	0.861654	0.000256739	3	1.96896	0.000855798	NP_001266380.1	94526	FBgn0038880	NOP	CG10823	CG10823	0.555988	3.84307	yes
BMgn002739	BGIBMGA002739					attacin-like									FBgn0012042	major delay	CG10146	CG10146	5.11379	3.32959	no
BMgn002748	BGIBMGA002748	NOTEST	0.00408529	0.00912728	no	cadherin-89D	2	1.66667	0.000139387	5	2.21462	0.000278773	XP_021204039.1	88793	FBgn0038439	NOP	Cad89D	CG14900	0	0.0130384	no
BMgn002750	BGIBMGA002750	OK	54.6554	67.3272	no	pyruvate dehydrogenase E1 component beta subunit isoform X1	2495	11.2841	0.421952	3044	11.5722	0.514854	XP_012546310.1	100000	FBgn0039635	L3 arrest	CG11876	CG11876	133.255	103.495	no
BMgn002751	BGIBMGA002751	NOTEST	0.136662	0.261373	no	leucine-rich repeat-containing protein 49	11	3.42847	0.00188791	19	4.32642	0.00342183	XP_012546722.1	100000	FBgn0035577	NOP	CG13708	CG13708	0.0396115	0.241764	no
BMgn002752	BGIBMGA002752	OK	44.1706	44.1016	no	zinc finger protein 674 isoform X2	899	9.81224	0.487346	880	9.78237	0.477043	XP_021204369.1	100000	FBgn0031454
BMgn002753	BGIBMGA002753	OK	6.71273	4.91654	yes	amino acid transporter-like protein isoform X1	917	9.8304	0.0239645	693	9.37054	0.0181018	XP_012546717.1	100000	FBgn0026439	NOP	Eaat1	CG3747	3.87725	13.8898	yes
BMgn002754	BGIBMGA002754	OK	1.3482	2.76447	no	origin recognition complex subunit 1	158	7.3022	0.0348248	341	8.41617	0.0750863	NP_001186936.1	99135	FBgn0022772	NOP	Orc1	CG10667	3.23688	9.80738	yes
BMgn002755	BGIBMGA002755	OK	20.5845	36.4858	no	SUMO-1 activating enzyme	58	5.84591	0.0381328	135	7.08023	0.0889766	NP_001040485.1	100000	FBgn0029512	NOP	Aos1	CG12276	61.2608	120.782	yes
BMgn002756	BGIBMGA002756	OK	13.741	10.5146	no	1-acylglycerol-3-phosphate O-acyltransferase ABHD5 isoform X1	2072	11.01	0.110395	1426	10.4781	0.0760063	XP_004927228.1	100000	FBgn0033226	NOP	CG1882	CG1882	21.843	14.9976	yes
BMgn002757	BGIBMGA002757	OK	0.242187	0.749438	no	protein wech	46	5.56161	0.0214011	130	6.98576	0.0602002	XP_021204362.1	100000	FBgn0259745	NOP	wech	CG42396	7.66396	27.3497	yes
BMgn002759	BGIBMGA002759	OK	30.5213	95.8035	yes	ubiquitin carboxyl-terminal hydrolase 14	2803	11.441	0.197733	8557	13.0566	0.603735	XP_004927226.1	100000	FBgn0032216	NOP	CG5384	CG5384	163.319	50.892	yes
BMgn002761	BGIBMGA002761	NOTEST	0.0412907	0.0560252	no	DC-STAMP domain-containing protein 1	9	3.32576	0.00129288	10	3.38998	0.00133906	XP_021204373.1	98162	FBgn0086916		snky		0.00961586	0	no
BMgn002763	BGIBMGA002763	OK	3.07296	9.75747	yes	DNA replication licensing factor MCM4-like	109	6.77911	0.0204772	288	8.16933	0.0541048	XP_012546727.2	100000	FBgn0015929	NOP	dpa	CG1616	18.6199	34.253	yes
BMgn002766	BGIBMGA002766	OK	30.8937	20.4979	yes	protein AATF	1595	10.6353	0.517245	1061	10.0519	0.344037	XP_004927232.1	100000	FBgn0031851	L3 arrest	CG11188	CG11188	13.3639	18.5249	yes
BMgn002767	BGIBMGA002767	NOTEST	0.044238	0.0326545	no	adipokinetic hormone receptor	57	5.82628	0.00215297	64	5.99803	0.00241737	NP_001037049.1	99753	FBgn0025595	L3 arrest	CG11325	CG11325	1.59941	0.272904	yes
BMgn002769	BGIBMGA002769	OK	9.75124	8.65647	no	lanC-like protein 3	1234	10.2607	0.690743	909	9.82947	0.508959	XP_004927240.1	100000	FBgn0027498	NOP	CG2061	CG2061	14.5677	76.9851	yes
BMgn002771	BGIBMGA002771	NOTEST	0.0656663	0.131068	no	low density lipoprotein receptor-related protein-like protein precursor	237	7.88863	0.0260921	164	7.36322	0.0179933	NP_001116809.1	94378	FBgn0052432	NOP	CG32432	CG32432	0.282311	8.88969	yes
BMgn002773	BGIBMGA002773	OK	23.7125	21.7996	no	annexin B13	4946	12.2681	0.233143	4405	12.1013	0.207671	NP_001036881.1	99177	FBgn0030749	NOP	Anxb11	CG9968	166.71	56.6246	yes
BMgn002774	BGIBMGA002774	NOTEST	0.0300709	0.0290749	no	uncharacterized protein C4orf22 homolog	1	1.05664	0.000406628	1	0.666667	0.000203314	XP_004921646.1	99160	FBgn0031720	NOP	CG14013	CG14013	0	0	no
BMgn002774	BGIBMGA002774	NOTEST	0.0300709	0.0290749	no	uncharacterized protein C4orf22 homolog	1	1.05664	0.000406628	1	0.666667	0.000203314	XP_004921646.1	99160	FBgn0031430	NOP	CG3528	CG3528	0	0	no
BMgn002774	BGIBMGA002774														FBgn0031721		CG14017		3.96564	0.757043	yes
BMgn002774	BGIBMGA002774														FBgn0038122	NOP	CG8138	CG8138	0	0	no
BMgn002776	BGIBMGA002776	OK	18.2512	14.577	no	protein downstream neighbor of son homolog	1208	10.2296	0.204007	994	9.9575	0.167764	XP_012552973.1	100000	FBgn0086695	NOP	hd	CG2669	3.96197	6.16578	no
BMgn002778	BGIBMGA002778	OK	2.72281	2.20162	no	DNA repair protein RAD51 homolog 4 isoform X1	148	7.21454	0.0526253	97	6.5884	0.03445	XP_004921635.1	100000	FBgn0033389	NOP	Rad51C	CG2412	0.510768	1.15524	no
BMgn002779	BGIBMGA002779	OK	24.6211	25.0082	no	FACT complex subunit spt16 isoform X2	7270	12.8275	0.405764	8320	13.022	0.464371	XP_012550790.1	100000	FBgn0002183	L3 arrest	dre4	CG1828	32.3797	139.041	yes
BMgn002783	BGIBMGA002783	OK	28.8023	16.692	yes	probable 28S rRNA (cytosine-C(5))-methyltransferase	3274	11.6748	0.441225	1769	10.7893	0.238378	XP_004921694.1	100000	FBgn0259704	NOP	CG42358	CG42358	53.6002	24.4036	yes
BMgn002784	BGIBMGA002785	NOTEST	0	0.0455735	no	echinoderm microtubule-associated protein-like CG42247	0	0	0	1	0.666667	0.00082713	XP_004921693.1	100000	FBgn0259099	NOP	CG42247	CG42247	0.199264	1.7114	yes
BMgn002785	BGIBMGA002785	NOTEST	0.0144083	0.0252105	no	echinoderm microtubule-associated protein-like CG42247	24	4.5905	0.00144168	22	4.5072	0.00134016	XP_004921693.1	98872	FBgn0259099	NOP	CG42247	CG42247	0.199264	1.7114	yes
BMgn002786	BGIBMGA002786	OK	33.047	17.6347	yes	peptidyl-prolyl cis-trans isomerase-like 2 isoform X1	2073	11.0171	0.269949	1202	10.2327	0.156595	XP_004921624.1	100000	FBgn0034109	NOP	CG7747	CG7747	12.7159	8.57687	yes
BMgn002788	BGIBMGA002788	OK	20.7071	24.1809	no	leupaxin isoform X3	1491	10.5161	0.378534	1318	10.3488	0.334688	XP_012548490.1	97600	FBgn0041789	NOP	Pax	CG31794	68.6743	89.672	no
BMgn002790	BGIBMGA002790	OK	84.5541	61.7681	yes	JAB-MPN domain protein	3509	11.7755	0.937645	2552	11.3175	0.681899	NP_001138802.1	99425	FBgn0027053		CSN5		57.9561	73.1277	no
BMgn002792	BGIBMGA002792	OK	225.801	72.9112	yes	tetraspanin E	22861	14.4781	0.324527	8708	13.088	0.123619	NP_001040157.1	99578	FBgn0020372	NOP	TM4SF	CG11303	4.81893	86.1433	yes
BMgn002792	BGIBMGA008286	OK	225.801	72.9112	yes	tetraspanin E	22861	14.4781	0.324527	8708	13.088	0.123619	NP_001040157.1	99578	FBgn0016032	NOP	lbm	CG2374	201.897	7.2677	yes
BMgn002793	BGIBMGA002793	OK	5.34997	4.63925	no	endoplasmic reticulum oxidoreduction 1-like protein	512	9.0031	0.0278578	931	9.86119	0.0506407	ACL54851.1	100000	FBgn0261274	NOP	Ero1L	CG1333	23.3829	11.1861	yes
BMgn002798	BGIBMGA002798	NOTEST	0.0631024	0	no	superoxide dismutase [Cu-Zn]-like	4	2.25163	0.000537568	2	1.38998	0.000206757	XP_004921611.1	100000	FBgn0039386	NOP	CG5948	CG5948	0.711781	1.52894	no
BMgn002803	BGIBMGA002803														FBgn0261547	NOP	Exn	CG42665	7.32792	10.349	yes
BMgn002804	BGIBMGA002804	OK	0.767992	1.79303	no	uncharacterized protein LOC101739343	1145	10.1205	0.224796	170	7.39335	0.0333006	XP_012550374.1	95901	FBgn0261547	NOP	Exn	CG42665	7.32792	10.349	yes
BMgn002806	BGIBMGA002806	OK	6.13477	4.06646	no	tRNA pseudouridine synthase-like 1	1147	10.1634	0.170027	943	9.88208	0.139787	XP_012552413.1	99552	FBgn0083992	NOP	MKP	CG34099	26.9325	16.5253	yes
BMgn002808	BGIBMGA002808	OK	9.2055	8.24552	no	cytoplasmic tRNA 2-thiolation protein 1	836	9.70222	0.334266	666	9.38039	0.266054	XP_004921604.1	100000	FBgn0033375	major delay	CG8078	CG8078	14.4008	5.57021	yes
BMgn002809	BGIBMGA002809	OK	49.2652	35.2939	no	mediator of RNA polymerase II transcription subunit 9	1321	10.368	1.10424	1004	9.97227	0.839465	XP_004921602.1	100000	FBgn0260401	major delay	MED9	CG42517	40.895	65.2819	yes
BMgn002811	BGIBMGA002811	HIDATA	0	0	no	ribosomal protein L10	96784	16.5621	50.4348	101944	16.6365	53.1233	NP_001037048.1	100000	FBgn0024733	NOP	CG17521	CG17521
BMgn002812	BGIBMGA002812	OK	10.0702	7.70386	no	josephin-2	857	9.74196	0.266542	602	9.23402	0.187202	XP_004921597.1	100000	FBgn0029853	NOP	CG3781	CG3781	17.2513	4.04205	no
BMgn002813	BGIBMGA002813	OK	0.562079	1.23879	no	dynein light chain 4, axonemal	37	5.23241	0.00668111	53	5.76137	0.00963043	XP_004921594.1	99048	FBgn0033687	NOP	CG8407	CG8407	0.451714	48.9059	no
BMgn002814	BGIBMGA002814	OK	71.1838	203.622	yes	dolichyl-diphosphooligosaccharide protein glycotransferase precursor	3885	11.8963	0.739796	11001	13.4207	2.09509	NP_001091799.1	99541	FBgn0014868	major delay	Ost48	CG9022	352.1	156.297	yes
BMgn002816	BGIBMGA002816	OK	10.6626	9.7402	no	leucine-rich repeat flightless-interacting protein 2	353	8.46511	0.0409947	311	8.28343	0.0361217	XP_021208041.1	98008	FBgn0030699	NOP	CG8578	CG8578	20.9141	25.1022	no
BMgn002817	BGIBMGA002817	OK	16.4492	16.5206	no	uncharacterized protein LOC101738424	1416	10.4674	0.712106	1439	10.4914	0.723675	XP_004921591.2	100000	FBgn0034240	NOP	MESR4	CG4903	11.2744	24.2965	yes
BMgn002818	BGIBMGA002818	OK	28.5457	34.8617	no	thioredoxin reductase 1, mitochondrial isoform X1	11704	13.5098	0.706997	11622	13.5036	0.702044	XP_004921588.1	100000	FBgn0020653	delay	Trxr-1	CG2151	284.296	163.149	yes
BMgn002818	BGIBMGA002818	OK	28.5457	34.8617	no	thioredoxin reductase 1, mitochondrial isoform X1	11704	13.5098	0.706997	11622	13.5036	0.702044	XP_004921588.1	100000	FBgn0037170	NOP	Trxr-2	CG11401	0.00838997	0	no
BMgn002820	BGIBMGA002820	OK	16.525	19.5408	no	transmembrane GTPase Marf	1757	10.7783	0.168376	2021	10.9805	0.193707	XP_012551818.1	100000	FBgn0029870	delay	Marf	CG3869	39.0227	30.1156	yes
BMgn002821	BGIBMGA002821	OK	7.1704	7.22873	no	dnaJ homolog subfamily C member 16 precursor	875	9.77184	0.0447502	974	9.92746	0.0498133	NP_001296558.1	100000	FBgn0058178	NOP	CG40178	CG40178	0	0	no
BMgn002822	BGIBMGA002822	OK	9.28687	10.1472	no	APOPT family protein CG14806, mitochondrial	141	7.14577	0.0577924	158	7.2989	0.0649137	XP_004921579.2	99593	FBgn0029594	NOP	CG14806	CG14806	21.8121	34.2353	no
BMgn002823	BGIBMGA002823	OK	11.3929	10.5914	no	rab5 GDP/GTP exchange factor	1221	10.252	0.0835386	1152	10.1707	0.0788177	XP_012552944.1	100000	FBgn0262937	NOP	CG9139	CG9139	14.516	14.5705	no
BMgn002824	BGIBMGA002824	OK	0.138392	0.646172	yes	G-protein coupled receptor 64-like	25	4.6867	0.00241477	91	6.50693	0.0086741	XP_004921670.1	100000	FBgn0039821	NOP	CG15556	CG15556	0.0399964	0.323106	no
BMgn002824	BGIBMGA002824	OK	0.138392	0.646172	yes	G-protein coupled receptor 64-like	25	4.6867	0.00241477	91	6.50693	0.0086741	XP_004921670.1	100000	FBgn0039818	NOP	CG11318	CG11318	0.401999	0	no
BMgn002825	BGIBMGA002825	NOTEST	0	0.00684839	no	dynein assembly factor 3, axonemal	0	0	0	0	0.333333	0.000220459	XP_021207037.1	91633	FBgn0034352	major delay	CG17669	CG17669	0.0119857	0	no
BMgn002829	BGIBMGA002829	OK	41.822	33.0829	no	39S ribosomal protein L21, mitochondrial	940	9.87519	1.56928	821	9.68344	1.37117	XP_004921574.1	100000	FBgn0036853	delay	mRpL21	CG9730	26.5027	5.68682	yes
BMgn002831	BGIBMGA002831	OK	16.5435	11.2704	yes	probable elongator complex protein 2	390	8.60894	0.131535	300	8.22911	0.101293	XP_012550116.2	100000	FBgn0033540	NOP	CG11887	CG11887
BMgn002832	BGIBMGA002832	NOTEST	0.00763338	0.11114	no	uncharacterized protein LOC101736469 isoform X2	1	1.19499	0.000273448	8	3.05664	0.00157233	XP_012552956.1	99723	FBgn0028408	L2 arrest	Drep-2	CG1975	0.451458	26.0842	yes
BMgn002835	BGIBMGA002835														FBgn0032818	NOP	CG10628	CG10628	15.304	14.6258	no
BMgn002836	BGIBMGA002836	OK	7.46578	11.7424	yes	uncharacterized protein LOC101736218 isoform X1	1279	10.3169	0.0945619	1851	10.8521	0.136913	XP_012552490.1	100000	FBgn0002441	NOP	l(3)mbt	CG5954	7.93642	13.5033	yes
BMgn002837	BGIBMGA002837	OK	49.3729	42.6647	no	pre-mRNA-processing factor 19	2565	11.32	0.324478	2221	11.1146	0.281004	XP_004921562.2	100000	FBgn0261119	L3 arrest	Prp19	CG5519	44.2686	92.8663	yes
BMgn002840	BGIBMGA002840	OK	11.2067	12.6884	no	translational activator GCN1	5703	12.4651	0.269464	6649	12.6948	0.314196	XP_021205566.1	96482	FBgn0039959	NOP	CG17514	CG17514	0	0	no
BMgn002841	BGIBMGA002841	OK	10.5126	6.52711	no	caspase Nc	1395	10.4399	0.272396	968	9.9197	0.188997	NP_001182396.1	97945	FBgn0026404	NOP	CG8091	CG8091	41.5869	29.9094	yes
BMgn002842	BGIBMGA002842	OK	2.3545	1.83295	no	uncharacterized protein LOC101735819 isoform X1	150	7.21311	0.0272617	141	7.14621	0.0257438	XP_004921658.1	98246	FBgn0033236	NOP	CG14764	CG14764	12.4106	31.014	yes
BMgn002845	BGIBMGA002845	OK	7.9522	7.64765	no	vacuolar protein sorting-associated protein 13D	1610	10.6488	0.0726128	1569	10.6048	0.0707339	XP_021204145.1	100	FBgn0052113	L3 arrest	CG32113	CG32113	5.23817	3.29892	yes
BMgn002845	BGIBMGA002846	OK	6.58036	4.98908	no	Vacuolar protein sorting-associated protein 13D-like	1585	10.6258	0.0714704	1552	10.5896	0.0699824	XP_012551475.1	100000	FBgn0035189	NOP	CG9119	CG9119	13.9406	2.63779	yes
BMgn002846	BGIBMGA002846														FBgn0035189	NOP	CG9119	CG9119	13.9406	2.63779	yes
BMgn002846	BGIBMGA002846														FBgn0063667	L2 arrest	CG32335	CG32335	0.0993943	0.164305	no
BMgn002847	BGIBMGA002847	OK	2.75636	2.14048	no	von Willebrand factor C and EGF domain-containing protein	300	8.09873	0.0562535	227	7.80391	0.0425027	XP_004921556.1	100000	FBgn0051869		CG31869		11.6178	10.497	no
BMgn002848	BGIBMGA002848	NOTEST	0.0591398	0.0386577	no	uncharacterized protein LOC101745456	143	7.17176	0.0373848	171	7.41945	0.0446009	XP_004921554.1	100000	FBgn0032299		CG17127		0.057457	0	no
BMgn002849	BGIBMGA002849	OK	0.187237	0.397694	no	uncharacterized protein LOC101735404	66	6.03083	0.00270803	75	6.24938	0.00309098	XP_021204867.1	96333	FBgn0032414	NOP	CG17211	CG17211	5.5303	44.8925	yes
BMgn002851	BGIBMGA002851	OK	1.04767	2.50803	yes	probable G-protein coupled receptor Mth-like 1	86	6.43694	0.0264778	230	7.54742	0.0707102	XP_004921552.1	100000	FBgn0030766	NOP	mthl1	CG4521	11.2303	12.455	no
BMgn002854	BGIBMGA002854	NOTEST	0.0140158	0.0320131	no	UDP-glycosyltransferase UGT48C1 precursor	3	1.46411	0.00048849	5	2.38998	0.000854857	NP_001243974.1	99413	FBgn0026755	NOP	Ugt37b1	CG9481	0.0509811	0.069051	no
BMgn002854	BGIBMGA002854	NOTEST	0.0140158	0.0320131	no	UDP-glycosyltransferase UGT48C1 precursor	3	1.46411	0.00048849	5	2.38998	0.000854857	NP_001243974.1	99413	FBgn0026754		Ugt37c1		0.747713	0	yes
BMgn002854	BGIBMGA002854	NOTEST	0.0140158	0.0320131	no	UDP-glycosyltransferase UGT48C1 precursor	3	1.46411	0.00048849	5	2.38998	0.000854857	NP_001243974.1	99413	FBgn0040261	NOP	Ugt36Bb	CG13271	0.0111703	0	no
BMgn002854	BGIBMGA002854														FBgn0038083	L3 arrest	CG5999	CG5999	0.493642	0.287009	no
BMgn002854	BGIBMGA002854														FBgn0040260	L3 arrest	Ugt36Bc	CG17932	3.02678	0.253391	yes
BMgn002854	BGIBMGA002854														FBgn0026756	NOP	Ugt37a1	CG11012	0	0.0230554	no
BMgn002854	BGIBMGA002854														FBgn0040262	NOP	Ugt36Ba	CG13270	0.023864	0	no
BMgn002854	BGIBMGA002854														FBgn0038082	NOP	CG5724	CG5724	0.0205442	0	no
BMgn002854	BGIBMGA002854														FBgn0031887	NOP	CG11289	CG11289	0.0145661	0	no
BMgn002855	BGIBMGA002855	OK	0.703102	0.960274	no	rhomboid-related protein 2-like isoform X1	351	8.45326	0.0210371	449	8.81198	0.0269562	XP_004921553.1	100000	FBgn0032415	NOP	rho-6	CG17212	0.157093	0	no
BMgn002856	BGIBMGA002856	OK	16.1925	9.99782	no	E3 ubiquitin-protein ligase RNF34 isoform X1	2380	11.2094	0.373926	1875	10.8737	0.294678	XP_012551383.1	100000	FBgn0033783	NOP	CG17019	CG17019	12.7843	9.71307	no
BMgn002857	BGIBMGA002857	OK	13.257	14.9	no	uncharacterized protein LOC101735678	701	9.45359	0.0903351	791	9.62758	0.10189	XP_012552926.1	100000	FBgn0041004	NOP	CG17715	CG17715	45.2741	16.9568	yes
BMgn002858	BGIBMGA002858	OK	65.4262	49.6494	no	protein CNPPD1 isoform X1	5759	12.4902	1.57178	4726	12.2031	1.28994	XP_004921559.1	100000	FBgn0058191	NOP	CG40191	CG40191	0	0	no
BMgn002860	BGIBMGA002860														FBgn0082585	NOP	sprt	CG30023	5.31385	10.8832	yes
BMgn002861	BGIBMGA002861	OK	1.03552e-06	0.525158	no	uncharacterized protein LOC105841811	0	0.333333	7.62602e-05	27	4.72025	0.00625334	XP_021205684.1	100000	FBgn0082585	NOP	sprt	CG30023	5.31385	10.8832	yes
BMgn002862	BGIBMGA002862	OK	38.1818	42.6803	no	ring finger protein 5	2962	11.5307	0.49219	3279	11.6784	0.544865	NP_001093088.1	100000	FBgn0030693	NOP	CG8974	CG8974	74.2702	19.084	yes
BMgn002862	BGIBMGA002862	OK	38.1818	42.6803	no	ring finger protein 5	2962	11.5307	0.49219	3279	11.6784	0.544865	NP_001093088.1	100000	FBgn0052581	delay	CG32581	CG32581	35.7677	17.2151	yes
BMgn002862	BGIBMGA002862														FBgn0052847	NOP	CG32847	CG32847	1.04094	0	no
BMgn002863	BGIBMGA002863	OK	14.627	11.1257	yes	BTB/POZ domain-containing protein 9 isoform X2	3074	11.5844	0.160967	2566	11.3253	0.134398	XP_012552738.1	100000	FBgn0030228	NOP	CG1826	CG1826	7.2896	17.7018	yes
BMgn002864	BGIBMGA002864	OK	11.9148	13.0372	no	post-GPI attachment to proteins factor 3 isoform X1	740	9.53163	0.11737	831	9.69782	0.13181	XP_004921565.1	100000	FBgn0033088	NOP	CG3271	CG3271	33.3111	12.5895	yes
BMgn002868	BGIBMGA002868	OK	2.19494	4.41412	yes	D-glucuronyl C5-epimerase isoform X1	171	7.42615	0.0362288	350	8.45363	0.0741525	XP_012552772.1	100000	FBgn0033087	L1, L2 arrest	CG3194	CG3194	15.5755	8.04278	yes
BMgn002869	BGIBMGA002869	OK	8.0514	10.5596	no	myeloid differentiation primary response protein MyD88-like isoform X1	880	9.78216	0.222419	1161	10.1817	0.293468	XP_004921572.1	99713	FBgn0033402	NOP	Myd88	CG2078	14.6488	8.41123	yes
BMgn002870	BGIBMGA002870	NOTEST	0.251789	0.283212	no	regulator of telomere elongation helicase 1 homolog	375	8.53707	0.128884	889	9.79111	0.305814	XP_004921666.1	100000	FBgn0029798	NOP	CG4078	CG4078	6.11035	8.29859	no
BMgn002872	BGIBMGA013274	NOTEST	0	0	no	Uncharacterized protein	0	0	NA	0	0	NA	XP_004922764.1	25.714	FBgn0033257	NOP	CG8713	CG8713	2.56084	0.749013	no
[truncated: 8,745 more rows]
