# Supplementary material for: Refining a steroidogenic model: an analysis of RNA-seq datasets from insect prothoracic glands
Source: BMC Genomics. 2018 Jul 13;19:537. doi: 10.1186/s12864-018-4896-2 (PMC6045881; doi:10.1186/s12864-018-4896-2)
Supplement: Supplementary file 10 — Table S9. Analysis of RNA-seq data from PGs and Br-CC-CA at the wandering stage of Bombyx mori using PANDORA [39]. RNA-seq data was downloaded from DDBJ Sequence Read Archive (Accession number: DRA002282) [29, 30] and analysed to identify PG-specific genes (see Methods for details). The raw output of PANDORA is tabulated to include 15,726 Bm gene models using the nomenclature of KAIKObase (http://sgp.dna.affrc.go.jp/KAIKObase/). (XLSX 3792 kb) [file 12864_2018_4896_MOESM10_ESM.xlsx]

## Sheet: PANDORA PG vs BR
chromosome	start	end	gene ID	strand	p-value deseq	p-value edger	p-value noiseq	FDR deseq	FDR edger	FDR noiseq	meta p-value PG vs BR	meta FDR PG vs BR	natural normalized fold change PG vs BR	log2 normalized fold change PG vs BR	natural normalized mean counts BR	log2 normalized mean counts BR	rpgm normalized mean counts BR	natural normalized counts PG	log2_normalized counts PG	rpgm normalized counts PG	LN	AR	MD	MN	QN	KN	CM	BT
chr26	12176293	12196936	BMgn000002	-	0.526678	0.0557657	0.0874058	1	0.128041	NA	0.156672	0.388343	0.577462	-0.792202	4782	12.2237	0.231652	2761	11.4315	0.13375	0	0	0	0	0	0	0	0
chr26	12173682	12175963	BMgn000003	-	NA	NA	NA	NA	NA	NA	NA	NA	0.25	-2	7	3	0.00306883	1	1	0.000438404	0	1	0	0	0	0	0	0
chr26	12006766	12015252	BMgn000004	-	0.919277	0.562125	0.588222	1	0.70646	NA	0.693731	0.837209	1.23214	0.30117	55	5.80735	0.00648126	68	6.10852	0.0080132	0	0	0	0	0	0	0	0
chr26	11961951	11975865	BMgn000005	-	0.202942	4.88869e-08	0.0220433	1	4.74603e-07	NA	0.00107817	0.0100807	6.14634	2.61973	40	5.35755	0.0028748	251	7.97728	0.0180394	0	0	0	0	0	0	0	0
chr26	11955246	11956406	BMgn000006	-	0.410342	1.33489e-07	0.153186	1	1.21547e-06	NA	0.00345508	0.0263565	21.5	4.42626	1	1	0.000862069	42	5.42626	0.0362069	0	0	0	0	0	0	0	0
chr26	11856411	11856690	BMgn000007	-	NA	NA	NA	NA	NA	NA	NA	NA	1	0	0	0	NA	0	0	NA	1	1	1	1	1	1	1	1
chr26	11813655	11814417	BMgn000008	-	NA	NA	NA	NA	NA	NA	NA	NA	1	0	0	0	NA	0	0	NA	1	1	1	1	1	1	1	1
chr26	11781934	11791287	BMgn000009	-	0.969735	0.806304	0.780608	1	0.892819	NA	0.859688	0.931935	1.08219	0.113956	72	6.18982	0.00769806	78	6.30378	0.00833957	0	0	0	0	0	0	0	0
chr26	11769929	11776381	BMgn000010	-	NA	NA	NA	NA	NA	NA	NA	NA	0.222222	-2.16993	8	3.16993	0.00123993	1	1	0.000154991	0	1	0	0	0	0	0	0
chr26	11750725	11757781	BMgn000011	-	NA	NA	NA	NA	NA	NA	NA	NA	1.75	0.807355	7	3	0.000992063	13	3.80735	0.0018424	0	1	0	0	0	0	0	0
chr26	11734388	11739610	BMgn000012	-	NA	NA	NA	NA	NA	NA	NA	NA	1.77778	0.830075	8	3.16993	0.00153198	15	4	0.00287246	0	1	0	0	0	0	0	0
chr26	11684157	11693923	BMgn000013	-	NA	NA	NA	NA	NA	NA	NA	NA	2.34783	1.23133	22	4.52356	0.00225271	53	5.75489	0.00542699	0	1	0	0	0	0	0	0
chr26	11611751	11633340	BMgn000014	-	NA	NA	NA	NA	NA	NA	NA	NA	1.16667	0.222392	23	4.58496	0.00106536	27	4.80735	0.00125064	0	1	0	0	0	0	0	0
chr26	11415130	11498434	BMgn000016	-	NA	NA	NA	NA	NA	NA	NA	NA	1.7801	0.831962	190	7.57743	0.0022808	339	8.40939	0.00406943	0	1	0	0	0	0	0	0
chr26	11369390	11371130	BMgn000017	-	NA	NA	NA	NA	NA	NA	NA	NA	1	0	0	0	NA	0	0	NA	1	1	1	1	1	1	1	1
chr26	11361055	11363813	BMgn000018	-	NA	NA	NA	NA	NA	NA	NA	NA	1	0	0	0	NA	0	0	NA	1	1	1	1	1	1	1	1
chr26	11350122	11352338	BMgn000019	-	NA	NA	NA	NA	NA	NA	NA	NA	5	2.32193	1	1	0.000451264	9	3.32193	0.00406137	0	1	0	0	0	0	0	0
chr26	11321434	11322781	BMgn000020	-	NA	NA	NA	NA	NA	NA	NA	NA	0.4	-1.32193	4	2.32193	0.00296956	1	1	0.00074239	0	1	0	0	0	0	0	0
chr26	11319916	11320685	BMgn000021	-	0.56962	0.00788861	0.0938577	1	0.0258719	NA	0.0918492	0.284271	0.425	-1.23447	159	7.32193	0.206762	67	6.08746	0.0871261	0	0	0	0	0	0	0	0
chr26	11316642	11317369	BMgn000022	-	NA	NA	NA	NA	NA	NA	NA	NA	1	0	0	0	NA	0	0	NA	1	1	1	1	1	1	1	1
chr26	11314529	11315125	BMgn000023	-	0.563322	0.00132253	0.105357	1	0.00549165	NA	0.0554018	0.207757	0.322917	-1.63077	95	6.58496	0.159396	30	4.9542	0.0503356	0	0	0	0	0	0	0	0
chr26	11307561	11308916	BMgn000024	-	0.770738	0.0722079	0.274179	1	0.15683	NA	0.27781	0.524512	0.523077	-0.934905	64	6.02237	0.0472325	33	5.08746	0.0243542	0	0	0	0	0	0	0	0
chr26	11223133	11233620	BMgn000025	-	0.765953	0.262714	0.216287	1	0.419195	NA	0.38022	0.614494	0.718663	-0.476613	358	8.48784	0.0341375	257	8.01123	0.0245065	0	0	0	0	0	0	0	0
chr26	11171124	11182054	BMgn000026	-	0.946905	0.740496	0.686849	1	0.84402	NA	0.7988	0.899798	0.891089	-0.166358	100	6.65821	0.00914913	89	6.49185	0.00814273	0	0	0	0	0	0	0	0
chr26	11119909	11140338	BMgn000027	-	NA	NA	NA	NA	NA	NA	NA	NA	1.35088	0.433897	56	5.83289	0.0027412	76	6.26679	0.0037202	0	1	0	0	0	0	0	0
chr26	11080908	11083798	BMgn000028	-	0.00464714	1.60412e-19	0.00204594	0.152331	4.95665e-18	NA	4.18517e-08	1.30655e-06	21.9692	4.45741	64	6.02237	0.0221453	1427	10.4798	0.493772	0	0	0	0	0	0	0	0
chr26	11070246	11072125	BMgn000029	-	0.552389	0.0555532	0.0939295	1	0.127704	NA	0.162986	0.395789	0.573566	-0.801968	1202	10.2324	0.639702	689	9.43045	0.366684	0	0	0	0	0	0	0	0
chr26	11008113	11019570	BMgn000030	-	0.0406824	1.12018e-10	0.00203697	0.678751	1.52538e-09	NA	4.47965e-05	0.000669246	0.135027	-2.88868	2006	10.9708	0.175089	270	8.08215	0.0235664	0	0	0	0	0	0	0	0
chr26	10985412	11000749	BMgn000031	+	0.445388	0.00643325	0.0514986	1	0.0217466	NA	0.0653978	0.230724	0.444853	-1.1686	543	9.08746	0.0354046	241	7.91886	0.0157136	0	0	0	0	0	0	0	0
chr26	11023134	11041038	BMgn000032	+	0.418352	0.00281956	0.0490264	1	0.0107212	NA	0.0490682	0.191815	2.45161	1.29373	185	7.53916	0.0103329	455	8.83289	0.0254133	0	0	0	0	0	0	0	0
chr26	11050731	11059357	BMgn000033	+	0.705798	0.150299	0.157758	1	0.27587	NA	0.283111	0.529585	0.64939	-0.622842	327	8.35755	0.0379086	212	7.73471	0.0245769	0	0	0	0	0	0	0	0
chr26	11072308	11076581	BMgn000034	+	0.812576	0.122464	0.333063	1	0.236967	NA	0.352457	0.59239	1.77419	0.827163	30	4.9542	0.00702083	54	5.78136	0.0126375	0	0	0	0	0	0	0	0
chr26	11144488	11153074	BMgn000035	+	NA	NA	NA	NA	NA	NA	NA	NA	0.636364	-0.652077	10	3.45943	0.00116469	6	2.80735	0.000698812	0	1	0	0	0	0	0	0
chr26	11328216	11348615	BMgn000036	+	0.725535	0.132023	0.183866	1	0.251332	NA	0.288276	0.533452	0.62234	-0.684224	187	7.55459	0.00916712	116	6.87036	0.00568655	0	0	0	0	0	0	0	0
chr26	11353712	11354606	BMgn000038	+	0.66619	0.0093986	0.167233	1	0.0298766	NA	0.122562	0.339085	0.391892	-1.35147	73	6.20945	0.0816555	28	4.85798	0.0313199	0	0	0	0	0	0	0	0
chr26	11393379	11394972	BMgn000039	+	NA	NA	NA	NA	NA	NA	NA	NA	1	0	0	0	NA	0	0	NA	1	1	1	1	1	1	1	1
chr26	11546403	11546832	BMgn000040	+	NA	NA	NA	NA	NA	NA	NA	NA	0.5	-1	1	1	0.002331	0	0	0	0	1	0	0	0	0	0	0
chr26	11563210	11563393	BMgn000041	+	NA	NA	NA	NA	NA	NA	NA	NA	1	0	0	0	NA	0	0	NA	1	1	1	1	1	1	1	1
chr26	11575600	11598597	BMgn000042	+	NA	NA	NA	NA	NA	NA	NA	NA	0.791045	-0.338169	66	6.06609	0.00286994	52	5.72792	0.00226116	0	1	0	0	0	0	0	0
chr26	11650728	11656540	BMgn000043	+	0.905537	0.446545	0.543876	1	0.606303	NA	0.628596	0.79529	1.33333	0.415037	38	5.2854	0.0065382	51	5.70044	0.00877495	0	0	0	0	0	0	0	0
chr26	11671957	11672992	BMgn000044	+	0.743411	0.00312822	0.276261	1	0.0117427	NA	0.107023	0.313234	3.55556	1.83007	8	3.16993	0.00772947	31	5	0.0299517	0	0	0	0	0	0	0	0
chr26	11719075	11724428	BMgn000045	+	NA	NA	NA	NA	NA	NA	NA	NA	1.6	0.678072	9	3.32193	0.0016813	15	4	0.00280217	0	1	0	0	0	0	0	0
chr26	11802170	11808845	BMgn000046	+	0.826361	0.39346	0.305182	1	0.556216	NA	0.490575	0.697272	1.28755	0.364633	232	7.86419	0.0347566	299	8.22882	0.044794	0	0	0	0	0	0	0	0
chr26	11823240	11841238	BMgn000047	+	0.287157	4.01378e-06	0.0306174	1	2.88505e-05	NA	0.00512984	0.0362537	4.58	2.19535	49	5.64386	0.00272252	228	7.8392	0.0126681	0	0	0	0	0	0	0	0
chr26	11845764	11848968	BMgn000048	+	NA	NA	NA	NA	NA	NA	NA	NA	1.5	0.584963	1	1	0.00031211	2	1.58496	0.00062422	0	1	0	0	0	0	0	0
chr26	11851852	11854276	BMgn000049	+	NA	NA	NA	NA	NA	NA	NA	NA	0.5	-1	1	1	0.000412541	0	0	0	0	1	0	0	0	0	0	0
chr26	11861877	11868483	BMgn000050	+	NA	NA	NA	NA	NA	NA	NA	NA	1.70833	0.77259	23	4.58496	0.00348168	40	5.35755	0.0060551	0	1	0	0	0	0	0	0
chr26	11878922	11883393	BMgn000051	+	NA	NA	NA	NA	NA	NA	NA	NA	1.33333	0.415037	8	3.16993	0.00178931	11	3.58496	0.0024603	0	1	0	0	0	0	0	0
chr26	11887538	11890619	BMgn000052	+	NA	NA	NA	NA	NA	NA	NA	NA	1.55556	0.63743	8	3.16993	0.00259656	13	3.80735	0.00421941	0	1	0	0	0	0	0	0
chr26	11893868	11902636	BMgn000053	+	NA	NA	NA	NA	NA	NA	NA	NA	0.934783	-0.0972972	45	5.52356	0.0051323	42	5.42626	0.00479015	0	1	0	0	0	0	0	0
chr26	11907283	11950051	BMgn000054	+	0.166881	2.29384e-05	0.0141242	1	0.000143692	NA	0.00552231	0.0384224	3.47843	1.79844	1042	10.0265	0.024364	3627	11.825	0.0848064	0	0	0	0	0	0	0	0
chr26	11954378	11955346	BMgn000055	+	NA	NA	NA	NA	NA	NA	NA	NA	2	1	0	0	0	1	1	0.00103306	0	1	0	0	0	0	0	0
chr26	11985512	12004052	BMgn000056	+	0.754637	0.13871	0.222443	1	0.260168	NA	0.314697	0.559386	1.625	0.70044	79	6.32193	0.00426106	129	7.02237	0.00695793	0	0	0	0	0	0	0	0
chr26	12040042	12046350	BMgn000057	+	0.657527	0.178547	0.139945	1	0.313321	NA	0.279562	0.526395	1.47016	0.555968	2579	11.3332	0.408846	3792	11.8891	0.601141	0	0	0	0	0	0	0	0
chr26	12047234	12048421	BMgn000058	+	NA	NA	NA	NA	NA	NA	NA	NA	1	0	3	2	0.00252738	3	2	0.00252738	0	1	0	0	0	0	0	0
chr26	12107683	12108476	BMgn000059	+	0.543488	5.44527e-06	0.264654	1	3.82404e-05	NA	0.0138575	0.0778487	0.04	-4.64386	24	4.64386	0.0302648	0	0	0	0	0	0	0	0	0	0	0
chr26	12158386	12167895	BMgn000060	+	0.133173	2.28648e-10	0.0192705	1	3.01571e-09	NA	0.000174978	0.00215484	0.10757	-3.21666	250	7.97154	0.0262909	26	4.75489	0.00273425	0	0	0	0	0	0	0	0
chr26	12197797	12198644	BMgn000061	+	0.82691	0.468748	0.309418	1	0.627531	NA	0.519312	0.719305	0.810127	-0.303781	789	9.62571	0.931523	639	9.32193	0.754427	0	0	0	0	0	0	0	0
chr26	12203487	12209522	BMgn000062	+	0.502469	0.036689	0.0801463	1	0.0912346	NA	0.13212	0.354047	0.546575	-0.871509	2028	10.9866	0.33604	1108	10.115	0.183596	0	0	0	0	0	0	0	0
chr26	12257869	12270383	BMgn000063	+	0.632967	0.145622	0.121074	1	0.269147	NA	0.247991	0.493811	0.659044	-0.601553	3410	11.736	0.272495	2247	11.1344	0.179559	0	0	0	0	0	0	0	0
chr26	12277305	12280331	BMgn000064	+	0.98862	0.964831	0.867615	1	0.992727	NA	0.943724	0.97243	1.01305	0.0186989	2222	11.1183	0.734303	2251	11.137	0.743886	0	0	0	0	0	0	0	0
chr24	9258736	9272558	BMgn000067	-	NA	NA	NA	NA	NA	NA	NA	NA	0.695122	-0.524662	81	6.35755	0.00586022	56	5.83289	0.00405151	0	1	0	0	0	0	0	0
chr24	8579679	8583830	BMgn000068	-	0.0314423	1.32012e-17	0.0155958	0.574466	3.45369e-16	NA	6.21001e-07	1.454e-05	30.4444	4.92811	8	3.16993	0.00192725	273	8.09803	0.0657673	0	0	0	0	0	0	0	0
chr24	8401430	8429582	BMgn000069	-	0.687775	0.207605	0.155577	1	0.351409	NA	0.307421	0.551413	1.43702	0.523085	1182	10.2082	0.0419864	1699	10.7313	0.060351	0	0	0	0	0	0	0	0
chr24	8388786	8389590	BMgn000070	-	NA	NA	NA	NA	NA	NA	NA	NA	1	0	0	0	NA	0	0	NA	1	1	1	1	1	1	1	1
chr24	8382741	8383428	BMgn000071	-	NA	NA	NA	NA	NA	NA	NA	NA	0.25	-2	3	2	0.00436681	0	0	0	0	1	0	0	0	0	0	0
chr24	8292844	8308180	BMgn000072	-	0.655823	0.182147	0.140349	1	0.318403	NA	0.281193	0.528135	1.46413	0.550039	5114	12.3205	0.333464	7488	12.8706	0.488263	0	0	0	0	0	0	0	0
chr24	8236301	8275069	BMgn000073	-	0.517299	0.046423	0.0838209	1	0.110223	NA	0.145386	0.373778	1.77542	0.828157	1504	10.5555	0.0387949	2671	11.3837	0.068897	0	0	0	0	0	0	0	0
chr24	8223298	8229869	BMgn000074	-	0.887226	0.670137	0.46412	1	0.792349	NA	0.671509	0.823734	0.885577	-0.175311	5601	12.4517	0.852382	4960	12.2764	0.754832	0	0	0	0	0	0	0	0
chr24	8205651	8207838	BMgn000075	-	NA	NA	NA	NA	NA	NA	NA	NA	2	1	0	0	0	1	1	0.000457247	0	1	0	0	0	0	0	0
chr24	8160348	8167422	BMgn000076	-	0.213932	5.60704e-05	0.0178841	1	0.000326151	NA	0.00855994	0.0540744	3.31234	1.72785	396	8.633	0.0559796	1314	10.3608	0.185751	0	0	0	0	0	0	0	0
chr24	8093240	8093915	BMgn000077	-	0.972747	0.62414	0.751723	1	0.758647	NA	0.788137	0.891755	0.666667	-0.584963	8	3.16993	0.0118519	5	2.58496	0.00740741	0	0	0	0	0	0	0	0
chr24	8061418	8067032	BMgn000078	-	0.963757	0.871202	0.760822	1	0.936136	NA	0.870979	0.938328	0.951456	-0.0717907	411	8.6865	0.0732098	391	8.61471	0.0696473	0	0	0	0	0	0	0	0
chr24	7994412	7994922	BMgn000079	-	0.607814	3.20597e-05	0.191749	1	0.000195462	NA	0.0223932	0.110479	6.5	2.70044	5	2.58496	0.00980392	38	5.2854	0.0745098	0	0	0	0	0	0	0	0
chr24	7970711	7983653	BMgn000080	-	0.552876	0.0368761	0.0912913	1	0.0916352	NA	0.142956	0.369785	1.86159	0.896537	288	8.17493	0.0222531	537	9.07146	0.0414928	0	0	0	0	0	0	0	0
chr24	7858127	7858487	BMgn000081	-	NA	NA	NA	NA	NA	NA	NA	NA	1	0	0	0	NA	0	0	NA	1	1	1	1	1	1	1	1
chr24	7614164	7626098	BMgn000082	-	0.787561	0.41749	0.252652	1	0.578651	NA	0.462876	0.678379	1.26069	0.334209	4023	11.9744	0.337104	5072	12.3086	0.425004	0	0	0	0	0	0	0	0
chr24	7542520	7548473	BMgn000083	-	NA	NA	NA	NA	NA	NA	NA	NA	1.27273	0.347923	10	3.45943	0.00167983	13	3.80735	0.00218377	0	1	0	0	0	0	0	0
chr24	7296514	7304431	BMgn000084	-	0.458649	0.0163618	0.0499686	1	0.0471194	NA	0.0867662	0.273475	2.01361	1.00978	587	9.19967	0.0741442	1183	10.2095	0.149425	0	0	0	0	0	0	0	0
chr24	7268992	7273194	BMgn000085	-	0.632801	0.124242	0.120711	1	0.23952	NA	0.236217	0.484208	1.55897	0.640597	779	9.60733	0.185388	1215	10.2479	0.289148	0	0	0	0	0	0	0	0
chr24	7232297	7237362	BMgn000086	-	0.635766	0.126983	0.120917	1	0.243878	NA	0.238336	0.485947	0.643456	-0.636086	1191	10.2192	0.235143	766	9.58308	0.151234	0	0	0	0	0	0	0	0
chr24	7227292	7230601	BMgn000087	-	0.463894	0.00976076	0.054231	1	0.0308344	NA	0.0765044	0.253687	2.15414	1.10711	265	8.05528	0.0800846	572	9.16239	0.172862	0	0	0	0	0	0	0	0
chr24	7199407	7218461	BMgn000088	-	0.553925	0.0645769	0.0936423	1	0.14334	NA	0.170547	0.405602	0.586777	-0.769116	1935	10.9189	0.101553	1135	10.1497	0.0595675	0	0	0	0	0	0	0	0
chr24	7176777	7184646	BMgn000089	-	0.323705	2.73341e-05	0.0360239	1	0.000168682	NA	0.0100473	0.060563	0.259109	-1.94837	246	7.94837	0.0312619	63	6	0.0080061	0	0	0	0	0	0	0	0
chr24	7093487	7098100	BMgn000090	-	0.0466817	3.13435e-13	0.00924264	0.737969	5.54482e-12	NA	1.27715e-05	0.000220338	0.0805085	-3.63472	471	8.88264	0.102103	37	5.24793	0.00802081	0	0	0	0	0	0	0	0
chr24	7046743	7050552	BMgn000091	-	0.969507	0.810498	0.778962	1	0.896398	NA	0.860401	0.932103	1.1087	0.148863	45	5.52356	0.0118141	50	5.67243	0.0131268	0	0	0	0	0	0	0	0
chr24	7039871	7041155	BMgn000092	-	NA	NA	NA	NA	NA	NA	NA	NA	1	0	0	0	NA	0	0	NA	1	1	1	1	1	1	1	1
chr24	6663815	6707304	BMgn000093	-	0.755853	0.273278	0.200633	1	0.430424	NA	0.374177	0.610373	1.37978	0.46444	365	8.5157	0.00839293	504	8.98014	0.0115891	0	0	0	0	0	0	0	0
chr24	6547861	6613058	BMgn000095	-	0.268441	0.0010356	0.0292175	1	0.00446147	NA	0.026049	0.123261	2.58617	1.37082	9677	13.2405	0.148427	25028	14.6113	0.383883	0	0	0	0	0	0	0	0
chr24	6511589	6520798	BMgn000098	-	0.512428	0.0360495	0.0822954	1	0.090063	NA	0.133517	0.355736	0.544993	-0.875691	1377	10.4284	0.149528	750	9.55267	0.0814421	0	0	0	0	0	0	0	0
chr24	6502019	6503808	BMgn000099	-	0.923808	0.747791	0.589932	1	0.849316	NA	0.757892	0.8744	0.907441	-0.140124	550	9.10591	0.307434	499	8.96578	0.278927	0	0	0	0	0	0	0	0
chr24	6435538	6462668	BMgn000100	-	0.998893	0.996597	0.915623	1	1	NA	0.972475	0.975438	1.00143	0.00206493	4188	12.0324	0.154368	4194	12.0345	0.154589	0	0	0	0	0	0	0	0
chr24	6421946	6430155	BMgn000102	-	0.882478	0.657982	0.463249	1	0.783127	NA	0.666024	0.81991	1.13464	0.182238	5703	12.4778	0.694725	6471	12.66	0.788281	0	0	0	0	0	0	0	0
chr24	6388901	6414540	BMgn000103	-	0.721304	0.291095	0.182722	1	0.448782	NA	0.36391	0.602335	0.740189	-0.434034	33712	15.041	1.31487	24953	14.607	0.973244	0	0	0	0	0	0	0	0
chr24	6330623	6345773	BMgn000104	-	0.989039	0.966922	0.866677	1	0.994229	NA	0.944191	0.972552	1.01222	0.0175171	3519	11.7814	0.232277	3562	11.7989	0.235116	0	0	0	0	0	0	0	0
chr24	6324334	6324676	BMgn000105	-	NA	NA	NA	NA	NA	NA	NA	NA	1	0	0	0	NA	0	0	NA	1	1	1	1	1	1	1	1
chr24	6317299	6321075	BMgn000106	-	0.608924	0.0957242	0.110171	1	0.195072	NA	0.209292	0.452495	1.62171	0.697512	644	9.33316	0.170551	1045	10.0307	0.276748	0	0	0	0	0	0	0	0
chr24	6296745	6302628	BMgn000107	-	0.944589	0.834065	0.67561	1	0.911875	NA	0.822936	0.913774	1.06176	0.0864546	4209	12.0396	0.715451	4469	12.1261	0.759646	0	0	0	0	0	0	0	0
chr24	6191057	6193073	BMgn000108	-	0.505126	0.00379122	0.0711728	1	0.0138626	NA	0.0646678	0.229237	2.45556	1.29605	89	6.49185	0.0441468	220	7.7879	0.109127	0	0	0	0	0	0	0	0
chr24	6141607	6152120	BMgn000109	-	0.782681	0.38761	0.237751	1	0.550547	NA	0.443394	0.663843	1.28303	0.35956	1225	10.2597	0.116522	1572	10.6193	0.149529	0	0	0	0	0	0	0	0
chr24	6113783	6130773	BMgn000110	-	NA	NA	NA	NA	NA	NA	NA	NA	1.0989	0.136062	90	6.50779	0.00529723	99	6.64386	0.00582696	0	1	0	0	0	0	0	0
chr24	6108790	6111767	BMgn000111	-	0.937113	0.612453	0.652728	1	0.749263	NA	0.740045	0.864901	0.82	-0.286304	49	5.64386	0.0164595	40	5.35755	0.0134363	0	0	0	0	0	0	0	0
chr24	6105803	6107887	BMgn000112	-	0.775524	0.198482	0.234279	1	0.339589	NA	0.359811	0.599871	0.666667	-0.584963	158	7.31288	0.0758157	105	6.72792	0.0503839	0	0	0	0	0	0	0	0
chr24	6095670	6096303	BMgn000113	-	NA	NA	NA	NA	NA	NA	NA	NA	1	0	1	1	0.00157978	1	1	0.00157978	0	1	0	0	0	0	0	0
chr24	5996154	6003448	BMgn000114	-	0.410062	0.00203253	0.0460607	1	0.00801859	NA	0.0433062	0.175572	2.56329	1.358	157	7.30378	0.0215245	404	8.66178	0.055388	0	0	0	0	0	0	0	0
chr24	5980059	5987856	BMgn000115	+	0.808015	0.437272	0.273928	1	0.59701	NA	0.48583	0.693553	1.25159	0.323765	941	9.87958	0.120687	1178	10.2033	0.151084	0	0	0	0	0	0	0	0
chr24	6076564	6078915	BMgn000116	+	0.971526	0.784185	0.78038	1	0.87555	NA	0.853099	0.929493	0.870968	-0.199309	30	4.9542	0.0127605	26	4.75489	0.0110591	0	0	0	0	0	0	0	0
chr24	6087520	6092968	BMgn000117	+	0.482898	0.0240421	0.0785355	1	0.0644418	NA	0.113855	0.325534	0.518283	-0.948188	1257	10.2969	0.230727	651	9.34873	0.119493	0	0	0	0	0	0	0	0
chr24	6276992	6286131	BMgn000118	+	0.82519	0.501574	0.307861	1	0.656648	NA	0.528723	0.726408	1.21185	0.277213	2699	11.3987	0.295328	3271	11.676	0.357917	0	0	0	0	0	0	0	0
chr24	6287975	6296416	BMgn000119	+	0.484413	0.0301952	0.0776292	1	0.0779716	NA	0.12164	0.337232	1.86992	0.902976	1229	10.2644	0.145599	2299	11.1674	0.272361	0	0	0	0	0	0	0	0
chr24	6304157	6308822	BMgn000120	+	0.370208	0.00639112	0.0402234	1	0.0216436	NA	0.0562854	0.20987	2.19923	1.137	1816	10.8273	0.389282	3995	11.9643	0.856377	0	0	0	0	0	0	0	0
chr24	6314721	6318095	BMgn000121	+	0.516763	0.045214	0.0841978	1	0.107834	NA	0.144374	0.371776	1.78091	0.832615	1382	10.4336	0.409603	2462	11.2662	0.729698	0	0	0	0	0	0	0	0
chr24	6322214	6324315	BMgn000122	+	0.623107	0.0987987	0.114097	1	0.200093	NA	0.215493	0.458947	0.618065	-0.694171	774	9.59805	0.368396	478	8.90388	0.227511	0	0	0	0	0	0	0	0
chr24	6346424	6381941	BMgn000123	+	0.582678	0.0845262	0.104253	1	0.177209	NA	0.194848	0.436148	1.64489	0.717988	1055	10.0444	0.0297041	1736	10.7624	0.048878	0	0	0	0	0	0	0	0
chr24	6416050	6416813	BMgn000124	+	NA	NA	NA	NA	NA	NA	NA	NA	0.25	-2	3	2	0.00393185	0	0	0	0	1	0	0	0	0	0	0
chr24	6525611	6526514	BMgn000125	+	0.841411	0.48915	0.338119	1	0.644852	NA	0.543947	0.737442	1.22494	0.292716	448	8.81057	0.496124	549	9.10329	0.607973	0	0	0	0	0	0	0	0
chr24	6539820	6544022	BMgn000126	+	0.769891	0.330238	0.225341	1	0.491061	NA	0.413116	0.641875	0.752343	-0.410538	746	9.54496	0.177535	561	9.13443	0.133508	0	0	0	0	0	0	0	0
chr24	6626748	6629976	BMgn000127	+	0.476479	0.0206499	0.0788765	1	0.0571359	NA	0.108337	0.315384	0.5093	-0.973412	1128	10.1408	0.349442	574	9.16742	0.177819	0	0	0	0	0	0	0	0
chr24	7127327	7132214	BMgn000128	+	0.440745	0.0139882	0.0484521	1	0.0414402	NA	0.080723	0.260946	2.04533	1.03233	705	9.46352	0.14426	1443	10.4959	0.295273	0	0	0	0	0	0	0	0
chr24	7155447	7171579	BMgn000129	+	0.878952	0.652293	0.459943	1	0.779102	NA	0.661805	0.817446	0.879678	-0.184952	37033	15.1766	2.29562	32577	14.9916	2.0194	0	0	0	0	0	0	0	0
chr24	7185495	7195999	BMgn000130	+	0.880118	0.625203	0.446998	1	0.759526	NA	0.648208	0.809715	1.15212	0.204294	847	9.72792	0.0806359	976	9.93221	0.092917	0	0	0	0	0	0	0	0
chr24	7219025	7223188	BMgn000131	+	0.740892	0.270501	0.18802	1	0.427561	NA	0.362923	0.60169	0.723077	-0.467779	714	9.4818	0.171511	516	9.01402	0.123949	0	0	0	0	0	0	0	0
chr24	7237755	7265988	BMgn000132	+	0.839301	0.547277	0.340506	1	0.69406	NA	0.563205	0.751997	1.18689	0.247185	15040	13.8766	0.53271	17851	14.1238	0.632274	0	0	0	0	0	0	0	0
chr24	7283703	7292624	BMgn000133	+	0.351834	0.000715435	0.0392992	1	0.00321254	NA	0.0283937	0.130548	0.359841	-1.47457	502	8.97441	0.0562717	180	7.49985	0.0201771	0	0	0	0	0	0	0	0
chr24	7400922	7535557	BMgn000134	+	0.705474	0.258802	0.166866	1	0.414001	NA	0.338838	0.578985	0.724467	-0.465008	8488	13.0514	0.0630445	6149	12.5864	0.0456716	0	0	0	0	0	0	0	0
chr24	7589048	7590339	BMgn000138	+	0.903696	0.709247	0.532775	1	0.821082	NA	0.717152	0.851953	1.11268	0.154034	2058	11.0077	1.59411	2290	11.1618	1.77382	0	0	0	0	0	0	0	0
chr24	7604353	7606634	BMgn000139	+	1	1	0.920446	1	1	NA	0.975438	0.975438	1	0	197	7.62936	0.0863656	197	7.62936	0.0863656	0	0	0	0	0	0	0	0
chr24	7642422	7650737	BMgn000140	+	0.485649	0.0328843	0.07653	1	0.0838087	NA	0.124387	0.341887	0.540916	-0.886523	3164	11.628	0.380517	1711	10.7415	0.205773	0	0	0	0	0	0	0	0
chr24	7652019	7802702	BMgn000141	+	0.364069	0.00657306	0.0405375	1	0.0221587	NA	0.0565146	0.210372	2.18941	1.13054	3853	11.9121	0.0255702	8437	13.0427	0.0559917	0	0	0	0	0	0	0	0
chr24	7820243	7846981	BMgn000144	+	0.452027	0.0142031	0.0502602	1	0.0419433	NA	0.0828225	0.264942	2.0463	1.03302	539	9.07682	0.0201586	1104	10.1098	0.0412896	0	0	0	0	0	0	0	0
chr24	7878362	7947214	BMgn000145	+	0.171343	2.25265e-05	0.0130474	1	0.000141601	NA	0.00542016	0.0378494	3.49869	1.80682	763	9.57743	0.0110817	2672	11.3842	0.0388079	0	0	0	0	0	0	0	0
chr24	7948274	7955055	BMgn000147	+	0.990196	0.969051	0.871137	1	0.99541	NA	0.946713	0.972918	0.988003	-0.017412	1166	10.1886	0.171951	1152	10.1712	0.169886	0	0	0	0	0	0	0	0
chr24	7958026	7958403	BMgn000148	+	0.957436	0.713367	0.729087	1	0.823969	NA	0.80774	0.904205	0.853659	-0.228269	40	5.35755	0.106101	34	5.12928	0.0901857	0	0	0	0	0	0	0	0
chr24	8034757	8044417	BMgn000149	+	0.722	0.265747	0.17819	1	0.421122	NA	0.351577	0.591803	0.725835	-0.462287	1706	10.7372	0.176605	1238	10.275	0.128157	0	0	0	0	0	0	0	0
chr24	8047334	8055333	BMgn000150	+	0.505575	0.000995816	0.0734655	1	0.00431172	NA	0.0437314	0.176781	3	1.58496	45	5.52356	0.0056257	137	7.10852	0.0171271	0	0	0	0	0	0	0	0
chr24	8086562	8087207	BMgn000151	+	0.528702	4.01499e-06	0.185373	1	2.88505e-05	NA	0.011241	0.0660067	0.0810811	-3.62449	36	5.20945	0.055814	2	1.58496	0.00310078	0	0	0	0	0	0	0	0
chr24	8113208	8113583	BMgn000152	+	NA	NA	NA	NA	NA	NA	NA	NA	0.5	-1	1	1	0.00266667	0	0	0	0	1	0	0	0	0	0	0
chr24	8143062	8144550	BMgn000153	+	0.329373	0.000210143	0.029913	1	0.00107483	NA	0.0176436	0.0929731	0.31701	-1.6574	387	8.59991	0.260081	122	6.94251	0.0819892	0	0	0	0	0	0	0	0
chr24	8209735	8221105	BMgn000154	+	0.62684	0.136434	0.118602	1	0.256931	NA	0.240751	0.488019	0.652174	-0.616671	2874	11.4893	0.25277	1874	10.8727	0.16482	0	0	0	0	0	0	0	0
chr24	8284598	8290955	BMgn000155	+	0.532813	0.0609253	0.0879307	1	0.137341	NA	0.161924	0.394458	0.584221	-0.775415	6197	12.5976	0.974831	3620	11.8222	0.569451	0	0	0	0	0	0	0	0
chr24	8366066	8367088	BMgn000156	+	0.508527	0.00430075	0.0722003	1	0.0154719	NA	0.0676317	0.235673	0.407407	-1.29546	215	7.75489	0.210372	87	6.45943	0.0851272	0	0	0	0	0	0	0	0
chr24	8430819	8433017	BMgn000157	+	0.770004	0.335448	0.222757	1	0.497084	NA	0.413651	0.642154	0.755152	-0.405162	824	9.68825	0.374886	622	9.28309	0.282985	0	0	0	0	0	0	0	0
chr24	8549571	8552779	BMgn000158	+	NA	NA	NA	NA	NA	NA	NA	NA	1.57143	0.652077	6	2.80735	0.00187032	10	3.45943	0.00311721	0	1	0	0	0	0	0	0
chr24	8577621	8578641	BMgn000159	+	NA	NA	NA	NA	NA	NA	NA	NA	2	1	0	0	0	1	1	0.000980392	0	1	0	0	0	0	0	0
chr24	8712976	8719098	BMgn000160	+	0.628389	0.0136066	0.126176	1	0.0405036	NA	0.122944	0.339809	2.3	1.20163	49	5.64386	0.00800392	114	6.84549	0.0186214	0	0	0	0	0	0	0	0
chr24	8774116	8774515	BMgn000161	+	1	1	0.866866	1	1	NA	0.958044	0.975438	0.857143	-0.222392	6	2.80735	0.0150376	5	2.58496	0.0125313	0	0	0	0	0	0	0	0
chr24	8840606	8844019	BMgn000162	+	0.845739	0.203876	0.392498	1	0.346586	NA	0.438385	0.660931	1.60606	0.683526	32	5.04439	0.00937592	52	5.72792	0.0152359	0	0	0	0	0	0	0	0
chr24	8915357	8921798	BMgn000163	+	0.666529	0.0307617	0.139169	1	0.0792508	NA	0.165574	0.399499	2.03333	1.02385	59	5.90689	0.00916007	121	6.93074	0.0187859	0	0	0	0	0	0	0	0
chr24	8940562	8958940	BMgn000164	+	0.821959	0.461318	0.296397	1	0.620492	NA	0.508982	0.711477	1.2377	0.307667	731	9.5157	0.0397758	905	9.82337	0.0492437	0	0	0	0	0	0	0	0
chr24	8960200	8961291	BMgn000165	+	0.953186	0.825668	0.711096	1	0.90634	NA	0.836163	0.920126	0.927602	-0.108422	220	7.7879	0.20165	204	7.67948	0.186984	0	0	0	0	0	0	0	0
chr24	9077258	9097444	BMgn000166	+	0.723083	0.122803	0.182062	1	0.237316	NA	0.280869	0.527784	1.61739	0.693669	114	6.84549	0.00564748	185	7.53916	0.00916477	0	0	0	0	0	0	0	0
chr24	9124972	9128620	BMgn000167	+	0.746452	0.303591	0.194549	1	0.46341	NA	0.380712	0.615021	1.34529	0.427914	975	9.93074	0.26727	1312	10.3587	0.359649	0	0	0	0	0	0	0	0
chr24	9150476	9152930	BMgn000168	+	NA	NA	NA	NA	NA	NA	NA	NA	1.25	0.321928	3	2	0.00122249	4	2.32193	0.00162999	0	1	0	0	0	0	0	0
chr24	9159091	9160207	BMgn000169	+	0.92956	0.37618	0.61552	1	0.538454	NA	0.626184	0.79368	1.58333	0.662965	11	3.58496	0.00985663	18	4.24793	0.016129	0	0	0	0	0	0	0	0
chr24	9205849	9209338	BMgn000170	+	0.612403	0.0887022	0.111805	1	0.18406	NA	0.205936	0.448975	0.608752	-0.716074	776	9.60177	0.222413	472	8.8857	0.135282	0	0	0	0	0	0	0	0
chr24	9232079	9237493	BMgn000171	+	0.893105	0.462149	0.502804	1	0.621309	NA	0.616901	0.787762	1.29032	0.367732	61	5.9542	0.0112671	79	6.32193	0.0145918	0	0	0	0	0	0	0	0
chr17	5085913	5087091	BMgn000173	-	0.569779	0.0279568	0.101113	1	0.0729692	NA	0.1373	0.36218	1.95152	0.964595	164	7.36632	0.139219	321	8.33092	0.272496	0	0	0	0	0	0	0	0
chr17	5040325	5051999	BMgn000174	-	0.203335	1.40136e-05	0.0184673	1	9.17638e-05	NA	0.00558691	0.0386746	3.71041	1.89158	220	7.7879	0.0188453	819	9.67948	0.0701559	0	0	0	0	0	0	0	0
chr17	5018703	5034992	BMgn000175	-	0.371724	0.00199508	0.039178	1	0.00789602	NA	0.0394447	0.164034	2.50181	1.32297	276	8.11374	0.0169439	692	9.43671	0.0424827	0	0	0	0	0	0	0	0
chr17	5010369	5016008	BMgn000176	-	0.380852	0.00132088	0.0427943	1	0.00548684	NA	0.0361391	0.154492	2.64407	1.40276	176	7.46761	0.0312112	467	8.87036	0.0828161	0	0	0	0	0	0	0	0
chr17	4941549	4946948	BMgn000177	-	0.994945	0.978847	0.897635	1	1	NA	0.959984	0.975438	0.992378	-0.0110383	655	9.35755	0.121319	650	9.34651	0.120393	0	0	0	0	0	0	0	0
chr17	4927913	4939190	BMgn000178	+	0.796843	0.396315	0.250153	1	0.559105	NA	0.456481	0.674153	0.78184	-0.355055	847	9.72792	0.0751086	662	9.37287	0.0587036	0	0	0	0	0	0	0	0
chr17	4951587	5005124	BMgn000179	+	0.669036	0.197856	0.146047	1	0.338987	NA	0.294058	0.537473	0.691904	-0.531355	5150	12.3306	0.0961952	3563	11.7993	0.0665521	0	0	0	0	0	0	0	0
chr17	5060509	5080172	BMgn000180	+	0.535724	0.03375	0.086836	1	0.0855454	NA	0.135415	0.359164	1.87042	0.903364	354	8.47168	0.0180034	663	9.37504	0.0337182	0	0	0	0	0	0	0	0
chr17	5211849	5219184	BMgn000181	+	0.00364069	1.30886e-21	0.0040874	0.125621	4.7885e-20	NA	1.10402e-08	3.93108e-07	0.0314534	-4.99064	921	9.84862	0.125562	28	4.85798	0.00381731	0	0	0	0	0	0	0	0
chr2	9234656	9235716	BMgn000183	-	NA	NA	NA	NA	NA	NA	NA	NA	1	0	0	0	NA	0	0	NA	1	1	1	1	1	1	1	1
chr2	9211404	9212591	BMgn000184	-	NA	NA	NA	NA	NA	NA	NA	NA	4	2	0	0	0	3	2	0.00252738	0	1	0	0	0	0	0	0
chr2	9183643	9200425	BMgn000185	+	NA	NA	NA	NA	NA	NA	NA	NA	1.4898	0.575115	48	5.61471	0.00286021	72	6.18982	0.00429031	0	1	0	0	0	0	0	0
chr2	9252424	9259673	BMgn000186	+	0.493066	0.0321571	0.0788676	1	0.082181	NA	0.125434	0.343934	0.538063	-0.894153	1930	10.9151	0.266244	1038	10.021	0.143192	0	0	0	0	0	0	0	0
chr19	15209859	15213171	BMgn000187	-	0.614919	0.103395	0.112639	1	0.207513	NA	0.216463	0.459958	1.60438	0.682015	684	9.41996	0.206522	1098	10.102	0.331522	0	0	0	0	0	0	0	0
chr19	15205065	15206802	BMgn000188	-	0.98244	0.944837	0.844809	1	0.981307	NA	0.928019	0.965392	0.978852	-0.0308374	992	9.95565	0.5711	971	9.92481	0.55901	0	0	0	0	0	0	0	0
chr19	15165067	15175530	BMgn000189	-	0.523479	0.050463	0.0848842	1	0.118302	NA	0.150349	0.380049	0.569421	-0.812433	2916	11.5103	0.278696	1660	10.6978	0.158654	0	0	0	0	0	0	0	0
chr19	15056171	15058355	BMgn000190	-	NA	NA	NA	NA	NA	NA	NA	NA	0.333333	-1.58496	11	3.58496	0.00503663	3	2	0.00137363	0	1	0	0	0	0	0	0
chr19	15051843	15053058	BMgn000191	-	NA	NA	NA	NA	NA	NA	NA	NA	0.5	-1	1	1	0.000823045	0	0	0	0	1	0	0	0	0	0	0
chr19	14927211	14931088	BMgn000192	-	NA	NA	NA	NA	NA	NA	NA	NA	0.666667	-0.584963	2	1.58496	0.000515863	1	1	0.000257931	0	1	0	0	0	0	0	0
chr19	14882479	14884110	BMgn000193	-	5.8867e-05	1.96067e-31	0.00684673	0.00613152	1.88376e-29	NA	2.79457e-12	2.55291e-10	0.00167785	-9.21917	595	9.21917	0.364807	0	0	0	0	0	0	0	0	0	0	0
chr19	14872778	14873594	BMgn000194	-	0.826326	0.0191374	0.377423	1	0.0536029	NA	0.211093	0.453817	2.875	1.52356	7	3	0.00857843	22	4.52356	0.0269608	0	0	0	0	0	0	0	0
chr19	14870160	14870511	BMgn000195	-	0.952526	0.245788	0.656699	1	0.399082	NA	0.567451	0.754163	0.333333	-1.58496	5	2.58496	0.014245	1	1	0.002849	0	0	0	0	0	0	0	0
chr19	14859792	14860596	BMgn000196	-	0.989381	0.906762	0.847972	1	0.958605	NA	0.920254	0.961311	1.1	0.137504	19	4.32193	0.0236318	21	4.45943	0.0261194	0	0	0	0	0	0	0	0
chr19	15054148	15055844	BMgn000197	+	0.866035	0.475264	0.408552	1	0.632682	NA	0.577389	0.761595	0.794118	-0.332575	169	7.40939	0.0996462	134	7.07682	0.0790094	0	0	0	0	0	0	0	0
chr19	15157725	15162341	BMgn000198	+	0.781275	0.380458	0.238931	1	0.543095	NA	0.441261	0.662383	0.776685	-0.364598	1423	10.4757	0.308276	1105	10.1111	0.239385	0	0	0	0	0	0	0	0
chr19	15176039	15204399	BMgn000199	+	0.968992	0.904122	0.785566	1	0.957395	NA	0.89115	0.948812	1.03531	0.0500648	2038	10.9936	0.0718618	2110	11.0437	0.0744006	0	0	0	0	0	0	0	0
chr19	15208881	15209757	BMgn000201	+	0.981726	0.945629	0.837594	1	0.981628	NA	0.925598	0.964634	0.980573	-0.0283024	7463	12.8657	8.51941	7318	12.8374	8.35388	0	0	0	0	0	0	0	0
chr22	4703951	4704779	BMgn000217	+	0.673693	0.0648172	0.149107	1	0.143702	NA	0.212296	0.454745	0.561497	-0.832649	186	7.54689	0.224638	104	6.71425	0.125604	0	0	0	0	0	0	0	0
chr22	4754193	4755477	BMgn000218	+	0.714403	0.116151	0.174385	1	0.227472	NA	0.271354	0.517142	0.614213	-0.703189	196	7.62205	0.152648	120	6.91886	0.0934579	0	0	0	0	0	0	0	0
chr22	4799004	4803111	BMgn000219	+	0.908446	0.720757	0.535046	1	0.829416	NA	0.723059	0.85542	0.902542	-0.147933	1887	10.8826	0.459459	1703	10.7347	0.414658	0	0	0	0	0	0	0	0
chr22	4863808	4881896	BMgn000220	+	0.313874	0.00177496	0.0354675	1	0.00711068	NA	0.0345468	0.149532	2.48476	1.3131	983	9.94251	0.0543454	2444	11.2556	0.135117	0	0	0	0	0	0	0	0
chr22	4894229	4896449	BMgn000221	+	0.769747	0.232229	0.226149	1	0.383039	NA	0.372077	0.608941	0.693966	-0.527064	231	7.85798	0.104054	160	7.33092	0.0720721	0	0	0	0	0	0	0	0
chr22	4939291	4968928	BMgn000222	+	0.115064	9.66231e-07	0.00703966	1	7.73609e-06	NA	0.00149336	0.0132407	0.231162	-2.11303	2547	11.3151	0.0859399	588	9.20212	0.0198401	0	0	0	0	0	0	0	0
chr22	5005291	5036694	BMgn000223	+	0.881606	0.556443	0.442059	1	0.701454	NA	0.624281	0.792709	1.19712	0.259562	207	7.70044	0.00659173	248	7.96	0.00789733	0	0	0	0	0	0	0	0
chr22	5042502	5047413	BMgn000224	+	NA	NA	NA	NA	NA	NA	NA	NA	1	0	3	2	0.000610874	3	2	0.000610874	0	1	0	0	0	0	0	0
chr22	5067330	5098973	BMgn000225	+	0.0169598	4.21781e-15	0.00322146	0.384964	9.0399e-14	NA	1.70495e-06	3.64482e-05	0.0752879	-3.73144	1128	10.1408	0.0356477	84	6.40939	0.00265462	0	0	0	0	0	0	0	0
chr22	5109489	5115508	BMgn000226	+	NA	NA	NA	NA	NA	NA	NA	NA	1.55556	0.63743	8	3.16993	0.00132912	13	3.80735	0.00215983	0	1	0	0	0	0	0	0
chr22	5210153	5210360	BMgn000227	+	NA	NA	NA	NA	NA	NA	NA	NA	1	0	0	0	NA	0	0	NA	1	1	1	1	1	1	1	1
chr22	5265147	5271149	BMgn000228	+	0.511473	0.00155739	0.082928	1	0.00633473	NA	0.0521026	0.20011	2.86275	1.5174	50	5.67243	0.00833056	145	7.18982	0.0241586	0	0	0	0	0	0	0	0
chr22	5282966	5298213	BMgn000229	+	0.724179	0.287454	0.180864	1	0.445326	NA	0.362005	0.600826	1.35531	0.438628	3593	11.8114	0.235653	4870	12.25	0.319407	0	0	0	0	0	0	0	0
chr22	5323318	5328192	BMgn000231	+	0.909778	0.711661	0.534104	1	0.823107	NA	0.72035	0.853567	1.11538	0.157541	701	9.45533	0.143824	782	9.61287	0.160443	0	0	0	0	0	0	0	0
chr22	5508291	5564755	BMgn000232	+	0.874618	0.63867	0.439335	1	0.770424	NA	0.647365	0.809206	0.874795	-0.192983	11596	13.5015	0.20537	10144	13.3085	0.179654	0	0	0	0	0	0	0	0
chr22	5618747	5628722	BMgn000233	+	0.844233	0.543252	0.35219	1	0.690829	NA	0.569008	0.755221	1.19076	0.251881	1687	10.7211	0.169123	2009	10.973	0.201404	0	0	0	0	0	0	0	0
chr22	5735989	5760583	BMgn000234	+	0.715527	0.268493	0.173273	1	0.42499	NA	0.348457	0.58865	1.37271	0.45703	2623	11.3576	0.106652	3601	11.8146	0.146418	0	0	0	0	0	0	0	0
chr22	5762342	5772637	BMgn000236	+	0.0309537	9.7549e-12	0.00161522	0.569185	1.48725e-10	NA	1.80103e-05	0.000298698	8.41772	3.07343	236	7.88874	0.0229237	1994	10.9622	0.193686	0	0	0	0	0	0	0	0
chr22	5775465	5806985	BMgn000237	+	0.844936	0.548931	0.349655	1	0.695185	NA	0.56974	0.755833	1.1873	0.247683	2172	11.0855	0.0689086	2579	11.3332	0.0818211	0	0	0	0	0	0	0	0
chr22	5884674	5963997	BMgn000238	+	NA	NA	NA	NA	NA	NA	NA	NA	0.839286	-0.252766	111	6.80735	0.00139934	93	6.55459	0.00117242	0	1	0	0	0	0	0	0
chr22	6265637	6270948	BMgn000240	+	0.981295	0.931677	0.830294	1	0.973883	NA	0.918901	0.961311	0.945946	-0.0801703	73	6.20945	0.0137451	69	6.12928	0.0129919	0	0	0	0	0	0	0	0
chr22	6286333	6316113	BMgn000241	+	0.625535	0.0638707	0.117238	1	0.142225	NA	0.190902	0.431039	1.7402	0.79925	203	7.67243	0.00681666	354	8.47168	0.0118872	0	0	0	0	0	0	0	0
chr22	6317337	6337421	BMgn000242	+	0.513558	0.0138235	0.0639088	1	0.0410396	NA	0.0929157	0.286617	2.10615	1.0746	178	7.48382	0.00886278	376	8.55842	0.0187214	0	0	0	0	0	0	0	0
chr22	6623253	6625321	BMgn000243	+	0.789462	0.37899	0.242014	1	0.541449	NA	0.444296	0.664248	0.776053	-0.365773	901	9.81698	0.435687	699	9.45121	0.338008	0	0	0	0	0	0	0	0
chr22	6654706	6662604	BMgn000244	+	0.942585	0.826842	0.676943	1	0.907038	NA	0.820579	0.913166	0.939099	-0.0906501	3086	11.592	0.390732	2898	11.5013	0.366928	0	0	0	0	0	0	0	0
chr22	6896598	6899074	BMgn000245	+	0.489876	0.000315719	0.0782798	1	0.00153654	NA	0.0311831	0.139237	0.288136	-1.79518	117	6.88264	0.0472536	33	5.08746	0.0133279	0	0	0	0	0	0	0	0
chr22	6918803	6926728	BMgn000246	+	NA	NA	NA	NA	NA	NA	NA	NA	1.10526	0.14439	18	4.24793	0.00227129	20	4.39232	0.00252366	0	1	0	0	0	0	0	0
chr22	6931423	6933082	BMgn000247	+	NA	NA	NA	NA	NA	NA	NA	NA	1.5	0.584963	1	1	0.000602773	2	1.58496	0.00120555	0	1	0	0	0	0	0	0
chr22	6946320	6954844	BMgn000248	+	NA	NA	NA	NA	NA	NA	NA	NA	3.5	1.80735	9	3.32193	0.00105584	34	5.12928	0.00398874	0	1	0	0	0	0	0	0
chr22	6960227	6967667	BMgn000249	+	NA	NA	NA	NA	NA	NA	NA	NA	0.666667	-0.584963	23	4.58496	0.0030914	15	4	0.00201613	0	1	0	0	0	0	0	0
chr22	7063032	7068995	BMgn000250	+	NA	NA	NA	NA	NA	NA	NA	NA	0.416667	-1.26303	11	3.58496	0.00184471	4	2.32193	0.000670803	0	1	0	0	0	0	0	0
chr22	7074669	7076219	BMgn000251	+	NA	NA	NA	NA	NA	NA	NA	NA	4	2	0	0	0	3	2	0.00193548	0	1	0	0	0	0	0	0
chr22	7085724	7090620	BMgn000252	+	NA	NA	NA	NA	NA	NA	NA	NA	0.44	-1.18442	24	4.64386	0.00490196	10	3.45943	0.00204248	0	1	0	0	0	0	0	0
chr22	7111694	7112321	BMgn000253	+	NA	NA	NA	NA	NA	NA	NA	NA	1	0	0	0	NA	0	0	NA	1	1	1	1	1	1	1	1
chr22	7114878	7115477	BMgn000254	+	NA	NA	NA	NA	NA	NA	NA	NA	1	0	0	0	NA	0	0	NA	1	1	1	1	1	1	1	1
chr22	7127829	7128207	BMgn000255	+	NA	NA	NA	NA	NA	NA	NA	NA	1	0	0	0	NA	0	0	NA	1	1	1	1	1	1	1	1
chr22	7137393	7137769	BMgn000256	+	NA	NA	NA	NA	NA	NA	NA	NA	1	0	0	0	NA	0	0	NA	1	1	1	1	1	1	1	1
chr22	7147293	7147673	BMgn000257	+	NA	NA	NA	NA	NA	NA	NA	NA	1	0	1	1	0.00263158	1	1	0.00263158	0	1	0	0	0	0	0	0
chr22	7155622	7156007	BMgn000258	+	NA	NA	NA	NA	NA	NA	NA	NA	1	0	0	0	NA	0	0	NA	1	1	1	1	1	1	1	1
chr22	7170932	7171887	BMgn000259	+	NA	NA	NA	NA	NA	NA	NA	NA	1	0	0	0	NA	0	0	NA	1	1	1	1	1	1	1	1
chr22	7177398	7178266	BMgn000260	+	NA	NA	NA	NA	NA	NA	NA	NA	1	0	0	0	NA	0	0	NA	1	1	1	1	1	1	1	1
chr22	7182277	7182457	BMgn000261	+	NA	NA	NA	NA	NA	NA	NA	NA	1	0	0	0	NA	0	0	NA	1	1	1	1	1	1	1	1
chr22	7185035	7185578	BMgn000262	+	NA	NA	NA	NA	NA	NA	NA	NA	0.5	-1	1	1	0.00184162	0	0	0	0	1	0	0	0	0	0	0
chr22	7200963	7201786	BMgn000263	+	NA	NA	NA	NA	NA	NA	NA	NA	0.333333	-1.58496	5	2.58496	0.00607533	1	1	0.00121507	0	1	0	0	0	0	0	0
chr22	7230499	7231334	BMgn000264	+	NA	NA	NA	NA	NA	NA	NA	NA	1	0	2	1.58496	0.00239521	2	1.58496	0.00239521	0	1	0	0	0	0	0	0
chr22	7234837	7235941	BMgn000265	+	NA	NA	NA	NA	NA	NA	NA	NA	1	0	0	0	NA	0	0	NA	1	1	1	1	1	1	1	1
chr22	7239431	7240345	BMgn000266	+	NA	NA	NA	NA	NA	NA	NA	NA	1	0	0	0	NA	0	0	NA	1	1	1	1	1	1	1	1
chr22	7243878	7244501	BMgn000267	+	NA	NA	NA	NA	NA	NA	NA	NA	1	0	0	0	NA	0	0	NA	1	1	1	1	1	1	1	1
chr22	7247766	7248339	BMgn000268	+	NA	NA	NA	NA	NA	NA	NA	NA	1	0	0	0	NA	0	0	NA	1	1	1	1	1	1	1	1
chr22	7252713	7254003	BMgn000269	+	NA	NA	NA	NA	NA	NA	NA	NA	1	0	0	0	NA	0	0	NA	1	1	1	1	1	1	1	1
chr22	7256262	7258107	BMgn000270	+	NA	NA	NA	NA	NA	NA	NA	NA	1	0	0	0	NA	0	0	NA	1	1	1	1	1	1	1	1
chr22	7263661	7265224	BMgn000271	+	NA	NA	NA	NA	NA	NA	NA	NA	0.222222	-2.16993	8	3.16993	0.00511836	1	1	0.000639795	0	1	0	0	0	0	0	0
chr22	7269626	7272254	BMgn000272	+	NA	NA	NA	NA	NA	NA	NA	NA	0.4	-1.32193	4	2.32193	0.00152207	1	1	0.000380518	0	1	0	0	0	0	0	0
chr22	7277422	7281293	BMgn000273	+	NA	NA	NA	NA	NA	NA	NA	NA	0.1	-3.32193	9	3.32193	0.00232498	0	0	0	0	1	0	0	0	0	0	0
chr22	7286078	7287637	BMgn000274	+	NA	NA	NA	NA	NA	NA	NA	NA	1	0	0	0	NA	0	0	NA	1	1	1	1	1	1	1	1
chr22	7308609	7309631	BMgn000275	+	NA	NA	NA	NA	NA	NA	NA	NA	0.333333	-1.58496	2	1.58496	0.00195695	0	0	0	0	1	0	0	0	0	0	0
chr22	7312731	7313786	BMgn000276	+	NA	NA	NA	NA	NA	NA	NA	NA	1	0	0	0	NA	0	0	NA	1	1	1	1	1	1	1	1
chr22	7323242	7324254	BMgn000277	+	NA	NA	NA	NA	NA	NA	NA	NA	0.333333	-1.58496	2	1.58496	0.00197628	0	0	0	0	1	0	0	0	0	0	0
chr22	7328185	7329432	BMgn000278	+	NA	NA	NA	NA	NA	NA	NA	NA	0.333333	-1.58496	2	1.58496	0.00160385	0	0	0	0	1	0	0	0	0	0	0
chr22	7333133	7333902	BMgn000279	+	NA	NA	NA	NA	NA	NA	NA	NA	1	0	0	0	NA	0	0	NA	1	1	1	1	1	1	1	1
chr22	7336460	7337691	BMgn000280	+	NA	NA	NA	NA	NA	NA	NA	NA	0.333333	-1.58496	2	1.58496	0.0016247	0	0	0	0	1	0	0	0	0	0	0
chr22	7344578	7345574	BMgn000281	+	0.512468	1.61305e-06	0.246438	1	1.24584e-05	NA	0.00919758	0.0569167	0.037037	-4.75489	26	4.75489	0.0261044	0	0	0	0	0	0	0	0	0	0	0
chr22	7356203	7359715	BMgn000282	+	NA	NA	NA	NA	NA	NA	NA	NA	3.33333	1.73697	2	1.58496	0.000569476	9	3.32193	0.00256264	0	1	0	0	0	0	0	0
chr22	7364404	7365656	BMgn000283	+	NA	NA	NA	NA	NA	NA	NA	NA	1	0	0	0	NA	0	0	NA	1	1	1	1	1	1	1	1
chr22	7369502	7371397	BMgn000284	+	NA	NA	NA	NA	NA	NA	NA	NA	0.5	-1	3	2	0.00158311	1	1	0.000527704	0	1	0	0	0	0	0	0
chr22	7398497	7403498	BMgn000285	+	0.334057	6.64743e-07	0.0520504	1	5.50413e-06	NA	0.00372608	0.0280399	0.16129	-2.63227	123	6.9542	0.0245951	19	4.32193	0.00379924	0	0	0	0	0	0	0	0
chr22	7433619	7440745	BMgn000286	+	0.922153	0.736565	0.584171	1	0.841105	NA	0.751703	0.872136	1.10211	0.140272	567	9.14975	0.0795678	625	9.29002	0.087707	0	0	0	0	0	0	0	0
chr22	7457698	7461214	BMgn000287	+	0.646156	0.00552056	0.158381	1	0.0191433	NA	0.101541	0.305115	0.364865	-1.45457	73	6.20945	0.0207622	26	4.75489	0.00739477	0	0	0	0	0	0	0	0
chr22	7463161	7474825	BMgn000288	+	0.174908	1.8011e-05	0.0140569	1	0.00011543	NA	0.00522579	0.0367918	3.56685	1.83465	530	9.05257	0.045439	1893	10.8872	0.162294	0	0	0	0	0	0	0	0
chr22	7475779	7483389	BMgn000289	+	NA	NA	NA	NA	NA	NA	NA	NA	1.375	0.459432	23	4.58496	0.00302234	32	5.04439	0.00420499	0	1	0	0	0	0	0	0
chr22	7490719	7493527	BMgn000290	+	0.378598	0.0064231	0.0413586	1	0.0217255	NA	0.0573541	0.212063	2.20424	1.14028	1130	10.1434	0.402422	2492	11.2837	0.887464	0	0	0	0	0	0	0	0
chr22	7633278	7679067	BMgn000291	+	0.0354144	4.4272e-14	0.00784727	0.617674	8.55132e-13	NA	6.05238e-06	0.000113559	13.1905	3.72142	41	5.39232	0.000895412	553	9.11374	0.0120771	0	0	0	0	0	0	0	0
chr22	7835777	7844678	BMgn000292	+	0.566355	0.0863016	0.099659	1	0.179991	NA	0.191248	0.431469	1.6338	0.708229	5100	12.3166	0.572969	8333	13.0248	0.936187	0	0	0	0	0	0	0	0
chr22	7894302	7897365	BMgn000293	+	0.79907	0.385366	0.257291	1	0.548169	NA	0.457007	0.674169	0.773973	-0.369646	583	9.18982	0.190336	451	8.82018	0.147241	0	0	0	0	0	0	0	0
chr22	8022216	8027653	BMgn000294	+	0.0162502	8.31288e-19	0.0155285	0.372011	2.44451e-17	NA	2.07782e-07	5.53477e-06	0.0184502	-5.76022	270	8.08215	0.0496597	4	2.32193	0.0007357	0	0	0	0	0	0	0	0
chr22	8393774	8396833	BMgn000295	+	0.000779407	1.02648e-23	0.000188442	0.0398463	4.36646e-22	NA	5.52923e-10	2.62227e-08	29.8684	4.90055	227	7.83289	0.0742073	6809	12.7334	2.22589	0	0	0	0	0	0	0	0
chr22	8454771	8459024	BMgn000296	+	NA	NA	NA	NA	NA	NA	NA	NA	0.6	-0.736966	4	2.32193	0.000940513	2	1.58496	0.000470256	0	1	0	0	0	0	0	0
chr22	8576042	8621494	BMgn000297	+	0.506676	0.0370336	0.0808821	1	0.0919652	NA	0.133299	0.355411	0.547554	-0.868928	1818	10.8289	0.0399982	995	9.96	0.0218912	0	0	0	0	0	0	0	0
chr22	8621661	8630838	BMgn000298	+	NA	NA	NA	NA	NA	NA	NA	NA	1.1	0.137504	9	3.32193	0.000980713	10	3.45943	0.00108968	0	1	0	0	0	0	0	0
chr22	8632634	8636277	BMgn000300	+	0.673311	0.170043	0.131811	1	0.302591	NA	0.273174	0.519454	0.671329	-0.574909	1000	9.96723	0.274499	671	9.39232	0.184189	0	0	0	0	0	0	0	0
chr22	8640341	8679981	BMgn000301	+	NA	NA	NA	NA	NA	NA	NA	NA	0.646154	-0.63005	129	7.02237	0.00325429	83	6.39232	0.00209384	0	1	0	0	0	0	0	0
chr22	8731277	8750518	BMgn000302	+	0.380123	0.00856136	0.0419194	1	0.027689	NA	0.062872	0.225598	2.13358	1.09328	3742	11.87	0.194481	7985	12.9633	0.414999	0	0	0	0	0	0	0	0
chr22	8763035	8767843	BMgn000303	+	0.967069	0.815699	0.767862	1	0.899739	NA	0.857486	0.931106	1.09677	0.133267	61	5.9542	0.0126872	67	6.08746	0.0139351	0	0	0	0	0	0	0	0
chr22	8778833	8781639	BMgn000304	+	0.881522	0.567751	0.43934	1	0.711925	NA	0.626875	0.794234	1.19535	0.257432	214	7.74819	0.0762651	256	8.00562	0.0912331	0	0	0	0	0	0	0	0
chr22	8801263	8802756	BMgn000305	+	0.0523027	9.5818e-10	0.00288047	0.789383	1.15698e-08	NA	0.000104636	0.00138651	6.55449	2.71248	311	8.2854	0.208305	2044	10.9979	1.36906	0	0	0	0	0	0	0	0
chr22	8807301	8810825	BMgn000306	+	NA	NA	NA	NA	NA	NA	NA	NA	1.30769	0.387023	12	3.70044	0.00340522	16	4.08746	0.0045403	0	1	0	0	0	0	0	0
chr22	8817463	8831251	BMgn000307	+	0.595914	0.109523	0.1087	1	0.21731	NA	0.215176	0.45882	0.632155	-0.661649	4838	12.2405	0.350885	3058	11.5788	0.221787	0	0	0	0	0	0	0	0
chr22	8878686	8892928	BMgn000308	+	0.946889	0.825069	0.694324	1	0.906218	NA	0.827819	0.915206	1.06735	0.0940332	682	9.41574	0.0478865	728	9.50978	0.0511164	0	0	0	0	0	0	0	0
chr22	8952924	8959206	BMgn000309	+	0.0271193	9.94357e-16	0.0092561	0.52382	2.212e-14	NA	1.83022e-06	3.87054e-05	0.0545852	-4.19535	457	8.8392	0.0727475	24	4.64386	0.00382044	0	0	0	0	0	0	0	0
chr22	8978362	8983573	BMgn000310	+	0.00878065	1.07017e-20	0.00969131	0.23695	3.60332e-19	NA	3.82086e-08	1.20292e-06	0.0235849	-5.40599	423	8.72792	0.0811744	9	3.32193	0.00172712	0	0	0	0	0	0	0	0
chr22	9008791	9010507	BMgn000311	+	0.977111	0.913425	0.818916	1	0.962659	NA	0.908137	0.957852	1.03636	0.0515303	274	8.10329	0.159674	284	8.15482	0.165501	0	0	0	0	0	0	0	0
chr22	9036563	9051293	BMgn000312	+	0.810805	0.477098	0.290295	1	0.634669	NA	0.50816	0.710774	0.81662	-0.292264	14897	13.8628	1.01134	12165	13.5706	0.825866	0	0	0	0	0	0	0	0
chr22	9171381	9211125	BMgn000313	+	NA	NA	NA	NA	NA	NA	NA	NA	0.430894	-1.21459	245	7.94251	0.00616445	105	6.72792	0.00264191	0	1	0	0	0	0	0	0
chr22	9232015	9242974	BMgn000314	+	NA	NA	NA	NA	NA	NA	NA	NA	2	1	8	3.16993	0.000729994	17	4.16993	0.00155124	0	1	0	0	0	0	0	0
chr22	9361095	9361573	BMgn000315	+	NA	NA	NA	NA	NA	NA	NA	NA	1	0	0	0	NA	0	0	NA	1	1	1	1	1	1	1	1
chr22	9368872	9371714	BMgn000316	+	0.110839	1.33399e-07	0.0071967	1	1.21547e-06	NA	0.00081764	0.0080146	5.00448	2.32322	222	7.8009	0.078114	1115	10.1241	0.392329	0	0	0	0	0	0	0	0
chr22	9395055	9397076	BMgn000317	+	1	1	0.920446	1	1	NA	0.975438	0.975438	1	0	323	8.33985	0.159822	323	8.33985	0.159822	0	0	0	0	0	0	0	0
chr22	9605492	9605750	BMgn000318	+	0.497624	2.40377e-06	0.238366	1	1.80525e-05	NA	0.0101438	0.0609121	28	4.80735	0	0	0	27	4.80735	0.104651	0	0	0	0	0	0	0	0
chr22	9623842	9629045	BMgn000319	+	0.00470957	4.16347e-20	0.00306443	0.153924	1.34498e-18	NA	3.16909e-08	1.02823e-06	24.7778	4.63097	44	5.49185	0.00845666	1114	10.1228	0.214107	0	0	0	0	0	0	0	0
chr22	9648423	9654831	BMgn000320	+	0.90356	0.694707	0.525655	1	0.811924	NA	0.709796	0.847512	0.892418	-0.164208	975	9.93074	0.152154	870	9.76653	0.135768	0	0	0	0	0	0	0	0
chr22	9693430	9707792	BMgn000321	+	0.445002	0.018602	0.0736226	1	0.0523667	NA	0.100073	0.301875	1.97351	0.980764	1358	10.4083	0.0945551	2681	11.3891	0.186673	0	0	0	0	0	0	0	0
chr22	9739330	9747684	BMgn000322	+	NA	NA	NA	NA	NA	NA	NA	NA	0.85	-0.234465	19	4.32193	0.00227436	16	4.08746	0.00191525	0	1	0	0	0	0	0	0
chr22	9763501	9773536	BMgn000323	+	0.899175	0.676177	0.506878	1	0.796701	NA	0.695067	0.837915	1.12769	0.173366	790	9.62753	0.0787245	891	9.8009	0.0887892	0	0	0	0	0	0	0	0
chr22	9781304	9783138	BMgn000324	+	NA	NA	NA	NA	NA	NA	NA	NA	0.166667	-2.58496	5	2.58496	0.00272628	0	0	0	0	1	0	0	0	0	0	0
chr22	9789818	9796095	BMgn000325	+	NA	NA	NA	NA	NA	NA	NA	NA	1.75	0.807355	3	2	0.000477935	6	2.80735	0.000955871	0	1	0	0	0	0	0	0
chr22	9800293	9801283	BMgn000326	+	NA	NA	NA	NA	NA	NA	NA	NA	1	0	0	0	NA	0	0	NA	1	1	1	1	1	1	1	1
chr22	9810754	9811950	BMgn000327	+	NA	NA	NA	NA	NA	NA	NA	NA	1	0	0	0	NA	0	0	NA	1	1	1	1	1	1	1	1
chr22	9824071	9827758	BMgn000328	+	NA	NA	NA	NA	NA	NA	NA	NA	0.76	-0.395929	24	4.64386	0.00650936	18	4.24793	0.00488202	0	1	0	0	0	0	0	0
chr22	9843145	9845986	BMgn000329	+	0.557229	5.28572e-05	0.147465	1	0.000308264	NA	0.0232248	0.113427	5.77778	2.53051	8	3.16993	0.00281591	51	5.70044	0.0179514	0	0	0	0	0	0	0	0
chr22	9855470	9856721	BMgn000330	+	0.821092	0.126354	0.351256	1	0.242795	NA	0.363011	0.60169	0.56	-0.836501	49	5.64386	0.0391687	27	4.80735	0.0215827	0	0	0	0	0	0	0	0
chr22	9872230	9873496	BMgn000331	+	NA	NA	NA	NA	NA	NA	NA	NA	3	1.58496	0	0	0	2	1.58496	0.00157978	0	1	0	0	0	0	0	0
chr22	9882669	9884071	BMgn000332	+	NA	NA	NA	NA	NA	NA	NA	NA	1	0	0	0	NA	0	0	NA	1	1	1	1	1	1	1	1
chr22	9891258	9892860	BMgn000333	+	0.853193	0.045436	0.429469	1	0.108294	NA	0.288083	0.533452	0.333333	-1.58496	17	4.16993	0.0106117	5	2.58496	0.0031211	0	0	0	0	0	0	0	0
chr22	9915761	9927703	BMgn000334	+	NA	NA	NA	NA	NA	NA	NA	NA	0.7	-0.514573	19	4.32193	0.00159102	13	3.80735	0.00108859	0	1	0	0	0	0	0	0
chr22	9941808	9944132	BMgn000335	+	NA	NA	NA	NA	NA	NA	NA	NA	6	2.58496	0	0	0	5	2.58496	0.00215146	0	1	0	0	0	0	0	0
chr22	9968251	9971368	BMgn000336	+	0.000146185	8.27311e-31	0.0013864	0.0119796	7.43579e-29	NA	3.83555e-12	3.33963e-10	91	6.50779	17	4.16993	0.00545396	1637	10.6777	0.525184	0	0	0	0	0	0	0	0
chr22	9988535	9991880	BMgn000337	+	0.65925	0.00195502	0.191682	1	0.00776227	NA	0.0793852	0.258954	3.69231	1.88452	12	3.70044	0.00358744	47	5.58496	0.0140508	0	0	0	0	0	0	0	0
chr22	10001798	10005876	BMgn000338	+	NA	NA	NA	NA	NA	NA	NA	NA	0.5	-1	7	3	0.00171653	3	2	0.000735655	0	1	0	0	0	0	0	0
chr22	10019127	10021091	BMgn000339	+	NA	NA	NA	NA	NA	NA	NA	NA	1	0	0	0	NA	0	0	NA	1	1	1	1	1	1	1	1
chr22	10040305	10041061	BMgn000340	+	NA	NA	NA	NA	NA	NA	NA	NA	0.333333	-1.58496	2	1.58496	0.0026455	0	0	0	0	1	0	0	0	0	0	0
chr22	10052039	10052963	BMgn000341	+	NA	NA	NA	NA	NA	NA	NA	NA	1	0	0	0	NA	0	0	NA	1	1	1	1	1	1	1	1
chr22	10057031	10059893	BMgn000342	+	0.0872839	2.28409e-14	0.0359969	1	4.53765e-13	NA	1.12426e-05	0.000197945	34.75	5.11894	3	2	0.00104822	138	7.11894	0.048218	0	0	0	0	0	0	0	0
chr22	10061402	10062965	BMgn000343	+	NA	NA	NA	NA	NA	NA	NA	NA	1.66667	0.736966	2	1.58496	0.00127959	4	2.32193	0.00255918	0	1	0	0	0	0	0	0
chr22	10078683	10081727	BMgn000344	+	NA	NA	NA	NA	NA	NA	NA	NA	0.666667	-0.584963	8	3.16993	0.00262812	5	2.58496	0.00164258	0	1	0	0	0	0	0	0
chr22	10110248	10111468	BMgn000345	+	0.921374	0.239949	0.574026	1	0.392173	NA	0.533936	0.730688	2	1	6	2.80735	0.00491803	13	3.80735	0.0106557	0	0	0	0	0	0	0	0
chr22	10133608	10135857	BMgn000346	+	NA	NA	NA	NA	NA	NA	NA	NA	0.142857	-2.80735	6	2.80735	0.00266785	0	0	0	0	1	0	0	0	0	0	0
chr22	10158095	10165803	BMgn000347	+	NA	NA	NA	NA	NA	NA	NA	NA	2.04	1.02857	24	4.64386	0.00311365	50	5.67243	0.00648677	0	1	0	0	0	0	0	0
chr22	10166578	10208363	BMgn000348	+	0.271018	0.00012691	0.0227387	1	0.000680663	NA	0.0129205	0.0735575	3.15909	1.65951	219	7.78136	0.00524112	694	9.44087	0.0166088	0	0	0	0	0	0	0	0
chr22	10222162	10223389	BMgn000349	+	NA	NA	NA	NA	NA	NA	NA	NA	1	0	0	0	NA	0	0	NA	1	1	1	1	1	1	1	1
chr22	10224775	10225863	BMgn000350	+	0.711726	0.21445	0.167462	1	0.359514	NA	0.321735	0.565298	0.695531	-0.523814	715	9.48382	0.657169	497	8.96	0.456801	0	0	0	0	0	0	0	0
chr22	10234137	10239445	BMgn000351	+	0.965532	0.875998	0.764757	1	0.939201	NA	0.874409	0.939849	0.95288	-0.0696342	381	8.57743	0.0717784	363	8.50779	0.0683873	0	0	0	0	0	0	0	0
chr22	10252353	10256684	BMgn000352	+	NA	NA	NA	NA	NA	NA	NA	NA	0.666667	-0.584963	5	2.58496	0.00115447	3	2	0.000692681	0	1	0	0	0	0	0	0
chr22	10320910	10325951	BMgn000353	+	0.893744	0.377498	0.511194	1	0.539663	NA	0.583627	0.76632	0.714286	-0.485427	48	5.61471	0.00952192	34	5.12928	0.00674469	0	0	0	0	0	0	0	0
chr22	10332224	10334148	BMgn000354	+	NA	NA	NA	NA	NA	NA	NA	NA	1	0	0	0	NA	0	0	NA	1	1	1	1	1	1	1	1
chr22	10329076	10345744	BMgn000355	+	0.707349	0.21023	0.162029	1	0.354758	NA	0.315893	0.56032	0.694656	-0.525628	785	9.61839	0.0470962	545	9.09276	0.0326974	0	0	0	0	0	0	0	0
chr22	10382282	10387914	BMgn000356	+	0.539083	0.0376186	0.0874506	1	0.0930241	NA	0.140544	0.366829	0.544254	-0.877649	756	9.56415	0.134233	411	8.6865	0.0729759	0	0	0	0	0	0	0	0
chr22	10389791	10392137	BMgn000357	+	1.19663e-06	2.43055e-39	0.00230169	0.000392835	5.31147e-37	NA	1.80098e-15	3.58427e-13	0.000785546	-10.314	1272	10.314	0.542199	0	0	0	0	0	0	0	0	0	0	0
chr22	10411139	10420079	BMgn000358	+	0.491521	0.0108637	0.0600054	1	0.0336977	NA	0.0833426	0.266071	2.15464	1.10745	193	7.59991	0.0215884	417	8.70736	0.0466443	0	0	0	0	0	0	0	0
chr22	10421639	10427731	BMgn000359	+	0.754134	0.268572	0.200978	1	0.424995	NA	0.372085	0.608941	1.3844	0.469262	358	8.48784	0.0587656	496	8.9571	0.0814183	0	0	0	0	0	0	0	0
chr22	10448434	10449809	BMgn000360	-	0.793744	0.404051	0.251081	1	0.566006	NA	0.458931	0.675399	0.785655	-0.348033	1198	10.2276	0.871273	941	9.87958	0.684364	0	0	0	0	0	0	0	0
chr22	10443553	10444513	BMgn000361	-	0.450118	0.00932228	0.0517498	1	0.0296848	NA	0.0735123	0.247521	0.464646	-1.10579	692	9.43671	0.720833	321	8.33092	0.334375	0	0	0	0	0	0	0	0
chr22	10393516	10404088	BMgn000362	-	0.596358	0.0939213	0.107192	1	0.192277	NA	0.204683	0.447597	1.62299	0.698651	930	9.86264	0.0879682	1510	10.5613	0.14283	0	0	0	0	0	0	0	0
chr22	10370627	10373056	BMgn000363	-	0.12587	8.84613e-08	0.0102207	1	8.25022e-07	NA	0.000844967	0.00823178	0.189459	-2.40004	701	9.45533	0.288596	132	7.05528	0.0543434	0	0	0	0	0	0	0	0
chr22	10347601	10351136	BMgn000364	-	0.996149	0.986235	0.900852	1	1	NA	0.963651	0.975438	0.992481	-0.0108883	398	8.64024	0.112588	395	8.62936	0.11174	0	0	0	0	0	0	0	0
chr22	10326062	10329518	BMgn000365	-	0.870147	0.597581	0.411746	1	0.735916	NA	0.621076	0.790857	1.16667	0.222392	803	9.65105	0.23235	937	9.87344	0.271123	0	0	0	0	0	0	0	0
chr22	10260997	10277224	BMgn000366	-	0.0869341	1.38004e-07	0.00619167	1	1.25453e-06	NA	0.000716451	0.00718061	4.86057	2.28113	666	9.38154	0.0410427	3241	11.6627	0.199729	0	0	0	0	0	0	0	0
chr22	10226531	10231791	BMgn000367	-	0.730363	0.304071	0.187235	1	0.463975	NA	0.373271	0.609919	1.34085	0.423146	7140	12.8019	1.35741	9574	13.2251	1.82015	0	0	0	0	0	0	0	0
chr22	10208293	10217300	BMgn000368	-	8.84556e-07	2.34072e-46	1.34602e-05	0.000365125	1.30436e-43	NA	2.68046e-18	1.10644e-15	265.991	8.05524	116	6.87036	0.0128789	31120	14.9256	3.45509	0	0	0	0	0	0	0	0
chr22	10114346	10115670	BMgn000369	-	0.796492	0.00696616	0.364878	1	0.0233217	NA	0.15206	0.382294	4.75	2.24793	3	2	0.00226586	18	4.24793	0.0135952	0	0	0	0	0	0	0	0
chr22	10085912	10086134	BMgn000370	-	NA	NA	NA	NA	NA	NA	NA	NA	1	0	0	0	NA	0	0	NA	1	1	1	1	1	1	1	1
chr22	9937089	9939682	BMgn000371	-	NA	NA	NA	NA	NA	NA	NA	NA	0.666667	-0.584963	2	1.58496	0.000771307	1	1	0.000385654	0	1	0	0	0	0	0	0
chr22	9687625	9688627	BMgn000372	-	0.862627	0.416142	0.406537	1	0.577213	NA	0.553136	0.743914	1.3	0.378512	99	6.64386	0.0988024	129	7.02237	0.128743	0	0	0	0	0	0	0	0
chr22	9676601	9680375	BMgn000373	-	0.812099	0.432859	0.277732	1	0.592846	NA	0.487344	0.694885	1.2576	0.330673	624	9.28771	0.165342	785	9.61839	0.208002	0	0	0	0	0	0	0	0
chr22	9654818	9655825	BMgn000374	-	0.885515	0.636085	0.452777	1	0.768473	NA	0.655689	0.814468	0.871581	-0.198293	840	9.71596	0.834161	732	9.51767	0.726912	0	0	0	0	0	0	0	0
chr22	9645461	9646500	BMgn000375	-	0.879417	0.443223	0.45791	1	0.603321	NA	0.588706	0.7702	0.77451	-0.368645	101	6.67243	0.0972089	78	6.30378	0.0750722	0	0	0	0	0	0	0	0
chr22	9636812	9637115	BMgn000376	-	NA	NA	NA	NA	NA	NA	NA	NA	1	0	0	0	NA	0	0	NA	1	1	1	1	1	1	1	1
chr22	9529222	9541605	BMgn000377	-	0.855295	0.378448	0.390318	1	0.540744	NA	0.529266	0.726597	0.740741	-0.432959	107	6.75489	0.00864088	79	6.32193	0.00637971	0	0	0	0	0	0	0	0
chr22	9477982	9507798	BMgn000378	-	0.660978	0.123314	0.130994	1	0.238021	NA	0.245784	0.492856	1.57267	0.65322	343	8.42626	0.0115039	540	9.07948	0.0181111	0	0	0	0	0	0	0	0
chr22	9406208	9447864	BMgn000379	-	0.503179	0.0375372	0.0796662	1	0.0928639	NA	0.132865	0.354932	1.8216	0.865209	1221	10.255	0.0293115	2225	11.1202	0.0534137	0	0	0	0	0	0	0	0
chr22	9382328	9383080	BMgn000380	-	0.757636	0.172578	0.212765	1	0.305735	NA	0.332085	0.574436	1.51639	0.600644	121	6.93074	0.160904	184	7.53138	0.244681	0	0	0	0	0	0	0	0
chr22	9339306	9367570	BMgn000381	-	0.677053	0.207352	0.150229	1	0.351046	NA	0.302195	0.546293	0.696992	-0.520786	4088	11.9975	0.144636	2849	11.4767	0.1008	0	0	0	0	0	0	0	0
chr22	9327820	9334191	BMgn000383	-	0.734337	0.270697	0.184122	1	0.427739	NA	0.359447	0.599796	1.37467	0.459086	757	9.56605	0.11882	1041	10.0251	0.163397	0	0	0	0	0	0	0	0
chr22	9305112	9326837	BMgn000384	-	0.505012	0.0365917	0.0808552	1	0.0910512	NA	0.132632	0.35448	1.83049	0.872231	996	9.96145	0.0458458	1824	10.8337	0.0839586	0	0	0	0	0	0	0	0
chr22	9251600	9266581	BMgn000385	-	NA	NA	NA	NA	NA	NA	NA	NA	1.47273	0.55849	54	5.78136	0.00360457	80	6.33985	0.0053401	0	1	0	0	0	0	0	0
chr22	9212092	9230334	BMgn000386	-	NA	NA	NA	NA	NA	NA	NA	NA	1.6	0.678072	19	4.32193	0.00104155	31	5	0.00169938	0	1	0	0	0	0	0	0
chr22	9128966	9159570	BMgn000387	-	0.0275661	5.1157e-14	0.00540201	0.525169	9.84706e-13	NA	5.11197e-06	9.80777e-05	0.0822943	-3.60306	801	9.64746	0.026173	65	6.04439	0.00212391	0	0	0	0	0	0	0	0
chr22	9076087	9102100	BMgn000388	-	0.458901	0.0217058	0.0744033	1	0.0594004	NA	0.106448	0.312549	0.515254	-0.956644	2359	11.2046	0.0906854	1215	10.2479	0.0467074	0	0	0	0	0	0	0	0
chr22	9052062	9055864	BMgn000389	-	0.97915	0.89755	0.825301	1	0.954048	NA	0.906235	0.957097	1.05208	0.073249	95	6.58496	0.0249868	100	6.65821	0.0263019	0	0	0	0	0	0	0	0
chr22	9013056	9031992	BMgn000390	-	0.756013	0.347855	0.211719	1	0.510044	NA	0.408846	0.637669	1.30781	0.387152	3303	11.69	0.17443	4320	12.0771	0.228137	0	0	0	0	0	0	0	0
chr22	8986706	9003545	BMgn000391	-	NA	NA	NA	NA	NA	NA	NA	NA	0.790909	-0.338416	109	6.78136	0.00647307	86	6.44294	0.00510719	0	1	0	0	0	0	0	0
chr22	8845365	8846767	BMgn000392	-	NA	NA	NA	NA	NA	NA	NA	NA	1	0	0	0	NA	0	0	NA	1	1	1	1	1	1	1	1
chr22	8773318	8777848	BMgn000393	-	0.67944	0.17303	0.150292	1	0.306342	NA	0.286667	0.532306	1.48505	0.570511	601	9.23362	0.132671	893	9.80413	0.19713	0	0	0	0	0	0	0	0
chr22	8755931	8758488	BMgn000394	-	0.730732	0.277814	0.184113	1	0.43517	NA	0.361538	0.600647	1.36703	0.451046	1097	10.1007	0.429018	1500	10.5517	0.586625	0	0	0	0	0	0	0	0
chr22	8726863	8728604	BMgn000395	-	0.554911	0.0805985	0.0983444	1	0.170871	NA	0.185103	0.422999	1.64779	0.720537	22696	14.4702	13.0362	37399	15.1908	21.4813	0	0	0	0	0	0	0	0
chr22	8706221	8721634	BMgn000396	-	0.829705	0.46245	0.312316	1	0.621439	NA	0.519358	0.719305	0.806612	-0.310054	604	9.24079	0.0391877	487	8.93074	0.0315967	0	0	0	0	0	0	0	0
chr22	8690460	8700917	BMgn000398	-	0.537115	0.0534923	0.0908561	1	0.123944	NA	0.157769	0.389168	1.74542	0.803575	1091	10.0928	0.104332	1905	10.8963	0.182175	0	0	0	0	0	0	0	0
chr22	8685158	8690384	BMgn000399	-	0.862984	0.568474	0.385162	1	0.712511	NA	0.597733	0.775673	0.848555	-0.23692	864	9.75656	0.165327	733	9.51964	0.14026	0	0	0	0	0	0	0	0
chr22	8437976	8442728	BMgn000400	-	NA	NA	NA	NA	NA	NA	NA	NA	0.0769231	-3.70044	25	4.70044	0.00526094	1	1	0.000210438	0	1	0	0	0	0	0	0
chr22	8421371	8428476	BMgn000401	-	0.0989707	4.65019e-13	0.0249148	1	8.11055e-12	NA	2.61445e-05	0.000410833	0.0575916	-4.118	190	7.57743	0.0267417	10	3.45943	0.00140746	0	0	0	0	0	0	0	0
chr22	8413920	8418090	BMgn000402	-	0.752622	0.0755913	0.240273	1	0.162387	NA	0.268154	0.513942	0.542169	-0.883186	82	6.37504	0.0196643	44	5.49185	0.0105516	0	0	0	0	0	0	0	0
chr22	8232783	8380239	BMgn000403	-	NA	NA	NA	NA	NA	NA	NA	NA	1.48	0.565597	624	9.28771	0.00423177	924	9.85331	0.00626628	0	1	0	0	0	0	0	0
chr22	8222988	8230111	BMgn000406	-	0.301751	3.12874e-06	0.0345074	1	2.30316e-05	NA	0.0050332	0.0357293	0.202128	-2.30666	187	7.55459	0.026253	37	5.24793	0.00519444	0	0	0	0	0	0	0	0
chr22	8179339	8210913	BMgn000407	-	0.241267	0.000228408	0.0284503	1	0.00115657	NA	0.015734	0.0855809	0.338273	-1.56374	1956	10.9344	0.0619497	661	9.37069	0.0209349	0	0	0	0	0	0	0	0
chr22	8128058	8130133	BMgn000408	-	NA	NA	NA	NA	NA	NA	NA	NA	1	0	0	0	NA	0	0	NA	1	1	1	1	1	1	1	1
chr22	8103719	8114803	BMgn000409	-	0.168246	5.56154e-06	0.0162285	1	3.88611e-05	NA	0.0037759	0.0283574	0.254496	-1.97428	1111	10.1189	0.100235	282	8.14466	0.0254421	0	0	0	0	0	0	0	0
chr22	8089126	8100256	BMgn000411	-	0.682469	0.0517814	0.163092	1	0.120935	NA	0.204935	0.447842	0.535211	-0.90182	141	7.14975	0.0126685	75	6.24793	0.00673854	0	0	0	0	0	0	0	0
chr22	8087364	8088512	BMgn000412	-	0.556385	0.0593711	0.0939115	1	0.134572	NA	0.166739	0.401103	0.578783	-0.788905	1281	10.3242	1.11585	741	9.53528	0.64547	0	0	0	0	0	0	0	0
chr22	7889101	7890126	BMgn000413	-	NA	NA	NA	NA	NA	NA	NA	NA	2	1	0	0	0	1	1	0.00097561	0	1	0	0	0	0	0	0
chr22	7876285	7879254	BMgn000414	-	0.929125	0.778135	0.611894	1	0.871327	NA	0.777229	0.885164	1.08503	0.11774	1175	10.1997	0.395756	1275	10.3174	0.429438	0	0	0	0	0	0	0	0
chr22	7854469	7857131	BMgn000415	-	0.50486	0.0104838	0.0630115	1	0.0326649	NA	0.0845767	0.268317	2.16265	1.1128	165	7.37504	0.0619835	358	8.48784	0.134485	0	0	0	0	0	0	0	0
chr22	7796845	7809878	BMgn000416	-	0.378292	0.00588661	0.0418431	1	0.0202498	NA	0.0560503	0.209063	0.449519	-1.15355	2079	11.0224	0.159518	934	9.86882	0.0716642	0	0	0	0	0	0	0	0
chr22	7790071	7796311	BMgn000417	-	NA	NA	NA	NA	NA	NA	NA	NA	0.3	-1.73697	9	3.32193	0.00144231	2	1.58496	0.000320513	0	1	0	0	0	0	0	0
chr22	7759819	7773239	BMgn000418	-	NA	NA	NA	NA	NA	NA	NA	NA	0.528302	-0.920566	52	5.72792	0.00387481	27	4.80735	0.00201192	0	1	0	0	0	0	0	0
chr22	7749971	7757699	BMgn000419	-	0.814518	0.330361	0.29375	1	0.491113	NA	0.457562	0.674363	1.35862	0.442143	144	7.17991	0.0186335	196	7.62205	0.0253623	0	0	0	0	0	0	0	0
chr22	7734310	7747554	BMgn000420	-	0.613323	0.0555202	0.11154	1	0.127661	NA	0.178912	0.416453	1.78351	0.834715	193	7.59991	0.0145726	345	8.43463	0.0260495	0	0	0	0	0	0	0	0
chr22	7683498	7686734	BMgn000421	-	0.0134816	3.83468e-20	0.0176193	0.32452	1.24237e-18	NA	7.95816e-08	2.37785e-06	0.0124481	-6.32793	240	7.91289	0.0741656	2	1.58496	0.000618047	0	0	0	0	0	0	0	0
chr22	7579916	7618473	BMgn000422	-	0.338689	0.00380833	0.0378589	1	0.013916	NA	0.0456658	0.1827	2.30941	1.20753	2187	11.0954	0.0567212	5052	12.3029	0.131027	0	0	0	0	0	0	0	0
chr22	7558041	7558239	BMgn000423	-	NA	NA	NA	NA	NA	NA	NA	NA	1	0	0	0	NA	0	0	NA	1	1	1	1	1	1	1	1
chr22	7501641	7533088	BMgn000424	-	0.277859	0.000648027	0.0297111	1	0.00293588	NA	0.0230613	0.112777	2.71448	1.44068	724	9.50184	0.0230229	1967	10.9425	0.0625497	0	0	0	0	0	0	0	0
chr22	7441768	7455379	BMgn000425	-	0.727784	0.288574	0.183359	1	0.446502	NA	0.364643	0.602781	1.35542	0.438739	2278	11.1542	0.167365	3088	11.5929	0.226875	0	0	0	0	0	0	0	0
chr22	7377065	7380505	BMgn000426	-	NA	NA	NA	NA	NA	NA	NA	NA	0.25	-2	3	2	0.000872093	0	0	0	0	1	0	0	0	0	0	0
chr22	7376223	7376547	BMgn000427	-	NA	NA	NA	NA	NA	NA	NA	NA	1	0	0	0	NA	0	0	NA	1	1	1	1	1	1	1	1
chr22	7204384	7224134	BMgn000428	-	NA	NA	NA	NA	NA	NA	NA	NA	0.394737	-1.34104	75	6.24793	0.00379747	29	4.90689	0.00146835	0	1	0	0	0	0	0	0
chr22	7214353	7215209	BMgn000429	-	NA	NA	NA	NA	NA	NA	NA	NA	1	0	0	0	NA	0	0	NA	1	1	1	1	1	1	1	1
chr22	7174422	7175035	BMgn000431	-	NA	NA	NA	NA	NA	NA	NA	NA	1	0	0	0	NA	0	0	NA	1	1	1	1	1	1	1	1
chr22	7168659	7169265	BMgn000432	-	NA	NA	NA	NA	NA	NA	NA	NA	1	0	0	0	NA	0	0	NA	1	1	1	1	1	1	1	1
chr22	7164768	7165723	BMgn000433	-	NA	NA	NA	NA	NA	NA	NA	NA	0.5	-1	1	1	0.00104712	0	0	0	0	1	0	0	0	0	0	0
chr22	7159685	7160106	BMgn000434	-	NA	NA	NA	NA	NA	NA	NA	NA	1	0	0	0	NA	0	0	NA	1	1	1	1	1	1	1	1
chr22	7135401	7135807	BMgn000435	-	NA	NA	NA	NA	NA	NA	NA	NA	1	0	0	0	NA	0	0	NA	1	1	1	1	1	1	1	1
chr22	7125337	7126184	BMgn000436	-	NA	NA	NA	NA	NA	NA	NA	NA	1	0	1	1	0.00118064	1	1	0.00118064	0	1	0	0	0	0	0	0
chr22	7106383	7108867	BMgn000437	-	NA	NA	NA	NA	NA	NA	NA	NA	2	1	0	0	0	1	1	0.000402576	0	1	0	0	0	0	0	0
chr22	7101267	7102839	BMgn000438	-	NA	NA	NA	NA	NA	NA	NA	NA	6	2.58496	0	0	0	5	2.58496	0.00318066	0	1	0	0	0	0	0	0
chr22	6899894	6901338	BMgn000439	-	NA	NA	NA	NA	NA	NA	NA	NA	1	0	1	1	0.000692521	1	1	0.000692521	0	1	0	0	0	0	0	0
chr22	6883386	6887271	BMgn000440	-	0.870266	0.598916	0.410858	1	0.736909	NA	0.621124	0.790857	1.16587	0.221401	831	9.70044	0.2139	969	9.92184	0.249421	0	0	0	0	0	0	0	0
chr22	6768766	6830892	BMgn000441	-	0.844337	0.53885	0.337576	1	0.688042	NA	0.560478	0.75008	1.19327	0.254914	1365	10.4157	0.0219715	1629	10.6707	0.0262209	0	0	0	0	0	0	0	0
chr22	6710383	6710666	BMgn000443	-	NA	NA	NA	NA	NA	NA	NA	NA	1	0	0	0	NA	0	0	NA	1	1	1	1	1	1	1	1
chr22	6685964	6699175	BMgn000444	-	0.938064	0.813853	0.651534	1	0.898859	NA	0.80582	0.903144	0.934588	-0.0975974	3240	11.6622	0.24525	3028	11.5646	0.229203	0	0	0	0	0	0	0	0
chr22	6669531	6685613	BMgn000445	-	0.640776	0.158265	0.121334	1	0.286854	NA	0.255678	0.501766	0.667582	-0.582982	4367	12.0928	0.271546	2915	11.5098	0.181259	0	0	0	0	0	0	0	0
chr22	6662599	6665219	BMgn000446	-	0.903859	0.700487	0.522402	1	0.816026	NA	0.710333	0.847663	0.894128	-0.161447	1123	10.1344	0.428626	1004	9.97298	0.383206	0	0	0	0	0	0	0	0
chr22	6635767	6650194	BMgn000447	-	0.91932	0.756794	0.579514	1	0.856031	NA	0.755091	0.873279	0.914729	-0.128584	2450	11.2592	0.16982	2241	11.1306	0.155334	0	0	0	0	0	0	0	0
chr22	6625370	6629906	BMgn000448	-	0.96171	0.872262	0.742821	1	0.936457	NA	0.864325	0.933873	1.04733	0.0667162	823	9.6865	0.181437	862	9.75322	0.190035	0	0	0	0	0	0	0	0
chr22	6531938	6534518	BMgn000449	-	0.0899646	1.71379e-13	0.0332915	1	3.08067e-12	NA	2.03477e-05	0.000331059	0.0337838	-4.88753	147	7.20945	0.0569767	4	2.32193	0.00155039	0	0	0	0	0	0	0	0
chr22	6524001	6524853	BMgn000450	-	0.264471	6.07276e-10	0.0879218	1	7.57905e-09	NA	0.000486626	0.00525528	0.0428571	-4.54432	69	6.12928	0.0809859	2	1.58496	0.00234742	0	0	0	0	0	0	0	0
chr22	6455955	6457937	BMgn000451	-	0.0577007	6.02006e-15	0.0244167	0.843601	1.26353e-13	NA	5.68406e-06	0.000107553	0.031746	-4.97728	188	7.56224	0.0948537	5	2.58496	0.0025227	0	0	0	0	0	0	0	0
chr22	6275297	6286430	BMgn000452	-	0.548435	0.0723632	0.0915695	1	0.15704	NA	0.174594	0.410345	1.67321	0.74262	4583	12.1624	0.411659	7669	12.905	0.688853	0	0	0	0	0	0	0	0
chr22	6255195	6258646	BMgn000453	-	0.246873	1.51228e-08	0.0400619	1	1.58704e-07	NA	0.000981067	0.00928971	8.35294	3.06228	16	4.08746	0.00463634	141	7.14975	0.0408577	0	0	0	0	0	0	0	0
chr22	6197045	6211520	BMgn000454	-	0.00102999	7.22082e-25	0.00180366	0.0490565	3.43915e-23	NA	5.48978e-10	2.61469e-08	0.0237772	-5.39428	1471	10.5236	0.101623	34	5.12928	0.00234888	0	0	0	0	0	0	0	0
chr22	6031659	6038720	BMgn000455	-	0.671137	0.00905452	0.174475	1	0.0289812	NA	0.123113	0.340048	2.59259	1.3744	26	4.75489	0.0036822	69	6.12928	0.00977199	0	0	0	0	0	0	0	0
chr22	5994181	6023898	BMgn000456	-	0.773757	0.349568	0.226283	1	0.511902	NA	0.421596	0.648279	1.31044	0.390047	756	9.56415	0.02544	991	9.9542	0.0333479	0	0	0	0	0	0	0	0
chr22	5833264	5835039	BMgn000457	-	NA	NA	NA	NA	NA	NA	NA	NA	0.5	-1	1	1	0.00056338	0	0	0	0	1	0	0	0	0	0	0
chr22	5775148	5775352	BMgn000458	-	0.958192	0.439101	0.678648	1	0.598921	NA	0.683665	0.83082	0.555556	-0.847997	8	3.16993	0.0392157	4	2.32193	0.0196078	0	0	0	0	0	0	0	0
chr22	5772698	5774234	BMgn000459	-	0.585242	0.0175444	0.0910086	1	0.0498552	NA	0.116923	0.329817	0.475248	-1.07325	201	7.65821	0.130859	95	6.58496	0.061849	0	0	0	0	0	0	0	0
chr22	5726455	5726938	BMgn000460	-	0.794792	0.261275	0.261378	1	0.417299	NA	0.407767	0.636894	1.4186	0.504473	128	7.01123	0.26501	182	7.5157	0.376812	0	0	0	0	0	0	0	0
chr22	5675622	5686242	BMgn000461	-	0.957187	0.868638	0.732062	1	0.934908	NA	0.857857	0.931106	1.04906	0.0690979	1915	10.9039	0.18032	2009	10.973	0.189171	0	0	0	0	0	0	0	0
chr22	5630815	5640084	BMgn000462	-	6.77122e-06	1.64149e-39	0	0.00127907	3.65888e-37	NA	2.29832e-26	3.20184e-23	0.00754694	-7.04989	49423	15.5929	5.33207	372	8.54303	0.0401338	0	0	0	0	0	0	0	0
chr22	5617774	5618119	BMgn000463	-	0.974967	0.716116	0.770661	1	0.825519	NA	0.828228	0.915206	1.3	0.378512	9	3.32193	0.026087	12	3.70044	0.0347826	0	0	0	0	0	0	0	0
chr22	5541525	5542554	BMgn000464	-	NA	NA	NA	NA	NA	NA	NA	NA	1	0	0	0	NA	0	0	NA	1	1	1	1	1	1	1	1
chr22	5529883	5534023	BMgn000465	-	NA	NA	NA	NA	NA	NA	NA	NA	1	0	0	0	NA	0	0	NA	1	1	1	1	1	1	1	1
chr22	5388218	5392587	BMgn000466	-	0.651861	0.00760196	0.157596	1	0.0250736	NA	0.111996	0.322198	0.384615	-1.37851	77	6.2854	0.0176242	29	4.90689	0.00663767	0	0	0	0	0	0	0	0
chr22	5339152	5386811	BMgn000467	-	0.0631452	1.18716e-08	0.00352656	0.901093	1.26128e-07	NA	0.00025509	0.00301947	0.177553	-2.49367	3367	11.7177	0.0706477	597	9.224	0.0125265	0	0	0	0	0	0	0	0
chr22	5316655	5320012	BMgn000468	-	0.459602	0.013867	0.0515659	1	0.0411203	NA	0.0834173	0.266157	2.05721	1.04069	436	8.77149	0.129878	898	9.81218	0.267501	0	0	0	0	0	0	0	0
chr22	5298089	5303369	BMgn000469	-	0.717379	0.259062	0.17404	1	0.414357	NA	0.345553	0.585661	1.38379	0.468627	1307	10.3531	0.247538	1809	10.8218	0.342614	0	0	0	0	0	0	0	0
chr22	5047785	5077427	BMgn000470	-	NA	NA	NA	NA	NA	NA	NA	NA	1.02564	0.0365259	77	6.2854	0.00259767	79	6.32193	0.00266514	0	1	0	0	0	0	0	0
chr22	4884485	4892793	BMgn000471	-	0.642808	0.139119	0.124089	1	0.260731	NA	0.247953	0.493811	1.5355	0.618708	830	9.6987	0.0999037	1275	10.3174	0.153467	0	0	0	0	0	0	0	0
chr22	4803140	4813562	BMgn000472	-	0.708913	0.218782	0.164811	1	0.365098	NA	0.321615	0.565184	1.42789	0.513887	630	9.3015	0.0604491	900	9.81538	0.0863558	0	0	0	0	0	0	0	0
chr22	4791563	4797367	BMgn000473	-	0.330461	0.000124092	0.0314923	1	0.000665864	NA	0.015319	0.0840211	3.27619	1.71202	104	6.71425	0.0179187	343	8.42626	0.0590972	0	0	0	0	0	0	0	0
chr22	4692141	4700891	BMgn000474	-	0.647268	0.161551	0.123192	1	0.2912	NA	0.259479	0.505575	0.66927	-0.57934	2944	11.5241	0.336457	1970	10.9447	0.225143	0	0	0	0	0	0	0	0
chr22	4684662	4689393	BMgn000475	-	0.695061	0.246836	0.164102	1	0.40002	NA	0.33042	0.572354	1.39098	0.476099	60046	15.8738	12.692	83523	16.3499	17.6544	0	0	0	0	0	0	0	0
chr22	4603396	4667431	BMgn000476	-	0.909011	0.724209	0.534395	1	0.832008	NA	0.724012	0.855801	1.10685	0.146459	1824	10.8337	0.0284844	2019	10.9801	0.0315296	0	0	0	0	0	0	0	0
chr1	13581882	13587969	BMgn000477	-	0.874666	0.373934	0.45179	1	0.53691	NA	0.555977	0.746289	0.733333	-0.447459	74	6.22882	0.0121571	54	5.78136	0.00887137	0	0	0	0	0	0	0	0
chr1	13563227	13579649	BMgn000478	-	0.490549	0.00733029	0.0611316	1	0.0243505	NA	0.0744198	0.249747	2.25166	1.17099	150	7.2384	0.00913409	339	8.40939	0.020643	0	0	0	0	0	0	0	0
chr1	13506349	13512424	BMgn000479	-	0.114047	2.78643e-12	0.0251256	1	4.53354e-11	NA	4.74661e-05	0.000705346	0.0677083	-3.88452	191	7.58496	0.0314403	12	3.70044	0.00197531	0	0	0	0	0	0	0	0
chr1	13498005	13499639	BMgn000480	-	NA	NA	NA	NA	NA	NA	NA	NA	1	0	0	0	NA	0	0	NA	1	1	1	1	1	1	1	1
chr1	13400333	13408385	BMgn000481	-	NA	NA	NA	NA	NA	NA	NA	NA	1	0	0	0	NA	0	0	NA	1	1	1	1	1	1	1	1
chr1	13241511	13242231	BMgn000482	-	0.967082	0.70459	0.751934	1	0.818076	NA	0.815493	0.909776	1.23529	0.304855	16	4.08746	0.0222222	20	4.39232	0.0277778	0	0	0	0	0	0	0	0
chr1	13039520	13049873	BMgn000483	-	0.640749	0.0243332	0.123066	1	0.0650814	NA	0.146412	0.374762	0.482014	-1.05285	138	7.11894	0.0133295	66	6.06609	0.00637496	0	0	0	0	0	0	0	0
chr1	13027102	13035472	BMgn000484	-	0.520721	0.0534308	0.086827	1	0.123879	NA	0.153665	0.384777	1.74045	0.79946	3428	11.7436	0.409558	5967	12.543	0.712903	0	0	0	0	0	0	0	0
chr1	12956617	13004501	BMgn000485	-	0.299519	0.00115749	0.031591	1	0.00489202	NA	0.0288067	0.13212	2.58696	1.37126	781	9.61102	0.0163102	2022	10.9823	0.042227	0	0	0	0	0	0	0	0
chr1	12910741	12946282	BMgn000488	-	NA	NA	NA	NA	NA	NA	NA	NA	0.990566	-0.0136749	105	6.72792	0.00295433	104	6.71425	0.0029262	0	1	0	0	0	0	0	0
chr1	12768430	12797821	BMgn000489	-	0.903982	0.613417	0.515309	1	0.750113	NA	0.679846	0.82808	1.16316	0.218047	189	7.56986	0.00643054	220	7.7879	0.00748528	0	0	0	0	0	0	0	0
chr1	12597645	12598045	BMgn000490	-	0.812373	0.00417417	0.484081	1	0.0150651	NA	0.14307	0.369785	0.0909091	-3.45943	10	3.45943	0.025	0	0	0	0	0	0	0	0	0	0	0
chr1	12565771	12578768	BMgn000491	-	NA	NA	NA	NA	NA	NA	NA	NA	0.378378	-1.4021	36	5.20945	0.00276987	13	3.80735	0.00100023	0	1	0	0	0	0	0	0
chr1	12511678	12513114	BMgn000492	-	0.59973	2.88486e-05	0.222954	1	0.000177145	NA	0.022578	0.111243	0.0967742	-3.36923	30	4.9542	0.0208914	2	1.58496	0.00139276	0	0	0	0	0	0	0	0
chr1	12467850	12469441	BMgn000493	-	NA	NA	NA	NA	NA	NA	NA	NA	0.625	-0.678072	7	3	0.00439975	4	2.32193	0.00251414	0	1	0	0	0	0	0	0
chr1	12420881	12427181	BMgn000494	-	0.961382	0.86966	0.744441	1	0.935435	NA	0.863997	0.933609	1.04839	0.0681715	743	9.53916	0.117937	779	9.60733	0.123651	0	0	0	0	0	0	0	0
chr1	12360844	12361057	BMgn000495	-	NA	NA	NA	NA	NA	NA	NA	NA	1	0	0	0	NA	0	0	NA	1	1	1	1	1	1	1	1
chr1	12322826	12334980	BMgn000496	-	0.0342836	2.40369e-10	0.00178123	0.605532	3.15909e-09	NA	5.05259e-05	0.000746831	6.87074	2.78047	1438	10.4909	0.118315	9886	13.2713	0.813395	0	0	0	0	0	0	0	0
chr1	12307605	12317941	BMgn000497	-	0.191581	3.87519e-10	0.036311	1	4.94154e-09	NA	0.000286709	0.00333894	0.0884354	-3.49923	146	7.19967	0.0141254	12	3.70044	0.00116099	0	0	0	0	0	0	0	0
chr1	12215105	12256266	BMgn000498	-	0.290659	0.00114133	0.0302943	1	0.00484021	NA	0.0279888	0.129434	2.57772	1.3661	1157	10.1774	0.0281091	2984	11.5435	0.0724958	0	0	0	0	0	0	0	0
chr1	12082094	12085551	BMgn000499	-	NA	NA	NA	NA	NA	NA	NA	NA	1.66667	0.736966	2	1.58496	0.000578536	4	2.32193	0.00115707	0	1	0	0	0	0	0	0
chr1	12059767	12066056	BMgn000500	-	NA	NA	NA	NA	NA	NA	NA	NA	2.71429	1.44057	13	3.80735	0.0020671	37	5.24793	0.00588329	0	1	0	0	0	0	0	0
chr1	12058562	12058730	BMgn000501	-	0.945431	0.139845	0.707179	1	0.261417	NA	0.488432	0.695129	5	2.32193	0	0	0	4	2.32193	0.0238095	0	0	0	0	0	0	0	0
chr1	12043246	12045700	BMgn000502	-	0.893715	0.599457	0.482991	1	0.737412	NA	0.659157	0.815728	1.17352	0.230837	218	7.77479	0.0888346	256	8.00562	0.104319	0	0	0	0	0	0	0	0
chr1	12014498	12023940	BMgn000503	-	0.935533	0.806735	0.650745	1	0.893034	NA	0.802539	0.900735	0.932343	-0.101068	3768	11.88	0.399068	3513	11.7789	0.372061	0	0	0	0	0	0	0	0
chr1	11943595	11995378	BMgn000504	-	0.693487	0.203742	0.156358	1	0.346514	NA	0.307168	0.551313	0.691818	-0.531535	1099	10.1033	0.0212232	760	9.57175	0.0146766	0	0	0	0	0	0	0	0
chr1	11902817	11903876	BMgn000506	-	0.975513	0.901976	0.813258	1	0.956654	NA	0.902236	0.954659	0.964497	-0.0521513	337	8.40088	0.318225	325	8.34873	0.306893	0	0	0	0	0	0	0	0
chr1	11897846	11899984	BMgn000507	-	NA	NA	NA	NA	NA	NA	NA	NA	2	1	6	2.80735	0.00280636	13	3.80735	0.00608045	0	1	0	0	0	0	0	0
chr1	11887389	11893275	BMgn000508	-	0.985187	0.909302	0.840878	1	0.960312	NA	0.917149	0.960408	0.943396	-0.0840643	52	5.72792	0.00883452	49	5.64386	0.00832484	0	0	0	0	0	0	0	0
chr1	11792311	11823138	BMgn000509	-	0.745645	0.312344	0.194921	1	0.472844	NA	0.384026	0.618314	1.33666	0.418635	1401	10.4533	0.0454472	1873	10.8719	0.0607584	0	0	0	0	0	0	0	0
chr1	11757986	11764545	BMgn000511	-	0.207494	0.000122355	0.0150126	1	0.000657496	NA	0.0101397	0.0609121	3.07808	1.62203	1331	10.3794	0.202927	4099	12.0014	0.624943	0	0	0	0	0	0	0	0
chr1	11615730	11625881	BMgn000512	-	0.472174	0.00737572	0.0571832	1	0.0244796	NA	0.0719719	0.244261	2.2328	1.15886	188	7.56224	0.0185203	421	8.7211	0.0414737	0	0	0	0	0	0	0	0
chr1	11523106	11530413	BMgn000513	-	NA	NA	NA	NA	NA	NA	NA	NA	0.837209	-0.25634	42	5.42626	0.00574791	35	5.16993	0.00478993	0	1	0	0	0	0	0	0
chr1	11512423	11514592	BMgn000514	-	0.900344	0.401357	0.533094	1	0.563649	NA	0.603759	0.7798	1.38235	0.467126	33	5.08746	0.0152144	46	5.55459	0.0212079	0	0	0	0	0	0	0	0
chr1	11419209	11500018	BMgn000515	-	0.782694	0.39993	0.241116	1	0.562283	NA	0.449469	0.668803	1.27209	0.3472	2421	11.242	0.0299595	3080	11.5892	0.0381146	0	0	0	0	0	0	0	0
chr1	11372032	11381623	BMgn000517	-	0.904976	0.695621	0.514506	1	0.812651	NA	0.705966	0.844839	1.12257	0.166807	668	9.38586	0.0696486	750	9.55267	0.0781983	0	0	0	0	0	0	0	0
chr1	11342138	11348763	BMgn000518	-	0.871598	0.585288	0.411845	1	0.725184	NA	0.617671	0.788088	0.852535	-0.23017	650	9.34651	0.0981132	554	9.11634	0.0836226	0	0	0	0	0	0	0	0
chr1	11327741	11328143	BMgn000519	-	NA	NA	NA	NA	NA	NA	NA	NA	2	1	0	0	0	1	1	0.00248756	0	1	0	0	0	0	0	0
chr1	11249350	11251808	BMgn000520	-	NA	NA	NA	NA	NA	NA	NA	NA	1.30769	0.387023	12	3.70044	0.00488202	16	4.08746	0.00650936	0	1	0	0	0	0	0	0
chr1	11079316	11085748	BMgn000521	-	0.793036	0.362767	0.246276	1	0.526232	NA	0.441603	0.662672	1.30569	0.384809	421	8.7211	0.065454	550	9.10591	0.08551	0	0	0	0	0	0	0	0
chr1	10932548	10934774	BMgn000522	-	NA	NA	NA	NA	NA	NA	NA	NA	7	2.80735	0	0	0	6	2.80735	0.00269542	0	1	0	0	0	0	0	0
chr1	10922450	10924293	BMgn000523	-	NA	NA	NA	NA	NA	NA	NA	NA	1	0	0	0	NA	0	0	NA	1	1	1	1	1	1	1	1
chr1	10894103	10899993	BMgn000524	-	0.752381	0.0154873	0.265632	1	0.0450433	NA	0.171732	0.40706	0.380952	-1.39232	41	5.39232	0.00696095	15	4	0.00254669	0	0	0	0	0	0	0	0
chr1	10863560	10863869	BMgn000525	-	NA	NA	NA	NA	NA	NA	NA	NA	1	0	1	1	0.00323625	1	1	0.00323625	0	1	0	0	0	0	0	0
chr1	10855403	10857772	BMgn000526	-	0.751914	0.350269	0.214223	1	0.512841	NA	0.410249	0.638936	1.30468	0.383701	57488	15.811	24.2668	75004	16.1947	31.6606	0	0	0	0	0	0	0	0
chr1	10803624	10817233	BMgn000527	-	0.151785	8.66063e-07	0.0120109	1	7.00455e-06	NA	0.00189509	0.0160737	4.49721	2.16903	178	7.48382	0.0130796	804	9.65284	0.0590786	0	0	0	0	0	0	0	0
chr1	10771567	10776783	BMgn000528	-	0.252286	0.000633865	0.0276247	1	0.00287874	NA	0.0215648	0.108115	2.69646	1.43107	4127	12.0112	0.791219	11130	13.4423	2.13382	0	0	0	0	0	0	0	0
chr1	10602550	10650273	BMgn000529	-	0.550918	0.0522726	0.0909234	1	0.121878	NA	0.158314	0.389839	1.75556	0.811928	629	9.29921	0.0131802	1105	10.1111	0.0231545	0	0	0	0	0	0	0	0
chr1	10520959	10566189	BMgn000530	-	0.0532638	1.77921e-09	0.00262473	0.797002	2.07202e-08	NA	0.000123415	0.00160123	0.158384	-2.6585	2474	11.2732	0.0546982	391	8.61471	0.0086447	0	0	0	0	0	0	0	0
chr1	10456155	10468500	BMgn000532	-	0.626877	0.13278	0.119979	1	0.252058	NA	0.239632	0.48729	1.54049	0.623385	1481	10.5333	0.119968	2282	11.1567	0.184852	0	0	0	0	0	0	0	0
chr1	10404373	10435197	BMgn000533	-	0.840018	0.537736	0.331389	1	0.686806	NA	0.555889	0.746289	0.837966	-0.255036	2733	11.4168	0.0886647	2290	11.1618	0.0742928	0	0	0	0	0	0	0	0
chr1	10344435	10353558	BMgn000535	-	0.765795	0.178356	0.225354	1	0.313135	NA	0.342682	0.582715	0.654088	-0.612443	158	7.31288	0.0173189	103	6.70044	0.0112901	0	0	0	0	0	0	0	0
chr1	10291629	10297084	BMgn000536	-	NA	NA	NA	NA	NA	NA	NA	NA	1.5	0.584963	1	1	0.000183318	2	1.58496	0.000366636	0	1	0	0	0	0	0	0
chr1	10268141	10275029	BMgn000537	-	0.582114	0.0556305	0.0988155	1	0.127809	NA	0.169061	0.403035	1.76471	0.819428	322	8.33539	0.046748	569	9.15482	0.0826074	0	0	0	0	0	0	0	0
chr1	10231114	10235849	BMgn000538	-	0.0145721	1.94305e-14	0.00105438	0.341906	3.88087e-13	NA	1.8149e-06	3.84545e-05	0.0860617	-3.53848	2137	11.062	0.45132	183	7.52356	0.0386484	0	0	0	0	0	0	0	0
chr1	10182249	10202771	BMgn000539	-	0.978751	0.927173	0.827104	1	0.970996	NA	0.915557	0.959282	1.02879	0.0409496	520	9.02514	0.0253387	535	9.06609	0.0260696	0	0	0	0	0	0	0	0
chr1	9967556	9990327	BMgn000540	-	0.885208	0.64726	0.458668	1	0.776169	NA	0.661594	0.817276	0.875715	-0.191466	1222	10.2562	0.0536647	1070	10.0647	0.0469896	0	0	0	0	0	0	0	0
chr1	9951171	9961084	BMgn000541	-	0.57074	0.0766953	0.0962446	1	0.164284	NA	0.183239	0.421316	1.66638	0.736714	1144	10.1611	0.115404	1907	10.8978	0.192374	0	0	0	0	0	0	0	0
chr1	9940255	9947836	BMgn000542	-	0.645736	0.136504	0.125368	1	0.256983	NA	0.247755	0.493758	1.53793	0.620991	724	9.50184	0.0955019	1114	10.1228	0.146946	0	0	0	0	0	0	0	0
chr1	9868569	9893691	BMgn000543	-	0.331485	0.000788609	0.0364187	1	0.00350161	NA	0.0279024	0.129141	0.366522	-1.44803	692	9.43671	0.0275456	253	7.98868	0.0100709	0	0	0	0	0	0	0	0
chr1	9840437	9858644	BMgn000545	-	0.517994	0.0500229	0.0836639	1	0.117468	NA	0.148676	0.377706	0.569451	-0.812356	4189	12.0327	0.230076	2385	11.2204	0.130994	0	0	0	0	0	0	0	0
chr1	9753236	9773350	BMgn000546	-	0.812921	0.477664	0.292539	1	0.635346	NA	0.510048	0.712252	1.22453	0.292234	4996	12.2868	0.248384	6118	12.5791	0.304166	0	0	0	0	0	0	0	0
chr1	9487301	9507493	BMgn000547	-	NA	NA	NA	NA	NA	NA	NA	NA	2.64286	1.4021	27	4.80735	0.00133716	73	6.20945	0.00361529	0	1	0	0	0	0	0	0
chr1	9386884	9402723	BMgn000548	-	0.760167	0.314286	0.206892	1	0.474559	NA	0.394715	0.626653	0.745763	-0.423211	825	9.69	0.0520866	615	9.26679	0.0388282	0	0	0	0	0	0	0	0
chr1	9356218	9365820	BMgn000549	-	0.953825	0.853698	0.710948	1	0.924453	NA	0.844754	0.924377	1.05482	0.0769931	1203	10.2336	0.125286	1269	10.3106	0.13216	0	0	0	0	0	0	0	0
chr1	9277650	9296032	BMgn000550	-	0.475879	0.0202789	0.0787958	1	0.0562349	NA	0.107662	0.314191	1.96386	0.973689	580	9.18239	0.0315526	1140	10.1561	0.0620172	0	0	0	0	0	0	0	0
chr1	9253072	9271046	BMgn000551	-	0.00404503	1.45869e-17	3.1407e-05	0.137027	3.8073e-16	NA	4.37589e-08	1.3547e-06	0.0650763	-3.94172	17102	14.062	0.951485	1112	10.1202	0.0618671	0	0	0	0	0	0	0	0
chr1	9221478	9241799	BMgn000553	-	0.185746	6.18991e-05	0.0146043	1	0.000356151	NA	0.00784183	0.0506064	0.309063	-1.69403	5163	12.3343	0.254072	1595	10.6402	0.0784902	0	0	0	0	0	0	0	0
chr1	9193958	9195602	BMgn000554	-	NA	NA	NA	NA	NA	NA	NA	NA	1.5	0.584963	1	1	0.000608273	2	1.58496	0.00121655	0	1	0	0	0	0	0	0
chr1	9124762	9136412	BMgn000555	-	0.69593	0.198583	0.156376	1	0.339699	NA	0.305253	0.549602	1.4511	0.537151	633	9.30834	0.0543348	919	9.84549	0.0788841	0	0	0	0	0	0	0	0
chr1	9119660	9120440	BMgn000556	-	0.913066	0.133362	0.553212	1	0.252646	NA	0.441141	0.662336	0.363636	-1.45943	10	3.45943	0.0128205	3	2	0.00384615	0	0	0	0	0	0	0	0
chr1	9106264	9114716	BMgn000557	-	NA	NA	NA	NA	NA	NA	NA	NA	2	1	8	3.16993	0.000946522	17	4.16993	0.00201136	0	1	0	0	0	0	0	0
chr1	9076840	9080347	BMgn000558	-	0.551861	0.000110315	0.1292	1	0.000600615	NA	0.0277268	0.128525	0.209677	-2.25376	61	5.9542	0.0173938	12	3.70044	0.00342173	0	0	0	0	0	0	0	0
chr1	9023501	9027095	BMgn000559	-	0.260228	0.000743454	0.0289977	1	0.00332496	NA	0.0232395	0.113449	2.66314	1.41313	3116	11.6059	0.867001	8300	13.0191	2.3094	0	0	0	0	0	0	0	0
chr1	8968762	8974877	BMgn000560	-	0.0324559	2.80602e-11	0.00171393	0.585309	4.04567e-10	NA	2.56532e-05	0.000405539	7.89408	2.98077	320	8.32643	0.0523303	2533	11.3072	0.414227	0	0	0	0	0	0	0	0
chr1	8956160	8959661	BMgn000561	-	0.897232	0.657025	0.48903	1	0.782553	NA	0.681141	0.829199	0.877477	-0.188566	554	9.11634	0.158241	486	8.92778	0.138817	0	0	0	0	0	0	0	0
chr1	8924473	8930182	BMgn000562	-	0.801301	0.192375	0.291901	1	0.331789	NA	0.385775	0.619717	1.56667	0.647698	59	5.90689	0.0103346	93	6.55459	0.0162901	0	0	0	0	0	0	0	0
chr1	8795362	8803219	BMgn000563	-	0.64938	0.118375	0.126413	1	0.230644	NA	0.238515	0.485947	1.58398	0.663554	386	8.59619	0.0491282	612	9.25974	0.0778923	0	0	0	0	0	0	0	0
chr1	8764199	8769127	BMgn000564	-	0.305181	0.000353384	0.03514	1	0.00169688	NA	0.0209912	0.106164	2.91026	1.54115	233	7.87036	0.0472808	680	9.41151	0.137987	0	0	0	0	0	0	0	0
chr1	8493821	8503277	BMgn000565	-	0.992211	0.983096	0.877221	1	1	NA	0.953571	0.975438	0.980892	-0.0278342	156	7.29462	0.0164975	153	7.26679	0.0161802	0	0	0	0	0	0	0	0
chr1	8173444	8186258	BMgn000566	-	NA	NA	NA	NA	NA	NA	NA	NA	0.666667	-0.584963	11	3.58496	0.000858436	7	3	0.000546278	0	1	0	0	0	0	0	0
chr1	8133372	8149889	BMgn000567	-	NA	NA	NA	NA	NA	NA	NA	NA	0.432432	-1.20945	73	6.20945	0.00441969	31	5	0.00187685	0	1	0	0	0	0	0	0
chr1	8060589	8089612	BMgn000568	-	0.0869526	1.45189e-09	0.00895998	1	1.7105e-08	NA	0.000204167	0.00249227	0.145706	-2.77887	651	9.34873	0.0224305	94	6.56986	0.00323881	0	0	0	0	0	0	0	0
chr1	8032449	8032929	BMgn000569	-	0.970418	0.483528	0.72041	1	0.640471	NA	0.720086	0.853567	0.5	-1	5	2.58496	0.0104167	2	1.58496	0.00416667	0	0	0	0	0	0	0	0
chr1	7998403	8007916	BMgn000570	-	0.00772496	7.69777e-21	0.00861001	0.218515	2.6156e-19	NA	3.17373e-08	1.02823e-06	0.0252101	-5.30986	475	8.89482	0.0499317	11	3.58496	0.00115631	0	0	0	0	0	0	0	0
chr1	7942088	7942310	BMgn000571	-	0.984569	0.509804	0.836284	1	0.663115	NA	0.76953	0.880956	0.333333	-1.58496	2	1.58496	0.00900901	0	0	0	0	0	0	0	0	0	0	0
chr1	7866276	7878855	BMgn000572	-	0.340713	0.00281108	0.0368494	1	0.0106926	NA	0.0414521	0.170537	2.38795	1.25577	829	9.69697	0.0659035	1981	10.9527	0.157485	0	0	0	0	0	0	0	0
chr1	7492915	7493771	BMgn000573	-	0.664263	0.0255958	0.138949	1	0.0679688	NA	0.156402	0.388343	2.05085	1.03622	58	5.88264	0.067757	120	6.91886	0.140187	0	0	0	0	0	0	0	0
chr1	7445733	7455757	BMgn000574	-	0.807489	0.322411	0.273807	1	0.483901	NA	0.443211	0.66375	1.34409	0.426625	185	7.53916	0.0184557	249	7.96578	0.0248404	0	0	0	0	0	0	0	0
chr1	7412773	7414585	BMgn000575	-	NA	NA	NA	NA	NA	NA	NA	NA	0.75	-0.415037	7	3	0.00386313	5	2.58496	0.00275938	0	1	0	0	0	0	0	0
chr1	7389613	7389769	BMgn000576	-	0.916462	0.17087	0.564896	1	0.303434	NA	0.478891	0.689205	2.4	1.26303	4	2.32193	0.025641	11	3.58496	0.0705128	0	0	0	0	0	0	0	0
chr1	7380158	7382886	BMgn000577	-	0.68305	0.00475756	0.194387	1	0.0168809	NA	0.105584	0.311386	0.326923	-1.61298	51	5.70044	0.018695	16	4.08746	0.0058651	0	0	0	0	0	0	0	0
chr1	7300481	7313569	BMgn000578	-	0.00013159	2.60754e-29	2.24336e-05	0.0116173	1.96358e-27	NA	3.00489e-12	2.67916e-10	0.0198673	-5.65346	24109	14.5573	1.84207	478	8.90388	0.036522	0	0	0	0	0	0	0	0
chr1	7267655	7287977	BMgn000579	-	0.818543	0.435389	0.289761	1	0.595241	NA	0.496012	0.700474	0.794218	-0.332394	587	9.19967	0.028885	466	8.86728	0.0229308	0	0	0	0	0	0	0	0
chr1	7035528	7049261	BMgn000581	-	0.751643	0.311693	0.199403	1	0.472372	NA	0.387652	0.621155	1.33874	0.420881	923	9.85175	0.0672104	1236	10.2726	0.0900022	0	0	0	0	0	0	0	0
chr1	6927592	6931166	BMgn000582	-	0.776038	0.356841	0.22657	1	0.518918	NA	0.42487	0.651078	1.30688	0.386125	755	9.56224	0.211248	987	9.94837	0.276161	0	0	0	0	0	0	0	0
chr1	6907974	6919833	BMgn000583	-	NA	NA	NA	NA	NA	NA	NA	NA	1.04545	0.0641303	21	4.45943	0.00177081	22	4.52356	0.00185513	0	1	0	0	0	0	0	0
chr1	6889661	6898559	BMgn000584	-	0.742071	0.194393	0.183852	1	0.334441	NA	0.32668	0.569952	1.48864	0.573991	175	7.45943	0.0196673	261	8.03342	0.0293324	0	0	0	0	0	0	0	0
chr1	6854248	6862549	BMgn000585	-	0.650267	0.0156835	0.145316	1	0.0454951	NA	0.135695	0.359648	0.427083	-1.22741	95	6.58496	0.0114444	40	5.35755	0.0048187	0	0	0	0	0	0	0	0
chr1	6843453	6848041	BMgn000586	-	NA	NA	NA	NA	NA	NA	NA	NA	1.125	0.169925	15	4	0.0032694	17	4.16993	0.00370532	0	1	0	0	0	0	0	0
chr1	6702415	6715229	BMgn000587	-	0.373528	0.000372954	0.0346958	1	0.00178317	NA	0.0230414	0.112729	3	1.58496	105	6.72792	0.00819416	317	8.31288	0.0247386	0	0	0	0	0	0	0	0
chr1	6689582	6693470	BMgn000588	-	0.83291	0.175871	0.363317	1	0.310041	NA	0.40727	0.636431	0.607143	-0.719892	55	5.80735	0.0141461	33	5.08746	0.00848765	0	0	0	0	0	0	0	0
chr1	6652314	6659622	BMgn000589	-	0.808316	0.424535	0.274834	1	0.585502	NA	0.48209	0.690691	0.793184	-0.334272	850	9.73302	0.116311	674	9.39874	0.0922277	0	0	0	0	0	0	0	0
chr1	6626646	6633541	BMgn000590	-	0.0427572	1.11781e-09	0.00188442	0.6977	1.33957e-08	NA	8.90159e-05	0.00120252	0.157775	-2.66406	7459	12.865	1.0818	1176	10.2009	0.170558	0	0	0	0	0	0	0	0
chr1	6476351	6480321	BMgn000591	-	0.591192	0.0631119	0.102836	1	0.141128	NA	0.1788	0.416408	1.73451	0.794531	338	8.40514	0.0851385	587	9.19967	0.147859	0	0	0	0	0	0	0	0
chr1	6474525	6476205	BMgn000592	-	NA	NA	NA	NA	NA	NA	NA	NA	1	0	0	0	NA	0	0	NA	1	1	1	1	1	1	1	1
chr1	6450034	6463231	BMgn000593	-	0.516619	0.026134	0.0844445	1	0.0690719	NA	0.122575	0.339085	0.518685	-0.947071	668	9.38586	0.0506176	346	8.43879	0.0262181	0	0	0	0	0	0	0	0
chr1	6288075	6384571	BMgn000594	-	0.212279	0.000104884	0.0157035	1	0.000573288	NA	0.00990319	0.0600169	0.31922	-1.64738	2408	11.2342	0.0249544	768	9.58684	0.00795888	0	0	0	0	0	0	0	0
chr1	6277378	6277597	BMgn000598	-	0.984569	0.509804	0.836284	1	0.663115	NA	0.76953	0.880956	0.333333	-1.58496	2	1.58496	0.00913242	0	0	0	0	0	0	0	0	0	0	0
chr1	6182496	6200293	BMgn000599	-	0.621366	0.137488	0.117799	1	0.258529	NA	0.239972	0.487349	0.653726	-0.613243	5743	12.4878	0.322695	3754	11.8746	0.210934	0	0	0	0	0	0	0	0
chr1	6156746	6172626	BMgn000600	-	0.385252	0.00307529	0.0433731	1	0.0115783	NA	0.046971	0.186447	2.41042	1.26929	306	8.26209	0.0192695	739	9.53138	0.0465365	0	0	0	0	0	0	0	0
chr1	6127526	6143377	BMgn000601	-	0.523457	0.0241735	0.0866071	1	0.0647629	NA	0.121289	0.336762	0.514938	-0.957528	568	9.15228	0.0358337	292	8.19476	0.0184216	0	0	0	0	0	0	0	0
chr1	5820613	5825597	BMgn000602	-	0.360479	0.00349114	0.0396357	1	0.0129136	NA	0.0462453	0.184468	2.34936	1.23227	623	9.2854	0.125	1465	10.5177	0.293941	0	0	0	0	0	0	0	0
chr1	5780279	5806405	BMgn000603	-	0.276308	0.000352928	0.0317615	1	0.00169543	NA	0.0195629	0.100846	2.88114	1.52664	386	8.59619	0.0147746	1114	10.1228	0.0426395	0	0	0	0	0	0	0	0
chr1	5681638	5684079	BMgn000604	+	0.612384	4.06483e-05	0.230438	1	0.000242389	NA	0.0254852	0.121174	0.1	-3.32193	29	4.90689	0.0118804	2	1.58496	0.000819336	0	0	0	0	0	0	0	0
chr1	5685033	5685321	BMgn000605	+	0.965892	0.264706	0.766215	1	0.420228	NA	0.611091	0.78391	0.25	-2	3	2	0.0104167	0	0	0	0	0	0	0	0	0	0	0
chr1	5697201	5698069	BMgn000606	+	NA	NA	NA	NA	NA	NA	NA	NA	0.25	-2	3	2	0.00345622	0	0	0	0	1	0	0	0	0	0	0
chr1	5749766	5750627	BMgn000607	+	0.543488	5.44527e-06	0.264654	1	3.82404e-05	NA	0.0138575	0.0778487	0.04	-4.64386	24	4.64386	0.0278746	0	0	0	0	0	0	0	0	0	0	0
chr1	5808188	5812185	BMgn000608	+	0.679209	0.0555618	0.156465	1	0.127704	NA	0.206329	0.449303	1.82759	0.869939	86	6.44294	0.0215161	158	7.31288	0.0395296	0	0	0	0	0	0	0	0
chr1	5828483	5851609	BMgn000609	+	NA	NA	NA	NA	NA	NA	NA	NA	1.18182	0.241008	54	5.78136	0.00233503	64	6.02237	0.00276745	0	1	0	0	0	0	0	0
chr1	5852932	5854288	BMgn000610	+	NA	NA	NA	NA	NA	NA	NA	NA	0.5	-1	1	1	0.000737463	0	0	0	0	1	0	0	0	0	0	0
chr1	5955708	5955897	BMgn000611	+	0.891616	0.170684	0.496604	1	0.303393	NA	0.455546	0.67335	2	1	9	3.32193	0.047619	19	4.32193	0.100529	0	0	0	0	0	0	0	0
chr1	5986798	6002013	BMgn000612	+	0.0373844	1.53927e-10	0.00139537	0.640013	2.06439e-09	NA	4.25282e-05	0.000638782	7.14592	2.83712	465	8.86419	0.0305619	3329	11.7013	0.218797	0	0	0	0	0	0	0	0
chr1	6031027	6032563	BMgn000614	+	0.360676	2.92755e-08	0.170275	1	2.92887e-07	NA	0.00214854	0.0177901	39	5.2854	0	0	0	38	5.2854	0.0247396	0	0	0	0	0	0	0	0
chr1	6092275	6113566	BMgn000615	+	0.00102183	1.09174e-22	0.000188442	0.0488768	4.39258e-21	NA	1.25239e-09	5.53885e-08	26.7616	4.74209	280	8.13443	0.0131511	7519	12.8765	0.353154	0	0	0	0	0	0	0	0
chr1	6120691	6121277	BMgn000616	+	0.968067	0.851999	0.777705	1	0.923331	NA	0.872446	0.938938	1.0578	0.0810716	172	7.43463	0.293515	182	7.5157	0.31058	0	0	0	0	0	0	0	0
chr1	6214574	6218927	BMgn000617	+	0.41151	0.000803527	0.051189	1	0.00356076	NA	0.0338848	0.147576	2.85567	1.51383	96	6.59991	0.0220538	276	8.11374	0.0634045	0	0	0	0	0	0	0	0
chr1	6405826	6441058	BMgn000618	+	0.600518	0.0562016	0.104267	1	0.128882	NA	0.174493	0.410279	0.569231	-0.812914	454	8.82972	0.012886	258	8.01681	0.00732289	0	0	0	0	0	0	0	0
chr1	6445219	6447057	BMgn000620	+	0.749789	0.208046	0.204648	1	0.351954	NA	0.345721	0.585661	1.47159	0.557377	175	7.45943	0.0952122	258	8.01681	0.14037	0	0	0	0	0	0	0	0
chr1	6465878	6469756	BMgn000621	+	0.961553	0.819516	0.747128	1	0.902253	NA	0.849718	0.927575	1.08333	0.115477	107	6.75489	0.0275915	116	6.87036	0.0299123	0	0	0	0	0	0	0	0
chr1	6513218	6533895	BMgn000622	+	0.00579559	6.62997e-17	0.000345477	0.178925	1.63115e-15	NA	1.63387e-07	4.47408e-06	14.7601	3.88363	320	8.32643	0.0154761	4737	12.2101	0.229095	0	0	0	0	0	0	0	0
chr1	6549072	6562644	BMgn000623	+	NA	NA	NA	NA	NA	NA	NA	NA	4	2	4	2.32193	0.000294724	19	4.32193	0.00139994	0	1	0	0	0	0	0	0
chr1	6611933	6623393	BMgn000624	+	0.0207134	3.05029e-13	0.00128769	0.434074	5.40468e-12	NA	5.06694e-06	9.7532e-05	10.1562	3.3443	191	7.58496	0.0166667	1949	10.9293	0.17007	0	0	0	0	0	0	0	0
chr1	6645489	6651476	BMgn000625	+	NA	NA	NA	NA	NA	NA	NA	NA	0.75	-0.415037	23	4.58496	0.00384166	17	4.16993	0.00283949	0	1	0	0	0	0	0	0
chr1	6660810	6685841	BMgn000626	+	0.285509	0.0012426	0.0298501	1	0.00519932	NA	0.0283812	0.130548	0.391711	-1.35214	5235	12.3542	0.209141	2050	11.0021	0.0818984	0	0	0	0	0	0	0	0
chr1	6748907	6754550	BMgn000627	+	0.454628	0.0222304	0.0734252	1	0.060473	NA	0.10639	0.312549	0.51706	-0.951598	3223	11.6546	0.57115	1666	10.703	0.295233	0	0	0	0	0	0	0	0
chr1	6757106	6807209	BMgn000628	+	0.51478	0.031441	0.0826543	1	0.0806653	NA	0.128552	0.348408	0.534103	-0.904811	952	9.89633	0.0190009	508	8.99152	0.0101391	0	0	0	0	0	0	0	0
chr1	6817517	6837771	BMgn000629	+	0.822365	0.497674	0.306097	1	0.652308	NA	0.525856	0.724063	0.823888	-0.279481	4269	12.06	0.210773	3517	11.7805	0.173645	0	0	0	0	0	0	0	0
chr1	7050131	7113992	BMgn000630	+	0.737907	0.295	0.191457	1	0.453299	NA	0.373911	0.610227	1.35089	0.433911	1290	10.3343	0.0202001	1743	10.7682	0.0272937	0	0	0	0	0	0	0	0
chr1	7256850	7260211	BMgn000633	+	NA	NA	NA	NA	NA	NA	NA	NA	1	0	1	1	0.00029753	1	1	0.00029753	0	1	0	0	0	0	0	0
chr1	7326773	7376477	BMgn000634	+	NA	NA	NA	NA	NA	NA	NA	NA	0.72549	-0.462972	101	6.67243	0.00203203	73	6.20945	0.00146869	0	1	0	0	0	0	0	0
chr1	7579891	7647247	BMgn000637	+	NA	NA	NA	NA	NA	NA	NA	NA	1.36508	0.448985	314	8.29921	0.0046618	429	8.74819	0.00636914	0	1	0	0	0	0	0	0
chr1	7812058	7812972	BMgn000639	+	0.324643	4.00427e-06	0.0408336	1	2.88478e-05	NA	0.00586982	0.0402084	0.208092	-2.2647	172	7.43463	0.188184	35	5.16993	0.0382932	0	0	0	0	0	0	0	0
chr1	7882950	7905079	BMgn000640	+	NA	NA	NA	NA	NA	NA	NA	NA	1.22093	0.287981	85	6.42626	0.00384111	104	6.71425	0.00469972	0	1	0	0	0	0	0	0
chr1	7942277	7976069	BMgn000641	+	0.53368	0.0128387	0.0712985	1	0.0386096	NA	0.0953658	0.291672	0.467128	-1.09811	288	8.17493	0.00852273	134	7.07682	0.00396544	0	0	0	0	0	0	0	0
chr1	8015106	8025413	BMgn000642	+	0.240596	2.76222e-10	0.0729002	1	3.58381e-09	NA	0.000349712	0.00394488	0.0487805	-4.35755	81	6.35755	0.00785874	3	2	0.000291064	0	0	0	0	0	0	0	0
chr1	8036528	8040770	BMgn000643	+	0.58039	0.00429451	0.109328	1	0.0154544	NA	0.08072	0.260946	2.65116	1.40663	42	5.42626	0.00990099	113	6.83289	0.0266384	0	0	0	0	0	0	0	0
chr1	8408555	8410267	BMgn000644	+	NA	NA	NA	NA	NA	NA	NA	NA	0.777778	-0.36257	8	3.16993	0.0046729	6	2.80735	0.00350467	0	1	0	0	0	0	0	0
chr1	8427841	8439117	BMgn000645	+	0.766725	0.156416	0.231744	1	0.283964	NA	0.332386	0.574619	0.643357	-0.636309	142	7.15987	0.0125931	91	6.52356	0.00807024	0	0	0	0	0	0	0	0
chr1	8508157	8510076	BMgn000646	+	0.843751	0.476318	0.338267	1	0.633707	NA	0.540297	0.73536	1.23494	0.304441	331	8.37504	0.172486	409	8.67948	0.213132	0	0	0	0	0	0	0	0
chr1	8524506	8524950	BMgn000647	+	0.611959	0.0901324	0.111307	1	0.18623	NA	0.20659	0.449345	1.64066	0.714274	486	8.92778	1.09459	798	9.64205	1.7973	0	0	0	0	0	0	0	0
chr1	8533562	8553629	BMgn000648	+	0.617709	0.139719	0.116866	1	0.261417	NA	0.239992	0.487349	0.656035	-0.608155	37936	15.2113	1.89047	24887	14.6032	1.2402	0	0	0	0	0	0	0	0
chr1	8553784	8554696	BMgn000649	+	0.944293	0.323452	0.638653	1	0.484786	NA	0.608927	0.78391	0.5	-1	9	3.32193	0.00986842	4	2.32193	0.00438596	0	0	0	0	0	0	0	0
chr1	8621538	8621855	BMgn000650	+	0.858375	0.122265	0.420576	1	0.236693	NA	0.386202	0.619848	0.5	-1	27	4.80735	0.0851735	13	3.80735	0.0410095	0	0	0	0	0	0	0	0
chr1	8688076	8696815	BMgn000651	+	0.651159	0.00898631	0.152593	1	0.0288125	NA	0.116576	0.329089	0.39759	-1.33065	82	6.37504	0.00938322	32	5.04439	0.00366175	0	0	0	0	0	0	0	0
chr1	8703848	8704550	BMgn000652	+	0.907153	0.427632	0.550839	1	0.588155	NA	0.623305	0.792012	0.733333	-0.447459	44	5.49185	0.0626781	32	5.04439	0.045584	0	0	0	0	0	0	0	0
chr1	8715653	8720889	BMgn000653	+	0.724283	0.0249226	0.220419	1	0.0664344	NA	0.184466	0.422476	0.410714	-1.28379	55	5.80735	0.0105042	22	4.52356	0.00420168	0	0	0	0	0	0	0	0
chr1	8726415	8731922	BMgn000654	+	0.735638	0.0741738	0.214658	1	0.160331	NA	0.255426	0.501582	0.55	-0.862496	99	6.64386	0.0179771	54	5.78136	0.0098057	0	0	0	0	0	0	0	0
chr1	8776204	8784156	BMgn000655	+	NA	NA	NA	NA	NA	NA	NA	NA	0.533333	-0.906891	14	3.90689	0.00176056	7	3	0.000880282	0	1	0	0	0	0	0	0
chr1	8881399	8919212	BMgn000656	+	0.187053	5.73545e-06	0.0185481	1	3.9976e-05	NA	0.00413853	0.0304448	3.9596	1.98535	197	7.62936	0.00520985	783	9.61471	0.0207072	0	0	0	0	0	0	0	0
chr1	8988713	8994427	BMgn000658	+	0.135576	1.62347e-12	0.0332915	1	2.71675e-11	NA	4.70659e-05	0.000701269	16.8889	4.078	8	3.16993	0.00140007	151	7.24793	0.0264263	0	0	0	0	0	0	0	0
chr1	9013613	9018393	BMgn000659	+	0.964116	0.744796	0.752059	1	0.847325	NA	0.828206	0.915206	0.861111	-0.215729	35	5.16993	0.00732218	30	4.9542	0.00627615	0	0	0	0	0	0	0	0
chr1	9028107	9032027	BMgn000660	+	0.645997	0.05119	0.130927	1	0.119712	NA	0.187049	0.425616	0.546729	-0.871102	213	7.74147	0.0543367	116	6.87036	0.0295918	0	0	0	0	0	0	0	0
chr1	9040024	9055920	BMgn000661	+	0.229961	0.000255652	0.026862	1	0.00127711	NA	0.0156927	0.0854397	2.90877	1.54041	1413	10.4656	0.0888903	4112	12.006	0.258681	0	0	0	0	0	0	0	0
chr1	9067118	9068567	BMgn000662	+	NA	NA	NA	NA	NA	NA	NA	NA	0.75	-0.415037	3	2	0.00207039	2	1.58496	0.00138026	0	1	0	0	0	0	0	0
chr1	9096270	9100099	BMgn000663	+	NA	NA	NA	NA	NA	NA	NA	NA	1.36364	0.447459	10	3.45943	0.00261165	14	3.90689	0.00365631	0	1	0	0	0	0	0	0
chr1	9138495	9141692	BMgn000664	+	0.215413	5.70159e-05	0.0180232	1	0.000331039	NA	0.00864682	0.0544128	3.31008	1.72687	386	8.59619	0.120738	1280	10.3231	0.400375	0	0	0	0	0	0	0	0
chr1	9150627	9151245	BMgn000665	+	NA	NA	NA	NA	NA	NA	NA	NA	1	0	0	0	NA	0	0	NA	1	1	1	1	1	1	1	1
chr1	9156343	9162153	BMgn000666	+	0.540373	4.39671e-05	0.131838	1	0.000260092	NA	0.0209907	0.106164	0.186441	-2.42321	58	5.88264	0.00998279	10	3.45943	0.00172117	0	0	0	0	0	0	0	0
chr1	9184836	9193279	BMgn000667	+	NA	NA	NA	NA	NA	NA	NA	NA	0.9	-0.152003	29	4.90689	0.0034348	26	4.75489	0.00307947	0	1	0	0	0	0	0	0
chr1	9219156	9220248	BMgn000668	+	0.824729	0.385751	0.30656	1	0.548577	NA	0.487945	0.695129	0.773196	-0.371094	290	8.18488	0.265568	224	7.81378	0.205128	0	0	0	0	0	0	0	0
chr1	9304930	9309615	BMgn000669	+	0.311077	2.31888e-07	0.0468413	1	2.03175e-06	NA	0.00255811	0.0206296	6.38095	2.67377	20	4.39232	0.00426894	133	7.06609	0.0283885	0	0	0	0	0	0	0	0
chr1	9330151	9339195	BMgn000670	+	NA	NA	NA	NA	NA	NA	NA	NA	0.35	-1.51457	19	4.32193	0.00210084	6	2.80735	0.000663423	0	1	0	0	0	0	0	0
chr1	9344913	9356112	BMgn000671	+	0.979656	0.926583	0.833336	1	0.970835	NA	0.917785	0.960713	1.03005	0.0427209	365	8.5157	0.0325922	376	8.55842	0.0335744	0	0	0	0	0	0	0	0
chr1	9375333	9386797	BMgn000672	+	0.457826	0.0263618	0.0735194	1	0.0695061	NA	0.112329	0.322889	0.528438	-0.920193	8579	13.0668	0.748343	4533	12.1466	0.395412	0	0	0	0	0	0	0	0
chr1	9414934	9415375	BMgn000673	+	0.878628	0.371336	0.457354	1	0.534419	NA	0.557863	0.748181	1.33898	0.421138	58	5.88264	0.131519	78	6.30378	0.176871	0	0	0	0	0	0	0	0
chr1	9435065	9443800	BMgn000674	+	NA	NA	NA	NA	NA	NA	NA	NA	0.666667	-0.584963	8	3.16993	0.000915856	5	2.58496	0.00057241	0	1	0	0	0	0	0	0
chr1	9460360	9465322	BMgn000675	+	NA	NA	NA	NA	NA	NA	NA	NA	0.25	-2	3	2	0.000604595	0	0	0	0	1	0	0	0	0	0	0
chr1	9493990	9494170	BMgn000676	+	NA	NA	NA	NA	NA	NA	NA	NA	1	0	0	0	NA	0	0	NA	1	1	1	1	1	1	1	1
chr1	9558349	9579040	BMgn000677	+	NA	NA	NA	NA	NA	NA	NA	NA	0.772727	-0.371969	43	5.45943	0.0020782	33	5.08746	0.0015949	0	1	0	0	0	0	0	0
chr1	9735360	9740048	BMgn000678	+	0.591225	3.14646e-05	0.202692	1	0.000192255	NA	0.0223923	0.110479	0.114286	-3.12928	34	5.12928	0.00725256	3	2	0.000639932	0	0	0	0	0	0	0	0
chr1	9780089	9784481	BMgn000679	+	0.879424	0.641191	0.448264	1	0.771798	NA	0.653485	0.813111	0.875	-0.192645	2407	11.2336	0.548042	2106	11.041	0.479508	0	0	0	0	0	0	0	0
chr1	9822441	9837978	BMgn000680	+	0.135725	6.26131e-06	0.0120154	1	4.32892e-05	NA	0.00328084	0.0253045	0.263449	-1.9244	5241	12.3559	0.337324	1380	10.4315	0.0888202	0	0	0	0	0	0	0	0
chr1	9917377	9918901	BMgn000681	+	0.739153	0.0126523	0.256654	1	0.0382554	NA	0.158836	0.39052	0.357143	-1.48543	41	5.39232	0.0269029	14	3.90689	0.00918635	0	0	0	0	0	0	0	0
chr1	9934766	9937815	BMgn000682	+	0.780539	0.274114	0.236585	1	0.431313	NA	0.398596	0.630211	1.39	0.475085	199	7.64386	0.0652673	277	8.11894	0.0908495	0	0	0	0	0	0	0	0
chr1	9962999	9967122	BMgn000683	+	0.650797	0.164362	0.123878	1	0.295121	NA	0.261829	0.508246	1.49063	0.575923	1760	10.7822	0.426874	2624	11.3581	0.63643	0	0	0	0	0	0	0	0
chr1	10066746	10068438	BMgn000684	+	0.212549	2.0705e-08	0.02736	1	2.13072e-07	NA	0.000905609	0.00870139	0.140704	-2.82927	198	7.63662	0.117021	27	4.80735	0.0159574	0	0	0	0	0	0	0	0
chr1	10204782	10207473	BMgn000685	+	0.521172	2.58666e-06	0.202643	1	1.9309e-05	NA	0.0100608	0.0605769	0.0606061	-4.04439	32	5.04439	0.0118915	1	1	0.000371609	0	0	0	0	0	0	0	0
chr1	10208802	10217747	BMgn000686	+	0.0250592	2.1786e-17	0.0150305	0.495447	5.6075e-16	NA	6.51826e-07	1.51346e-05	0.0283688	-5.13955	281	8.13955	0.0314142	7	3	0.00078256	0	0	0	0	0	0	0	0
chr1	10224702	10230231	BMgn000687	+	1.97594e-06	1.97277e-42	0.000237796	0.000550547	6.66257e-40	NA	1.31733e-16	3.76452e-14	0.00380886	-8.03642	5775	12.4959	1.04449	21	4.45943	0.00379816	0	0	0	0	0	0	0	0
chr1	10245211	10254472	BMgn000688	+	NA	NA	NA	NA	NA	NA	NA	NA	0.177778	-2.49185	44	5.49185	0.00475111	7	3	0.000755858	0	1	0	0	0	0	0	0
chr1	10277866	10289745	BMgn000689	+	0.223529	0.000168792	0.0154702	1	0.000881118	NA	0.0116088	0.0675615	3.00952	1.58954	944	9.88417	0.079468	2843	11.4737	0.23933	0	0	0	0	0	0	0	0
chr1	10310946	10313240	BMgn000690	+	5.8867e-05	1.96067e-31	0.00684673	0.00613152	1.88376e-29	NA	2.79457e-12	2.55291e-10	0.00167785	-9.21917	595	9.21917	0.259372	0	0	0	0	0	0	0	0	0	0	0
chr1	10322072	10324292	BMgn000691	+	0.868306	0.577324	0.408422	1	0.718753	NA	0.612671	0.784335	1.17637	0.234342	583	9.18982	0.262613	686	9.42417	0.309009	0	0	0	0	0	0	0	0
chr1	10360021	10387401	BMgn000692	+	0.255182	5.30008e-06	0.0233758	1	3.73385e-05	NA	0.00490518	0.0349989	0.230769	-2.11548	311	8.2854	0.0113587	71	6.16993	0.00259313	0	0	0	0	0	0	0	0
chr1	10389487	10401663	BMgn000693	+	0.0043712	4.90854e-21	0.00433866	0.145526	1.69893e-19	NA	1.79776e-08	6.16495e-07	0.0336323	-4.89401	891	9.8009	0.0731767	29	4.90689	0.00238173	0	0	0	0	0	0	0	0
chr1	10437263	10438575	BMgn000694	+	0.984738	0.953116	0.843988	1	0.986761	NA	0.93105	0.966519	1.01828	0.0261386	1257	10.2969	0.958079	1280	10.3231	0.97561	0	0	0	0	0	0	0	0
chr1	10445644	10448818	BMgn000695	+	0.98121	0.935276	0.829891	1	0.975267	NA	0.919799	0.961311	0.974806	-0.0368127	515	9.01123	0.162256	502	8.97441	0.15816	0	0	0	0	0	0	0	0
chr1	10471222	10483360	BMgn000696	+	0.960301	0.82521	0.737742	1	0.906284	NA	0.84782	0.926187	1.06842	0.0954803	189	7.56986	0.0155709	202	7.66534	0.016642	0	0	0	0	0	0	0	0
chr1	10511714	10514037	BMgn000697	+	0.618806	0.000604137	0.163164	1	0.0027527	NA	0.0518501	0.199334	0.245283	-2.02748	52	5.72792	0.0223848	12	3.70044	0.00516573	0	0	0	0	0	0	0	0
chr1	10572422	10596190	BMgn000698	+	0.657415	0.164476	0.126884	1	0.29521	NA	0.264843	0.510759	0.669643	-0.578536	1679	10.7142	0.0706412	1124	10.1357	0.0472905	0	0	0	0	0	0	0	0
chr1	10726128	10742423	BMgn000699	+	0.433855	0.0157577	0.045271	1	0.0456629	NA	0.0814576	0.262156	0.497722	-1.00659	2633	11.363	0.161583	1310	10.3565	0.0803928	0	0	0	0	0	0	0	0
chr1	10752990	10754575	BMgn000700	+	NA	NA	NA	NA	NA	NA	NA	NA	0.5	-1	1	1	0.000630915	0	0	0	0	1	0	0	0	0	0	0
chr1	10877563	10879032	BMgn000701	+	0.0616035	2.33629e-08	0.0031766	0.887042	2.38007e-07	NA	0.000299908	0.00346012	5.33814	2.41634	2010	10.9737	1.36828	10734	13.39	7.30701	0	0	0	0	0	0	0	0
chr1	10887397	10888975	BMgn000702	+	NA	NA	NA	NA	NA	NA	NA	NA	0.75	-0.415037	3	2	0.00190114	2	1.58496	0.00126743	0	1	0	0	0	0	0	0
chr1	10919947	10932420	BMgn000703	+	0.940484	0.82321	0.674309	1	0.904889	NA	0.817808	0.911174	1.06586	0.0920214	6300	12.6214	0.505091	6715	12.7134	0.538363	0	0	0	0	0	0	0	0
chr1	11002549	11030785	BMgn000705	+	0.0236931	1.37578e-14	0.00524049	0.480289	2.78278e-13	NA	3.21533e-06	6.43354e-05	0.0767357	-3.70396	820	9.68124	0.0290409	62	5.97728	0.00219578	0	0	0	0	0	0	0	0
chr1	11046168	11046468	BMgn000706	+	NA	NA	NA	NA	NA	NA	NA	NA	1	0	0	0	NA	0	0	NA	1	1	1	1	1	1	1	1
chr1	11051473	11057075	BMgn000707	+	NA	NA	NA	NA	NA	NA	NA	NA	1.09524	0.131245	20	4.39232	0.00357015	22	4.52356	0.00392717	0	1	0	0	0	0	0	0
chr1	11105827	11117517	BMgn000708	+	0.00636291	3.26855e-17	0.000780689	0.191661	8.26032e-16	NA	1.75191e-07	4.77385e-06	0.0634557	-3.97811	2615	11.3531	0.223695	165	7.37504	0.0141146	0	0	0	0	0	0	0	0
chr1	11334016	11342149	BMgn000709	+	0.00618204	6.97304e-21	0.00681981	0.187225	2.39025e-19	NA	2.62791e-08	8.63956e-07	0.029316	-5.09217	613	9.26209	0.0753719	17	4.16993	0.00209025	0	0	0	0	0	0	0	0
chr1	11353297	11362896	BMgn000710	+	0.228007	0.00026933	0.0266601	1	0.00133527	NA	0.0158498	0.0858933	2.89299	1.53256	1896	10.8895	0.197521	5487	12.4221	0.571622	0	0	0	0	0	0	0	0
chr1	11390386	11397555	BMgn000711	+	0.592827	0.0335508	0.107129	1	0.0851374	NA	0.149918	0.37965	1.9026	0.92797	153	7.26679	0.0213419	292	8.19476	0.0407309	0	0	0	0	0	0	0	0
chr1	11562918	11564161	BMgn000712	+	NA	NA	NA	NA	NA	NA	NA	NA	0.25	-2	3	2	0.00241352	0	0	0	0	1	0	0	0	0	0	0
chr1	11565503	11569870	BMgn000713	+	NA	NA	NA	NA	NA	NA	NA	NA	1.5	0.584963	11	3.58496	0.00251889	17	4.16993	0.00389283	0	1	0	0	0	0	0	0
chr1	11576603	11602341	BMgn000714	+	0.0445222	8.64578e-10	0.00210427	0.717415	1.05079e-08	NA	8.6577e-05	0.00117814	0.153885	-2.70008	3963	11.9527	0.153975	609	9.25267	0.0236615	0	0	0	0	0	0	0	0
chr1	11639610	11663553	BMgn000715	+	0.31775	0.00296538	0.0351355	1	0.0112069	NA	0.0403815	0.167305	2.35897	1.23815	6501	12.6667	0.27152	15337	13.9048	0.640563	0	0	0	0	0	0	0	0
chr1	11668014	11753033	BMgn000716	+	0.574867	0.0618593	0.0977656	1	0.139024	NA	0.173103	0.408443	1.72541	0.786939	487	8.93074	0.00572813	841	9.71768	0.00989191	0	0	0	0	0	0	0	0
chr1	11778097	11782822	BMgn000717	+	NA	NA	NA	NA	NA	NA	NA	NA	1.42857	0.514573	6	2.80735	0.00126984	9	3.32193	0.00190476	0	1	0	0	0	0	0	0
chr1	11856504	11858163	BMgn000718	+	NA	NA	NA	NA	NA	NA	NA	NA	2	1	0	0	0	1	1	0.000602773	0	1	0	0	0	0	0	0
chr1	11905038	11912713	BMgn000719	+	0.690495	0.145094	0.147784	1	0.268527	NA	0.272299	0.518382	1.54688	0.629357	255	8	0.0332248	395	8.62936	0.0514658	0	0	0	0	0	0	0	0
chr1	11915045	11917003	BMgn000720	+	0.959673	0.792585	0.741332	1	0.882365	NA	0.838623	0.921404	0.908046	-0.139163	86	6.44294	0.0439224	78	6.30378	0.0398366	0	0	0	0	0	0	0	0
chr1	11925492	11942453	BMgn000721	+	0.15248	2.25563e-05	0.0134602	1	0.000141708	NA	0.00522373	0.0367918	0.288791	-1.7919	29342	14.8407	1.72997	8473	13.0488	0.499558	0	0	0	0	0	0	0	0
chr1	12008313	12011576	BMgn000722	+	0.876459	0.593322	0.420563	1	0.731965	NA	0.625502	0.793566	1.16977	0.226228	482	8.91588	0.147717	564	9.14211	0.172847	0	0	0	0	0	0	0	0
chr1	12050832	12056805	BMgn000723	+	0.670842	0.143626	0.135723	1	0.266675	NA	0.261586	0.508164	1.53866	0.621674	387	8.59991	0.0647916	596	9.22159	0.0997824	0	0	0	0	0	0	0	0
chr1	12166586	12187234	BMgn000724	+	1.47509e-07	1.03022e-51	2.24336e-05	9.13329e-05	8.83215e-49	NA	3.77291e-20	2.00234e-17	0.00202254	-8.94962	24226	14.5643	1.17329	48	5.61471	0.00232468	0	0	0	0	0	0	0	0
chr1	12210548	12211128	BMgn000725	+	NA	NA	NA	NA	NA	NA	NA	NA	2	1	0	0	0	1	1	0.00172414	0	1	0	0	0	0	0	0
chr1	12269744	12270925	BMgn000726	+	0.000600603	2.03579e-27	0.0026696	0.032974	1.26049e-25	NA	8.55044e-11	5.01551e-09	62.1053	5.95664	18	4.24793	0.0152413	1179	10.2046	0.998307	0	0	0	0	0	0	0	0
chr1	12286078	12291357	BMgn000727	+	0.000736052	1.93958e-25	0.000937724	0.0385131	9.78126e-24	NA	2.65888e-10	1.37829e-08	40.3585	5.3348	52	5.72792	0.00985035	2138	11.0627	0.405001	0	0	0	0	0	0	0	0
chr1	12298893	12303277	BMgn000728	+	0.692176	0.0597236	0.168701	1	0.135206	NA	0.217303	0.461007	0.546099	-0.872765	140	7.13955	0.0319343	76	6.26679	0.0173358	0	0	0	0	0	0	0	0
chr1	12326012	12326531	BMgn000729	+	NA	NA	NA	NA	NA	NA	NA	NA	1	0	0	0	NA	0	0	NA	1	1	1	1	1	1	1	1
chr1	12388185	12418325	BMgn000730	+	0.127077	2.50599e-06	0.00692301	1	1.87319e-05	NA	0.00205783	0.0172052	4.05556	2.0199	737	9.52748	0.0244526	2992	11.5474	0.0992701	0	0	0	0	0	0	0	0
chr1	12441127	12459996	BMgn000731	+	0.321698	0.00166767	0.0330402	1	0.00672436	NA	0.0335216	0.146436	2.50992	1.32764	654	9.35535	0.03466	1643	10.683	0.087074	0	0	0	0	0	0	0	0
chr1	12474109	12475396	BMgn000732	+	NA	NA	NA	NA	NA	NA	NA	NA	1	0	0	0	NA	0	0	NA	1	1	1	1	1	1	1	1
chr1	12480898	12493732	BMgn000733	+	0.504032	0.00516363	0.0678123	1	0.0180914	NA	0.0698654	0.240439	2.37143	1.24576	104	6.71425	0.00810348	248	7.96	0.0193237	0	0	0	0	0	0	0	0
chr1	12538816	12539366	BMgn000734	+	NA	NA	NA	NA	NA	NA	NA	NA	1	0	1	1	0.00181818	1	1	0.00181818	0	1	0	0	0	0	0	0
chr1	12759109	12765502	BMgn000735	+	NA	NA	NA	NA	NA	NA	NA	NA	1	0	4	2.32193	0.000625684	4	2.32193	0.000625684	0	1	0	0	0	0	0	0
chr1	12825585	12861163	BMgn000736	+	0.993174	0.983182	0.883938	1	1	NA	0.956152	0.975438	1.01246	0.0178664	320	8.32643	0.00899432	324	8.3443	0.00910675	0	0	0	0	0	0	0	0
chr1	12872605	12873635	BMgn000738	+	0.66009	0.00743096	0.163918	1	0.0246008	NA	0.113121	0.324309	0.386667	-1.37084	74	6.22882	0.0718447	28	4.85798	0.0271845	0	0	0	0	0	0	0	0
chr1	12900129	12900642	BMgn000739	+	NA	NA	NA	NA	NA	NA	NA	NA	1	0	0	0	NA	0	0	NA	1	1	1	1	1	1	1	1
chr1	12965532	12966587	BMgn000740	+	NA	NA	NA	NA	NA	NA	NA	NA	1	0	0	0	NA	0	0	NA	1	1	1	1	1	1	1	1
chr1	13205615	13207563	BMgn000741	+	0.816185	0.348578	0.286176	1	0.510903	NA	0.461738	0.677382	1.33146	0.41301	177	7.47573	0.0908624	236	7.88874	0.12115	0	0	0	0	0	0	0	0
chr1	13253640	13276341	BMgn000742	+	0.468112	0.0233444	0.075507	1	0.0629351	NA	0.110152	0.318868	1.9261	0.945685	1041	10.0251	0.045857	2006	10.9708	0.0883662	0	0	0	0	0	0	0	0
chr1	13374019	13400276	BMgn000743	+	0.945471	0.834844	0.677679	1	0.91228	NA	0.824229	0.914419	1.06178	0.0864856	2605	11.3476	0.0992116	2766	11.4341	0.105343	0	0	0	0	0	0	0	0
chr1	13409293	13431102	BMgn000744	+	0.987906	0.963306	0.866892	1	0.991971	NA	0.942769	0.972344	0.986575	-0.0194996	2904	11.5043	0.133156	2865	11.4848	0.131368	0	0	0	0	0	0	0	0
chr1	13432300	13433614	BMgn000746	+	0.0170622	5.71425e-18	0.00921123	0.385717	1.53829e-16	NA	3.22996e-07	8.18065e-06	0.0397351	-4.65344	452	8.82337	0.343988	17	4.16993	0.0129376	0	0	0	0	0	0	0	0
chr1	13440804	13441023	BMgn000747	+	1	1	0.920446	1	1	NA	0.975438	0.975438	1	0	3	2	0.0136986	3	2	0.0136986	0	0	0	0	0	0	0	0
chr1	13444046	13460486	BMgn000748	+	NA	NA	NA	NA	NA	NA	NA	NA	0.5	-1	41	5.39232	0.00249392	20	4.39232	0.00121655	0	1	0	0	0	0	0	0
chr1	13470835	13490608	BMgn000749	+	NA	NA	NA	NA	NA	NA	NA	NA	1.58333	0.662965	35	5.16993	0.00177009	56	5.83289	0.00283214	0	1	0	0	0	0	0	0
chr25	1435147	1438451	BMgn000750	-	0.759561	0.0299142	0.26425	1	0.0774255	NA	0.209697	0.452841	2.35	1.23266	19	4.32193	0.00575061	46	5.55459	0.0139225	0	0	0	0	0	0	0	0
chr25	1409102	1410197	BMgn000751	-	0.666766	0.0493374	0.150893	1	0.116128	NA	0.195498	0.437252	1.88095	0.911463	83	6.39232	0.0757991	157	7.30378	0.143379	0	0	0	0	0	0	0	0
chr25	1249110	1252559	BMgn000752	-	0.794693	0.345472	0.252885	1	0.507552	NA	0.439016	0.661303	1.31818	0.398549	329	8.36632	0.09539	434	8.76487	0.125834	0	0	0	0	0	0	0	0
chr25	1210951	1227043	BMgn000753	-	0.920302	0.761961	0.602104	1	0.859887	NA	0.765691	0.880754	0.917078	-0.124883	3846	11.9095	0.239001	3527	11.7846	0.219177	0	0	0	0	0	0	0	0
chr25	1188229	1190203	BMgn000754	-	0.843884	0.470751	0.336064	1	0.628926	NA	0.537375	0.732874	1.2446	0.315687	277	8.11894	0.140324	345	8.43463	0.174772	0	0	0	0	0	0	0	0
chr25	1185358	1186051	BMgn000755	-	NA	NA	NA	NA	NA	NA	NA	NA	1	0	0	0	NA	0	0	NA	1	1	1	1	1	1	1	1
chr25	1137357	1177724	BMgn000756	-	0.424781	0.0168698	0.0718907	1	0.0482954	NA	0.0947111	0.290387	0.502855	-0.991786	8055	12.9758	0.199544	4050	11.9841	0.100329	0	0	0	0	0	0	0	0
chr25	1132239	1136325	BMgn000758	-	0.973708	0.916083	0.799767	1	0.964349	NA	0.901241	0.953878	1.0342	0.0485179	613	9.26209	0.150024	634	9.31061	0.155164	0	0	0	0	0	0	0	0
chr25	1080046	1081794	BMgn000759	-	0.573894	0.0908242	0.10105	1	0.187347	NA	0.196044	0.438034	0.616064	-0.698848	5888	12.5238	3.36842	3627	11.825	2.07494	0	0	0	0	0	0	0	0
chr25	1008041	1049534	BMgn000760	-	0.595349	0.105481	0.109059	1	0.210565	NA	0.212892	0.455496	0.62841	-0.670221	3371	11.7194	0.0812426	2118	11.0492	0.0510448	0	0	0	0	0	0	0	0
chr25	953722	974402	BMgn000761	-	0.140457	2.17903e-08	0.0129891	1	2.22801e-07	NA	0.000623117	0.00645413	0.164706	-2.60204	424	8.73132	0.0205029	69	6.12928	0.00333656	0	0	0	0	0	0	0	0
chr25	933334	944522	BMgn000762	-	0.0600882	4.87961e-13	0.0115892	0.867465	8.48413e-12	NA	1.72682e-05	0.000288537	0.0797872	-3.6477	375	8.55459	0.0335181	29	4.90689	0.00259206	0	0	0	0	0	0	0	0
chr25	916559	916877	BMgn000763	-	0.00549383	1.23173e-21	0.0119751	0.171991	4.53055e-20	NA	1.76436e-08	6.06907e-07	0.0117994	-6.40514	338	8.40514	1.06289	3	2	0.00943396	0	0	0	0	0	0	0	0
chr25	904580	904730	BMgn000764	-	NA	NA	NA	NA	NA	NA	NA	NA	1	0	0	0	NA	0	0	NA	1	1	1	1	1	1	1	1
chr25	849482	862199	BMgn000765	-	0.969621	0.904134	0.790403	1	0.957395	NA	0.893028	0.949241	0.964801	-0.051696	1107	10.1137	0.0870488	1068	10.062	0.0839821	0	0	0	0	0	0	0	0
chr25	730890	758412	BMgn000766	-	0.901164	0.704401	0.510387	1	0.818076	NA	0.705728	0.844695	0.897196	-0.156504	2888	11.4964	0.104934	2591	11.3399	0.0941429	0	0	0	0	0	0	0	0
chr25	691991	723091	BMgn000767	-	0.4911	0.0364852	0.0773959	1	0.0909225	NA	0.129336	0.349611	1.82542	0.868228	2147	11.0688	0.0690354	3920	11.937	0.126045	0	0	0	0	0	0	0	0
chr25	650050	662594	BMgn000768	-	0.728986	0.297324	0.184539	1	0.455927	NA	0.368878	0.606276	0.742522	-0.429495	5448	12.4118	0.434311	4045	11.9823	0.322465	0	0	0	0	0	0	0	0
chr25	642152	643592	BMgn000769	-	NA	NA	NA	NA	NA	NA	NA	NA	1	0	0	0	NA	0	0	NA	1	1	1	1	1	1	1	1
chr25	605183	607370	BMgn000770	-	0.924693	0.757298	0.595769	1	0.85634	NA	0.763313	0.8786	1.09439	0.130124	783	9.61471	0.358025	857	9.74483	0.391861	0	0	0	0	0	0	0	0
chr25	494357	499611	BMgn000771	-	0.977144	0.928799	0.814968	1	0.971914	NA	0.911386	0.958116	0.9741	-0.0378585	1582	10.6284	0.301104	1541	10.5906	0.2933	0	0	0	0	0	0	0	0
chr25	401654	407052	BMgn000772	-	0.00160913	4.05943e-21	0.000188442	0.0669169	1.40942e-19	NA	4.44354e-09	1.69909e-07	22.7792	4.50964	316	8.30834	0.0585402	7220	12.818	1.33753	0	0	0	0	0	0	0	0
chr25	394376	398251	BMgn000773	-	NA	NA	NA	NA	NA	NA	NA	NA	4.33333	2.11548	2	1.58496	0.000516129	12	3.70044	0.00309677	0	1	0	0	0	0	0	0
chr25	388170	392230	BMgn000774	-	NA	NA	NA	NA	NA	NA	NA	NA	3.33333	1.73697	2	1.58496	0.000492611	9	3.32193	0.00221675	0	1	0	0	0	0	0	0
chr25	370991	374491	BMgn000775	-	NA	NA	NA	NA	NA	NA	NA	NA	7	2.80735	0	0	0	6	2.80735	0.00171429	0	1	0	0	0	0	0	0
chr25	358210	365664	BMgn000776	-	NA	NA	NA	NA	NA	NA	NA	NA	1.25	0.321928	23	4.58496	0.00308559	29	4.90689	0.00389053	0	1	0	0	0	0	0	0
chr25	346365	354924	BMgn000777	-	NA	NA	NA	NA	NA	NA	NA	NA	19	4.24793	0	0	0	18	4.24793	0.00210305	0	1	0	0	0	0	0	0
chr25	240906	244903	BMgn000778	-	0.803946	0.440555	0.266709	1	0.600463	NA	0.482061	0.690691	0.801546	-0.319142	1939	10.9218	0.485114	1554	10.6027	0.388792	0	0	0	0	0	0	0	0
chr25	222695	232112	BMgn000779	-	0.500538	0.0297446	0.0806263	1	0.0771118	NA	0.124091	0.34146	1.87838	0.909488	665	9.37938	0.070617	1250	10.2889	0.132739	0	0	0	0	0	0	0	0
chr25	75488	75650	BMgn000780	-	NA	NA	NA	NA	NA	NA	NA	NA	1	0	0	0	NA	0	0	NA	1	1	1	1	1	1	1	1
chr25	55325	56429	BMgn000781	-	NA	NA	NA	NA	NA	NA	NA	NA	1	0	0	0	NA	0	0	NA	1	1	1	1	1	1	1	1
chr25	35238	39341	BMgn000782	-	NA	NA	NA	NA	NA	NA	NA	NA	1	0	1	1	0.000243724	1	1	0.000243724	0	1	0	0	0	0	0	0
chr25	3573	11539	BMgn000783	-	0.994482	0.983149	0.893629	1	1	NA	0.95978	0.975438	0.993577	-0.0092965	2490	11.2825	0.312578	2474	11.2732	0.31057	0	0	0	0	0	0	0	0
chr25	13617	15199	BMgn000784	+	0.859052	0.405778	0.39655	1	0.567499	NA	0.543981	0.737442	1.30693	0.386183	100	6.65821	0.0632111	131	7.04439	0.0828066	0	0	0	0	0	0	0	0
chr25	105479	106061	BMgn000785	+	0.930582	0.485255	0.625144	1	0.641492	NA	0.679339	0.82791	0.733333	-0.447459	29	4.90689	0.0498282	21	4.45943	0.0360825	0	0	0	0	0	0	0	0
chr25	236037	239937	BMgn000786	+	0.864813	0.597112	0.396698	1	0.735501	NA	0.612525	0.784305	0.859125	-0.21906	1873	10.8719	0.480256	1609	10.6528	0.412564	0	0	0	0	0	0	0	0
chr25	269770	302567	BMgn000787	+	NA	NA	NA	NA	NA	NA	NA	NA	0.921986	-0.117184	140	7.13955	0.00426868	129	7.02237	0.00393329	0	1	0	0	0	0	0	0
chr25	319304	343927	BMgn000788	+	0.716845	0.258233	0.173802	1	0.413268	NA	0.344977	0.585358	0.722581	-0.468769	1859	10.8611	0.0754985	1343	10.3923	0.0545425	0	0	0	0	0	0	0	0
chr25	385322	385610	BMgn000789	+	NA	NA	NA	NA	NA	NA	NA	NA	1	0	0	0	NA	0	0	NA	1	1	1	1	1	1	1	1
chr25	444176	446003	BMgn000790	+	0.392799	2.73818e-05	0.0497757	1	0.000168882	NA	0.0119677	0.0692488	4.05263	2.01886	37	5.24793	0.0202518	153	7.26679	0.0837438	0	0	0	0	0	0	0	0
chr25	459658	469264	BMgn000791	+	0.51604	0.00921871	0.067727	1	0.0294475	NA	0.0838886	0.266896	2.21053	1.14439	132	7.05528	0.0137414	293	8.19967	0.0305018	0	0	0	0	0	0	0	0
chr25	485780	490893	BMgn000792	+	0.555793	0.0623095	0.0934494	1	0.139792	NA	0.168851	0.402793	0.583705	-0.77669	1570	10.6175	0.30706	916	9.84078	0.179151	0	0	0	0	0	0	0	0
chr25	502570	507109	BMgn000793	+	0.637179	0.147129	0.122671	1	0.271078	NA	0.250401	0.496497	1.51689	0.60112	1686	10.7202	0.371447	2558	11.3214	0.56356	0	0	0	0	0	0	0	0
chr25	511212	602755	BMgn000794	+	0.699926	0.24163	0.167373	1	0.394415	NA	0.331186	0.573413	0.715235	-0.48351	3609	11.8178	0.0394241	2581	11.3343	0.0281944	0	0	0	0	0	0	0	0
chr25	611271	615225	BMgn000799	+	0.186776	3.0005e-06	0.0143306	1	2.21583e-05	NA	0.00315185	0.0245646	0.23817	-2.06993	633	9.30834	0.160091	150	7.2384	0.0379363	0	0	0	0	0	0	0	0
chr25	644874	649126	BMgn000800	+	0.800411	0.425627	0.263541	1	0.586717	NA	0.474557	0.687388	0.794492	-0.331896	1415	10.4676	0.332785	1124	10.1357	0.264346	0	0	0	0	0	0	0	0
chr25	669529	671794	BMgn000801	+	0.796165	0.40663	0.253338	1	0.568476	NA	0.461606	0.677277	0.786047	-0.347313	1074	10.0701	0.474172	844	9.72281	0.372627	0	0	0	0	0	0	0	0
chr25	674986	684038	BMgn000802	+	0.465131	0.00772655	0.0549937	1	0.0254169	NA	0.0717001	0.243702	2.21395	1.14662	214	7.74819	0.0236412	475	8.89482	0.0524746	0	0	0	0	0	0	0	0
chr25	725485	727773	BMgn000803	+	0.427951	0.0111112	0.0478823	1	0.0343311	NA	0.0741889	0.249063	2.09692	1.06827	649	9.3443	0.283654	1362	10.4126	0.59528	0	0	0	0	0	0	0	0
chr25	760021	761500	BMgn000804	+	0.586636	0.100815	0.104043	1	0.203619	NA	0.205858	0.448975	0.624924	-0.678247	4942	12.2712	3.34145	3088	11.5929	2.0879	0	0	0	0	0	0	0	0
chr25	768892	828560	BMgn000805	+	0.449313	0.0220728	0.0727387	1	0.0601496	NA	0.105367	0.311161	1.93317	0.950966	2393	11.2252	0.0401052	4627	12.1762	0.0775458	0	0	0	0	0	0	0	0
chr25	833591	846161	BMgn000807	+	NA	NA	NA	NA	NA	NA	NA	NA	0.982456	-0.0255351	56	5.83289	0.00445505	55	5.80735	0.0043755	0	1	0	0	0	0	0	0
chr25	863421	866861	BMgn000808	+	0.587421	0.0817403	0.106026	1	0.17257	NA	0.194506	0.435593	1.65531	0.7271	762	9.57554	0.221512	1262	10.3026	0.36686	0	0	0	0	0	0	0	0
chr25	867560	877444	BMgn000809	+	0.999215	0.997802	0.916255	1	1	NA	0.973155	0.975438	0.998707	-0.00186596	2320	11.1805	0.234723	2317	11.1787	0.234419	0	0	0	0	0	0	0	0
chr25	891462	892272	BMgn000810	+	0.804139	0.430787	0.264887	1	0.590834	NA	0.477892	0.688786	0.796958	-0.327424	1314	10.3608	1.62222	1047	10.0334	1.29259	0	0	0	0	0	0	0	0
chr25	931291	931471	BMgn000811	+	0.952526	0.245788	0.656699	1	0.399082	NA	0.567451	0.754163	0.333333	-1.58496	5	2.58496	0.0277778	1	1	0.00555556	0	0	0	0	0	0	0	0
chr25	981915	983889	BMgn000812	+	0.367676	0.00115231	0.0408964	1	0.00487379	NA	0.0337413	0.1472	2.65	1.40599	199	7.64386	0.100811	529	9.04985	0.267984	0	0	0	0	0	0	0	0
chr25	994767	1006458	BMgn000813	+	0.665318	0.1611	0.130487	1	0.290646	NA	0.266692	0.512463	0.666969	-0.584308	1101	10.1059	0.094175	734	9.5216	0.0627833	0	0	0	0	0	0	0	0
chr25	1050851	1063955	BMgn000814	+	0.55393	0.04735	0.0920585	1	0.112044	NA	0.154596	0.386074	1.78667	0.83727	449	8.81378	0.0342643	803	9.65105	0.061279	0	0	0	0	0	0	0	0
chr25	1064611	1075417	BMgn000815	+	0.995387	0.99145	0.900852	1	1	NA	0.964882	0.975438	0.990596	-0.0136319	318	8.31741	0.0294281	315	8.30378	0.0291505	0	0	0	0	0	0	0	0
chr25	1093402	1108856	BMgn000816	+	0.237966	1.45623e-05	0.0226445	1	9.50148e-05	NA	0.00639828	0.0431129	3.81395	1.93129	128	7.01123	0.00828265	491	8.94251	0.0317717	0	0	0	0	0	0	0	0
chr25	1112205	1128169	BMgn000817	+	0.471	0.0102311	0.0557026	1	0.0320388	NA	0.0786952	0.257867	2.15768	1.10948	240	7.91289	0.0150338	519	9.02237	0.0325106	0	0	0	0	0	0	0	0
chr25	1136076	1137424	BMgn000818	+	0.948502	0.737958	0.697492	1	0.842247	NA	0.802207	0.900735	1.12658	0.171953	78	6.30378	0.0578635	88	6.47573	0.0652819	0	0	0	0	0	0	0	0
chr25	1180676	1186340	BMgn000819	+	0.830176	0.519548	0.315793	1	0.671371	NA	0.53973	0.735006	1.20177	0.265167	4732	12.2085	0.835452	5687	12.4737	1.00406	0	0	0	0	0	0	0	0
chr25	1192767	1210023	BMgn000820	+	0.658161	0.0302437	0.133745	1	0.0780789	NA	0.16196	0.394458	2.04839	1.03449	61	5.9542	0.003535	126	6.98868	0.00730181	0	0	0	0	0	0	0	0
chr25	1228647	1233382	BMgn000822	+	0.546137	0.0354763	0.0897164	1	0.0890044	NA	0.139883	0.365617	0.536627	-0.898009	586	9.19722	0.123759	314	8.29921	0.0663147	0	0	0	0	0	0	0	0
chr25	1243501	1248172	BMgn000823	+	NA	NA	NA	NA	NA	NA	NA	NA	1.5	0.584963	3	2	0.000642261	5	2.58496	0.00107043	0	1	0	0	0	0	0	0
chr25	1430719	1432495	BMgn000824	+	NA	NA	NA	NA	NA	NA	NA	NA	1	0	5	2.58496	0.00281532	5	2.58496	0.00281532	0	1	0	0	0	0	0	0
chr26	10414232	10431002	BMgn000826	-	0.944858	0.830504	0.679213	1	0.908963	NA	0.823286	0.913806	0.940385	-0.0886772	2079	11.0224	0.123971	1955	10.9337	0.116577	0	0	0	0	0	0	0	0
chr26	10394454	10395720	BMgn000827	-	NA	NA	NA	NA	NA	NA	NA	NA	1	0	0	0	NA	0	0	NA	1	1	1	1	1	1	1	1
chr26	10376038	10387669	BMgn000828	-	0.171569	2.56069e-05	0.0143081	1	0.000158902	NA	0.00579372	0.0397116	0.289332	-1.7892	3158	11.6253	0.271516	913	9.83605	0.0784971	0	0	0	0	0	0	0	0
chr13	1789688	1792107	BMgn000837	+	NA	NA	NA	NA	NA	NA	NA	NA	1	0	0	0	NA	0	0	NA	1	1	1	1	1	1	1	1
chr13	1818341	1830818	BMgn000838	+	0.637992	0.00741243	0.144091	1	0.0245648	NA	0.107277	0.313666	0.390805	-1.35548	86	6.44294	0.00689268	33	5.08746	0.00264487	0	0	0	0	0	0	0	0
chr13	2202107	2225160	BMgn000839	+	0.57611	0.0900299	0.10179	1	0.186087	NA	0.196259	0.438163	0.614791	-0.701832	4015	11.9715	0.174164	2468	11.2697	0.107058	0	0	0	0	0	0	0	0
chr13	2298080	2305340	BMgn000840	+	0.47931	0.000131857	0.0825556	1	0.000703131	NA	0.0241714	0.116821	0.242424	-2.04439	98	6.62936	0.0134986	23	4.58496	0.00316804	0	0	0	0	0	0	0	0
chr13	2308209	2315663	BMgn000841	+	0.636293	0.00637329	0.145293	1	0.0215898	NA	0.10267	0.306937	2.625	1.39232	31	5	0.00415884	83	6.39232	0.011135	0	0	0	0	0	0	0	0
chr13	2508672	2518262	BMgn000842	+	NA	NA	NA	NA	NA	NA	NA	NA	1.29167	0.369234	23	4.58496	0.00239833	30	4.9542	0.00312826	0	1	0	0	0	0	0	0
chr13	2572901	2598691	BMgn000843	+	NA	NA	NA	NA	NA	NA	NA	NA	1.07051	0.0983021	155	7.2854	0.00601008	166	7.3837	0.0064366	0	1	0	0	0	0	0	0
chr13	2677262	2680054	BMgn000844	+	NA	NA	NA	NA	NA	NA	NA	NA	0.25	-2	7	3	0.00250716	1	1	0.000358166	0	1	0	0	0	0	0	0
chr13	2729723	2746351	BMgn000845	+	0.108628	2.23536e-09	0.010822	1	2.56836e-08	NA	0.000268827	0.00315709	0.143469	-2.80119	466	8.86728	0.028025	66	6.06609	0.00396921	0	0	0	0	0	0	0	0
chr13	2970117	3005287	BMgn000846	+	0.521265	0.0464929	0.0847945	1	0.110357	NA	0.146403	0.374762	1.77538	0.828128	1250	10.2889	0.0355417	2220	11.117	0.063122	0	0	0	0	0	0	0	0
chr13	3007600	3007915	BMgn000847	+	1	1	0.920446	1	1	NA	0.975438	0.975438	1	0	24	4.64386	0.0761905	24	4.64386	0.0761905	0	0	0	0	0	0	0	0
chr13	3210284	3218633	BMgn000848	+	0.203337	4.60574e-05	0.0165605	1	0.000271162	NA	0.00772677	0.0500138	3.35088	1.74454	455	8.83289	0.0544975	1527	10.5774	0.182896	0	0	0	0	0	0	0	0
chr13	3488236	3497783	BMgn000849	+	0.0534148	1.40528e-11	0.00703518	0.797002	2.10509e-10	NA	3.88666e-05	0.000591759	0.109281	-3.19388	667	9.3837	0.0698649	72	6.18982	0.00754164	0	0	0	0	0	0	0	0
chr13	3498824	3509624	BMgn000850	+	0.17461	4.20051e-07	0.0139672	1	3.58733e-06	NA	0.00168791	0.014623	0.202586	-2.30339	463	8.85798	0.0428704	93	6.55459	0.00861111	0	0	0	0	0	0	0	0
chr13	3563005	3564969	BMgn000851	+	0.847623	0.423964	0.360019	1	0.585149	NA	0.532571	0.729774	0.775401	-0.366985	186	7.54689	0.0947047	144	7.17991	0.0733198	0	0	0	0	0	0	0	0
chr13	3567503	3573086	BMgn000852	+	0.500705	0.0222709	0.0825826	1	0.0605537	NA	0.11461	0.326884	1.95778	0.969221	378	8.56605	0.0677055	741	9.53528	0.132724	0	0	0	0	0	0	0	0
chr13	3573533	3590199	BMgn000853	+	0.91882	0.760741	0.574731	1	0.859012	NA	0.754228	0.873173	1.09072	0.125277	7098	12.7934	0.425897	7742	12.9187	0.464539	0	0	0	0	0	0	0	0
chr13	3606631	3614020	BMgn000854	+	0.708205	0.206407	0.164111	1	0.349792	NA	0.315516	0.56003	1.44512	0.531191	491	8.94251	0.0664501	710	9.47371	0.0960888	0	0	0	0	0	0	0	0
chr13	3620017	3645755	BMgn000855	+	0.448627	0.0208196	0.0729182	1	0.0575204	NA	0.103549	0.308819	1.94722	0.961418	1799	10.8138	0.0698967	3504	11.7752	0.136141	0	0	0	0	0	0	0	0
chr13	3690442	3706813	BMgn000856	+	NA	NA	NA	NA	NA	NA	NA	NA	0.489362	-1.03103	93	6.55459	0.00568078	45	5.52356	0.00274876	0	1	0	0	0	0	0	0
chr13	3718972	3719164	BMgn000857	+	0.405376	6.85329e-05	0.0517184	1	0.000390757	NA	0.0161438	0.0869613	0.253333	-1.98089	149	7.22882	0.776042	37	5.24793	0.192708	0	0	0	0	0	0	0	0
chr13	3791322	3810530	BMgn000858	+	0.31041	0.00010159	0.02889	1	0.00055692	NA	0.0137105	0.0773689	3.3	1.72247	119	6.90689	0.00619534	395	8.62936	0.0205643	0	0	0	0	0	0	0	0
chr13	3838335	3839655	BMgn000859	+	0.00671031	1.15229e-22	0.01167	0.198372	4.60298e-21	NA	9.31723e-09	3.36421e-07	69.6	6.12102	4	2.32193	0.0030303	347	8.44294	0.262879	0	0	0	0	0	0	0	0
chr13	3847621	3848634	BMgn000860	+	0.00139598	2.04532e-25	0.0106694	0.0629887	1.02681e-23	NA	7.23806e-10	3.37524e-08	188.5	7.55842	1	1	0.000987167	376	8.55842	0.371175	0	0	0	0	0	0	0	0
chr13	4538670	4541327	BMgn000861	+	0.0234374	9.64961e-12	0.000614681	0.477818	1.47322e-10	NA	1.20202e-05	0.000208668	8.13641	3.02439	930	9.86264	0.350019	7574	12.887	2.85058	0	0	0	0	0	0	0	0
chr13	4600871	4617592	BMgn000862	+	0.961229	0.833652	0.749215	1	0.911603	NA	0.854689	0.930351	0.932099	-0.101445	161	7.33985	0.00962861	150	7.2384	0.00897076	0	0	0	0	0	0	0	0
chr13	4617684	4619466	BMgn000863	+	0.961263	0.786664	0.747487	1	0.877527	NA	0.839373	0.921656	1.10938	0.149747	63	6	0.0353535	70	6.14975	0.0392817	0	0	0	0	0	0	0	0
chr13	4620587	4632623	BMgn000864	+	0.460637	0.0179391	0.0776113	1	0.0508085	NA	0.101967	0.305984	0.502252	-0.993516	1331	10.3794	0.110585	668	9.38586	0.0555002	0	0	0	0	0	0	0	0
chr13	4657874	4662605	BMgn000865	+	0.859387	0.527461	0.378123	1	0.677877	NA	0.58026	0.763878	1.20548	0.269607	364	8.51175	0.0769393	439	8.78136	0.0927922	0	0	0	0	0	0	0	0
chr13	4699000	4704107	BMgn000866	+	0.927141	0.777402	0.60664	1	0.870828	NA	0.774339	0.88377	0.92177	-0.117521	1942	10.9241	0.380262	1790	10.8065	0.350499	0	0	0	0	0	0	0	0
chr13	4706776	4708143	BMgn000867	+	0.671833	0.210944	0.149538	1	0.355399	NA	0.302399	0.546318	1.42844	0.514441	90399	16.464	66.1295	129130	16.9785	94.4623	0	0	0	0	0	0	0	0
chr13	4717902	4731123	BMgn000868	+	0.000716262	1.7258e-25	0.000996052	0.0380157	8.82297e-24	NA	2.58589e-10	1.34672e-08	0.0238687	-5.38873	2010	10.9737	0.152031	47	5.58496	0.00355495	0	0	0	0	0	0	0	0
chr13	4963811	4964015	BMgn000869	+	NA	NA	NA	NA	NA	NA	NA	NA	1	0	0	0	NA	0	0	NA	1	1	1	1	1	1	1	1
chr13	5132078	5137169	BMgn000870	+	NA	NA	NA	NA	NA	NA	NA	NA	0.714286	-0.485427	13	3.80735	0.00255353	9	3.32193	0.00176783	0	1	0	0	0	0	0	0
chr13	5171945	5186943	BMgn000871	+	0.149256	1.05059e-08	0.0159548	1	1.12477e-07	NA	0.000545594	0.00575819	0.150888	-2.72845	337	8.40088	0.0224697	50	5.67243	0.00333378	0	0	0	0	0	0	0	0
chr13	5197633	5208401	BMgn000872	+	0.848922	0.54464	0.3604	1	0.691503	NA	0.574666	0.759496	1.1913	0.252542	1034	10.0154	0.0960253	1232	10.268	0.114413	0	0	0	0	0	0	0	0
chr13	5328929	5330647	BMgn000873	+	0.753639	0.0574036	0.228459	1	0.131099	NA	0.243327	0.49082	1.97143	0.979241	34	5.12928	0.0197905	68	6.10852	0.0395809	0	0	0	0	0	0	0	0
chr13	5357220	5359623	BMgn000874	+	0.57203	0.0148162	0.0852611	1	0.0434201	NA	0.107998	0.31484	2.11538	1.08092	103	6.70044	0.0428631	219	7.78136	0.0911361	0	0	0	0	0	0	0	0
chr13	5374282	5377309	BMgn000875	+	NA	NA	NA	NA	NA	NA	NA	NA	0.142857	-2.80735	6	2.80735	0.00198216	0	0	0	0	1	0	0	0	0	0	0
chr13	5396942	5400416	BMgn000876	+	NA	NA	NA	NA	NA	NA	NA	NA	0.4	-1.32193	9	3.32193	0.00259067	3	2	0.000863558	0	1	0	0	0	0	0	0
chr13	5407820	5409499	BMgn000877	+	0.957095	0.632833	0.718041	1	0.766206	NA	0.775557	0.884163	0.782609	-0.353637	22	4.52356	0.013103	17	4.16993	0.0101251	0	0	0	0	0	0	0	0
chr13	5464701	5470786	BMgn000878	+	0.834717	0.167681	0.371478	1	0.299104	NA	0.404521	0.634537	1.67742	0.746243	30	4.9542	0.00493016	51	5.70044	0.00838127	0	0	0	0	0	0	0	0
chr13	5495028	5500503	BMgn000879	+	0.706749	0.187995	0.163474	1	0.326406	NA	0.306185	0.55057	1.47154	0.557331	368	8.52748	0.0672146	542	9.08481	0.0989954	0	0	0	0	0	0	0	0
chr13	5634810	5647467	BMgn000880	+	0.730545	0.277277	0.184113	1	0.434467	NA	0.361292	0.600647	0.731333	-0.451399	1499	10.5507	0.118432	1096	10.0993	0.0865924	0	0	0	0	0	0	0	0
chr13	5649986	5655131	BMgn000881	+	NA	NA	NA	NA	NA	NA	NA	NA	1.06897	0.0962153	28	4.85798	0.00544218	30	4.9542	0.0058309	0	1	0	0	0	0	0	0
chr13	5661301	5662449	BMgn000882	+	0.681268	0.180438	0.15035	1	0.316044	NA	0.290641	0.535179	0.677618	-0.561456	973	9.92778	0.847561	659	9.36632	0.574042	0	0	0	0	0	0	0	0
chr13	5849867	5850860	BMgn000883	+	NA	NA	NA	NA	NA	NA	NA	NA	7	2.80735	0	0	0	6	2.80735	0.0060423	0	1	0	0	0	0	0	0
chr13	5887961	5891568	BMgn000884	+	0.21532	0.000120021	0.0156542	1	0.000646202	NA	0.010361	0.0619823	3.09658	1.63067	817	9.67596	0.226504	2532	11.3066	0.701968	0	0	0	0	0	0	0	0
chr13	5894160	5974567	BMgn000885	+	0.507775	0.0359436	0.0816448	1	0.0898711	NA	0.132597	0.35448	1.83774	0.877933	831	9.70044	0.0103349	1528	10.5784	0.0190033	0	0	0	0	0	0	0	0
chr13	6032492	6032801	BMgn000887	+	1	1	0.851822	1	1	NA	0.953026	0.975438	1.33333	0.415037	2	1.58496	0.00647249	3	2	0.00970874	0	0	0	0	0	0	0	0
chr13	6104101	6110366	BMgn000888	+	0.0294919	5.39213e-14	0.00600323	0.549643	1.02727e-12	NA	5.50712e-06	0.00010456	0.0815217	-3.61667	735	9.52356	0.117318	59	5.90689	0.0094174	0	0	0	0	0	0	0	0
chr13	6252472	6253249	BMgn000889	+	NA	NA	NA	NA	NA	NA	NA	NA	1	0	0	0	NA	0	0	NA	1	1	1	1	1	1	1	1
chr13	6518866	6529944	BMgn000890	+	0.825137	0.435882	0.30105	1	0.595842	NA	0.503515	0.706777	1.25781	0.330917	383	8.58496	0.034573	482	8.91588	0.0435097	0	0	0	0	0	0	0	0
chr13	6640675	6651882	BMgn000891	+	0.696339	0.0426397	0.18684	1	0.103129	NA	0.203008	0.445954	0.509259	-0.973528	107	6.75489	0.0095476	54	5.78136	0.00481842	0	0	0	0	0	0	0	0
chr13	6679919	6704531	BMgn000892	+	0.660507	0.183097	0.141919	1	0.31967	NA	0.283379	0.52982	1.46417	0.550079	2692	11.395	0.109378	3942	11.9451	0.160166	0	0	0	0	0	0	0	0
chr13	6717602	6728475	BMgn000894	+	0.101913	3.59226e-07	0.00655061	1	3.08442e-06	NA	0.00103463	0.0097308	4.60773	2.20406	542	9.08481	0.0498482	2501	11.2889	0.230019	0	0	0	0	0	0	0	0
chr13	6840054	6849965	BMgn000895	+	NA	NA	NA	NA	NA	NA	NA	NA	1.48485	0.570316	32	5.04439	0.00322874	48	5.61471	0.0048431	0	1	0	0	0	0	0	0
chr13	6876108	6888703	BMgn000896	+	0.00704117	2.98255e-18	0.002535	0.204989	8.22785e-17	NA	1.26656e-07	3.56461e-06	0.0520916	-4.26281	1266	10.3072	0.100516	65	6.04439	0.00516078	0	0	0	0	0	0	0	0
chr13	6918288	6923700	BMgn000897	+	0.895699	0.690418	0.509525	1	0.808437	NA	0.699436	0.841193	1.12093	0.164696	2794	11.4486	0.51626	3132	11.6133	0.578714	0	0	0	0	0	0	0	0
chr13	6927963	6929076	BMgn000898	+	0.459685	0.0200863	0.0757897	1	0.0558398	NA	0.104649	0.310109	0.509804	-0.971986	1784	10.8017	1.60288	909	9.82972	0.816712	0	0	0	0	0	0	0	0
chr13	6931107	6935323	BMgn000899	+	0.0143771	8.00193e-16	0.00356694	0.339484	1.7944e-14	NA	9.99345e-07	2.24099e-05	0.0672986	-3.89328	1054	10.043	0.25	70	6.14975	0.0166034	0	0	0	0	0	0	0	0
chr13	6955399	6989894	BMgn000900	+	0.844071	0.541612	0.352454	1	0.690254	NA	0.568576	0.754739	1.19126	0.252484	1646	10.6856	0.0477171	1961	10.9381	0.0568488	0	0	0	0	0	0	0	0
chr13	6999328	7004503	BMgn000903	+	0.939172	0.815832	0.652661	1	0.899797	NA	0.807206	0.904061	1.0693	0.0966706	2452	11.2603	0.473816	2622	11.357	0.506667	0	0	0	0	0	0	0	0
chr13	7004954	7008306	BMgn000904	+	NA	NA	NA	NA	NA	NA	NA	NA	0.65	-0.621488	19	4.32193	0.00566826	12	3.70044	0.00357995	0	1	0	0	0	0	0	0
chr13	7075551	7076385	BMgn000905	+	0.660509	0.000109596	0.284857	1	0.000597575	NA	0.0376945	0.159131	0.0869565	-3.52356	22	4.52356	0.0263789	1	1	0.00119904	0	0	0	0	0	0	0	0
chr13	7140312	7149260	BMgn000906	+	0.655943	0.17116	0.140645	1	0.303754	NA	0.276188	0.522279	1.48113	0.566695	1774	10.7936	0.198257	2628	11.3603	0.293697	0	0	0	0	0	0	0	0
chr13	7149883	7168615	BMgn000907	+	0.550071	0.0274803	0.0933597	1	0.0719446	NA	0.131499	0.352976	0.515738	-0.955288	412	8.69	0.0219944	212	7.73471	0.0113175	0	0	0	0	0	0	0	0
chr13	7198717	7222781	BMgn000909	+	0.986053	0.942057	0.854025	1	0.979771	NA	0.931589	0.966841	1.02778	0.0395284	179	7.49185	0.0074385	184	7.53138	0.00764628	0	0	0	0	0	0	0	0
chr13	7230180	7235520	BMgn000910	+	NA	NA	NA	NA	NA	NA	NA	NA	1	0	0	0	NA	0	0	NA	1	1	1	1	1	1	1	1
chr13	7238974	7245101	BMgn000911	+	0.896866	0.514454	0.503374	1	0.66724	NA	0.638355	0.80187	0.803922	-0.314873	101	6.67243	0.0164844	81	6.35755	0.0132202	0	0	0	0	0	0	0	0
chr13	7263882	7267561	BMgn000912	+	0.976792	0.853511	0.806564	1	0.92437	NA	0.885677	0.946738	0.918367	-0.122857	48	5.61471	0.013047	44	5.49185	0.0119598	0	0	0	0	0	0	0	0
chr13	7268594	7285709	BMgn000913	+	0.678269	0.138307	0.139443	1	0.259719	NA	0.261898	0.508246	0.643478	-0.636037	459	8.84549	0.0268186	295	8.20945	0.0172363	0	0	0	0	0	0	0	0
chr13	7287707	7295674	BMgn000914	+	0.400617	0.0011564	0.046469	1	0.00488926	NA	0.0363223	0.1551	0.368272	-1.44116	352	8.46352	0.0441823	129	7.02237	0.0161918	0	0	0	0	0	0	0	0
chr13	7301827	7307226	BMgn000915	+	0.193336	6.018e-05	0.0149183	1	0.000347336	NA	0.00795201	0.051258	3.25081	1.7008	924	9.85331	0.171143	3006	11.5541	0.55677	0	0	0	0	0	0	0	0
chr13	7340823	7342842	BMgn000916	+	0.610647	0.0950799	0.111078	1	0.194042	NA	0.209619	0.452841	1.62542	0.700816	589	9.20457	0.291729	958	9.90539	0.474492	0	0	0	0	0	0	0	0
chr13	7343847	7344291	BMgn000917	+	1	1	0.862917	1	1	NA	0.956733	0.975438	1.2	0.263034	4	2.32193	0.00900901	5	2.58496	0.0112613	0	0	0	0	0	0	0	0
chr13	7349432	7350944	BMgn000918	+	0.996739	0.989693	0.893746	1	1	NA	0.962602	0.975438	0.996239	-0.00543662	3987	11.9614	2.6369	3972	11.956	2.62698	0	0	0	0	0	0	0	0
chr13	7368350	7370972	BMgn000919	+	0.965162	0.888529	0.764739	1	0.947991	NA	0.878002	0.941239	1.04199	0.0593445	1023	10	0.39016	1066	10.0593	0.40656	0	0	0	0	0	0	0	0
chr13	7654691	7658301	BMgn000920	+	0.97953	0.829731	0.80892	1	0.908563	NA	0.879954	0.942264	1.13636	0.184425	21	4.45943	0.00581717	24	4.64386	0.0066482	0	0	0	0	0	0	0	0
chr13	7682461	7684831	BMgn000921	+	0.894624	0.672066	0.480739	1	0.793787	NA	0.681479	0.829429	0.885038	-0.176189	1182	10.2082	0.498734	1046	10.032	0.44135	0	0	0	0	0	0	0	0
chr13	7688662	7691702	BMgn000922	+	0.781134	0.326925	0.227207	1	0.487892	NA	0.41529	0.643112	0.748971	-0.417018	485	8.92481	0.159539	363	8.50779	0.119408	0	0	0	0	0	0	0	0
chr13	7705248	7710642	BMgn000923	+	0.844805	0.540973	0.354505	1	0.689834	NA	0.569563	0.755688	0.838786	-0.253625	1680	10.7151	0.311457	1409	10.4615	0.261216	0	0	0	0	0	0	0	0
chr13	7716205	7717657	BMgn000924	+	0.903935	0.696256	0.525655	1	0.813138	NA	0.710388	0.847663	0.892857	-0.163499	979	9.93664	0.674242	874	9.77314	0.601928	0	0	0	0	0	0	0	0
chr13	7747440	7748260	BMgn000925	+	NA	NA	NA	NA	NA	NA	NA	NA	1	0	0	0	NA	0	0	NA	1	1	1	1	1	1	1	1
chr13	7786247	7793150	BMgn000926	+	0.22216	0.000254658	0.0264941	1	0.00127329	NA	0.0153956	0.0843167	2.90279	1.53744	2900	11.5023	0.420107	8420	13.0398	1.21976	0	0	0	0	0	0	0	0
chr13	7795742	7803578	BMgn000927	+	0.983505	0.916559	0.843575	1	0.964685	NA	0.919594	0.961311	0.956522	-0.0641303	91	6.52356	0.0116131	87	6.45943	0.0111026	0	0	0	0	0	0	0	0
chr13	7817466	7832806	BMgn000928	+	0.804774	0.424111	0.263263	1	0.585207	NA	0.474931	0.687595	0.792683	-0.335184	983	9.94251	0.0640808	779	9.60733	0.0507823	0	0	0	0	0	0	0	0
chr13	7844889	7845655	BMgn000929	+	0.697554	0.0169166	0.191143	1	0.048392	NA	0.155	0.386687	0.42029	-1.25054	68	6.10852	0.0887728	28	4.85798	0.0365535	0	0	0	0	0	0	0	0
chr13	7854295	7864601	BMgn000930	+	0.679617	0.209009	0.150942	1	0.353208	NA	0.303808	0.548063	0.697887	-0.518935	3501	11.774	0.339705	2443	11.255	0.237046	0	0	0	0	0	0	0	0
chr13	7883250	7892407	BMgn000931	+	0.825211	0.484302	0.307695	1	0.641029	NA	0.523115	0.722353	1.22471	0.292438	1027	10.0056	0.112155	1258	10.2981	0.137381	0	0	0	0	0	0	0	0
chr13	7931641	7961105	BMgn000932	+	0.726398	0.214921	0.175691	1	0.36014	NA	0.32929	0.571789	1.44023	0.526302	342	8.42206	0.0116074	493	8.94837	0.0167323	0	0	0	0	0	0	0	0
chr13	8023165	8068678	BMgn000933	+	NA	NA	NA	NA	NA	NA	NA	NA	2.24138	1.16439	86	6.44294	0.00188957	194	7.60733	0.00426252	0	1	0	0	0	0	0	0
chr13	8195296	8229645	BMgn000934	+	0.0523598	9.89741e-11	0.00488604	0.789383	1.35679e-09	NA	6.20787e-05	0.000891582	0.129377	-2.95034	1027	10.0056	0.029899	132	7.05528	0.00384291	0	0	0	0	0	0	0	0
chr13	8279670	8280207	BMgn000935	+	NA	NA	NA	NA	NA	NA	NA	NA	1	0	0	0	NA	0	0	NA	1	1	1	1	1	1	1	1
chr13	8425721	8431243	BMgn000936	+	NA	NA	NA	NA	NA	NA	NA	NA	1.66667	0.736966	2	1.58496	0.000362188	4	2.32193	0.000724375	0	1	0	0	0	0	0	0
chr13	8553618	8555649	BMgn000937	+	0.257586	0.000367002	0.028724	1	0.00175906	NA	0.0186742	0.0970277	2.84903	1.51047	668	9.38586	0.328902	1905	10.8963	0.937962	0	0	0	0	0	0	0	0
chr13	8589661	8596360	BMgn000938	+	0.597482	0.0939928	0.107372	1	0.192387	NA	0.204987	0.447868	1.62198	0.697754	909	9.82972	0.135692	1475	10.5275	0.220182	0	0	0	0	0	0	0	0
chr13	8604778	8611367	BMgn000939	+	NA	NA	NA	NA	NA	NA	NA	NA	0.613636	-0.704544	43	5.45943	0.00652603	26	4.75489	0.00394597	0	1	0	0	0	0	0	0
chr13	8621288	8624641	BMgn000940	+	0.372737	0.00712855	0.040883	1	0.0237725	NA	0.0586035	0.214495	0.459781	-1.12098	5295	12.3707	1.57918	2434	11.2497	0.725917	0	0	0	0	0	0	0	0
chr13	8685021	8689653	BMgn000941	+	0.86854	0.501693	0.406856	1	0.656726	NA	0.586786	0.768997	1.22167	0.28886	202	7.66534	0.0436097	247	7.9542	0.0533247	0	0	0	0	0	0	0	0
chr13	8692597	8697259	BMgn000942	+	0.82683	0.410068	0.303585	1	0.571204	NA	0.496029	0.700474	0.781818	-0.355095	329	8.36632	0.0705706	257	8.01123	0.0551266	0	0	0	0	0	0	0	0
chr13	8812343	8812706	BMgn000943	+	NA	NA	NA	NA	NA	NA	NA	NA	1	0	0	0	NA	0	0	NA	1	1	1	1	1	1	1	1
chr13	8828026	8835506	BMgn000944	+	0.460152	0.0271975	0.0740398	1	0.0712878	NA	0.113857	0.325534	1.88532	0.914806	4725	12.2064	0.631684	8909	13.1212	1.19104	0	0	0	0	0	0	0	0
chr13	8871184	8871556	BMgn000945	+	NA	NA	NA	NA	NA	NA	NA	NA	1	0	0	0	NA	0	0	NA	1	1	1	1	1	1	1	1
chr13	9007609	9016639	BMgn000946	+	0.707647	0.216222	0.163895	1	0.361994	NA	0.319718	0.563515	1.43361	0.519656	594	9.21675	0.0657807	852	9.7364	0.0943522	0	0	0	0	0	0	0	0
chr13	9023842	9024337	BMgn000947	+	NA	NA	NA	NA	NA	NA	NA	NA	1	0	0	0	NA	0	0	NA	1	1	1	1	1	1	1	1
chr13	9141121	9142838	BMgn000948	+	0.833701	0.453335	0.315201	1	0.613232	NA	0.518688	0.719155	0.801354	-0.319488	442	8.79116	0.257426	354	8.47168	0.206174	0	0	0	0	0	0	0	0
chr13	9158676	9162392	BMgn000949	+	NA	NA	NA	NA	NA	NA	NA	NA	1.45455	0.540568	10	3.45943	0.00269107	15	4	0.0040366	0	1	0	0	0	0	0	0
chr13	9167689	9188194	BMgn000950	+	0.883284	0.659528	0.463851	1	0.783934	NA	0.666997	0.820612	0.881864	-0.181372	5772	12.4951	0.281492	5090	12.3137	0.248232	0	0	0	0	0	0	0	0
chr13	9195592	9203819	BMgn000951	+	0.856735	0.448054	0.377499	1	0.607859	NA	0.551585	0.742984	1.25581	0.328623	171	7.42626	0.0207852	215	7.75489	0.0261335	0	0	0	0	0	0	0	0
chr13	9275893	9284259	BMgn000952	+	0.364322	8.59574e-07	0.0639268	1	6.95712e-06	NA	0.00443184	0.0321568	0.153846	-2.70044	103	6.70044	0.0123117	15	4	0.00179297	0	0	0	0	0	0	0	0
chr13	9301821	9322894	BMgn000953	+	0.75596	0.213491	0.210055	1	0.358446	NA	0.352301	0.592305	1.45977	0.545741	173	7.44294	0.00820956	253	7.98868	0.0120059	0	0	0	0	0	0	0	0
chr13	9366665	9379282	BMgn000955	+	0.965375	0.894441	0.758444	1	0.951924	NA	0.877649	0.941239	0.962118	-0.0557146	2190	11.0974	0.173575	2107	11.0417	0.166997	0	0	0	0	0	0	0	0
chr13	9434820	9441301	BMgn000957	+	0.98211	0.945127	0.840735	1	0.981315	NA	0.926635	0.96496	1.0205	0.0292794	1950	10.93	0.300879	1990	10.9593	0.307051	0	0	0	0	0	0	0	0
chr13	9452422	9459929	BMgn000958	+	0.637655	0.133148	0.122016	1	0.252498	NA	0.242694	0.49014	1.54345	0.626162	862	9.75322	0.114826	1331	10.3794	0.177301	0	0	0	0	0	0	0	0
chr13	9474492	9476210	BMgn000959	+	0.422928	0.0177217	0.0715273	1	0.0503206	NA	0.0958075	0.292301	1.97537	0.982123	19447	14.2473	11.3196	38416	15.2295	22.3609	0	0	0	0	0	0	0	0
chr13	9615352	9618856	BMgn000960	+	NA	NA	NA	NA	NA	NA	NA	NA	0.555556	-0.847997	8	3.16993	0.00228311	4	2.32193	0.00114155	0	1	0	0	0	0	0	0
chr13	9703520	9704610	BMgn000961	+	0.921374	0.239949	0.574026	1	0.392173	NA	0.533936	0.730688	2	1	6	2.80735	0.00550459	13	3.80735	0.0119266	0	0	0	0	0	0	0	0
chr13	9786037	9795413	BMgn000962	+	NA	NA	NA	NA	NA	NA	NA	NA	0.425926	-1.23133	53	5.75489	0.00565273	22	4.52356	0.00234642	0	1	0	0	0	0	0	0
chr13	9805832	9816682	BMgn000963	+	0.172747	2.44842e-06	0.013173	1	1.83508e-05	NA	0.00280244	0.0223336	0.236559	-2.07973	743	9.53916	0.0684793	175	7.45943	0.016129	0	0	0	0	0	0	0	0
chr13	9828242	9838439	BMgn000964	+	0.00820373	3.44276e-15	6.28141e-05	0.226875	7.4504e-14	NA	3.68208e-07	9.14046e-06	0.0836036	-3.58029	12642	13.6261	1.23978	1056	10.0458	0.10356	0	0	0	0	0	0	0	0
chr13	9878654	9888475	BMgn000965	+	0.611952	0.0910068	0.111899	1	0.18755	NA	0.207518	0.450148	1.638	0.711935	499	8.96578	0.0508095	818	9.67772	0.0832909	0	0	0	0	0	0	0	0
chr13	9942068	9948441	BMgn000966	+	0.000748685	1.82556e-26	0.00686019	0.0387065	1.02757e-24	NA	2.39353e-10	1.2583e-08	0.00837521	-6.89966	596	9.22159	0.0935195	4	2.32193	0.000627648	0	0	0	0	0	0	0	0
chr13	10043658	10043913	BMgn000967	+	0.965892	0.264706	0.766215	1	0.420228	NA	0.611091	0.78391	0.25	-2	3	2	0.0117647	0	0	0	0	0	0	0	0	0	0	0
chr13	10045020	10045455	BMgn000968	+	NA	NA	NA	NA	NA	NA	NA	NA	1	0	0	0	NA	0	0	NA	1	1	1	1	1	1	1	1
chr13	10118592	10119872	BMgn000969	+	NA	NA	NA	NA	NA	NA	NA	NA	1	0	3	2	0.00234375	3	2	0.00234375	0	1	0	0	0	0	0	0
chr13	10194821	10198250	BMgn000970	+	0.914609	0.714792	0.546985	1	0.82493	NA	0.728016	0.85787	1.11364	0.155278	527	9.04439	0.153689	587	9.19967	0.171187	0	0	0	0	0	0	0	0
chr13	10249050	10252206	BMgn000971	+	0.610799	0.119992	0.11442	1	0.233021	NA	0.226807	0.473399	1.56285	0.644179	1964	10.9403	0.622307	3070	11.5845	0.97275	0	0	0	0	0	0	0	0
chr13	10285601	10287866	BMgn000972	+	0.974177	0.856845	0.799964	1	0.9266	NA	0.883582	0.945151	0.928571	-0.106915	69	6.12928	0.0304636	64	6.02237	0.0282561	0	0	0	0	0	0	0	0
chr13	10290103	10292393	BMgn000973	+	0.504806	0.00823994	0.064851	1	0.0268521	NA	0.0793601	0.258954	0.445902	-1.1652	304	8.25267	0.132751	135	7.08746	0.058952	0	0	0	0	0	0	0	0
chr13	10295718	10300042	BMgn000974	+	0.607969	0.0621744	0.10656	1	0.139564	NA	0.181934	0.419777	0.572748	-0.804027	432	8.75822	0.0999075	247	7.9542	0.057123	0	0	0	0	0	0	0	0
chr13	10541792	10567462	BMgn000975	+	0.824838	0.489662	0.303477	1	0.64545	NA	0.522582	0.721985	1.2204	0.287357	1342	10.3912	0.0522789	1638	10.6786	0.0638099	0	0	0	0	0	0	0	0
chr13	10586163	10598492	BMgn000976	+	0.895424	0.688117	0.488487	1	0.806252	NA	0.689868	0.834536	1.12181	0.165822	2503	11.29	0.203017	2808	11.4558	0.227756	0	0	0	0	0	0	0	0
chr13	10609848	10611378	BMgn000977	+	0.604055	0.0791928	0.105021	1	0.168697	NA	0.194276	0.435528	0.598909	-0.739592	732	9.51767	0.478431	438	8.77808	0.286275	0	0	0	0	0	0	0	0
chr13	10683321	10685139	BMgn000978	+	NA	NA	NA	NA	NA	NA	NA	NA	0.25	-2	3	2	0.00165017	0	0	0	0	1	0	0	0	0	0	0
chr13	10722670	10734655	BMgn000979	+	0.381067	0.00476496	0.0427943	1	0.0169018	NA	0.0531171	0.202597	2.27959	1.18877	582	9.18735	0.0485607	1328	10.3761	0.110805	0	0	0	0	0	0	0	0
chr13	10777427	10784539	BMgn000980	+	0.800095	0.394862	0.257847	1	0.557761	NA	0.460892	0.676598	1.28352	0.360111	521	9.02791	0.0732565	669	9.38802	0.0940664	0	0	0	0	0	0	0	0
chr13	10790521	10804703	BMgn000981	+	1	1	0.920446	1	1	NA	0.975438	0.975438	1	0	111	6.80735	0.00782682	111	6.80735	0.00782682	0	0	0	0	0	0	0	0
chr13	10842667	10843968	BMgn000982	+	NA	NA	NA	NA	NA	NA	NA	NA	1	0	0	0	NA	0	0	NA	1	1	1	1	1	1	1	1
chr13	10845013	10853027	BMgn000983	+	NA	NA	NA	NA	NA	NA	NA	NA	1.35294	0.436099	16	4.08746	0.00199651	22	4.52356	0.0027452	0	1	0	0	0	0	0	0
chr13	10895517	10897574	BMgn000984	+	NA	NA	NA	NA	NA	NA	NA	NA	2.6	1.37851	4	2.32193	0.00194458	12	3.70044	0.00583374	0	1	0	0	0	0	0	0
chr13	10899399	10904903	BMgn000985	+	NA	NA	NA	NA	NA	NA	NA	NA	0.833333	-0.263034	11	3.58496	0.00199855	9	3.32193	0.00163517	0	1	0	0	0	0	0	0
chr13	10914543	10916195	BMgn000986	+	NA	NA	NA	NA	NA	NA	NA	NA	1	0	0	0	NA	0	0	NA	1	1	1	1	1	1	1	1
chr13	11097390	11117264	BMgn000987	+	0.0128471	2.06476e-14	0.000592247	0.314683	4.10924e-13	NA	1.4782e-06	3.21141e-05	11.331	3.5022	283	8.14975	0.0142397	3217	11.6519	0.16187	0	0	0	0	0	0	0	0
chr13	11151865	11157958	BMgn000989	+	0.16776	5.3526e-09	0.0204684	1	5.91226e-08	NA	0.000503234	0.00539802	7.41176	2.88982	33	5.08746	0.00541605	251	7.97728	0.0411948	0	0	0	0	0	0	0	0
chr13	11169028	11172187	BMgn000990	+	0.899333	0.701821	0.508996	1	0.817239	NA	0.703802	0.843699	1.11596	0.15828	3164	11.628	1.00158	3531	11.7863	1.11776	0	0	0	0	0	0	0	0
chr13	11179982	11187949	BMgn000991	+	0.75088	0.324371	0.209696	1	0.485511	NA	0.398123	0.629731	1.32762	0.408844	1458	10.5108	0.183005	1936	10.9196	0.243002	0	0	0	0	0	0	0	0
chr13	11190840	11192130	BMgn000992	+	0.828729	0.0118324	0.41713	1	0.0362088	NA	0.188525	0.427402	0.2	-2.32193	14	3.90689	0.0108527	2	1.58496	0.00155039	0	0	0	0	0	0	0	0
chr13	11385655	11388114	BMgn000993	+	NA	NA	NA	NA	NA	NA	NA	NA	1	0	2	1.58496	0.000813339	2	1.58496	0.000813339	0	1	0	0	0	0	0	0
chr13	11455455	11456445	BMgn000994	+	NA	NA	NA	NA	NA	NA	NA	NA	1	0	0	0	NA	0	0	NA	1	1	1	1	1	1	1	1
chr13	11486403	11488902	BMgn000995	+	0.717751	0.259408	0.174112	1	0.414732	NA	0.345806	0.585693	0.722871	-0.468189	1796	10.8114	0.718687	1298	10.3432	0.519408	0	0	0	0	0	0	0	0
chr13	11497854	11501966	BMgn000996	+	0.883417	0.51465	0.458157	1	0.667416	NA	0.616913	0.787762	1.23016	0.298844	125	6.97728	0.0303988	154	7.27612	0.0374514	0	0	0	0	0	0	0	0
chr13	11519423	11520451	BMgn000997	+	NA	NA	NA	NA	NA	NA	NA	NA	1	0	0	0	NA	0	0	NA	1	1	1	1	1	1	1	1
chr13	11525344	11527261	BMgn000998	+	0.355327	1.43682e-05	0.0420316	1	9.38648e-05	NA	0.00900626	0.0562009	4.21429	2.07529	41	5.39232	0.0213876	176	7.46761	0.0918101	0	0	0	0	0	0	0	0
chr13	11633650	11642810	BMgn000999	+	0.944153	0.808563	0.681286	1	0.894612	NA	0.817203	0.910772	1.075	0.104337	479	8.90689	0.0522926	515	9.01123	0.0562227	0	0	0	0	0	0	0	0
chr13	11752876	11753834	BMgn001000	+	0.930381	0.23595	0.598326	1	0.387322	NA	0.539997	0.735191	0.454545	-1.1375	10	3.45943	0.0104384	4	2.32193	0.00417537	0	0	0	0	0	0	0	0
chr13	11919363	11921841	BMgn001001	+	0.252686	3.17639e-05	0.0226176	1	0.000193978	NA	0.0082784	0.0526614	0.279693	-1.83808	521	9.02791	0.21025	145	7.18982	0.0585149	0	0	0	0	0	0	0	0
chr13	12035181	12036845	BMgn001002	+	3.94354e-05	4.11512e-33	0.00486809	0.00457821	4.5409e-31	NA	6.74337e-13	7.15761e-11	0.00249688	-8.64566	800	9.64566	0.480769	1	1	0.000600962	0	0	0	0	0	0	0	0
chr13	12068645	12077357	BMgn001003	+	NA	NA	NA	NA	NA	NA	NA	NA	0.333333	-1.58496	20	4.39232	0.00229568	6	2.80735	0.000688705	0	1	0	0	0	0	0	0
chr13	12085593	12092532	BMgn001004	+	NA	NA	NA	NA	NA	NA	NA	NA	0.666667	-0.584963	17	4.16993	0.00244992	11	3.58496	0.00158524	0	1	0	0	0	0	0	0
chr13	12099787	12109001	BMgn001005	+	NA	NA	NA	NA	NA	NA	NA	NA	1.57143	0.652077	6	2.80735	0.000651183	10	3.45943	0.0010853	0	1	0	0	0	0	0	0
chr13	12175271	12175668	BMgn001006	+	NA	NA	NA	NA	NA	NA	NA	NA	0.333333	-1.58496	2	1.58496	0.00503778	0	0	0	0	1	0	0	0	0	0	0
chr13	12240668	12251927	BMgn001007	+	NA	NA	NA	NA	NA	NA	NA	NA	1.12	0.163499	24	4.64386	0.00213163	27	4.80735	0.00239808	0	1	0	0	0	0	0	0
chr13	12255006	12262308	BMgn001008	+	0.306926	5.39649e-06	0.0339017	1	3.79457e-05	NA	0.00593626	0.0405639	0.221154	-2.17688	207	7.70044	0.0283484	45	5.52356	0.0061627	0	0	0	0	0	0	0	0
chr13	12304941	12320386	BMgn001009	+	0.852796	0.572771	0.375543	1	0.715428	NA	0.591739	0.771976	0.850979	-0.232804	3267	11.6742	0.211525	2780	11.4414	0.179994	0	0	0	0	0	0	0	0
chr13	12323840	12325146	BMgn001010	+	0.986868	1	0.817225	1	1	NA	0.936281	0.969782	1.25	0.321928	7	3	0.00535988	9	3.32193	0.00689127	0	0	0	0	0	0	0	0
chr13	12379478	12389542	BMgn001011	+	0.726812	0.28138	0.180541	1	0.439225	NA	0.360022	0.599871	1.36143	0.445118	1767	10.7879	0.175576	2406	11.233	0.23907	0	0	0	0	0	0	0	0
chr13	12390506	12399237	BMgn001012	+	0.662856	0.0187365	0.152957	1	0.0526919	NA	0.146469	0.374762	0.434783	-1.20163	91	6.52356	0.0104226	39	5.32193	0.00446684	0	0	0	0	0	0	0	0
chr13	12452259	12459592	BMgn001014	+	0.786271	0.369077	0.237675	1	0.531854	NA	0.437682	0.660256	1.29747	0.375699	631	9.30378	0.0860494	819	9.67948	0.111687	0	0	0	0	0	0	0	0
chr13	12477126	12482032	BMgn001015	+	0.880446	0.626619	0.446294	1	0.760914	NA	0.648438	0.809785	1.1512	0.203142	872	9.76984	0.177742	1004	9.97298	0.204647	0	0	0	0	0	0	0	0
chr13	12486317	12500053	BMgn001016	+	NA	NA	NA	NA	NA	NA	NA	NA	1.25373	0.326228	66	6.06609	0.00480489	83	6.39232	0.00604252	0	1	0	0	0	0	0	0
chr13	12504231	12520773	BMgn001018	+	0.227389	4.10493e-05	0.0202441	1	0.00024465	NA	0.00829065	0.0526837	3.42683	1.77687	245	7.94251	0.0148108	842	9.71939	0.0509007	0	0	0	0	0	0	0	0
chr13	12523211	12528606	BMgn001019	+	0.321187	0.000523103	0.0360598	1	0.00242109	NA	0.0242877	0.117149	2.83929	1.50553	223	7.80735	0.0413346	635	9.31288	0.117702	0	0	0	0	0	0	0	0
chr13	12735154	12740755	BMgn001020	+	NA	NA	NA	NA	NA	NA	NA	NA	1.66667	0.736966	8	3.16993	0.00142832	14	3.90689	0.00249955	0	1	0	0	0	0	0	0
chr13	12836610	12836937	BMgn001021	+	NA	NA	NA	NA	NA	NA	NA	NA	1	0	0	0	NA	0	0	NA	1	1	1	1	1	1	1	1
chr13	13059428	13081666	BMgn001022	+	NA	NA	NA	NA	NA	NA	NA	NA	1.8913	0.919382	45	5.52356	0.00202356	86	6.44294	0.00386725	0	1	0	0	0	0	0	0
chr13	13132153	13132775	BMgn001023	+	0.584893	0.0261846	0.10962	1	0.0691246	NA	0.139383	0.365168	0.505747	-0.983512	260	8.02791	0.418006	131	7.04439	0.210611	0	0	0	0	0	0	0	0
chr13	13258918	13269852	BMgn001024	+	0.263099	0.00062881	0.0281497	1	0.00285811	NA	0.0220012	0.109395	0.369184	-1.43759	3653	11.8353	0.334095	1348	10.3977	0.123285	0	0	0	0	0	0	0	0
chr13	13291035	13293126	BMgn001025	+	0.513918	0.023489	0.0852791	1	0.0632428	NA	0.118815	0.332878	0.511401	-0.967474	613	9.26209	0.293161	313	8.29462	0.149689	0	0	0	0	0	0	0	0
chr13	13303233	13320199	BMgn001026	+	0.657578	0.0224662	0.136715	1	0.0610102	NA	0.149067	0.378269	2.08621	1.06088	57	5.85798	0.00335966	120	6.91886	0.00707297	0	0	0	0	0	0	0	0
chr13	13357219	13358500	BMgn001027	+	0.820944	0.399713	0.292341	1	0.562121	NA	0.485308	0.693074	0.780749	-0.35707	373	8.54689	0.291179	291	8.18982	0.227166	0	0	0	0	0	0	0	0
chr13	13486458	13495739	BMgn001028	+	0.221684	3.09534e-05	0.0189384	1	0.000189651	NA	0.00739111	0.0483131	3.50213	1.80823	234	7.87652	0.0252128	822	9.68475	0.088568	0	0	0	0	0	0	0	0
chr13	13500726	13503183	BMgn001029	+	0.408178	0.0014347	0.0472721	1	0.00589454	NA	0.0392418	0.163545	2.63571	1.39819	139	7.12928	0.0565731	368	8.52748	0.149776	0	0	0	0	0	0	0	0
chr13	13552088	13569666	BMgn001030	+	0.0085661	5.23061e-16	0.000619167	0.233993	1.19702e-14	NA	4.22884e-07	1.03258e-05	13.6186	3.76751	214	7.74819	0.0121743	2927	11.5157	0.166515	0	0	0	0	0	0	0	0
chr13	13805119	13806796	BMgn001032	+	NA	NA	NA	NA	NA	NA	NA	NA	1	0	0	0	NA	0	0	NA	1	1	1	1	1	1	1	1
chr13	13807508	13813853	BMgn001033	+	0.0632343	2.41983e-13	0.012841	0.90121	4.32196e-12	NA	1.47264e-05	0.000251341	13.1538	3.71741	25	4.70044	0.00394011	341	8.41785	0.0537431	0	0	0	0	0	0	0	0
chr13	13820079	13821090	BMgn001034	+	0.990124	0.920808	0.853684	1	0.96712	NA	0.92665	0.96496	0.925926	-0.111031	26	4.75489	0.0257171	24	4.64386	0.0237389	0	0	0	0	0	0	0	0
chr13	13831775	13833314	BMgn001035	+	NA	NA	NA	NA	NA	NA	NA	NA	1	0	0	0	NA	0	0	NA	1	1	1	1	1	1	1	1
chr13	13880017	13883735	BMgn001036	+	0.833102	0.472316	0.320527	1	0.630113	NA	0.527604	0.72541	1.23387	0.303192	495	8.9542	0.133136	611	9.25739	0.164336	0	0	0	0	0	0	0	0
chr13	13893151	13905119	BMgn001037	+	0.947572	0.841907	0.702499	1	0.916493	NA	0.836022	0.920126	0.944606	-0.0822148	3772	11.8815	0.315174	3563	11.7993	0.297711	0	0	0	0	0	0	0	0
chr13	13948487	13960573	BMgn001038	+	0.66738	0.177905	0.144755	1	0.31254	NA	0.283789	0.529838	1.47355	0.559296	1171	10.1948	0.096889	1726	10.7541	0.14281	0	0	0	0	0	0	0	0
chr13	13962311	13970791	BMgn001039	+	0.0656148	5.10741e-12	0.0105797	0.920084	8.03984e-11	NA	3.52049e-05	0.000538954	0.0930788	-3.4254	418	8.71081	0.0492925	38	5.2854	0.00448113	0	0	0	0	0	0	0	0
chr13	13978232	13982846	BMgn001040	+	NA	NA	NA	NA	NA	NA	NA	NA	0.545455	-0.874469	10	3.45943	0.00216732	5	2.58496	0.00108366	0	1	0	0	0	0	0	0
chr13	14061378	14066156	BMgn001041	+	0.996613	0.988195	0.897635	1	1	NA	0.963371	0.975438	1.0049	0.00705476	1019	9.99435	0.213269	1024	10.0014	0.214316	0	0	0	0	0	0	0	0
chr13	14123708	14144452	BMgn001042	+	0.978301	0.926822	0.824955	1	0.970994	NA	0.91457	0.959085	0.972177	-0.0407094	610	9.25503	0.0294061	593	9.21432	0.0285866	0	0	0	0	0	0	0	0
chr13	14180647	14183415	BMgn001043	+	0.690713	0.239111	0.164129	1	0.391141	NA	0.326478	0.569688	1.39871	0.484101	28157	14.7813	10.1723	39384	15.2654	14.2283	0	0	0	0	0	0	0	0
chr13	14189587	14192141	BMgn001044	+	0.306234	0.000312613	0.0359207	1	0.00152743	NA	0.0203951	0.103947	2.95283	1.5621	211	7.72792	0.0826155	625	9.29002	0.244714	0	0	0	0	0	0	0	0
chr13	14756414	14772579	BMgn001045	+	0.926091	0.731727	0.595643	1	0.837507	NA	0.755896	0.873279	0.896797	-0.157146	280	8.13443	0.0173214	251	7.97728	0.0155274	0	0	0	0	0	0	0	0
chr13	15239438	15240892	BMgn001046	+	NA	NA	NA	NA	NA	NA	NA	NA	1.33333	0.415037	2	1.58496	0.00137552	3	2	0.00206327	0	1	0	0	0	0	0	0
chr13	15250172	15251156	BMgn001047	+	NA	NA	NA	NA	NA	NA	NA	NA	0.666667	-0.584963	2	1.58496	0.00203252	1	1	0.00101626	0	1	0	0	0	0	0	0
chr13	15419661	15442681	BMgn001048	+	0.195617	4.26427e-05	0.0157798	1	0.000253468	NA	0.00732733	0.0479244	3.36162	1.74916	541	9.08215	0.0235013	1821	10.8313	0.0791051	0	0	0	0	0	0	0	0
chr13	15883132	15885219	BMgn001049	+	NA	NA	NA	NA	NA	NA	NA	NA	0.5	-1	1	1	0.000479157	0	0	0	0	1	0	0	0	0	0	0
chr13	15899325	15931345	BMgn001050	+	0.673028	0.0886383	0.139577	1	0.183962	NA	0.22853	0.475447	1.67516	0.744298	156	7.29462	0.00487196	262	8.03892	0.00818239	0	0	0	0	0	0	0	0
chr13	15992299	15993352	BMgn001051	+	0.961944	0.572981	0.714829	1	0.715482	NA	0.753291	0.872786	1.44444	0.530515	8	3.16993	0.00759734	12	3.70044	0.011396	0	0	0	0	0	0	0	0
chr13	16136840	16142621	BMgn001052	+	0.0841379	3.86783e-13	0.0195486	1	6.78849e-12	NA	2.15562e-05	0.000347173	0.0641026	-3.96347	233	7.87036	0.0403044	14	3.90689	0.00242173	0	0	0	0	0	0	0	0
chr13	16177578	16177782	BMgn001053	+	0.956904	0.388527	0.676956	1	0.551118	NA	0.658176	0.815404	0.5	-1	7	3	0.0343137	3	2	0.0147059	0	0	0	0	0	0	0	0
chr13	16205038	16213589	BMgn001054	+	0.91928	0.739377	0.570747	1	0.843131	NA	0.746401	0.869036	1.10035	0.137963	856	9.74315	0.100105	942	9.88111	0.110163	0	0	0	0	0	0	0	0
chr13	16217534	16222037	BMgn001055	+	0.939976	0.800285	0.652795	1	0.888393	NA	0.802885	0.900952	0.928025	-0.107765	652	9.35094	0.144792	605	9.24317	0.134355	0	0	0	0	0	0	0	0
chr13	16227404	16232012	BMgn001056	+	0.107224	6.81601e-11	0.0156048	1	9.53129e-10	NA	0.00010475	0.00138651	9.64516	3.26981	30	4.9542	0.00651042	298	8.224	0.0646701	0	0	0	0	0	0	0	0
chr13	16241267	16243075	BMgn001057	+	0.333175	3.41807e-09	0.0910355	1	3.86745e-08	NA	0.000905663	0.00870139	14	3.80735	4	2.32193	0.00221239	69	6.12928	0.0381637	0	0	0	0	0	0	0	0
chr13	16254527	16255355	BMgn001058	+	0.36414	1.43753e-06	0.0607233	1	1.1188e-05	NA	0.00509095	0.0360703	6.11111	2.61143	17	4.16993	0.0205314	109	6.78136	0.131643	0	0	0	0	0	0	0	0
chr13	16264497	16274982	BMgn001059	+	0.890572	0.469422	0.495706	1	0.628057	NA	0.616459	0.787623	1.30508	0.384143	58	5.88264	0.00553171	76	6.26679	0.00724845	0	0	0	0	0	0	0	0
chr13	16280082	16283291	BMgn001060	+	0.87195	0.629368	0.423905	1	0.763254	NA	0.636867	0.80108	0.871357	-0.198665	6552	12.6779	2.04176	5709	12.4793	1.77906	0	0	0	0	0	0	0	0
chr13	16287597	16293755	BMgn001061	+	0.993263	0.978666	0.895065	1	1	NA	0.958456	0.975438	0.991288	-0.0126245	1032	10.0126	0.167587	1023	10	0.166125	0	0	0	0	0	0	0	0
chr13	16304180	16306892	BMgn001062	+	0.802639	0.424061	0.266193	1	0.585207	NA	0.475987	0.688033	1.25914	0.332442	956	9.90238	0.352507	1204	10.2348	0.443953	0	0	0	0	0	0	0	0
chr13	16323724	16331157	BMgn001063	+	NA	NA	NA	NA	NA	NA	NA	NA	1.21739	0.283793	22	4.52356	0.00295977	27	4.80735	0.00363245	0	1	0	0	0	0	0	0
chr13	16380492	16394839	BMgn001064	+	0.310702	0.000733417	0.0339824	1	0.00328271	NA	0.0260567	0.123261	2.71671	1.44186	352	8.46352	0.0245347	958	9.90539	0.0667735	0	0	0	0	0	0	0	0
chr13	17125160	17126641	BMgn001065	+	0.881062	0.228767	0.485616	1	0.378673	NA	0.491709	0.697703	1.8	0.847997	14	3.90689	0.00945307	26	4.75489	0.0175557	0	0	0	0	0	0	0	0
chr13	17274779	17286394	BMgn001066	+	NA	NA	NA	NA	NA	NA	NA	NA	1.43333	0.519374	29	4.90689	0.00249677	42	5.42626	0.00361601	0	1	0	0	0	0	0	0
chr13	17400613	17404107	BMgn001067	+	NA	NA	NA	NA	NA	NA	NA	NA	1.33333	0.415037	8	3.16993	0.00228964	11	3.58496	0.00314825	0	1	0	0	0	0	0	0
chr13	17407066	17407924	BMgn001068	+	NA	NA	NA	NA	NA	NA	NA	NA	1	0	0	0	NA	0	0	NA	1	1	1	1	1	1	1	1
chr13	17419726	17430177	BMgn001069	+	0.511898	0.025568	0.0834081	1	0.0679112	NA	0.120877	0.33629	1.92781	0.946961	373	8.54689	0.0356904	720	9.49386	0.0688929	0	0	0	0	0	0	0	0
chr13	17491264	17497280	BMgn001070	+	0.88282	0.653935	0.466798	1	0.780403	NA	0.66642	0.820223	0.879692	-0.184929	3249	11.6662	0.54006	2858	11.4813	0.475066	0	0	0	0	0	0	0	0
chr13	17522513	17524744	BMgn001071	+	NA	NA	NA	NA	NA	NA	NA	NA	1	0	0	0	NA	0	0	NA	1	1	1	1	1	1	1	1
chr13	17543124	17561012	BMgn001072	+	0.806984	0.417454	0.269674	1	0.578651	NA	0.476629	0.688033	0.790076	-0.339936	785	9.61839	0.0438842	620	9.27845	0.0346601	0	0	0	0	0	0	0	0
chr13	17562912	17585415	BMgn001073	+	0.81852	0.488667	0.294589	1	0.644586	NA	0.516037	0.716815	1.21873	0.285382	3629	11.8258	0.161267	4423	12.1111	0.196552	0	0	0	0	0	0	0	0
chr13	17634011	17649548	BMgn001074	+	0.599109	0.0845742	0.108547	1	0.177257	NA	0.199462	0.442212	1.64892	0.72152	600	9.23122	0.0386175	990	9.95274	0.0637189	0	0	0	0	0	0	0	0
chr13	17772453	17773785	BMgn001075	+	NA	NA	NA	NA	NA	NA	NA	NA	1	0	0	0	NA	0	0	NA	1	1	1	1	1	1	1	1
chr13	17784497	17789877	BMgn001076	+	0.506833	0.0394071	0.0813487	1	0.0965682	NA	0.136058	0.360353	0.551925	-0.857456	2233	11.1254	0.415056	1232	10.268	0.228996	0	0	0	0	0	0	0	0
chr13	17835208	17837742	BMgn001077	+	0.669633	0.172457	0.146034	1	0.305569	NA	0.282277	0.528913	0.674086	-0.568996	1257	10.2969	0.496054	847	9.72792	0.334254	0	0	0	0	0	0	0	0
chr13	17855758	17856594	BMgn001078	+	0.737159	0.215778	0.184956	1	0.361413	NA	0.336781	0.577926	1.43929	0.525353	279	8.12928	0.333732	402	8.65464	0.480861	0	0	0	0	0	0	0	0
chr13	17865382	17874631	BMgn001079	+	0.853761	0.575906	0.375076	1	0.717388	NA	0.592756	0.772567	0.852221	-0.230701	3511	11.7781	0.379609	2992	11.5474	0.323494	0	0	0	0	0	0	0	0
chr13	17892758	17893166	BMgn001080	+	0.577759	0.0789165	0.104343	1	0.168298	NA	0.190278	0.430439	0.602124	-0.731868	1600	10.6448	3.92157	963	9.91289	2.36029	0	0	0	0	0	0	0	0
chr13	17894623	17894889	BMgn001081	+	0.603001	0.115065	0.11053	1	0.225855	NA	0.220524	0.464513	0.636496	-0.651776	4109	12.0049	15.4474	2615	11.3531	9.83083	0	0	0	0	0	0	0	0
chr13	17952652	17956964	BMgn001082	+	0.705536	0.241674	0.163792	1	0.394415	NA	0.330115	0.572182	1.3996	0.485017	1508	10.5594	0.349722	2111	11.0444	0.489564	0	0	0	0	0	0	0	0
chr13	17972869	17976088	BMgn001083	+	0.952673	0.852907	0.707843	1	0.923955	NA	0.843003	0.922863	0.947789	-0.0773626	1627	10.6689	0.505436	1542	10.5915	0.479031	0	0	0	0	0	0	0	0
chr13	17839881	17841975	BMgn001084	-	0.531195	0.0588986	0.0881551	1	0.133719	NA	0.160217	0.391796	0.581581	-0.781948	5135	12.3264	2.45224	2986	11.5445	1.42598	0	0	0	0	0	0	0	0
chr13	17793814	17809648	BMgn001085	-	0.181168	2.34222e-05	0.0141197	1	0.000146323	NA	0.00574207	0.0395277	3.50187	1.80813	533	9.0607	0.0336617	1869	10.8688	0.118037	0	0	0	0	0	0	0	0
chr13	17722244	17781074	BMgn001086	-	0.969861	0.90878	0.783368	1	0.959943	NA	0.892095	0.948974	0.967717	-0.047343	3871	11.9189	0.0657998	3746	11.8715	0.063675	0	0	0	0	0	0	0	0
chr13	17698533	17712933	BMgn001091	-	0.759365	0.241415	0.206923	1	0.394165	NA	0.364546	0.602709	0.704403	-0.505528	317	8.31288	0.0220139	223	7.80735	0.0154861	0	0	0	0	0	0	0	0
chr13	17448027	17454985	BMgn001092	-	NA	NA	NA	NA	NA	NA	NA	NA	2.33333	1.22239	11	3.58496	0.00158091	27	4.80735	0.00388043	0	1	0	0	0	0	0	0
chr13	17409413	17418261	BMgn001093	-	0.637454	0.127462	0.121572	1	0.244587	NA	0.239245	0.486887	1.55524	0.637142	714	9.4818	0.0806962	1111	10.1189	0.125565	0	0	0	0	0	0	0	0
chr13	16997451	16999146	BMgn001094	-	NA	NA	NA	NA	NA	NA	NA	NA	1.5	0.584963	1	1	0.000589971	2	1.58496	0.00117994	0	1	0	0	0	0	0	0
chr13	16802927	16803119	BMgn001095	-	NA	NA	NA	NA	NA	NA	NA	NA	1	0	0	0	NA	0	0	NA	1	1	1	1	1	1	1	1
chr13	16403753	16423266	BMgn001096	-	0.237733	0.000255898	0.0274767	1	0.00127777	NA	0.0160157	0.0864976	0.342207	-1.54706	2591	11.3399	0.132783	886	9.79279	0.0454056	0	0	0	0	0	0	0	0
chr13	16360910	16375182	BMgn001097	-	0.26836	0.00104079	0.029213	1	0.00448208	NA	0.0260837	0.123288	2.58488	1.3701	10909	13.4134	0.764364	28200	14.7835	1.9759	0	0	0	0	0	0	0	0
chr13	16332733	16348662	BMgn001098	-	0.129444	3.3487e-06	0.0122846	1	2.45212e-05	NA	0.00268599	0.0215984	3.97377	1.99051	876	9.77643	0.054994	3484	11.7669	0.218721	0	0	0	0	0	0	0	0
chr13	16321230	16322012	BMgn001099	-	NA	NA	NA	NA	NA	NA	NA	NA	1	0	0	0	NA	0	0	NA	1	1	1	1	1	1	1	1
chr13	16317065	16318977	BMgn001100	-	0.14382	5.83866e-07	0.0117732	1	4.89999e-06	NA	0.00163791	0.0142948	4.60773	2.20406	180	7.49985	0.0941423	833	9.7039	0.435669	0	0	0	0	0	0	0	0
chr13	16295129	16303899	BMgn001101	-	0.732713	0.0364108	0.216112	1	0.0908234	NA	0.206417	0.449321	0.470588	-1.08746	67	6.08746	0.00763968	31	5	0.00353478	0	0	0	0	0	0	0	0
chr13	16282970	16285816	BMgn001102	-	0.689007	0.132065	0.148151	1	0.251343	NA	0.26469	0.510552	1.56118	0.642638	236	7.88874	0.0829234	369	8.53138	0.129656	0	0	0	0	0	0	0	0
chr13	16277769	16279255	BMgn001103	-	0.526674	0.042145	0.0855348	1	0.102154	NA	0.143114	0.369785	0.554339	-0.851159	1278	10.3208	0.860027	708	9.46964	0.476447	0	0	0	0	0	0	0	0
chr13	16259030	16259201	BMgn001104	-	0.418931	5.54957e-06	0.0768889	1	3.88017e-05	NA	0.0086675	0.0544835	5.75	2.52356	15	4	0.0877193	91	6.52356	0.532164	0	0	0	0	0	0	0	0
chr13	16223835	16224914	BMgn001105	-	0.915196	0.69789	0.552791	1	0.814108	NA	0.725287	0.856103	1.12349	0.167992	331	8.37504	0.306766	372	8.54303	0.344764	0	0	0	0	0	0	0	0
chr13	16214478	16217242	BMgn001106	-	0.767158	0.381223	0.226261	1	0.543733	NA	0.431212	0.655479	1.28317	0.359716	35359	15.1098	12.7927	45372	15.4695	16.4153	0	0	0	0	0	0	0	0
chr13	16196070	16203546	BMgn001107	-	0.307576	0.00216498	0.0342785	1	0.00846622	NA	0.0360018	0.154086	2.43053	1.28127	2770	11.4362	0.370519	6734	12.7175	0.900749	0	0	0	0	0	0	0	0
chr13	15642119	15647157	BMgn001108	-	0.636248	0.00522757	0.150103	1	0.0182924	NA	0.0976917	0.297154	0.367089	-1.4458	78	6.30378	0.0154823	28	4.85798	0.00555776	0	0	0	0	0	0	0	0
chr13	15634212	15635070	BMgn001109	-	0.752542	0.00390492	0.299044	1	0.0142223	NA	0.117711	0.330867	0.230769	-2.11548	25	4.70044	0.0291375	5	2.58496	0.00582751	0	0	0	0	0	0	0	0
chr13	14942155	14945440	BMgn001110	-	0.98954	0.909982	0.847972	1	0.960575	NA	0.921293	0.961886	0.913043	-0.131245	22	4.52356	0.00669711	20	4.39232	0.00608828	0	0	0	0	0	0	0	0
chr13	14931218	14935193	BMgn001111	-	0.462441	4.77852e-07	0.175184	1	4.0592e-06	NA	0.00553171	0.0384224	0.0526316	-4.24793	37	5.24793	0.00930818	1	1	0.000251572	0	0	0	0	0	0	0	0
chr13	14801452	14802208	BMgn001112	-	0.935395	0.150691	0.613321	1	0.27618	NA	0.476574	0.688033	0.285714	-1.80735	6	2.80735	0.00793651	1	1	0.00132275	0	0	0	0	0	0	0	0
chr13	14594975	14596372	BMgn001113	-	0.910902	0.211733	0.545989	1	0.356505	NA	0.50429	0.707046	2	1	7	3	0.00501074	15	4	0.0107373	0	0	0	0	0	0	0	0
chr13	14293874	14294126	BMgn001114	-	1	1	0.920446	1	1	NA	0.975438	0.975438	1	0	3	2	0.0119048	3	2	0.0119048	0	0	0	0	0	0	0	0
chr13	14195576	14199496	BMgn001115	-	0.815958	0.453837	0.290538	1	0.613464	NA	0.501993	0.705946	1.2413	0.311854	890	9.79928	0.227041	1105	10.1111	0.281888	0	0	0	0	0	0	0	0
chr13	14185501	14187432	BMgn001116	-	0.73574	0.256435	0.185319	1	0.410646	NA	0.354617	0.594406	0.718621	-0.476698	724	9.50184	0.374935	520	9.02514	0.269291	0	0	0	0	0	0	0	0
chr13	14166911	14176607	BMgn001117	-	0.594057	0.0740397	0.103181	1	0.160103	NA	0.188127	0.427132	1.68602	0.753623	464	8.86109	0.0478548	783	9.61471	0.080755	0	0	0	0	0	0	0	0
chr13	14150214	14160636	BMgn001118	-	0.555103	0.0360169	0.0921841	1	0.0900219	NA	0.142593	0.369238	1.86545	0.899527	274	8.10329	0.0262905	512	9.00282	0.0491268	0	0	0	0	0	0	0	0
chr13	14066516	14068396	BMgn001119	-	0.660156	0.190354	0.142435	1	0.329373	NA	0.286954	0.532365	1.45335	0.539382	7984	12.9631	4.24681	11604	13.5025	6.17234	0	0	0	0	0	0	0	0
chr13	14056615	14056798	BMgn001120	-	NA	NA	NA	NA	NA	NA	NA	NA	0.5	-1	1	1	0.00546448	0	0	0	0	1	0	0	0	0	0	0
chr13	13985441	14002643	BMgn001121	-	0.758261	0.327558	0.213958	1	0.488359	NA	0.403286	0.633759	1.32622	0.40732	983	9.94251	0.0571445	1304	10.3498	0.0758051	0	0	0	0	0	0	0	0
chr13	13970787	13977081	BMgn001122	-	0.790287	0.0593617	0.296245	1	0.134572	NA	0.270808	0.51663	0.478261	-1.06413	45	5.52356	0.00714967	21	4.45943	0.00333651	0	0	0	0	0	0	0	0
chr13	13913974	13939888	BMgn001123	-	0.600176	0.111734	0.109314	1	0.220793	NA	0.217455	0.461128	0.633849	-0.657788	3940	11.9443	0.152041	2497	11.2866	0.0963572	0	0	0	0	0	0	0	0
chr13	13886069	13891294	BMgn001124	-	0.871869	0.63158	0.421092	1	0.765354	NA	0.636242	0.800892	0.872344	-0.197031	13034	13.6701	2.49455	11370	13.4731	2.17608	0	0	0	0	0	0	0	0
chr13	13860019	13860910	BMgn001125	-	0.782657	0.337743	0.237509	1	0.49923	NA	0.425313	0.651509	0.755027	-0.405399	546	9.0954	0.612795	412	8.69	0.462402	0	0	0	0	0	0	0	0
chr13	13835221	13854347	BMgn001126	-	0.855276	0.585901	0.385198	1	0.725621	NA	0.601029	0.777885	0.856163	-0.224043	8161	12.9947	0.426697	6987	12.7707	0.365314	0	0	0	0	0	0	0	0
chr13	13471741	13474989	BMgn001127	-	0.125219	2.56284e-12	0.0446877	1	4.1881e-11	NA	5.71138e-05	0.000825594	0.0338983	-4.88264	117	6.88264	0.0360222	3	2	0.000923645	0	0	0	0	0	0	0	0
chr13	13374055	13468116	BMgn001128	-	0.197394	3.7519e-05	0.016399	1	0.000225596	NA	0.00715903	0.046989	3.40263	1.76665	456	8.83605	0.00484792	1554	10.6027	0.0165212	0	0	0	0	0	0	0	0
chr13	13326867	13354951	BMgn001130	-	0.172387	2.01279e-05	0.0133659	1	0.000127313	NA	0.00529104	0.0371339	3.53168	1.82036	646	9.33762	0.0230024	2284	11.158	0.0813274	0	0	0	0	0	0	0	0
chr13	13293088	13299116	BMgn001131	-	0.857973	0.552747	0.378634	1	0.698454	NA	0.58832	0.769974	0.839888	-0.251732	711	9.47573	0.11795	597	9.224	0.0990378	0	0	0	0	0	0	0	0
chr13	13273664	13280715	BMgn001132	-	0.780233	0.405537	0.24309	1	0.567375	NA	0.451886	0.670367	0.788833	-0.342208	9778	13.2555	1.38675	7713	12.9133	1.09389	0	0	0	0	0	0	0	0
chr13	12881601	12883108	BMgn001133	-	NA	NA	NA	NA	NA	NA	NA	NA	0.25	-2	3	2	0.00199071	0	0	0	0	1	0	0	0	0	0	0
chr13	12880422	12880956	BMgn001134	-	0.857416	0.0862277	0.430447	1	0.179949	NA	0.350063	0.590324	0.434783	-1.20163	22	4.52356	0.0411985	9	3.32193	0.0168539	0	0	0	0	0	0	0	0
chr13	12551649	12559995	BMgn001135	-	0.706602	0.210245	0.161495	1	0.354758	NA	0.315453	0.56003	0.694789	-0.525353	805	9.65464	0.0964534	559	9.12928	0.0669782	0	0	0	0	0	0	0	0
chr13	12538461	12540065	BMgn001136	-	0.531757	0.0546223	0.0888281	1	0.126012	NA	0.157058	0.388525	1.73955	0.798714	1554	10.6027	0.968828	2704	11.4014	1.68579	0	0	0	0	0	0	0	0
chr13	12482022	12485399	BMgn001137	-	0.793411	0.364477	0.248519	1	0.527956	NA	0.443515	0.663843	0.764368	-0.387661	521	9.02791	0.154279	398	8.64024	0.117856	0	0	0	0	0	0	0	0
chr13	12461001	12463886	BMgn001138	-	0.777535	0.298698	0.227432	1	0.457534	NA	0.403565	0.633802	1.3569	0.440317	296	8.21432	0.1026	402	8.65464	0.139341	0	0	0	0	0	0	0	0
chr13	12444059	12450362	BMgn001139	-	0.577751	0.0310665	0.102432	1	0.0798514	NA	0.143059	0.369785	1.92727	0.946561	164	7.36632	0.0260194	317	8.31288	0.0502935	0	0	0	0	0	0	0	0
chr13	12401137	12418783	BMgn001140	-	0.85605	0.555238	0.370778	1	0.700569	NA	0.584895	0.767532	0.841686	-0.248647	877	9.77808	0.0496996	738	9.52943	0.0418225	0	0	0	0	0	0	0	0
chr13	12371347	12376606	BMgn001142	-	0.958318	0.87128	0.732587	1	0.936136	NA	0.859229	0.9318	1.04791	0.0675114	1815	10.8265	0.345123	1902	10.8941	0.361666	0	0	0	0	0	0	0	0
chr13	12332130	12340589	BMgn001143	-	3.26339e-06	1.33419e-41	0.00031407	0.000790662	4.01881e-39	NA	3.10557e-16	7.52425e-14	231.667	7.85591	20	4.39232	0.00236435	4864	12.2482	0.575009	0	0	0	0	0	0	0	0
chr13	12262381	12266319	BMgn001144	-	0.0908501	9.39215e-13	0.019764	1	1.60792e-11	NA	2.91019e-05	0.000453624	0.0686695	-3.86419	232	7.86419	0.0589132	15	4	0.00380904	0	0	0	0	0	0	0	0
chr13	12193408	12200507	BMgn001145	-	0.149106	3.74839e-08	0.014362	1	3.68068e-07	NA	0.000773955	0.00763339	5.80822	2.5381	72	6.18982	0.0101423	423	8.72792	0.0595859	0	0	0	0	0	0	0	0
chr13	12118576	12129190	BMgn001146	-	NA	NA	NA	NA	NA	NA	NA	NA	1.09091	0.125531	21	4.45943	0.00197852	23	4.58496	0.00216695	0	1	0	0	0	0	0	0
chr13	12057320	12060062	BMgn001147	-	0.806736	0.011803	0.368678	1	0.0361486	NA	0.179591	0.417179	0.25	-2	19	4.32193	0.00692925	4	2.32193	0.00145879	0	0	0	0	0	0	0	0
chr13	11798985	11800557	BMgn001148	-	0.151761	2.37812e-12	0.0662644	1	3.91494e-11	NA	6.78762e-05	0.000952747	0.0232558	-5.42626	85	6.42626	0.0540712	1	1	0.000636132	0	0	0	0	0	0	0	0
chr13	11679279	11689223	BMgn001149	-	NA	NA	NA	NA	NA	NA	NA	NA	0.769231	-0.378512	12	3.70044	0.00120676	9	3.32193	0.000905068	0	1	0	0	0	0	0	0
chr13	11663632	11674162	BMgn001150	-	NA	NA	NA	NA	NA	NA	NA	NA	0.590909	-0.758992	21	4.45943	0.0019943	12	3.70044	0.0011396	0	1	0	0	0	0	0	0
chr13	11651510	11655087	BMgn001151	-	NA	NA	NA	NA	NA	NA	NA	NA	0.2	-2.32193	4	2.32193	0.00111826	0	0	0	0	1	0	0	0	0	0	0
chr13	11584120	11598821	BMgn001152	-	0.632653	0.136897	0.121034	1	0.257636	NA	0.243364	0.49082	1.53474	0.617993	1280	10.3231	0.0870689	1965	10.941	0.133664	0	0	0	0	0	0	0	0
chr13	11501979	11505633	BMgn001153	-	NA	NA	NA	NA	NA	NA	NA	NA	0.857143	-0.222392	13	3.80735	0.00355774	11	3.58496	0.0030104	0	1	0	0	0	0	0	0
chr13	11491490	11493813	BMgn001154	-	0.952063	0.836871	0.704096	1	0.913241	NA	0.836669	0.920319	1.06346	0.0887679	519	9.02237	0.223418	552	9.11114	0.237624	0	0	0	0	0	0	0	0
chr13	11474355	11478840	BMgn001155	-	0.785025	0.250401	0.248147	1	0.404159	NA	0.394418	0.626482	1.43609	0.522146	132	7.05528	0.0294314	190	7.57743	0.0423634	0	0	0	0	0	0	0	0
chr13	11452455	11453792	BMgn001156	-	NA	NA	NA	NA	NA	NA	NA	NA	1	0	0	0	NA	0	0	NA	1	1	1	1	1	1	1	1
chr13	11393877	11403119	BMgn001157	-	0.959507	0.863711	0.743306	1	0.931346	NA	0.861152	0.932103	0.951777	-0.071305	787	9.62205	0.0851547	749	9.55075	0.0810431	0	0	0	0	0	0	0	0
chr13	11205535	11205931	BMgn001158	-	0.713176	0.0484599	0.178365	1	0.114352	NA	0.210032	0.453206	1.97872	0.98457	46	5.55459	0.116162	92	6.53916	0.232323	0	0	0	0	0	0	0	0
chr13	11175065	11178675	BMgn001159	-	0.914246	0.734334	0.56276	1	0.8394	NA	0.7401	0.864901	0.906274	-0.141981	1322	10.3696	0.366205	1198	10.2276	0.331856	0	0	0	0	0	0	0	0
chr13	11131336	11135544	BMgn001160	-	0.435769	0.0148672	0.0464017	1	0.0435468	NA	0.0807852	0.261047	2.02381	1.01707	1007	9.97728	0.239306	2039	10.9944	0.484553	0	0	0	0	0	0	0	0
chr13	11125509	11126091	BMgn001161	-	NA	NA	NA	NA	NA	NA	NA	NA	1	0	0	0	NA	0	0	NA	1	1	1	1	1	1	1	1
chr13	10917496	10929382	BMgn001162	-	0.0485661	5.15954e-14	0.0113693	0.755265	9.91432e-13	NA	8.03595e-06	0.00014658	14.5769	3.86561	25	4.70044	0.00210331	378	8.56605	0.0318021	0	0	0	0	0	0	0	0
chr13	10839409	10840811	BMgn001163	-	NA	NA	NA	NA	NA	NA	NA	NA	1	0	0	0	NA	0	0	NA	1	1	1	1	1	1	1	1
chr13	10809864	10813829	BMgn001164	-	0.222943	6.1586e-06	0.0173905	1	4.26585e-05	NA	0.00444852	0.0322149	0.245203	-2.02795	468	8.87344	0.118033	114	6.84549	0.0287516	0	0	0	0	0	0	0	0
chr13	10759098	10775519	BMgn001165	-	0.778874	0.397894	0.23802	1	0.560695	NA	0.446171	0.665866	1.27314	0.348395	3931	11.941	0.239389	5005	12.2894	0.304793	0	0	0	0	0	0	0	0
chr13	10734706	10737838	BMgn001166	-	0.319977	0.00270343	0.0352791	1	0.0103184	NA	0.0394346	0.164034	2.38357	1.25313	2361	11.2058	0.753831	5629	12.4589	1.79725	0	0	0	0	0	0	0	0
chr13	10621093	10622866	BMgn001167	-	0.150579	8.75588e-06	0.0126525	1	5.89633e-05	NA	0.00384104	0.0287305	0.267534	-1.9022	2765	11.4336	1.5595	739	9.53138	0.416808	0	0	0	0	0	0	0	0
chr13	10603374	10608029	BMgn001168	-	0.809264	0.470668	0.280734	1	0.628926	NA	0.500655	0.70461	0.814071	-0.296773	7916	12.9507	1.70054	6444	12.654	1.38432	0	0	0	0	0	0	0	0
chr13	10535433	10539558	BMgn001169	-	0.852894	0.524341	0.35686	1	0.67566	NA	0.567534	0.754163	1.20231	0.265811	518	9.01959	0.125576	623	9.2854	0.15103	0	0	0	0	0	0	0	0
chr13	10513096	10513964	BMgn001170	-	0.961311	0.758209	0.743256	1	0.856932	NA	0.82875	0.915206	0.88	-0.184425	49	5.64386	0.0564516	43	5.45943	0.0495392	0	0	0	0	0	0	0	0
chr13	10465880	10467113	BMgn001171	-	0.849643	0.0813077	0.413088	1	0.171917	NA	0.338491	0.578856	0.44	-1.18442	24	4.64386	0.0194647	10	3.45943	0.0081103	0	0	0	0	0	0	0	0
chr13	10391940	10403067	BMgn001172	-	0.397162	0.000813405	0.0473125	1	0.00359168	NA	0.032747	0.144484	2.82301	1.49723	112	6.82018	0.0100656	318	8.31741	0.0285791	0	0	0	0	0	0	0	0
chr13	10330956	10333051	BMgn001173	-	NA	NA	NA	NA	NA	NA	NA	NA	0.3	-1.73697	9	3.32193	0.00429594	2	1.58496	0.000954654	0	1	0	0	0	0	0	0
chr13	10307023	10309305	BMgn001174	-	0.94812	0.80169	0.695697	1	0.889304	NA	0.821625	0.913285	1.08163	0.113211	244	7.93664	0.106924	264	8.04985	0.115688	0	0	0	0	0	0	0	0
chr13	10262896	10269277	BMgn001175	-	0.789327	0.410356	0.250377	1	0.571492	NA	0.459652	0.67557	1.26612	0.340414	1829	10.8376	0.286632	2316	11.178	0.362953	0	0	0	0	0	0	0	0
chr13	10252854	10257721	BMgn001176	-	NA	NA	NA	NA	NA	NA	NA	NA	1.55556	0.63743	8	3.16993	0.00164372	13	3.80735	0.00267105	0	1	0	0	0	0	0	0
chr13	10239954	10247279	BMgn001177	-	0.93937	0.742191	0.659373	1	0.845437	NA	0.787098	0.891575	1.12613	0.171368	110	6.79442	0.0150171	124	6.96578	0.0169283	0	0	0	0	0	0	0	0
chr13	10229188	10231396	BMgn001178	-	0.303437	1.73478e-05	0.0328518	1	0.000111565	NA	0.00830938	0.0527681	3.91429	1.96875	69	6.12928	0.03125	273	8.09803	0.123641	0	0	0	0	0	0	0	0
chr13	10162254	10185782	BMgn001179	-	NA	NA	NA	NA	NA	NA	NA	NA	0.952381	-0.0703893	41	5.39232	0.0017426	39	5.32193	0.0016576	0	1	0	0	0	0	0	0
chr13	10130102	10132047	BMgn001181	-	0.810391	0.160473	0.320078	1	0.289894	NA	0.37729	0.61171	1.63636	0.710493	43	5.45943	0.022108	71	6.16993	0.0365039	0	0	0	0	0	0	0	0
chr13	10107913	10118001	BMgn001182	-	0.1405	1.11219e-05	0.0120424	1	7.37818e-05	NA	0.00395492	0.0294046	3.63924	1.86364	3475	11.7632	0.344469	12649	13.6268	1.25387	0	0	0	0	0	0	0	0
chr13	10067295	10076715	BMgn001183	-	0.99376	0.979561	0.896092	1	1	NA	0.959241	0.975438	1.00863	0.0123989	810	9.66356	0.0859873	817	9.67596	0.0867304	0	0	0	0	0	0	0	0
chr13	9925282	9925465	BMgn001184	-	NA	NA	NA	NA	NA	NA	NA	NA	1	0	0	0	NA	0	0	NA	1	1	1	1	1	1	1	1
chr13	9893404	9904869	BMgn001185	-	0.668339	0.171278	0.145845	1	0.303815	NA	0.28137	0.528279	1.48495	0.570418	863	9.75489	0.0752726	1282	10.3253	0.111819	0	0	0	0	0	0	0	0
chr13	9870217	9871689	BMgn001186	-	0.662743	0.163827	0.128926	1	0.294682	NA	0.266659	0.512463	1.49537	0.580503	863	9.75489	0.586277	1291	10.3354	0.877038	0	0	0	0	0	0	0	0
chr13	9843668	9858038	BMgn001187	-	0.0257751	9.23332e-13	0.0019921	0.507533	1.58316e-11	NA	8.78782e-06	0.000158479	9.63473	3.26824	166	7.3837	0.0115518	1608	10.6519	0.1119	0	0	0	0	0	0	0	0
chr13	9471214	9473758	BMgn001188	-	0.585147	0.063737	0.100476	1	0.142075	NA	0.177354	0.414298	0.579856	-0.786233	694	9.44087	0.272799	402	8.65464	0.158019	0	0	0	0	0	0	0	0
chr13	9445063	9446021	BMgn001189	-	0.720005	0.230437	0.173035	1	0.380647	NA	0.333534	0.575882	1.41744	0.503287	538	9.07414	0.561587	763	9.57743	0.796451	0	0	0	0	0	0	0	0
chr13	9384330	9397387	BMgn001190	-	0.671689	0.206585	0.148255	1	0.349907	NA	0.299709	0.54437	1.43396	0.520002	7797	12.9289	0.597151	11181	13.4489	0.856322	0	0	0	0	0	0	0	0
chr13	9335321	9363716	BMgn001191	-	0.536183	0.0501765	0.0880339	1	0.117745	NA	0.153204	0.383998	0.567251	-0.81794	1538	10.5878	0.0541645	872	9.76984	0.0307096	0	0	0	0	0	0	0	0
chr13	9324230	9329842	BMgn001192	-	0.87052	0.52111	0.40625	1	0.672625	NA	0.593784	0.773061	1.2094	0.274294	233	7.87036	0.0415182	282	8.14466	0.0502495	0	0	0	0	0	0	0	0
chr13	9306930	9308644	BMgn001193	-	NA	NA	NA	NA	NA	NA	NA	NA	1	0	0	0	NA	0	0	NA	1	1	1	1	1	1	1	1
chr13	9253657	9262788	BMgn001194	-	0.894294	0.685518	0.48807	1	0.804136	NA	0.688561	0.833407	0.890481	-0.167343	2930	11.5172	0.320885	2609	11.3498	0.28573	0	0	0	0	0	0	0	0
chr13	9165277	9165881	BMgn001195	-	0.460133	0.0194819	0.0763684	1	0.0544176	NA	0.103972	0.309335	0.507702	-0.977947	1622	10.6644	2.68543	823	9.6865	1.36258	0	0	0	0	0	0	0	0
chr13	9164051	9165132	BMgn001196	-	NA	NA	NA	NA	NA	NA	NA	NA	0.375	-1.41504	7	3	0.00647549	2	1.58496	0.00185014	0	1	0	0	0	0	0	0
chr13	9144182	9151065	BMgn001197	-	0.748664	0.307542	0.195186	1	0.467656	NA	0.383019	0.617154	0.744664	-0.425338	1264	10.3049	0.183641	941	9.87958	0.136714	0	0	0	0	0	0	0	0
chr13	9116303	9132204	BMgn001198	-	0.0526434	1.48965e-14	0.0145998	0.791783	3.00219e-13	NA	6.16264e-06	0.000115239	0.0568562	-4.13654	298	8.224	0.018741	16	4.08746	0.00100623	0	0	0	0	0	0	0	0
chr13	9102828	9103218	BMgn001199	-	0.945431	0.139845	0.707179	1	0.261417	NA	0.488432	0.695129	0.2	-2.32193	4	2.32193	0.0102564	0	0	0	0	0	0	0	0	0	0	0
chr13	9085087	9086190	BMgn001200	-	0.686249	0.000193974	0.363204	1	0.000999465	NA	0.0488609	0.191255	0.0588235	-4.08746	16	4.08746	0.0145059	0	0	0	0	0	0	0	0	0	0	0
chr13	9050046	9052374	BMgn001201	-	0.0782412	1.86247e-10	0.00889716	1	2.48293e-09	NA	0.000105482	0.00139453	7.82192	2.96752	72	6.18982	0.0309278	570	9.15735	0.244845	0	0	0	0	0	0	0	0
chr13	9022569	9031123	BMgn001202	-	0.231616	6.04405e-05	0.0201409	1	0.000348659	NA	0.00936546	0.0576356	3.31802	1.73032	282	8.14466	0.032967	938	9.87498	0.109656	0	0	0	0	0	0	0	0
chr13	8923660	8978496	BMgn001203	-	0.311295	0.00104511	0.0336055	1	0.00449123	NA	0.0289028	0.13246	0.381435	-1.39049	1281	10.3242	0.0233606	488	8.93369	0.00889926	0	0	0	0	0	0	0	0
chr13	8845288	8855217	BMgn001205	-	0.588313	0.0769914	0.100942	1	0.164697	NA	0.188364	0.427368	0.597815	-0.742228	1006	9.97585	0.101319	601	9.23362	0.0605298	0	0	0	0	0	0	0	0
chr13	8803412	8811402	BMgn001206	-	0.990259	0.971065	0.865515	1	0.996536	NA	0.945489	0.972918	0.989562	-0.0151382	8238	13.0083	1.03104	8152	12.9931	1.02028	0	0	0	0	0	0	0	0
chr13	8608751	8609099	BMgn001207	-	NA	NA	NA	NA	NA	NA	NA	NA	1	0	0	0	NA	0	0	NA	1	1	1	1	1	1	1	1
chr13	8571577	8578615	BMgn001208	-	0.84621	0.523126	0.343669	1	0.674329	NA	0.559005	0.749342	0.830732	-0.267544	832	9.70217	0.118215	691	9.43463	0.0981813	0	0	0	0	0	0	0	0
chr13	8555682	8562419	BMgn001209	-	0.844818	0.537608	0.339106	1	0.686721	NA	0.560978	0.750102	0.837584	-0.255694	1489	10.5411	0.221018	1247	10.2854	0.185097	0	0	0	0	0	0	0	0
chr13	8457441	8462243	BMgn001210	-	9.17815e-05	4.89254e-32	0.00111719	0.00881814	5.09601e-30	NA	1.27762e-12	1.2828e-10	102.333	6.67713	17	4.16993	0.00354019	1841	10.8471	0.383382	0	0	0	0	0	0	0	0
chr13	8436212	8443042	BMgn001211	-	0.615792	0.115603	0.115197	1	0.226668	NA	0.225474	0.471742	0.635429	-0.654198	1749	10.7731	0.256076	1111	10.1189	0.162665	0	0	0	0	0	0	0	0
chr13	8432680	8434275	BMgn001212	-	0.160654	2.77523e-06	0.0114232	1	2.05788e-05	NA	0.00270821	0.0217144	0.241309	-2.05105	977	9.93369	0.612539	235	7.88264	0.147335	0	0	0	0	0	0	0	0
chr13	8386650	8388948	BMgn001213	-	NA	NA	NA	NA	NA	NA	NA	NA	2.5	1.32193	1	1	0.000435161	4	2.32193	0.00174064	0	1	0	0	0	0	0	0
chr13	8381480	8382306	BMgn001214	-	0.865537	0.164205	0.450058	1	0.294982	NA	0.432027	0.65588	0.548387	-0.866733	30	4.9542	0.0363196	16	4.08746	0.0193705	0	0	0	0	0	0	0	0
chr13	8079868	8081791	BMgn001215	-	NA	NA	NA	NA	NA	NA	NA	NA	0.333333	-1.58496	2	1.58496	0.00104004	0	0	0	0	1	0	0	0	0	0	0
chr13	8022138	8023505	BMgn001216	-	NA	NA	NA	NA	NA	NA	NA	NA	2	1	0	0	0	1	1	0.000731529	0	1	0	0	0	0	0	0
chr13	7867110	7869857	BMgn001217	-	0.884329	0.626311	0.448214	1	0.760623	NA	0.650322	0.810965	0.865719	-0.20803	632	9.30606	0.230069	547	9.09803	0.199126	0	0	0	0	0	0	0	0
chr13	7774475	7781750	BMgn001218	-	0.433966	0.0193076	0.0718997	1	0.0539983	NA	0.0994761	0.30045	1.95911	0.9702	4548	12.1513	0.625155	8911	13.1215	1.22488	0	0	0	0	0	0	0	0
chr13	7752161	7765630	BMgn001219	-	0.512691	0.0387671	0.0817974	1	0.0952513	NA	0.13624	0.36063	1.82045	0.864299	879	9.78136	0.065261	1601	10.6457	0.118866	0	0	0	0	0	0	0	0
chr13	7724304	7731699	BMgn001220	-	0.181973	3.47103e-05	0.0146088	1	0.000210586	NA	0.00653919	0.0437714	3.39221	1.76222	769	9.58871	0.103989	2611	11.3509	0.353076	0	0	0	0	0	0	0	0
chr13	7691575	7704105	BMgn001221	-	0.805444	0.390625	0.26613	1	0.553243	NA	0.465018	0.680046	0.774848	-0.368015	492	8.94544	0.0392658	381	8.57743	0.030407	0	0	0	0	0	0	0	0
chr13	7685771	7687804	BMgn001223	-	0.91818	0.754994	0.57841	1	0.854602	NA	0.753746	0.87287	0.914168	-0.12947	2900	11.5023	1.42646	2651	11.3729	1.30398	0	0	0	0	0	0	0	0
chr13	7558347	7561322	BMgn001224	-	0.217724	7.50284e-11	0.0862976	1	1.04133e-09	NA	0.000239073	0.00285274	0.0285714	-5.12928	69	6.12928	0.0231933	1	1	0.000336134	0	0	0	0	0	0	0	0
chr13	7521344	7528821	BMgn001225	-	NA	NA	NA	NA	NA	NA	NA	NA	1.58065	0.660514	30	4.9542	0.0040123	48	5.61471	0.00641969	0	1	0	0	0	0	0	0
chr13	7509029	7520320	BMgn001226	-	NA	NA	NA	NA	NA	NA	NA	NA	1.29545	0.373458	43	5.45943	0.00380834	56	5.83289	0.0049597	0	1	0	0	0	0	0	0
chr13	7492017	7502505	BMgn001227	-	NA	NA	NA	NA	NA	NA	NA	NA	2.5	1.32193	11	3.58496	0.00104882	29	4.90689	0.00276506	0	1	0	0	0	0	0	0
chr13	7483177	7488702	BMgn001228	-	NA	NA	NA	NA	NA	NA	NA	NA	1.33333	0.415037	2	1.58496	0.000361991	3	2	0.000542986	0	1	0	0	0	0	0	0
chr13	7459398	7460196	BMgn001229	-	NA	NA	NA	NA	NA	NA	NA	NA	1	0	0	0	NA	0	0	NA	1	1	1	1	1	1	1	1
chr13	7401306	7415577	BMgn001230	-	NA	NA	NA	NA	NA	NA	NA	NA	0.404255	-1.30666	46	5.55459	0.00322332	18	4.24793	0.0012613	0	1	0	0	0	0	0	0
chr13	7376616	7386605	BMgn001231	-	0.882829	0.490631	0.459296	1	0.646193	NA	0.608422	0.783825	0.8	-0.321928	129	7.02237	0.0129142	103	6.70044	0.0103113	0	0	0	0	0	0	0	0
chr13	7371989	7373147	BMgn001232	-	0.834973	0.521766	0.322425	1	0.673354	NA	0.545055	0.738468	0.832024	-0.265302	2291	11.1624	1.97841	1906	10.8971	1.64594	0	0	0	0	0	0	0	0
chr13	7360869	7365802	BMgn001233	-	0.650753	0.112344	0.124946	1	0.221724	NA	0.234179	0.481158	0.625	-0.678072	527	9.04439	0.106832	329	8.36632	0.0666937	0	0	0	0	0	0	0	0
chr13	7314099	7332800	BMgn001234	-	0.590193	0.0937492	0.105236	1	0.191995	NA	0.202599	0.445449	1.62041	0.696363	1253	10.2923	0.0670018	2031	10.9887	0.108604	0	0	0	0	0	0	0	0
chr13	7251053	7261810	BMgn001235	-	0.369133	0.00236326	0.0420495	1	0.00916761	NA	0.0422722	0.172699	2.45758	1.29724	329	8.36632	0.0305847	810	9.66356	0.0752998	0	0	0	0	0	0	0	0
chr13	7181231	7186877	BMgn001236	-	0.699078	0.198321	0.158955	1	0.339418	NA	0.307188	0.551313	1.45556	0.54157	539	9.07682	0.0954658	785	9.61839	0.139036	0	0	0	0	0	0	0	0
chr13	7169593	7180403	BMgn001237	-	0.703138	0.196529	0.160275	1	0.337166	NA	0.307825	0.551857	0.68437	-0.547151	658	9.36413	0.0608696	450	8.81698	0.0416281	0	0	0	0	0	0	0	0
chr13	7124158	7139835	BMgn001238	-	0.987885	0.963919	0.86722	1	0.992139	NA	0.943047	0.972344	1.01379	0.0197592	2392	11.2246	0.15258	2425	11.2444	0.154685	0	0	0	0	0	0	0	0
chr13	6994426	6998829	BMgn001239	-	0.766265	0.35438	0.223515	1	0.516756	NA	0.420131	0.647056	0.766431	-0.383772	1840	10.8463	0.417897	1410	10.4625	0.320236	0	0	0	0	0	0	0	0
chr13	6991080	6993319	BMgn001240	-	NA	NA	NA	NA	NA	NA	NA	NA	1	0	1	1	0.000446628	1	1	0.000446628	0	1	0	0	0	0	0	0
chr13	6946140	6954143	BMgn001241	-	0.975194	0.924027	0.813029	1	0.969159	NA	0.908602	0.957852	1.02827	0.0402245	2015	10.9773	0.251781	2072	11.0175	0.258903	0	0	0	0	0	0	0	0
chr13	6938104	6944539	BMgn001242	-	0.0656318	2.97305e-08	0.00337401	0.920084	2.96374e-07	NA	0.000336706	0.0038136	0.189404	-2.40046	6794	12.7303	1.05579	1286	10.3298	0.199845	0	0	0	0	0	0	0	0
chr13	6925110	6927174	BMgn001243	-	0.612848	0.134518	0.115161	1	0.254303	NA	0.235487	0.482888	1.5329	0.616267	30102	14.8776	14.5843	46144	15.4939	22.3566	0	0	0	0	0	0	0	0
chr13	6908689	6917052	BMgn001244	-	0.454093	0.00674441	0.0527324	1	0.0226473	NA	0.0673232	0.235062	2.24215	1.16488	222	7.8009	0.0265455	499	8.96578	0.0596676	0	0	0	0	0	0	0	0
chr13	6898235	6902471	BMgn001245	-	0.0154506	8.81226e-19	0.0102611	0.357999	2.58454e-17	NA	1.83005e-07	4.96251e-06	0.0323383	-4.95061	401	8.65105	0.0946648	12	3.70044	0.00283286	0	0	0	0	0	0	0	0
chr13	6889596	6895864	BMgn001246	-	0.0358715	1.11019e-14	0.00922918	0.622723	2.25375e-13	NA	4.21763e-06	8.23213e-05	0.0666667	-3.90689	464	8.86109	0.0740268	30	4.9542	0.00478622	0	0	0	0	0	0	0	0
chr13	6849887	6866283	BMgn001247	-	NA	NA	NA	NA	NA	NA	NA	NA	0.894737	-0.160465	37	5.24793	0.00225665	33	5.08746	0.00201269	0	1	0	0	0	0	0	0
chr13	6827867	6839929	BMgn001248	-	NA	NA	NA	NA	NA	NA	NA	NA	1.38636	0.471306	43	5.45943	0.00356491	60	5.93074	0.0049743	0	1	0	0	0	0	0	0
chr13	6820021	6825713	BMgn001249	-	0.880485	0.598902	0.441771	1	0.736909	NA	0.637756	0.801622	0.856275	-0.223853	493	8.94837	0.0866128	422	8.72451	0.0741391	0	0	0	0	0	0	0	0
chr13	6735142	6752512	BMgn001250	-	0.443585	0.0183097	0.0735373	1	0.051661	NA	0.0994368	0.300428	1.97573	0.982387	1400	10.4522	0.0805987	2767	11.4346	0.159298	0	0	0	0	0	0	0	0
chr13	6710505	6714557	BMgn001252	-	0.719639	0.255765	0.175817	1	0.40985	NA	0.345713	0.585661	1.38643	0.471373	1060	10.0512	0.261599	1470	10.5226	0.362784	0	0	0	0	0	0	0	0
chr13	6676794	6677178	BMgn001253	-	0.63069	0.0204032	0.118795	1	0.0565375	NA	0.136545	0.360956	2.12121	1.08489	65	6.04439	0.169271	139	7.12928	0.361979	0	0	0	0	0	0	0	0
chr13	6657622	6668971	BMgn001254	-	0.681686	0.156718	0.140098	1	0.284374	NA	0.272834	0.519163	1.5168	0.601027	386	8.59619	0.0340118	586	9.19722	0.0516345	0	0	0	0	0	0	0	0
chr13	6549595	6569329	BMgn001256	-	0.0285191	8.35253e-15	0.00764088	0.538722	1.71751e-13	NA	3.33844e-06	6.6679e-05	0.0672566	-3.89418	564	9.14211	0.0285801	37	5.24793	0.00187494	0	0	0	0	0	0	0	0
chr13	6514893	6517119	BMgn001257	-	0.813383	0.365616	0.287783	1	0.528888	NA	0.468538	0.682774	1.31925	0.399717	212	7.73471	0.0952381	280	8.13443	0.125786	0	0	0	0	0	0	0	0
chr13	6505327	6512547	BMgn001258	-	0.312479	0.00193794	0.0347855	1	0.00769719	NA	0.0352006	0.151354	2.46012	1.29873	1303	10.3487	0.180471	3207	11.6475	0.444183	0	0	0	0	0	0	0	0
chr13	6438238	6479141	BMgn001259	-	0.0788261	5.02211e-09	0.00588209	1	5.56375e-08	NA	0.000251069	0.00297994	0.162702	-2.61969	1050	10.0375	0.0256705	170	7.41785	0.00415617	0	0	0	0	0	0	0	0
chr13	6348116	6349019	BMgn001260	-	0.61248	0.0131166	0.114335	1	0.0393205	NA	0.116852	0.329701	0.444444	-1.16993	134	7.07682	0.148394	59	5.90689	0.0653378	0	0	0	0	0	0	0	0
chr13	6332833	6343324	BMgn001261	-	0.146014	4.78922e-06	0.0132448	1	3.4019e-05	NA	0.0032096	0.0248582	0.255894	-1.96638	2035	10.9915	0.193976	520	9.02514	0.0495663	0	0	0	0	0	0	0	0
chr13	6326803	6329504	BMgn001262	-	0.030892	5.7456e-15	0.0079729	0.569185	1.21049e-13	NA	3.1205e-06	6.27761e-05	14.6216	3.87003	36	5.20945	0.0133284	540	9.07948	0.199926	0	0	0	0	0	0	0	0
chr13	6237891	6238861	BMgn001263	-	0.885894	0.276744	0.493328	1	0.434039	NA	0.524224	0.722811	1.56522	0.646363	22	4.52356	0.0226804	35	5.16993	0.0360825	0	0	0	0	0	0	0	0
chr13	5657386	5660197	BMgn001264	-	0.860618	0.571009	0.378966	1	0.714241	NA	0.594973	0.773732	1.17793	0.236251	887	9.79442	0.315546	1045	10.0307	0.371754	0	0	0	0	0	0	0	0
chr13	5595267	5622988	BMgn001265	-	0.617392	0.135443	0.115654	1	0.25559	NA	0.236974	0.485484	1.53226	0.615657	5688	12.474	0.205187	8716	13.0896	0.314419	0	0	0	0	0	0	0	0
chr13	5549607	5550249	BMgn001266	-	0.805848	0.427683	0.268777	1	0.588155	NA	0.479353	0.689205	0.795349	-0.33034	1074	10.0701	1.6729	854	9.73978	1.33022	0	0	0	0	0	0	0	0
chr13	5473119	5493844	BMgn001267	-	0.807731	0.462524	0.283668	1	0.621439	NA	0.499218	0.703075	1.23358	0.30285	3531	11.7863	0.170374	4356	12.0891	0.210181	0	0	0	0	0	0	0	0
chr13	5411778	5440685	BMgn001268	-	0.385595	0.00742587	0.0421168	1	0.0246008	NA	0.0606755	0.219555	2.1721	1.11909	1225	10.2597	0.0423773	2662	11.3788	0.0920884	0	0	0	0	0	0	0	0
chr13	5403520	5406552	BMgn001269	-	0.513024	0.0267899	0.0832466	1	0.0704516	NA	0.122619	0.339103	1.91603	0.938121	392	8.61839	0.129288	752	9.55651	0.248021	0	0	0	0	0	0	0	0
chr13	5364603	5372133	BMgn001270	-	0.0454738	1.6673e-11	0.00503859	0.725043	2.46774e-10	NA	3.47058e-05	0.000532776	0.116081	-3.1068	938	9.87498	0.124568	108	6.76818	0.0143426	0	0	0	0	0	0	0	0
chr13	5188670	5190328	BMgn001271	-	0.513701	0.0309629	0.0826543	1	0.0796587	NA	0.127855	0.347372	0.533123	-0.90746	950	9.8933	0.572979	506	8.98584	0.305187	0	0	0	0	0	0	0	0
chr13	5063114	5088109	BMgn001272	-	0.541542	0.0188177	0.0696115	1	0.0528778	NA	0.106814	0.312944	2.04268	1.03047	163	7.35755	0.0065213	334	8.38802	0.0133627	0	0	0	0	0	0	0	0
chr13	5035178	5039204	BMgn001273	-	NA	NA	NA	NA	NA	NA	NA	NA	0.666667	-0.584963	8	3.16993	0.00198708	5	2.58496	0.00124193	0	1	0	0	0	0	0	0
chr13	4999453	5001324	BMgn001274	-	0.497624	1.08934e-06	0.238366	1	8.61649e-06	NA	0.00799986	0.0514475	0.0357143	-4.80735	27	4.80735	0.0144308	0	0	0	0	0	0	0	0	0	0	0
chr13	4837009	4839995	BMgn001275	-	NA	NA	NA	NA	NA	NA	NA	NA	3	1.58496	0	0	0	2	1.58496	0.000669792	0	1	0	0	0	0	0	0
chr13	4791579	4808945	BMgn001276	-	0.598114	0.00912714	0.110023	1	0.0291885	NA	0.102627	0.306888	0.424242	-1.23704	131	7.04439	0.00754348	55	5.80735	0.00316711	0	0	0	0	0	0	0	0
chr13	4777581	4788088	BMgn001277	-	0.715971	0.0703277	0.190712	1	0.153386	NA	0.239999	0.487349	1.80597	0.852774	66	6.06609	0.00628153	120	6.91886	0.011421	0	0	0	0	0	0	0	0
chr13	4685572	4689044	BMgn001278	-	0.683737	0.202681	0.151997	1	0.34495	NA	0.302378	0.546318	0.693131	-0.528801	1775	10.7944	0.511233	1230	10.2656	0.354263	0	0	0	0	0	0	0	0
chr13	4664470	4670363	BMgn001279	-	0.978897	0.932613	0.819997	1	0.974233	NA	0.914848	0.959085	1.02597	0.0369942	923	9.85175	0.156627	947	9.88874	0.160699	0	0	0	0	0	0	0	0
chr13	4651526	4655860	BMgn001281	-	0.803401	0.378177	0.261001	1	0.540496	NA	0.457377	0.674268	1.2962	0.374283	367	8.52356	0.0846793	476	8.89785	0.109829	0	0	0	0	0	0	0	0
chr13	4633031	4646876	BMgn001282	-	0.761657	0.352442	0.215201	1	0.515008	NA	0.413698	0.642154	0.765748	-0.385058	2539	11.3106	0.183388	1944	10.9256	0.140412	0	0	0	0	0	0	0	0
chr13	4596064	4599643	BMgn001283	-	0.851781	0.528293	0.353894	1	0.678712	NA	0.567095	0.754163	0.831818	-0.26566	659	9.36632	0.18413	548	9.10066	0.153115	0	0	0	0	0	0	0	0
chr13	4516811	4517540	BMgn001284	-	NA	NA	NA	NA	NA	NA	NA	NA	3	1.58496	0	0	0	2	1.58496	0.00274348	0	1	0	0	0	0	0	0
chr13	4208464	4208704	BMgn001285	-	NA	NA	NA	NA	NA	NA	NA	NA	1	0	0	0	NA	0	0	NA	1	1	1	1	1	1	1	1
chr13	4129288	4136909	BMgn001286	-	0.240484	6.82955e-06	0.0197954	1	4.69847e-05	NA	0.00491724	0.0350625	0.244332	-2.03308	396	8.633	0.0519617	96	6.59991	0.0125968	0	0	0	0	0	0	0	0
chr13	3757527	3757978	BMgn001287	-	0.542522	0.00631339	0.0841709	1	0.0214194	NA	0.0815444	0.262359	0.412429	-1.27778	176	7.46761	0.390244	72	6.18982	0.159645	0	0	0	0	0	0	0	0
chr13	3720746	3730716	BMgn001288	-	0.445889	0.00605125	0.0520908	1	0.0206849	NA	0.0644573	0.228782	0.439122	-1.18731	500	8.96867	0.0501505	219	7.78136	0.0219659	0	0	0	0	0	0	0	0
chr13	3706962	3715236	BMgn001289	-	0.414686	0.00409621	0.0466753	1	0.0148318	NA	0.0538925	0.204568	0.426446	-1.22956	604	9.24079	0.0729998	257	8.01123	0.0310612	0	0	0	0	0	0	0	0
chr13	3649682	3655652	BMgn001290	-	0.978074	0.899408	0.826216	1	0.955021	NA	0.9067	0.957383	0.962963	-0.0544478	215	7.75489	0.0360134	207	7.70044	0.0346734	0	0	0	0	0	0	0	0
chr13	3613831	3617424	BMgn001291	-	0.675792	0.0562701	0.155389	1	0.128986	NA	0.206269	0.449261	0.541401	-0.88523	156	7.29462	0.0434178	84	6.40939	0.0233788	0	0	0	0	0	0	0	0
chr13	3591000	3599531	BMgn001292	-	0.263215	0.0006484	0.0281766	1	0.00293625	NA	0.0222149	0.109989	2.69905	1.43245	1471	10.5236	0.17243	3972	11.956	0.465596	0	0	0	0	0	0	0	0
chr13	3530135	3540206	BMgn001293	-	0.709227	0.164697	0.158197	1	0.295437	NA	0.291796	0.535673	0.658192	-0.603419	353	8.46761	0.0350511	232	7.86419	0.0230364	0	0	0	0	0	0	0	0
chr13	3518207	3528619	BMgn001294	-	0.632114	0.0998952	0.117924	1	0.201983	NA	0.219615	0.463125	0.615883	-0.699271	616	9.26913	0.0591625	379	8.56986	0.0364003	0	0	0	0	0	0	0	0
chr13	3173072	3173558	BMgn001295	-	0.556546	0.000329003	0.116556	1	0.00159216	NA	0.0374387	0.158351	3.89474	1.96153	18	4.24793	0.037037	73	6.20945	0.150206	0	0	0	0	0	0	0	0
chr13	2773540	2803784	BMgn001296	-	0.0289768	1.89185e-14	0.00647434	0.545589	3.78539e-13	NA	4.0855e-06	8.00226e-05	13.0192	3.70257	51	5.70044	0.00168628	676	9.40301	0.0223515	0	0	0	0	0	0	0	0
chr13	2748569	2755732	BMgn001297	-	0.932131	0.763929	0.614308	1	0.861522	NA	0.774859	0.884102	0.910569	-0.13516	368	8.52748	0.0513751	335	8.39232	0.0467681	0	0	0	0	0	0	0	0
chr13	2520343	2526021	BMgn001298	-	NA	NA	NA	NA	NA	NA	NA	NA	1.07692	0.106915	12	3.70044	0.00211342	13	3.80735	0.00228954	0	1	0	0	0	0	0	0
chr13	2422483	2439745	BMgn001299	-	NA	NA	NA	NA	NA	NA	NA	NA	1.22535	0.293196	70	6.14975	0.00405515	86	6.44294	0.00498204	0	1	0	0	0	0	0	0
chr13	2333176	2412753	BMgn001300	-	0.355274	0.00404877	0.0394607	1	0.0146954	NA	0.0480034	0.189216	2.30478	1.20463	1003	9.97154	0.0126041	2313	11.1762	0.0290662	0	0	0	0	0	0	0	0
chr13	2232570	2257449	BMgn001301	-	0.541812	0.00528628	0.0835382	1	0.0184284	NA	0.0770993	0.255128	2.41892	1.27436	73	6.20945	0.0029342	178	7.48382	0.00715463	0	0	0	0	0	0	0	0
chr13	2195580	2200056	BMgn001302	-	0.893661	0.692445	0.503603	1	0.810283	NA	0.696965	0.839658	1.11911	0.16235	31508	14.9435	7.03932	35261	15.1058	7.87779	0	0	0	0	0	0	0	0
chr13	2178799	2183024	BMgn001303	-	0.541112	0.0664966	0.0904882	1	0.14665	NA	0.168707	0.402706	1.69223	0.758923	3807	11.8948	0.901065	6443	12.6537	1.52497	0	0	0	0	0	0	0	0
chr13	2064952	2066386	BMgn001304	-	NA	NA	NA	NA	NA	NA	NA	NA	0.5	-1	3	2	0.00209205	1	1	0.00069735	0	1	0	0	0	0	0	0
chr13	2032960	2033248	BMgn001305	-	0.72665	0.000517265	0.39786	1	0.00239606	NA	0.0689546	0.238598	0.0666667	-3.90689	14	3.90689	0.0486111	0	0	0	0	0	0	0	0	0	0	0
chr13	1837504	1839299	BMgn001306	-	NA	NA	NA	NA	NA	NA	NA	NA	1	0	0	0	NA	0	0	NA	1	1	1	1	1	1	1	1
chr23	359042	362996	BMgn001307	-	0.770103	0.375669	0.225126	1	0.538223	NA	0.429327	0.653579	1.2883	0.365473	2923	11.5137	0.739251	3766	11.8792	0.952453	0	0	0	0	0	0	0	0
chr23	290315	306329	BMgn001308	-	0.497857	0.0129225	0.0602297	1	0.0388104	NA	0.0883465	0.276968	2.11058	1.07764	207	7.70044	0.0129262	438	8.77808	0.0273511	0	0	0	0	0	0	0	0
chr23	274103	287721	BMgn001309	-	0.725174	0.275584	0.181591	1	0.432955	NA	0.358081	0.597964	0.731146	-0.451769	2041	10.9958	0.149875	1492	10.544	0.109561	0	0	0	0	0	0	0	0
chr23	187123	254028	BMgn001310	-	0.692115	0.20085	0.154428	1	0.342537	NA	0.304475	0.548734	1.45076	0.536812	720	9.49386	0.0107615	1045	10.0307	0.0156192	0	0	0	0	0	0	0	0
chr23	97343	110370	BMgn001312	-	0.964325	0.878391	0.753536	1	0.940776	NA	0.870817	0.938328	0.954874	-0.0666183	553	9.11374	0.0424503	528	9.04712	0.0405312	0	0	0	0	0	0	0	0
chr23	63725	76337	BMgn001313	-	0.311928	6.65477e-05	0.029554	1	0.000380541	NA	0.0121828	0.0702053	3.48958	1.80305	95	6.58496	0.00753251	334	8.38802	0.0264827	0	0	0	0	0	0	0	0
chr23	53891	61073	BMgn001314	-	NA	NA	NA	NA	NA	NA	NA	NA	4	2	8	3.16993	0.0011139	35	5.16993	0.00487329	0	1	0	0	0	0	0	0
chr23	6201	8801	BMgn001315	-	0.856259	0.493587	0.369526	1	0.6484	NA	0.564085	0.75287	0.814465	-0.296075	317	8.31288	0.121923	258	8.01681	0.0992308	0	0	0	0	0	0	0	0
chr23	45335	52721	BMgn001316	+	NA	NA	NA	NA	NA	NA	NA	NA	0.454545	-1.1375	21	4.45943	0.00284322	9	3.32193	0.00121852	0	1	0	0	0	0	0	0
chr23	157442	161716	BMgn001317	+	NA	NA	NA	NA	NA	NA	NA	NA	2	1	4	2.32193	0.000935891	9	3.32193	0.00210576	0	1	0	0	0	0	0	0
chr23	171558	230936	BMgn001318	+	0.532256	0.0628654	0.0890928	1	0.140661	NA	0.16403	0.397245	0.587088	-0.768351	12205	13.5753	0.205548	7165	12.807	0.120668	0	0	0	0	0	0	0	0
chr23	226569	230572	BMgn001320	+	NA	NA	NA	NA	NA	NA	NA	NA	1	0	0	0	NA	0	0	NA	1	1	1	1	1	1	1	1
chr23	256433	261410	BMgn001321	+	0.39549	0.000603023	0.0490757	1	0.00274875	NA	0.0302144	0.136222	2.92	1.54597	99	6.64386	0.0198915	291	8.18982	0.058469	0	0	0	0	0	0	0	0
chr23	265925	266757	BMgn001322	+	0.52429	0.00297504	0.0804783	1	0.0112358	NA	0.0633257	0.22657	2.63934	1.40018	60	5.93074	0.0721154	160	7.33092	0.192308	0	0	0	0	0	0	0	0
chr23	288927	290062	BMgn001323	+	0.962042	0.882181	0.759503	1	0.943651	NA	0.87318	0.939252	0.957913	-0.0620328	1686	10.7202	1.48546	1615	10.6582	1.42291	0	0	0	0	0	0	0	0
chr23	325037	333535	BMgn001324	+	0.706173	0.122737	0.162778	1	0.2373	NA	0.26899	0.514924	1.59868	0.676885	151	7.24793	0.0177689	242	7.92481	0.0284773	0	0	0	0	0	0	0	0
chr23	342651	354544	BMgn001325	+	0.615264	0.0944702	0.112558	1	0.193152	NA	0.210681	0.453494	1.62692	0.702146	519	9.02237	0.0436391	845	9.72451	0.0710502	0	0	0	0	0	0	0	0
chr23	357072	358238	BMgn001326	+	0.873873	0.462482	0.432408	1	0.621439	NA	0.584623	0.767356	0.791367	-0.337581	138	7.11894	0.118353	109	6.78136	0.093482	0	0	0	0	0	0	0	0
chr23	365161	365752	BMgn001327	+	0.665009	0.10932	0.132937	1	0.216947	NA	0.23869	0.485947	0.618421	-0.693339	379	8.56986	0.641286	234	7.87652	0.395939	0	0	0	0	0	0	0	0
chr23	423372	483139	BMgn001328	+	0.246994	5.00697e-05	0.0220971	1	0.000292621	NA	0.00933786	0.0575611	3.42632	1.77666	189	7.56986	0.00316228	650	9.34651	0.0108756	0	0	0	0	0	0	0	0
chr23	495068	495745	BMgn001330	+	0.614972	0.110341	0.114497	1	0.21874	NA	0.22182	0.466011	0.629683	-0.667302	1387	10.4388	2.04874	873	9.77149	1.28951	0	0	0	0	0	0	0	0
chr2	10456550	10460263	BMgn001344	-	0.968214	0.893261	0.784853	1	0.951122	NA	0.887398	0.947713	1.04545	0.0641303	373	8.54689	0.100458	390	8.61102	0.105036	0	0	0	0	0	0	0	0
chr2	10450943	10451132	BMgn001345	-	0.553105	8.25185e-05	0.150274	1	0.000460525	NA	0.0266166	0.124955	0.16	-2.64386	49	5.64386	0.259259	7	3	0.037037	0	0	0	0	0	0	0	0
chr2	10431166	10440355	BMgn001346	-	0.284961	3.75064e-06	0.0301149	1	2.71788e-05	NA	0.00498632	0.0354643	0.218884	-2.19176	232	7.86419	0.0252476	50	5.67243	0.00544129	0	0	0	0	0	0	0	0
chr2	10368936	10372575	BMgn001347	-	NA	NA	NA	NA	NA	NA	NA	NA	0.75	-0.415037	23	4.58496	0.00632042	17	4.16993	0.00467161	0	1	0	0	0	0	0	0
chr2	10292986	10309075	BMgn001348	-	0.912243	0.733841	0.55699	1	0.839204	NA	0.73702	0.863146	1.10252	0.140811	1940	10.9226	0.120579	2139	11.0634	0.132948	0	0	0	0	0	0	0	0
chr2	10229080	10246801	BMgn001350	-	0.858577	0.573967	0.385885	1	0.71617	NA	0.59857	0.775795	0.850427	-0.23374	1403	10.4553	0.0791716	1193	10.2216	0.0673213	0	0	0	0	0	0	0	0
chr2	10033219	10042669	BMgn001351	-	0.00581384	1.65762e-17	0.000731335	0.178993	4.30633e-16	NA	1.35165e-07	3.7878e-06	0.0614983	-4.02331	2682	11.3896	0.28381	164	7.36632	0.0173545	0	0	0	0	0	0	0	0
chr2	10003785	10028866	BMgn001352	-	0.399603	0.011882	0.0432295	1	0.0363107	NA	0.0714255	0.243065	2.06241	1.04433	4870	12.25	0.194171	10045	13.2943	0.400502	0	0	0	0	0	0	0	0
chr2	9995819	10003214	BMgn001354	-	0.957786	0.766742	0.73007	1	0.863166	NA	0.82587	0.915033	0.910891	-0.13465	100	6.65821	0.0135227	91	6.52356	0.0123056	0	0	0	0	0	0	0	0
chr2	9911177	9912724	BMgn001355	-	0.861108	0.408567	0.402149	1	0.57004	NA	0.547921	0.740872	0.765625	-0.38529	127	7	0.0820944	97	6.61471	0.062702	0	0	0	0	0	0	0	0
chr2	9902220	9904754	BMgn001356	-	0.716513	0.162636	0.16534	1	0.292871	NA	0.29578	0.539608	0.657051	-0.605922	311	8.2854	0.122731	204	7.67948	0.0805051	0	0	0	0	0	0	0	0
chr2	9855214	9863112	BMgn001357	-	0.155946	2.28537e-05	0.0135992	1	0.000143253	NA	0.005308	0.0372295	0.288577	-1.79297	11126	13.4418	1.40871	3210	11.6488	0.406432	0	0	0	0	0	0	0	0
chr2	9831013	9831718	BMgn001358	-	0.00245946	7.44595e-24	0.00635319	0.0929175	3.21648e-22	NA	2.2846e-09	9.36097e-08	54.0833	5.75711	11	3.58496	0.0156028	648	9.34207	0.919149	0	0	0	0	0	0	0	0
chr2	9811394	9811607	BMgn001359	-	NA	NA	NA	NA	NA	NA	NA	NA	1	0	0	0	NA	0	0	NA	1	1	1	1	1	1	1	1
chr2	9809529	9810883	BMgn001360	-	0.344852	2.12049e-08	0.102109	1	2.17414e-07	NA	0.00164325	0.014319	15.75	3.97728	3	2	0.00221566	62	5.97728	0.0457903	0	0	0	0	0	0	0	0
chr2	9790023	9793483	BMgn001361	-	0.868599	0.176352	0.438043	1	0.310627	NA	0.438427	0.660931	1.92857	0.947533	13	3.80735	0.00375723	26	4.75489	0.00751445	0	0	0	0	0	0	0	0
chr2	9778299	9779715	BMgn001362	+	0.683335	0.00220539	0.226063	1	0.00860312	NA	0.0877341	0.275602	0.222222	-2.16993	35	5.16993	0.0247175	7	3	0.0049435	0	0	0	0	0	0	0	0
chr2	9846813	9848948	BMgn001363	+	0.877778	0.648601	0.438339	1	0.776774	NA	0.650864	0.811334	1.13849	0.187116	20456	14.3203	9.58126	23289	14.5074	10.9082	0	0	0	0	0	0	0	0
chr2	9949735	9961165	BMgn001364	+	0.946003	0.833457	0.679971	1	0.911535	NA	0.824839	0.914547	1.06233	0.0872288	1812	10.8242	0.15853	1925	10.9114	0.168416	0	0	0	0	0	0	0	0
chr2	9962788	9992704	BMgn001365	+	0.645424	0.127446	0.124574	1	0.244587	NA	0.242194	0.489581	0.642117	-0.639091	868	9.76321	0.0290146	557	9.12412	0.0186188	0	0	0	0	0	0	0	0
chr2	10029464	10032468	BMgn001366	+	0.451708	0.000781301	0.0639761	1	0.0034747	NA	0.0372901	0.157861	0.340102	-1.55596	196	7.62205	0.0652463	66	6.06609	0.0219707	0	0	0	0	0	0	0	0
chr2	10055586	10067467	BMgn001367	+	0.274268	0.000113032	0.0235867	1	0.00061361	NA	0.0126774	0.0724563	0.31129	-1.68367	619	9.27612	0.0521	192	7.59246	0.0161603	0	0	0	0	0	0	0	0
chr2	10072375	10079997	BMgn001368	+	NA	NA	NA	NA	NA	NA	NA	NA	0.84	-0.251539	24	4.64386	0.00314878	20	4.39232	0.00262398	0	1	0	0	0	0	0	0
chr2	10096386	10097306	BMgn001369	+	NA	NA	NA	NA	NA	NA	NA	NA	1	0	0	0	NA	0	0	NA	1	1	1	1	1	1	1	1
chr2	10155883	10169301	BMgn001370	+	0.31378	0.00168679	0.031591	1	0.00679354	NA	0.0328577	0.144743	2.49613	1.31969	904	9.82177	0.0673722	2258	11.1415	0.168281	0	0	0	0	0	0	0	0
chr2	10174772	10189073	BMgn001371	+	0.424068	0.0114358	0.0470074	1	0.0352271	NA	0.0741487	0.249063	2.08854	1.0625	767	9.58496	0.0536326	1603	10.6475	0.11209	0	0	0	0	0	0	0	0
chr2	10189962	10218308	BMgn001372	+	0.48611	0.034728	0.0768396	1	0.0875467	NA	0.126641	0.345731	1.83496	0.875752	2350	11.1991	0.0829041	4313	12.0748	0.152156	0	0	0	0	0	0	0	0
chr2	10223181	10224493	BMgn001373	+	0.572188	0.0865325	0.100767	1	0.180431	NA	0.192826	0.433796	1.63488	0.709186	2453	11.2609	1.86966	4011	11.9701	3.05716	0	0	0	0	0	0	0	0
chr2	10246876	10253537	BMgn001374	+	NA	NA	NA	NA	NA	NA	NA	NA	0.857143	-0.222392	27	4.80735	0.00405345	23	4.58496	0.00345293	0	1	0	0	0	0	0	0
chr2	10257696	10260322	BMgn001375	+	0.672152	0.0536553	0.153702	1	0.124189	NA	0.202243	0.445279	1.85882	0.89439	84	6.40939	0.0319878	157	7.30378	0.0597867	0	0	0	0	0	0	0	0
chr2	10267403	10291101	BMgn001376	+	0.111428	6.84836e-08	0.00877154	1	6.50127e-07	NA	0.000711863	0.0071544	0.188636	-2.40632	879	9.78136	0.0370917	165	7.37504	0.00696261	0	0	0	0	0	0	0	0
chr2	10334471	10351666	BMgn001377	+	0.0351092	9.23021e-13	0.00487706	0.614816	1.58316e-11	NA	1.30071e-05	0.000224055	10.0899	3.33484	88	6.47573	0.00511777	897	9.81057	0.0521663	0	0	0	0	0	0	0	0
chr2	10356368	10362019	BMgn001379	+	0.733017	0.136318	0.192951	1	0.256805	NA	0.296514	0.540364	0.628415	-0.67021	182	7.5157	0.0322067	114	6.84549	0.0201734	0	0	0	0	0	0	0	0
chr2	10384625	10427890	BMgn001380	+	0.872039	0.632164	0.421106	1	0.765811	NA	0.636474	0.800892	0.872501	-0.196772	13003	13.6667	0.300543	11345	13.4699	0.262221	0	0	0	0	0	0	0	0
chr2	10447723	10448956	BMgn001381	+	0.165095	7.39103e-06	0.0149183	1	5.04428e-05	NA	0.00397943	0.0295435	0.260995	-1.93791	1386	10.4378	1.12409	361	8.49985	0.292782	0	0	0	0	0	0	0	0
chr21	14513234	14518290	BMgn001385	-	NA	NA	NA	NA	NA	NA	NA	NA	2.42857	1.28011	6	2.80735	0.00118671	16	4.08746	0.00316456	0	1	0	0	0	0	0	0
chr21	14498892	14501260	BMgn001386	-	NA	NA	NA	NA	NA	NA	NA	NA	1	0	0	0	NA	0	0	NA	1	1	1	1	1	1	1	1
chr21	14223062	14226755	BMgn001387	-	0.732886	0.047604	0.204446	1	0.112595	NA	0.22003	0.463725	0.5	-1	77	6.2854	0.0208503	38	5.2854	0.0102897	0	0	0	0	0	0	0	0
chr21	13780429	13782272	BMgn001388	-	NA	NA	NA	NA	NA	NA	NA	NA	1.57143	0.652077	6	2.80735	0.00325556	10	3.45943	0.00542594	0	1	0	0	0	0	0	0
chr21	13758580	13760362	BMgn001389	-	0.868911	0.0439913	0.46469	1	0.105551	NA	0.294272	0.537473	0.285714	-1.80735	13	3.80735	0.00729517	3	2	0.0016835	0	0	0	0	0	0	0	0
chr21	13723854	13729805	BMgn001390	-	0.495379	0.0258317	0.0798726	1	0.0684486	NA	0.118125	0.331863	1.91166	0.934827	565	9.14466	0.094942	1081	10.0795	0.18165	0	0	0	0	0	0	0	0
chr21	13576648	13619229	BMgn001391	-	0.0268538	9.81775e-13	0.00238245	0.522812	1.67052e-11	NA	9.60092e-06	0.000171478	0.102951	-3.27997	1456	10.5088	0.0341937	149	7.22882	0.00349921	0	0	0	0	0	0	0	0
chr21	13494226	13495187	BMgn001392	-	0.00363558	2.84053e-20	0.00171393	0.125621	9.28379e-19	NA	2.14017e-08	7.09885e-07	0.0422078	-4.56635	1539	10.5887	1.60146	64	6.02237	0.0665973	0	0	0	0	0	0	0	0
chr21	13427541	13429707	BMgn001393	-	NA	NA	NA	NA	NA	NA	NA	NA	0.5	-1	1	1	0.000461681	0	0	0	0	1	0	0	0	0	0	0
chr21	13413461	13415233	BMgn001394	-	1	1	0.889317	1	1	NA	0.965422	0.975438	1.04545	0.0641303	21	4.45943	0.011851	22	4.52356	0.0124153	0	0	0	0	0	0	0	0
chr21	13382064	13384118	BMgn001395	-	0.823998	0.504545	0.315327	1	0.65953	NA	0.533174	0.730283	1.20976	0.27472	4938	12.27	2.40409	5974	12.5447	2.90847	0	0	0	0	0	0	0	0
chr21	13349585	13356817	BMgn001396	-	0.0684757	1.94341e-08	0.00369706	0.953952	2.01295e-07	NA	0.000309842	0.00356367	5.47576	2.45306	556	9.12153	0.0768805	3049	11.5746	0.421598	0	0	0	0	0	0	0	0
chr21	13341855	13344527	BMgn001397	-	NA	NA	NA	NA	NA	NA	NA	NA	1.33333	0.415037	5	2.58496	0.00187126	7	3	0.00261976	0	1	0	0	0	0	0	0
chr21	13204041	13218642	BMgn001398	-	0.477702	0.0126978	0.0557609	1	0.0383619	NA	0.0844658	0.268273	2.09783	1.0689	275	8.10852	0.0188343	578	9.17742	0.0395863	0	0	0	0	0	0	0	0
chr21	13044447	13055007	BMgn001399	-	0.719163	0.271744	0.179182	1	0.428675	NA	0.35397	0.593858	0.729804	-0.454419	2908	11.5063	0.275379	2122	11.0519	0.200947	0	0	0	0	0	0	0	0
chr21	13022498	13025926	BMgn001400	-	NA	NA	NA	NA	NA	NA	NA	NA	1	0	0	0	NA	0	0	NA	1	1	1	1	1	1	1	1
chr21	13006110	13014596	BMgn001401	-	0.775301	0.291849	0.226956	1	0.449697	NA	0.400054	0.631162	0.730458	-0.453126	370	8.53528	0.0436012	270	8.08215	0.0318171	0	0	0	0	0	0	0	0
chr21	12992077	12998512	BMgn001402	-	0.612636	0.124785	0.115331	1	0.240319	NA	0.23031	0.476659	1.5526	0.634687	2594	11.3415	0.403108	4028	11.9762	0.625952	0	0	0	0	0	0	0	0
chr21	12918836	12941325	BMgn001403	-	0.434059	0.00642254	0.0494571	1	0.0217255	NA	0.0639146	0.227508	0.444623	-1.16935	622	9.28309	0.027658	276	8.11374	0.0122727	0	0	0	0	0	0	0	0
chr21	12892813	12895703	BMgn001404	-	NA	NA	NA	NA	NA	NA	NA	NA	1	0	7	3	0.00242215	7	3	0.00242215	0	1	0	0	0	0	0	0
chr21	12854621	12855596	BMgn001405	-	0.00373834	1.1977e-22	0.0172021	0.127412	4.76728e-21	NA	8.38012e-09	3.05217e-07	0.00408163	-7.93664	244	7.93664	0.250256	0	0	0	0	0	0	0	0	0	0	0
chr21	12834170	12843348	BMgn001406	-	0.990644	0.972133	0.891749	1	0.99691	NA	0.954459	0.975438	0.990015	-0.0144782	10214	13.3184	1.11288	10112	13.3039	1.10177	0	0	0	0	0	0	0	0
chr21	12823391	12825879	BMgn001407	-	NA	NA	NA	NA	NA	NA	NA	NA	0.142857	-2.80735	13	3.80735	0.00522508	1	1	0.000401929	0	1	0	0	0	0	0	0
chr21	12733771	12735883	BMgn001408	-	0.17534	3.81436e-09	0.0225682	1	4.28971e-08	NA	0.000476462	0.00516032	0.128319	-2.9622	225	7.82018	0.106534	28	4.85798	0.0132576	0	0	0	0	0	0	0	0
chr21	12619603	12619813	BMgn001409	-	NA	NA	NA	NA	NA	NA	NA	NA	2	1	0	0	0	1	1	0.0047619	0	1	0	0	0	0	0	0
chr21	12296107	12300039	BMgn001410	-	0.356201	9.72232e-07	0.0591664	1	7.77297e-06	NA	0.00445278	0.0322249	0.160714	-2.63743	111	6.80735	0.0282299	17	4.16993	0.0043235	0	0	0	0	0	0	0	0
chr21	12171769	12181694	BMgn001411	-	0.945066	0.834669	0.676144	1	0.912187	NA	0.823476	0.913891	0.942117	-0.0860214	3938	11.9436	0.396776	3710	11.8576	0.373804	0	0	0	0	0	0	0	0
chr21	12086932	12126114	BMgn001412	-	NA	NA	NA	NA	NA	NA	NA	NA	1.19444	0.25634	143	7.16993	0.00364964	171	7.42626	0.00436425	0	1	0	0	0	0	0	0
chr21	11845512	11845677	BMgn001413	-	NA	NA	NA	NA	NA	NA	NA	NA	1	0	1	1	0.00606061	1	1	0.00606061	0	1	0	0	0	0	0	0
chr21	11779854	11793544	BMgn001414	-	NA	NA	NA	NA	NA	NA	NA	NA	0.68	-0.556393	49	5.64386	0.00357925	33	5.08746	0.00241052	0	1	0	0	0	0	0	0
chr21	11614169	11616911	BMgn001415	-	0.592875	0.114131	0.10887	1	0.224179	NA	0.21751	0.461128	1.57003	0.650788	46318	15.4993	16.892	72721	16.1501	26.5212	0	0	0	0	0	0	0	0
chr21	11509942	11568140	BMgn001416	-	0.654799	0.178526	0.138671	1	0.313321	NA	0.278323	0.525213	1.46953	0.555357	3675	11.8439	0.0631465	5401	12.3993	0.0928039	0	0	0	0	0	0	0	0
chr21	11481653	11494072	BMgn001417	-	0.598255	0.106137	0.10988	1	0.21176	NA	0.214185	0.457473	1.59065	0.669619	1775	10.7944	0.142926	2824	11.464	0.227394	0	0	0	0	0	0	0	0
chr21	11477318	11478018	BMgn001418	-	NA	NA	NA	NA	NA	NA	NA	NA	1	0	0	0	NA	0	0	NA	1	1	1	1	1	1	1	1
chr21	11431109	11435522	BMgn001419	-	NA	NA	NA	NA	NA	NA	NA	NA	1.25	0.321928	11	3.58496	0.00249264	14	3.90689	0.00317245	0	1	0	0	0	0	0	0
chr21	11409120	11409354	BMgn001420	-	0.984569	0.509804	0.836284	1	0.663115	NA	0.76953	0.880956	0.333333	-1.58496	2	1.58496	0.00854701	0	0	0	0	0	0	0	0	0	0	0
chr21	11388464	11388719	BMgn001421	-	NA	NA	NA	NA	NA	NA	NA	NA	1	0	0	0	NA	0	0	NA	1	1	1	1	1	1	1	1
chr21	11286748	11287570	BMgn001422	-	0.875219	0.192495	0.47045	1	0.331893	NA	0.46124	0.677008	0.566667	-0.819428	29	4.90689	0.0352798	16	4.08746	0.0194647	0	0	0	0	0	0	0	0
chr21	11243514	11277393	BMgn001423	-	0.541472	0.0588798	0.0899767	1	0.133703	NA	0.162427	0.394907	1.72308	0.784987	1364	10.4147	0.0402609	2351	11.1997	0.069394	0	0	0	0	0	0	0	0
chr21	11193749	11194088	BMgn001424	-	0.882275	0.367927	0.478208	1	0.530471	NA	0.564749	0.753381	0.721311	-0.471306	60	5.93074	0.176991	43	5.45943	0.126844	0	0	0	0	0	0	0	0
chr21	11158469	11163453	BMgn001425	-	0.950721	0.84131	0.713909	1	0.916111	NA	0.841009	0.922115	1.06034	0.0845204	894	9.80574	0.179374	948	9.89026	0.190209	0	0	0	0	0	0	0	0
chr21	11129813	11140592	BMgn001426	-	NA	NA	NA	NA	NA	NA	NA	NA	0.71875	-0.476438	31	5	0.00287596	22	4.52356	0.00204101	0	1	0	0	0	0	0	0
chr21	11107206	11111274	BMgn001427	-	0.943606	0.817011	0.667444	1	0.900607	NA	0.814534	0.909045	0.934503	-0.0977289	854	9.73978	0.209931	798	9.64205	0.196165	0	0	0	0	0	0	0	0
chr21	11040294	11059513	BMgn001428	-	0.279051	0.000625813	0.0300835	1	0.0028461	NA	0.0229459	0.112488	0.366592	-1.44775	1783	10.8009	0.0927728	653	9.35315	0.0339768	0	0	0	0	0	0	0	0
chr21	10862491	10862677	BMgn001429	-	0.469222	7.40189e-07	0.222954	1	6.08813e-06	NA	0.00682054	0.045355	0.0333333	-4.90689	29	4.90689	0.155914	0	0	0	0	0	0	0	0	0	0	0
chr21	10561424	10567454	BMgn001430	-	0.385704	0.00585368	0.0432565	1	0.0201542	NA	0.0569568	0.211242	2.23045	1.15733	715	9.48382	0.118574	1596	10.6411	0.264677	0	0	0	0	0	0	0	0
chr21	10538576	10553403	BMgn001431	-	0.976791	0.929588	0.811455	1	0.972429	NA	0.910305	0.957966	1.02575	0.0366736	3417	11.7389	0.230458	3505	11.7756	0.236393	0	0	0	0	0	0	0	0
chr21	10450953	10451615	BMgn001433	-	0.467638	8.37326e-05	0.076696	1	0.000466134	NA	0.0204298	0.104063	4.07692	2.02748	25	4.70044	0.0377644	105	6.72792	0.15861	0	0	0	0	0	0	0	0
chr21	10410908	10416483	BMgn001434	-	0.484502	0.00157463	0.0681084	1	0.00639086	NA	0.0482206	0.189766	2.72857	1.44815	69	6.12928	0.0123767	190	7.57743	0.0340807	0	0	0	0	0	0	0	0
chr21	10386419	10394772	BMgn001435	-	0.479006	0.0242266	0.0776831	1	0.0648428	NA	0.113376	0.324744	1.92523	0.945034	748	9.54882	0.0895487	1441	10.4939	0.172513	0	0	0	0	0	0	0	0
chr21	10373778	10376689	BMgn001436	-	0.511742	0.0124484	0.063855	1	0.0377928	NA	0.0898903	0.279996	0.471698	-1.08406	370	8.53528	0.127104	174	7.45121	0.0597733	0	0	0	0	0	0	0	0
chr21	10354603	10355649	BMgn001437	-	NA	NA	NA	NA	NA	NA	NA	NA	1	0	0	0	NA	0	0	NA	1	1	1	1	1	1	1	1
chr21	10335930	10342335	BMgn001438	-	0.998569	0.995572	0.915748	1	1	NA	0.972089	0.975438	0.998045	-0.00282273	2557	11.3208	0.399219	2552	11.318	0.398439	0	0	0	0	0	0	0	0
chr21	10327173	10327761	BMgn001439	-	NA	NA	NA	NA	NA	NA	NA	NA	0.5	-1	1	1	0.00170068	0	0	0	0	1	0	0	0	0	0	0
chr21	10281149	10282648	BMgn001440	-	1	1	0.881914	1	1	NA	0.963004	0.975438	1.07692	0.106915	12	3.70044	0.00800534	13	3.80735	0.00867245	0	0	0	0	0	0	0	0
chr21	10159699	10164316	BMgn001441	-	NA	NA	NA	NA	NA	NA	NA	NA	0.464286	-1.10692	27	4.80735	0.00584795	12	3.70044	0.00259909	0	1	0	0	0	0	0	0
chr21	9569424	9570000	BMgn001442	-	NA	NA	NA	NA	NA	NA	NA	NA	1	0	0	0	NA	0	0	NA	1	1	1	1	1	1	1	1
chr21	9458920	9459091	BMgn001443	-	0.984949	0.63929	0.766215	1	0.770424	NA	0.80238	0.900735	0.5	-1	3	2	0.0175439	1	1	0.00584795	0	0	0	0	0	0	0	0
chr21	9075570	9085511	BMgn001444	-	0.286901	0.00031285	0.0334709	1	0.00152792	NA	0.0194578	0.100443	0.342321	-1.54658	852	9.7364	0.0857057	291	8.18982	0.0292727	0	0	0	0	0	0	0	0
chr21	9069938	9073339	BMgn001445	-	NA	NA	NA	NA	NA	NA	NA	NA	1	0	0	0	NA	0	0	NA	1	1	1	1	1	1	1	1
chr21	9044890	9045157	BMgn001446	-	NA	NA	NA	NA	NA	NA	NA	NA	0.5	-1	1	1	0.00374532	0	0	0	0	1	0	0	0	0	0	0
chr21	8990636	9003319	BMgn001447	-	0.271028	1.25596e-05	0.0228464	1	8.28753e-05	NA	0.00646462	0.0434287	3.98795	1.99565	82	6.37504	0.00646535	330	8.37069	0.0260191	0	0	0	0	0	0	0	0
chr21	8960149	8975734	BMgn001448	-	0.578003	0.0909472	0.101965	1	0.187514	NA	0.197217	0.439597	1.62419	0.699723	2322	11.1818	0.148989	3772	11.8815	0.242028	0	0	0	0	0	0	0	0
chr21	8869402	8930981	BMgn001449	-	0.0089099	5.2123e-15	0.000215363	0.238704	1.10021e-13	NA	6.23748e-07	1.45432e-05	11.8299	3.56437	728	9.50978	0.0118222	8623	13.0741	0.140032	0	0	0	0	0	0	0	0
chr21	8830835	8831637	BMgn001451	-	0.405262	1.16814e-07	0.190923	1	1.07684e-06	NA	0.00352859	0.0267161	0.0285714	-5.12928	34	5.12928	0.042394	0	0	0	0	0	0	0	0	0	0	0
chr21	8718433	8785436	BMgn001452	-	0.986792	0.954089	0.855308	1	0.98731	NA	0.935844	0.96951	0.981366	-0.0271361	482	8.91588	0.00719371	473	8.88874	0.00705939	0	0	0	0	0	0	0	0
chr21	8400826	8528638	BMgn001453	-	NA	NA	NA	NA	NA	NA	NA	NA	1.03612	0.0511934	525	9.03892	0.0041076	544	9.09011	0.00425625	0	1	0	0	0	0	0	0
chr21	8280905	8281118	BMgn001454	-	NA	NA	NA	NA	NA	NA	NA	NA	1	0	0	0	NA	0	0	NA	1	1	1	1	1	1	1	1
chr21	8261128	8262512	BMgn001455	-	0.950586	0.491849	0.67981	1	0.647108	NA	0.705444	0.84469	0.666667	-0.584963	14	3.90689	0.0101156	9	3.32193	0.00650289	0	0	0	0	0	0	0	0
chr21	8250087	8260207	BMgn001456	-	0.824749	0.486654	0.304218	1	0.642854	NA	0.521976	0.721833	0.818653	-0.288676	1543	10.5925	0.15247	1263	10.3038	0.124802	0	0	0	0	0	0	0	0
chr21	8208643	8214359	BMgn001457	-	0.911509	0.727346	0.538918	1	0.834493	NA	0.727584	0.857452	1.10611	0.145491	1309	10.3554	0.229006	1448	10.5008	0.253324	0	0	0	0	0	0	0	0
chr21	8196257	8206419	BMgn001458	-	0.370531	0.00671379	0.0408785	1	0.0225717	NA	0.0574207	0.212186	2.18793	1.12957	2186	11.0947	0.215115	4784	12.2243	0.470773	0	0	0	0	0	0	0	0
chr21	7867754	7867910	BMgn001459	-	0.705325	0.00159155	0.258404	1	0.00644542	NA	0.083867	0.266896	5	2.32193	5	2.58496	0.0320513	29	4.90689	0.185897	0	0	0	0	0	0	0	0
chr21	7768826	7774658	BMgn001460	-	0.914143	0.745606	0.576189	1	0.847677	NA	0.748735	0.870322	1.09719	0.133809	4300	12.0705	0.737311	4718	12.2043	0.808985	0	0	0	0	0	0	0	0
chr21	7689937	7698348	BMgn001461	-	0.887636	0.578276	0.458718	1	0.71943	NA	0.640322	0.803104	1.18433	0.244073	216	7.76155	0.0256807	256	8.00562	0.0304363	0	0	0	0	0	0	0	0
chr21	7676868	7685172	BMgn001462	-	NA	NA	NA	NA	NA	NA	NA	NA	0.95122	-0.0721498	40	5.35755	0.00481696	38	5.2854	0.00457611	0	1	0	0	0	0	0	0
chr21	7639964	7641816	BMgn001463	-	0.639336	0.0982545	0.1212	1	0.199172	NA	0.221334	0.465252	0.612524	-0.707161	510	8.99718	0.275378	312	8.29002	0.168467	0	0	0	0	0	0	0	0
chr21	7575815	7577006	BMgn001464	-	NA	NA	NA	NA	NA	NA	NA	NA	1	0	0	0	NA	0	0	NA	1	1	1	1	1	1	1	1
chr21	7423951	7425078	BMgn001465	-	NA	NA	NA	NA	NA	NA	NA	NA	1	0	0	0	NA	0	0	NA	1	1	1	1	1	1	1	1
chr21	6953352	6960576	BMgn001466	-	NA	NA	NA	NA	NA	NA	NA	NA	0.925926	-0.111031	26	4.75489	0.00359911	24	4.64386	0.00332226	0	1	0	0	0	0	0	0
chr21	6937500	6947236	BMgn001467	-	0.707623	0.238255	0.165874	1	0.390321	NA	0.330345	0.572313	1.40483	0.490391	1118	10.128	0.114832	1571	10.6184	0.16136	0	0	0	0	0	0	0	0
chr21	6921740	6925929	BMgn001468	-	0.180986	6.18638e-06	0.0176552	1	4.28244e-05	NA	0.00411672	0.0303209	3.91739	1.96989	229	7.84549	0.054667	900	9.81538	0.214848	0	0	0	0	0	0	0	0
chr21	6893233	6904386	BMgn001469	-	0.847516	0.323579	0.37906	1	0.484898	NA	0.49873	0.702965	0.72	-0.473931	99	6.64386	0.00887654	71	6.16993	0.006366	0	0	0	0	0	0	0	0
chr21	6877484	6886466	BMgn001470	-	0.739752	0.321684	0.202163	1	0.48311	NA	0.390457	0.622821	1.32668	0.407819	7162	12.8063	0.797373	9502	13.2142	1.05789	0	0	0	0	0	0	0	0
chr21	6718156	6721856	BMgn001471	-	0.585131	0.106408	0.10673	1	0.212187	NA	0.21061	0.453494	1.58589	0.665291	28740	14.8108	7.76757	45579	15.4761	12.3186	0	0	0	0	0	0	0	0
chr21	6659037	6692355	BMgn001472	-	0.143428	6.81528e-06	0.0124506	1	4.69155e-05	NA	0.00347741	0.0264227	0.263342	-1.92499	3147	11.6202	0.0944534	828	9.69523	0.0248514	0	0	0	0	0	0	0	0
chr21	6635757	6650614	BMgn001473	-	0.207795	3.75626e-07	0.0200197	1	3.2178e-06	NA	0.00194948	0.0164973	0.188119	-2.41028	302	8.24317	0.0203271	56	5.83289	0.00376927	0	0	0	0	0	0	0	0
chr21	6552688	6554327	BMgn001474	-	0.613701	0.107019	0.111311	1	0.213253	NA	0.217762	0.461265	1.59601	0.67447	801	9.64746	0.488713	1279	10.3219	0.780354	0	0	0	0	0	0	0	0
chr21	6532532	6545782	BMgn001475	-	0.600197	0.101948	0.108336	1	0.205351	NA	0.210991	0.453817	1.60082	0.678808	1224	10.2586	0.0923774	1960	10.9374	0.147925	0	0	0	0	0	0	0	0
chr21	6510431	6517543	BMgn001476	-	0.456854	0.0200235	0.0750852	1	0.055679	NA	0.104001	0.30934	0.510417	-0.970253	2015	10.9773	0.283324	1028	10.007	0.144544	0	0	0	0	0	0	0	0
chr21	6504988	6509100	BMgn001477	-	0.643675	0.138398	0.12434	1	0.259843	NA	0.24785	0.493795	1.53506	0.618291	812	9.66711	0.197471	1247	10.2854	0.303259	0	0	0	0	0	0	0	0
chr21	6490402	6494840	BMgn001478	-	0.30122	0.00137918	0.0309449	1	0.00569718	NA	0.0302424	0.136293	2.53794	1.34366	1040	10.0238	0.23434	2641	11.3674	0.595088	0	0	0	0	0	0	0	0
chr21	6461241	6470709	BMgn001479	-	0.799623	0.329044	0.25616	1	0.489943	NA	0.435395	0.658247	1.33473	0.416546	238	7.90087	0.0251373	318	8.31741	0.0335868	0	0	0	0	0	0	0	0
chr21	6420660	6422646	BMgn001480	-	NA	NA	NA	NA	NA	NA	NA	NA	1.83333	0.874469	5	2.58496	0.00251762	10	3.45943	0.00503525	0	1	0	0	0	0	0	0
chr21	6340390	6367785	BMgn001481	-	0.362951	0.00401835	0.0408606	1	0.0145973	NA	0.048814	0.191255	2.31108	1.20857	748	9.54882	0.0273043	1730	10.7574	0.0631502	0	0	0	0	0	0	0	0
chr21	6338451	6338691	BMgn001482	-	NA	NA	NA	NA	NA	NA	NA	NA	1	0	0	0	NA	0	0	NA	1	1	1	1	1	1	1	1
chr21	6328717	6330781	BMgn001483	-	0.706606	0.265592	0.169715	1	0.421116	NA	0.34344	0.583528	1.37335	0.4577	32352	14.9816	15.6744	44431	15.4393	21.5266	0	0	0	0	0	0	0	0
chr21	6316980	6324824	BMgn001484	-	0.603441	0.0645598	0.106277	1	0.14333	NA	0.183305	0.421316	1.72483	0.786456	297	8.21917	0.0378633	513	9.00562	0.0654003	0	0	0	0	0	0	0	0
chr21	6293399	6293597	BMgn001485	-	NA	NA	NA	NA	NA	NA	NA	NA	1	0	0	0	NA	0	0	NA	1	1	1	1	1	1	1	1
chr21	6220708	6221592	BMgn001486	-	NA	NA	NA	NA	NA	NA	NA	NA	0.25	-2	3	2	0.00339367	0	0	0	0	1	0	0	0	0	0	0
chr21	6230631	6231264	BMgn001487	+	NA	NA	NA	NA	NA	NA	NA	NA	1	0	0	0	NA	0	0	NA	1	1	1	1	1	1	1	1
chr21	6272758	6273706	BMgn001488	+	0.00111009	2.27466e-25	0.0125538	0.0520322	1.13174e-23	NA	7.15898e-10	3.35239e-08	0.00307692	-8.3443	324	8.3443	0.341772	0	0	0	0	0	0	0	0	0	0	0
chr21	6311130	6313377	BMgn001489	+	NA	NA	NA	NA	NA	NA	NA	NA	2.33333	1.22239	2	1.58496	0.000890076	6	2.80735	0.00267023	0	1	0	0	0	0	0	0
chr21	6332180	6338852	BMgn001490	+	0.764123	0.370592	0.221554	1	0.533486	NA	0.424207	0.650673	0.774697	-0.368295	9413	13.2006	1.41082	7292	12.8323	1.09293	0	0	0	0	0	0	0	0
chr21	6392849	6395068	BMgn001491	+	NA	NA	NA	NA	NA	NA	NA	NA	1.4	0.485427	4	2.32193	0.00180261	6	2.80735	0.00270392	0	1	0	0	0	0	0	0
chr21	6406349	6407492	BMgn001492	+	0.987133	0.841171	0.819078	1	0.916049	NA	0.889637	0.948186	1.22222	0.289507	8	3.16993	0.00699913	10	3.45943	0.00874891	0	0	0	0	0	0	0	0
chr21	6424436	6447848	BMgn001493	+	NA	NA	NA	NA	NA	NA	NA	NA	0.533333	-0.906891	134	7.07682	0.00572356	71	6.16993	0.00303263	0	1	0	0	0	0	0	0
chr21	6484197	6486511	BMgn001494	+	NA	NA	NA	NA	NA	NA	NA	NA	1	0	0	0	NA	0	0	NA	1	1	1	1	1	1	1	1
chr21	6500574	6503933	BMgn001495	+	0.493942	0.0327878	0.0786612	1	0.0836201	NA	0.126157	0.344921	1.85294	0.889817	1087	10.0875	0.323608	2015	10.9773	0.599881	0	0	0	0	0	0	0	0
chr21	6521498	6523254	BMgn001496	+	0.811936	0.423352	0.274699	1	0.584594	NA	0.482477	0.69098	1.26277	0.336596	547	9.09803	0.311503	691	9.43463	0.393508	0	0	0	0	0	0	0	0
chr21	6782666	6801877	BMgn001497	+	0.46559	0.0215417	0.0762069	1	0.0591289	NA	0.107593	0.314071	1.94695	0.961218	885	9.79116	0.0460674	1724	10.7524	0.0897403	0	0	0	0	0	0	0	0
chr21	6818102	6876629	BMgn001498	+	0.0355087	1.52295e-10	0.00123833	0.61835	2.04991e-09	NA	4.00674e-05	0.000606727	0.139923	-2.8373	4137	12.0147	0.0706853	578	9.17742	0.00987578	0	0	0	0	0	0	0	0
chr21	6909824	6911000	BMgn001499	+	0.997583	1	0.903796	1	1	NA	0.969172	0.975438	0.993333	-0.00965017	299	8.22882	0.254252	297	8.21917	0.252551	0	0	0	0	0	0	0	0
chr21	6926950	6935451	BMgn001500	+	0.428716	0.0144507	0.0454415	1	0.0425728	NA	0.0790806	0.258765	0.492817	-1.02088	2505	11.2912	0.294671	1234	10.2703	0.145159	0	0	0	0	0	0	0	0
chr21	6948562	6952279	BMgn001501	+	0.689019	0.237082	0.157071	1	0.388691	NA	0.321063	0.564824	1.40066	0.486103	58835	15.8444	15.8286	82408	16.3305	22.1706	0	0	0	0	0	0	0	0
chr21	6964851	6980171	BMgn001502	+	0.926937	0.751293	0.593799	1	0.852233	NA	0.761474	0.87717	1.09853	0.135578	476	8.89785	0.0310705	523	9.03342	0.0341384	0	0	0	0	0	0	0	0
chr21	7138880	7143102	BMgn001503	+	NA	NA	NA	NA	NA	NA	NA	NA	0.904762	-0.14439	20	4.39232	0.00473709	18	4.24793	0.00426338	0	1	0	0	0	0	0	0
chr21	7338506	7340373	BMgn001504	+	NA	NA	NA	NA	NA	NA	NA	NA	0.5	-1	1	1	0.000535619	0	0	0	0	1	0	0	0	0	0	0
chr21	7352411	7358135	BMgn001505	+	NA	NA	NA	NA	NA	NA	NA	NA	0.714286	-0.485427	6	2.80735	0.00104822	4	2.32193	0.000698812	0	1	0	0	0	0	0	0
chr21	7374477	7377471	BMgn001506	+	NA	NA	NA	NA	NA	NA	NA	NA	2.5	1.32193	3	2	0.001002	9	3.32193	0.00300601	0	1	0	0	0	0	0	0
chr21	7378273	7385081	BMgn001507	+	NA	NA	NA	NA	NA	NA	NA	NA	1.09091	0.125531	10	3.45943	0.00146886	11	3.58496	0.00161575	0	1	0	0	0	0	0	0
chr21	7386945	7390516	BMgn001508	+	NA	NA	NA	NA	NA	NA	NA	NA	2	1	0	0	0	1	1	0.000280034	0	1	0	0	0	0	0	0
chr21	7577244	7580018	BMgn001509	+	0.908441	0.70528	0.532125	1	0.818274	NA	0.717185	0.851953	0.895577	-0.15911	813	9.66888	0.293079	728	9.50978	0.262437	0	0	0	0	0	0	0	0
chr21	7596406	7638075	BMgn001510	+	0.670196	0.198359	0.146487	1	0.33943	NA	0.294751	0.538172	1.44501	0.531081	3136	11.6152	0.0752598	4532	12.1463	0.108762	0	0	0	0	0	0	0	0
chr21	7660768	7673250	BMgn001511	+	0.464889	0.00734192	0.054738	1	0.0243819	NA	0.0704967	0.241337	0.446188	-1.16428	445	8.8009	0.0356513	198	7.63662	0.0158628	0	0	0	0	0	0	0	0
chr21	7733622	7759812	BMgn001512	+	0.345571	0.000919136	0.0375808	1	0.00401087	NA	0.029986	0.135686	2.69397	1.42973	231	7.85798	0.00882016	624	9.28771	0.0238259	0	0	0	0	0	0	0	0
chr21	7968239	8009344	BMgn001513	+	0.219984	9.90389e-05	0.0170406	1	0.000543738	NA	0.0101191	0.0608294	0.315883	-1.66254	1680	10.7151	0.0408709	530	9.05257	0.0128938	0	0	0	0	0	0	0	0
chr21	8133501	8135042	BMgn001514	+	NA	NA	NA	NA	NA	NA	NA	NA	3	1.58496	0	0	0	2	1.58496	0.00129786	0	1	0	0	0	0	0	0
chr21	8215630	8217609	BMgn001515	+	0.793433	0.00845893	0.350646	1	0.0274454	NA	0.159023	0.390548	0.238095	-2.07039	20	4.39232	0.0101061	4	2.32193	0.00202122	0	0	0	0	0	0	0	0
chr21	8223299	8244659	BMgn001516	+	0.47539	0.0140378	0.0543521	1	0.041554	NA	0.0862133	0.272118	2.06832	1.04846	321	8.33092	0.0150281	665	9.37938	0.031133	0	0	0	0	0	0	0	0
chr21	8289008	8289299	BMgn001517	+	1	1	0.872887	1	1	NA	0.960036	0.975438	0.888889	-0.169925	8	3.16993	0.0274914	7	3	0.024055	0	0	0	0	0	0	0	0
chr21	8357886	8359083	BMgn001518	+	NA	NA	NA	NA	NA	NA	NA	NA	1	0	0	0	NA	0	0	NA	1	1	1	1	1	1	1	1
chr21	8402460	8402637	BMgn001519	+	NA	NA	NA	NA	NA	NA	NA	NA	1	0	0	0	NA	0	0	NA	1	1	1	1	1	1	1	1
chr21	8516277	8516974	BMgn001520	+	NA	NA	NA	NA	NA	NA	NA	NA	1	0	0	0	NA	0	0	NA	1	1	1	1	1	1	1	1
chr21	8602395	8602770	BMgn001521	+	0.985987	0.775535	0.798407	1	0.870056	NA	0.861185	0.932103	0.714286	-0.485427	6	2.80735	0.016	4	2.32193	0.0106667	0	0	0	0	0	0	0	0
chr21	8706730	8716251	BMgn001522	+	0.63913	0.133713	0.122389	1	0.253037	NA	0.24345	0.49082	1.54282	0.625572	828	9.69523	0.0869657	1278	10.3208	0.13423	0	0	0	0	0	0	0	0
chr21	8863796	8864748	BMgn001523	+	0.915255	0.608283	0.566574	1	0.745471	NA	0.701173	0.84225	1.18557	0.245577	96	6.59991	0.10084	114	6.84549	0.119748	0	0	0	0	0	0	0	0
chr21	8915818	8919196	BMgn001524	+	NA	NA	NA	NA	NA	NA	NA	NA	1	0	0	0	NA	0	0	NA	1	1	1	1	1	1	1	1
chr21	9039159	9041098	BMgn001525	+	0.738493	0.290282	0.189389	1	0.448025	NA	0.371015	0.608368	1.35605	0.439406	1041	10.0251	0.536875	1412	10.4645	0.72821	0	0	0	0	0	0	0	0
chr21	9049227	9049641	BMgn001526	+	0.164114	9.95922e-12	0.0910355	1	1.51014e-10	NA	0.000118383	0.00154675	0.0149254	-6.06609	66	6.06609	0.15942	0	0	0	0	0	0	0	0	0	0	0
chr21	9269383	9270075	BMgn001527	+	0.593462	1.95811e-05	0.29594	1	0.000124348	NA	0.0217906	0.108583	0.0454545	-4.45943	21	4.45943	0.0303468	0	0	0	0	0	0	0	0	0	0	0
chr21	9304279	9308667	BMgn001528	+	0.743467	0.28536	0.191062	1	0.443256	NA	0.371087	0.608379	0.732973	-0.448168	924	9.85331	0.210574	677	9.40514	0.154284	0	0	0	0	0	0	0	0
chr21	9554853	9556480	BMgn001529	+	0.865561	0.05801	0.444589	1	0.132105	NA	0.315034	0.559682	2.33333	1.22239	8	3.16993	0.00491703	20	4.39232	0.0122926	0	0	0	0	0	0	0	0
chr21	9684555	9703658	BMgn001530	+	NA	NA	NA	NA	NA	NA	NA	NA	1.42308	0.509014	51	5.70044	0.00266974	73	6.20945	0.00382139	0	1	0	0	0	0	0	0
chr21	9744051	9831513	BMgn001531	+	NA	NA	NA	NA	NA	NA	NA	NA	0.896875	-0.157021	319	8.32193	0.0036473	286	8.16491	0.00326999	0	1	0	0	0	0	0	0
chr21	9900716	9908954	BMgn001532	+	0.494039	0.000384783	0.0793117	1	0.00182952	NA	0.0333327	0.145912	3.44118	1.7829	33	5.08746	0.00400583	116	6.87036	0.0140811	0	0	0	0	0	0	0	0
chr21	9977200	9984318	BMgn001533	+	0.353727	7.46202e-06	0.0459036	1	5.08961e-05	NA	0.00758365	0.0493847	0.216561	-2.20716	156	7.29462	0.0219163	33	5.08746	0.00463613	0	0	0	0	0	0	0	0
chr21	10324120	10326538	BMgn001534	+	NA	NA	NA	NA	NA	NA	NA	NA	0.857143	-0.222392	6	2.80735	0.00248139	5	2.58496	0.00206782	0	1	0	0	0	0	0	0
chr21	10328269	10329381	BMgn001535	+	NA	NA	NA	NA	NA	NA	NA	NA	1	0	0	0	NA	0	0	NA	1	1	1	1	1	1	1	1
chr21	10352297	10355679	BMgn001536	+	0.968866	0.903073	0.788483	1	0.957164	NA	0.891784	0.948825	1.03672	0.0520246	1279	10.3219	0.378179	1326	10.374	0.392076	0	0	0	0	0	0	0	0
chr21	10356502	10361931	BMgn001537	+	0.919929	0.755876	0.580743	1	0.855207	NA	0.755496	0.873279	0.914721	-0.128596	2098	11.0355	0.386443	1919	10.9069	0.353472	0	0	0	0	0	0	0	0
chr21	10364982	10373698	BMgn001538	+	0.946806	0.833443	0.686589	1	0.911535	NA	0.827516	0.915206	1.06411	0.0896538	1044	10.0293	0.11978	1111	10.1189	0.127467	0	0	0	0	0	0	0	0
chr21	10378069	10384807	BMgn001539	+	0.991205	0.97141	0.873753	1	0.996536	NA	0.948643	0.973359	1.01152	0.0165259	867	9.76155	0.128673	877	9.77808	0.130157	0	0	0	0	0	0	0	0
chr21	10530121	10538582	BMgn001540	+	0.466905	0.0285103	0.0742732	1	0.0742573	NA	0.116263	0.328954	1.87644	0.907996	3131	11.6129	0.370051	5876	12.5209	0.694481	0	0	0	0	0	0	0	0
chr21	10554151	10557516	BMgn001541	+	0.749929	0.280587	0.1955	1	0.438466	NA	0.373054	0.609919	1.37313	0.457473	468	8.87344	0.139079	643	9.33092	0.191085	0	0	0	0	0	0	0	0
chr21	10569788	10575456	BMgn001542	+	0.774595	0.389637	0.237388	1	0.55213	NA	0.442044	0.662894	0.782218	-0.354357	5679	12.4717	1.00194	4442	12.1173	0.783698	0	0	0	0	0	0	0	0
chr21	10612118	10619929	BMgn001543	+	NA	NA	NA	NA	NA	NA	NA	NA	0.470588	-1.08746	16	4.08746	0.00204839	7	3	0.000896172	0	1	0	0	0	0	0	0
chr21	10658515	10680247	BMgn001544	+	NA	NA	NA	NA	NA	NA	NA	NA	0.884615	-0.176878	51	5.70044	0.00234677	45	5.52356	0.00207068	0	1	0	0	0	0	0	0
chr21	10851553	10859909	BMgn001545	+	0.412746	4.79874e-06	0.0747308	1	3.40649e-05	NA	0.00817827	0.0522354	0.177083	-2.4975	95	6.58496	0.0113691	16	4.08746	0.00191479	0	0	0	0	0	0	0	0
chr21	10971004	11013607	BMgn001546	+	0.310003	0.00230743	0.0344894	1	0.00897603	NA	0.03688	0.156701	2.41567	1.27243	3023	11.5622	0.0709574	7304	12.8347	0.171443	0	0	0	0	0	0	0	0
chr21	11014448	11038935	BMgn001547	+	0.983602	0.951215	0.83763	1	0.985708	NA	0.927955	0.965392	1.01774	0.0253706	8003	12.9665	0.326826	8145	12.9919	0.332625	0	0	0	0	0	0	0	0
chr21	11059863	11103830	BMgn001548	+	0.777957	0.377405	0.231519	1	0.539599	NA	0.435312	0.658247	0.77561	-0.366597	1639	10.6795	0.037278	1271	10.3129	0.028908	0	0	0	0	0	0	0	0
chr21	11119483	11120923	BMgn001549	+	0.480415	0.0369907	0.0778939	1	0.0918995	NA	0.128981	0.348991	1.81743	0.861897	32397	14.9836	22.4979	58880	15.8455	40.8889	0	0	0	0	0	0	0	0
chr21	11122814	11128400	BMgn001550	+	0.420762	0.00970154	0.0473349	1	0.0306995	NA	0.0705052	0.241337	2.12742	1.0891	619	9.27612	0.110813	1318	10.3652	0.235947	0	0	0	0	0	0	0	0
chr21	11143457	11153913	BMgn001551	+	0.61089	0.128823	0.113949	1	0.246569	NA	0.231418	0.478339	1.54379	0.626475	6108	12.5767	0.584162	9430	13.2032	0.901875	0	0	0	0	0	0	0	0
chr21	11202940	11224235	BMgn001552	+	0.730652	0.295114	0.186809	1	0.453412	NA	0.369744	0.607173	1.34939	0.432305	2532	11.3066	0.118901	3417	11.7389	0.16046	0	0	0	0	0	0	0	0
chr21	11225532	11236302	BMgn001553	+	0.849431	0.566028	0.359709	1	0.710244	NA	0.58115	0.764689	0.848646	-0.236765	3950	11.948	0.36676	3352	11.7112	0.311235	0	0	0	0	0	0	0	0
chr21	11238621	11240081	BMgn001554	+	0.885133	0.577822	0.45778	1	0.719052	NA	0.639056	0.802148	0.84507	-0.242857	283	8.14975	0.193836	239	7.90689	0.163699	0	0	0	0	0	0	0	0
chr21	11317057	11317390	BMgn001555	+	NA	NA	NA	NA	NA	NA	NA	NA	1	0	0	0	NA	0	0	NA	1	1	1	1	1	1	1	1
chr21	11391240	11393949	BMgn001556	+	NA	NA	NA	NA	NA	NA	NA	NA	1	0	0	0	NA	0	0	NA	1	1	1	1	1	1	1	1
chr21	11442952	11474283	BMgn001557	+	0.00914487	2.20618e-16	0.00124731	0.242089	5.16552e-15	NA	4.13386e-07	1.01257e-05	0.0673235	-3.89275	1826	10.8353	0.0582809	122	6.94251	0.00389391	0	0	0	0	0	0	0	0
chr21	11503658	11507503	BMgn001558	+	0.685982	0.22232	0.156021	1	0.3702	NA	0.313743	0.558389	1.41754	0.503389	3340	11.7061	0.868661	4735	12.2095	1.23147	0	0	0	0	0	0	0	0
chr21	11597523	11611923	BMgn001559	+	0.858406	0.582269	0.379379	1	0.722809	NA	0.598048	0.775673	0.85411	-0.227506	2213	11.1124	0.153681	1890	10.8849	0.13125	0	0	0	0	0	0	0	0
chr21	11625794	11638741	BMgn001560	+	0.640846	0.128089	0.122398	1	0.245495	NA	0.240595	0.488019	1.55338	0.635414	664	9.37721	0.051286	1032	10.0126	0.0797096	0	0	0	0	0	0	0	0
chr21	11654457	11656689	BMgn001561	+	0.657572	0.102633	0.129765	1	0.206395	NA	0.231478	0.478339	1.62302	0.698677	251	7.97728	0.112455	408	8.67596	0.182796	0	0	0	0	0	0	0	0
chr21	11726871	11729999	BMgn001562	+	0.877202	0.207264	0.47373	1	0.350951	NA	0.472995	0.686039	0.580645	-0.784271	30	4.9542	0.00959079	17	4.16993	0.00543478	0	0	0	0	0	0	0	0
chr21	11756665	11759307	BMgn001563	+	0.909178	0.353878	0.553603	1	0.516295	NA	0.590303	0.771179	1.5	0.584963	19	4.32193	0.00719152	29	4.90689	0.0109765	0	0	0	0	0	0	0	0
chr21	11762606	11772171	BMgn001564	+	0.819334	0.352087	0.304491	1	0.514692	NA	0.472554	0.685668	1.32759	0.408806	173	7.44294	0.0180868	230	7.85175	0.024046	0	0	0	0	0	0	0	0
chr21	11777590	11778171	BMgn001565	+	0.900096	0.0348666	0.541803	1	0.0877769	NA	0.291468	0.535423	0.222222	-2.16993	8	3.16993	0.0137694	1	1	0.00172117	0	0	0	0	0	0	0	0
chr21	11962959	11980316	BMgn001566	+	0.0647311	1.54659e-09	0.0047963	0.914358	1.81439e-08	NA	0.000153295	0.00193048	0.153168	-2.70682	1246	10.2842	0.0717866	190	7.57743	0.0109466	0	0	0	0	0	0	0	0
chr21	12057376	12057965	BMgn001567	+	0.456015	6.39568e-07	0.153186	1	5.31146e-06	NA	0.00576664	0.0396317	14.6667	3.87447	2	1.58496	0.00339559	43	5.45943	0.0730051	0	0	0	0	0	0	0	0
chr21	12133824	12137093	BMgn001568	+	NA	NA	NA	NA	NA	NA	NA	NA	0.8	-0.321928	4	2.32193	0.00122362	3	2	0.000917712	0	1	0	0	0	0	0	0
chr21	12150811	12153519	BMgn001569	+	NA	NA	NA	NA	NA	NA	NA	NA	6	2.58496	0	0	0	5	2.58496	0.00184638	0	1	0	0	0	0	0	0
chr21	12161035	12163183	BMgn001570	+	1	1	0.887558	1	1	NA	0.964848	0.975438	1.05556	0.0780025	17	4.16993	0.00791434	18	4.24793	0.00837989	0	0	0	0	0	0	0	0
chr21	12167552	12173164	BMgn001571	+	0.522458	0.00205129	0.0816089	1	0.00808403	NA	0.0568002	0.21113	2.68966	1.42742	57	5.85798	0.0101568	155	7.2854	0.0276194	0	0	0	0	0	0	0	0
chr21	12183880	12208182	BMgn001572	+	0.575081	0.0807531	0.102827	1	0.171134	NA	0.190402	0.430442	0.604823	-0.725415	2031	10.9887	0.0835734	1228	10.2633	0.0505308	0	0	0	0	0	0	0	0
chr21	12247531	12253396	BMgn001573	+	NA	NA	NA	NA	NA	NA	NA	NA	0.714286	-0.485427	6	2.80735	0.00102302	4	2.32193	0.000682012	0	1	0	0	0	0	0	0
chr21	12570576	12570750	BMgn001574	+	NA	NA	NA	NA	NA	NA	NA	NA	1	0	0	0	NA	0	0	NA	1	1	1	1	1	1	1	1
chr21	12903115	12908348	BMgn001575	+	0.571412	0.0837852	0.100673	1	0.176186	NA	0.190811	0.430942	1.64304	0.716368	1946	10.927	0.371871	3198	11.6434	0.611122	0	0	0	0	0	0	0	0
chr21	12944051	12982906	BMgn001577	+	0.632399	0.0925911	0.119311	1	0.189972	NA	0.215462	0.458947	0.607619	-0.718761	524	9.03617	0.013486	318	8.31741	0.00818427	0	0	0	0	0	0	0	0
chr21	13003147	13005967	BMgn001578	+	0.971266	0.902414	0.799767	1	0.956845	NA	0.896285	0.950708	0.963415	-0.0537713	573	9.16491	0.203191	552	9.11114	0.195745	0	0	0	0	0	0	0	0
chr21	13022239	13024286	BMgn001579	+	NA	NA	NA	NA	NA	NA	NA	NA	1	0	0	0	NA	0	0	NA	1	1	1	1	1	1	1	1
chr21	13019536	13040657	BMgn001580	+	0.607322	0.117467	0.111262	1	0.229357	NA	0.22297	0.467984	1.56685	0.647867	2183	11.0928	0.103357	3421	11.7406	0.161971	0	0	0	0	0	0	0	0
chr21	13059967	13063786	BMgn001581	+	0.761163	0.321557	0.218795	1	0.482986	NA	0.404371	0.63448	0.75052	-0.414038	961	9.90989	0.251637	721	9.49586	0.188793	0	0	0	0	0	0	0	0
chr21	13084771	13118125	BMgn001582	+	0.624595	0.146167	0.118633	1	0.269707	NA	0.245446	0.492705	1.51431	0.598657	11288	13.4626	0.33843	17094	14.0613	0.512502	0	0	0	0	0	0	0	0
chr21	13128660	13129275	BMgn001586	+	0.846222	0.0215665	0.459054	1	0.0591289	NA	0.234254	0.481158	6	2.58496	1	1	0.00162602	11	3.58496	0.0178862	0	0	0	0	0	0	0	0
chr21	13135844	13140612	BMgn001587	+	0.0162557	2.36588e-14	0.00139986	0.372011	4.69177e-13	NA	2.1899e-06	4.55344e-05	11.5677	3.53204	154	7.27612	0.0322987	1792	10.8082	0.375839	0	0	0	0	0	0	0	0
chr21	13165020	13166850	BMgn001588	+	0.241708	8.65822e-09	0.0402414	1	9.3959e-08	NA	0.000824037	0.00806312	0.114286	-3.12928	139	7.12928	0.0759563	15	4	0.00819672	0	0	0	0	0	0	0	0
chr21	13184301	13189860	BMgn001589	+	0.231602	6.37461e-08	0.0291771	1	6.08784e-07	NA	0.00133889	0.0120826	0.153061	-2.70782	195	7.61471	0.0350783	29	4.90689	0.00521677	0	0	0	0	0	0	0	0
chr21	13296551	13327097	BMgn001590	+	0.83233	0.469939	0.312697	1	0.628522	NA	0.522719	0.721985	1.23529	0.304855	492	8.94544	0.0161069	608	9.2503	0.0199044	0	0	0	0	0	0	0	0
chr21	13328557	13337213	BMgn001591	+	0.766231	0.363209	0.220675	1	0.526667	NA	0.421615	0.648279	0.770419	-0.376284	2717	11.4083	0.313886	2093	11.032	0.241798	0	0	0	0	0	0	0	0
chr21	13337270	13340674	BMgn001592	+	0.992415	0.952624	0.871222	1	0.986527	NA	0.942741	0.972344	1.04167	0.0588937	47	5.58496	0.0138073	49	5.64386	0.0143948	0	0	0	0	0	0	0	0
chr21	13345657	13347991	BMgn001593	+	0.931214	0.793104	0.627643	1	0.882835	NA	0.788375	0.8918	1.07803	0.108392	2998	11.5503	1.28449	3232	11.6587	1.38475	0	0	0	0	0	0	0	0
chr21	13360558	13380158	BMgn001594	+	0.840764	0.539716	0.34873	1	0.688721	NA	0.565283	0.753688	0.838779	-0.253637	2784	11.4435	0.142041	2335	11.1898	0.119133	0	0	0	0	0	0	0	0
chr21	13386784	13388157	BMgn001595	+	0.668345	0.0262816	0.144315	1	0.0693438	NA	0.159841	0.391729	2.07273	1.05153	54	5.78136	0.0393299	113	6.83289	0.0823015	0	0	0	0	0	0	0	0
chr21	13749136	13753554	BMgn001596	+	NA	NA	NA	NA	NA	NA	NA	NA	1.44444	0.530515	8	3.16993	0.00181077	12	3.70044	0.00271616	0	1	0	0	0	0	0	0
chr21	13957011	13957479	BMgn001597	+	NA	NA	NA	NA	NA	NA	NA	NA	1	0	0	0	NA	0	0	NA	1	1	1	1	1	1	1	1
chr21	14046866	14053708	BMgn001598	+	0.141048	8.43734e-12	0.0408964	1	1.29345e-10	NA	8.339e-05	0.00113824	0.046875	-4.41504	127	7	0.0185618	5	2.58496	0.00073078	0	0	0	0	0	0	0	0
chr21	14335076	14353273	BMgn001599	+	0.787516	0.306503	0.243131	1	0.466472	NA	0.417048	0.645018	0.732673	-0.448758	302	8.24317	0.0165961	221	7.79442	0.0121449	0	0	0	0	0	0	0	0
chr21	14392950	14410237	BMgn001600	+	0.00354635	2.99743e-19	0.00060122	0.124289	9.07782e-18	NA	3.13796e-08	1.02259e-06	19.5034	4.28565	148	7.21917	0.00856135	2905	11.5048	0.168045	0	0	0	0	0	0	0	0
chr21	14459070	14462042	BMgn001601	+	NA	NA	NA	NA	NA	NA	NA	NA	9	3.16993	1	1	0.000336474	17	4.16993	0.00572005	0	1	0	0	0	0	0	0
chr21	14503435	14510688	BMgn001602	+	0.606996	0.0708375	0.107224	1	0.154377	NA	0.189426	0.429184	0.587814	-0.766569	557	9.12412	0.0767958	327	8.35755	0.0450848	0	0	0	0	0	0	0	0
chr11	4362845	4365269	BMgn001603	-	0.947383	0.682403	0.689088	1	0.801494	NA	0.780378	0.887753	1.17391	0.231326	45	5.52356	0.0185644	53	5.75489	0.0218647	0	0	0	0	0	0	0	0
chr11	4360024	4360342	BMgn001604	-	NA	NA	NA	NA	NA	NA	NA	NA	2	1	0	0	0	1	1	0.00314465	0	1	0	0	0	0	0	0
chr11	4326673	4326823	BMgn001605	-	0.860458	0.0270427	0.460625	1	0.0709823	NA	0.252645	0.498827	4.33333	2.11548	2	1.58496	0.0133333	12	3.70044	0.08	0	0	0	0	0	0	0	0
chr11	4131018	4190372	BMgn001606	-	0.297631	0.00123269	0.0308462	1	0.0051648	NA	0.0290729	0.133012	2.56522	1.35908	965	9.91588	0.0162584	2477	11.275	0.0417327	0	0	0	0	0	0	0	0
chr11	4110783	4112244	BMgn001609	-	0.571195	0.0465859	0.0950063	1	0.110515	NA	0.157223	0.388525	1.79683	0.84545	314	8.29921	0.214921	565	9.14466	0.386721	0	0	0	0	0	0	0	0
chr11	4056986	4070596	BMgn001610	-	0.949693	0.814281	0.70297	1	0.899154	NA	0.828603	0.915206	0.92437	-0.113458	237	7.89482	0.0174137	219	7.78136	0.0160911	0	0	0	0	0	0	0	0
chr11	4008859	4011005	BMgn001611	-	0.803041	0.0108117	0.346989	1	0.0335458	NA	0.171458	0.406748	3.125	1.64386	7	3	0.00326188	24	4.64386	0.0111836	0	0	0	0	0	0	0	0
chr11	3997441	3997972	BMgn001612	-	NA	NA	NA	NA	NA	NA	NA	NA	1	0	0	0	NA	0	0	NA	1	1	1	1	1	1	1	1
chr11	3904852	3909022	BMgn001613	-	0.93593	0.553976	0.647954	1	0.69969	NA	0.716157	0.851211	0.777778	-0.36257	35	5.16993	0.00839329	27	4.80735	0.00647482	0	0	0	0	0	0	0	0
chr11	3895690	3904017	BMgn001614	-	0.876281	0.536784	0.432529	1	0.685965	NA	0.612071	0.784055	0.822727	-0.281514	219	7.78136	0.0263	180	7.49985	0.0216164	0	0	0	0	0	0	0	0
chr11	3885491	3889677	BMgn001615	-	0.993382	0.959363	0.888195	1	0.990009	NA	0.950592	0.974461	0.984848	-0.0220263	197	7.62936	0.0470616	194	7.60733	0.046345	0	0	0	0	0	0	0	0
chr11	3871320	3882093	BMgn001616	-	0.912909	0.739988	0.554446	1	0.843614	NA	0.738068	0.863507	0.90912	-0.137457	3113	11.6046	0.288963	2830	11.4671	0.262694	0	0	0	0	0	0	0	0
chr11	3855962	3857941	BMgn001617	-	NA	NA	NA	NA	NA	NA	NA	NA	0.5	-1	3	2	0.00151592	1	1	0.000505306	0	1	0	0	0	0	0	0
chr11	3717835	3718166	BMgn001618	-	0.984949	0.63929	0.766215	1	0.770424	NA	0.80238	0.900735	0.5	-1	3	2	0.00906344	1	1	0.00302115	0	0	0	0	0	0	0	0
chr11	3651822	3663800	BMgn001619	-	NA	NA	NA	NA	NA	NA	NA	NA	0.414286	-1.2713	69	6.12928	0.00576056	28	4.85798	0.00233762	0	1	0	0	0	0	0	0
chr11	3635463	3636306	BMgn001620	-	NA	NA	NA	NA	NA	NA	NA	NA	4	2	0	0	0	3	2	0.00355872	0	1	0	0	0	0	0	0
chr11	3545811	3565702	BMgn001621	-	0.695447	0.203878	0.15747	1	0.346586	NA	0.308231	0.552111	1.44602	0.53209	703	9.45943	0.0353426	1017	9.99152	0.0511287	0	0	0	0	0	0	0	0
chr11	3511321	3523439	BMgn001622	-	NA	NA	NA	NA	NA	NA	NA	NA	0.75	-0.415037	27	4.80735	0.00222809	20	4.39232	0.00165044	0	1	0	0	0	0	0	0
chr11	3504256	3507070	BMgn001623	-	0.88072	0.515452	0.443647	1	0.668178	NA	0.610524	0.78391	0.816092	-0.293196	173	7.44294	0.0614783	141	7.14975	0.0501066	0	0	0	0	0	0	0	0
chr11	3451530	3454251	BMgn001624	-	0.98868	0.962583	0.87299	1	0.991771	NA	0.944836	0.972677	0.985255	-0.0214314	745	9.54303	0.273796	734	9.5216	0.269754	0	0	0	0	0	0	0	0
chr11	3374131	3376878	BMgn001625	-	0.682593	0.00151665	0.240053	1	0.00618705	NA	0.0798035	0.259331	0.1875	-2.41504	31	5	0.011285	5	2.58496	0.00182017	0	0	0	0	0	0	0	0
chr11	3348666	3362281	BMgn001626	-	0.657853	0.0434326	0.145406	1	0.104661	NA	0.185085	0.422999	0.527273	-0.923379	164	7.36632	0.0120455	86	6.44294	0.00631656	0	0	0	0	0	0	0	0
chr11	3278116	3278455	BMgn001627	-	NA	NA	NA	NA	NA	NA	NA	NA	1	0	0	0	NA	0	0	NA	1	1	1	1	1	1	1	1
chr11	3272434	3275193	BMgn001628	-	0.486504	0.016822	0.0548905	1	0.0481834	NA	0.0921399	0.284933	0.493294	-1.01948	670	9.39017	0.242842	330	8.37069	0.119609	0	0	0	0	0	0	0	0
chr11	3246737	3249264	BMgn001629	-	NA	NA	NA	NA	NA	NA	NA	NA	0.375	-1.41504	15	4	0.00593589	5	2.58496	0.00197863	0	1	0	0	0	0	0	0
chr11	3241405	3245346	BMgn001630	-	0.85731	0.480122	0.378208	1	0.63793	NA	0.563611	0.75245	1.23276	0.30189	231	7.85798	0.0586146	285	8.15987	0.0723167	0	0	0	0	0	0	0	0
chr11	3193879	3194662	BMgn001631	-	NA	NA	NA	NA	NA	NA	NA	NA	1	0	0	0	NA	0	0	NA	1	1	1	1	1	1	1	1
chr11	3133296	3138650	BMgn001632	-	0.912013	0.675936	0.546034	1	0.796501	NA	0.714723	0.850706	1.14159	0.191048	225	7.82018	0.0420247	257	8.01123	0.0480015	0	0	0	0	0	0	0	0
chr11	3016533	3017222	BMgn001633	-	NA	NA	NA	NA	NA	NA	NA	NA	1	0	4	2.32193	0.00580552	4	2.32193	0.00580552	0	1	0	0	0	0	0	0
chr11	3007402	3011414	BMgn001634	-	0.891744	0.326475	0.500852	1	0.487482	NA	0.554835	0.745466	1.48148	0.567041	26	4.75489	0.00648056	39	5.32193	0.00972084	0	0	0	0	0	0	0	0
chr11	3000015	3001920	BMgn001635	-	0.962266	0.718573	0.745989	1	0.827249	NA	0.816731	0.910429	0.84375	-0.245112	31	5	0.016273	26	4.75489	0.0136483	0	0	0	0	0	0	0	0
chr11	2986561	2998105	BMgn001636	-	0.654539	0.077356	0.130949	1	0.165318	NA	0.21284	0.455473	1.71605	0.779091	161	7.33985	0.0139466	277	8.11894	0.0239951	0	0	0	0	0	0	0	0
chr11	2968240	2968891	BMgn001637	-	NA	NA	NA	NA	NA	NA	NA	NA	1	0	0	0	NA	0	0	NA	1	1	1	1	1	1	1	1
chr11	2945646	2963031	BMgn001638	-	0.895715	0.692593	0.507659	1	0.810304	NA	0.699331	0.841193	1.11948	0.162824	4050	11.9841	0.232959	4534	12.1469	0.2608	0	0	0	0	0	0	0	0
chr11	2915125	2931858	BMgn001639	-	0.804602	0.232839	0.293126	1	0.383703	NA	0.4097	0.638427	0.68	-0.556393	124	6.96578	0.00741051	84	6.40939	0.00502002	0	0	0	0	0	0	0	0
chr11	2881048	2889482	BMgn001641	-	0.0745326	1.57963e-11	0.0106829	1	2.35046e-10	NA	5.21328e-05	0.000765508	0.103286	-3.27528	425	8.73471	0.0503913	43	5.45943	0.00509841	0	0	0	0	0	0	0	0
chr11	2871701	2880471	BMgn001642	-	0.00108804	5.65356e-26	0.00497128	0.051382	3.08867e-24	NA	3.54237e-10	1.76249e-08	0.0150188	-6.05709	798	9.64205	0.090992	11	3.58496	0.00125428	0	0	0	0	0	0	0	0
chr11	2847881	2851224	BMgn001643	-	0.192961	5.87862e-07	0.0183282	1	4.9261e-06	NA	0.00210818	0.0175603	4.90123	2.29315	80	6.33985	0.0239306	396	8.633	0.118456	0	0	0	0	0	0	0	0
chr11	2799678	2829434	BMgn001644	-	0.387062	0.00665974	0.0424892	1	0.0224238	NA	0.0589703	0.21513	2.20023	1.13765	873	9.77149	0.0293386	1922	10.9091	0.064592	0	0	0	0	0	0	0	0
chr11	2770913	2773910	BMgn001645	-	0.935162	0.703072	0.637267	1	0.818076	NA	0.765158	0.880323	1.12319	0.1676	137	7.10852	0.0457124	154	7.27612	0.0513847	0	0	0	0	0	0	0	0
chr11	2669962	2695972	BMgn001646	-	0.120978	3.27846e-06	0.0118135	1	2.40474e-05	NA	0.00256742	0.0206898	3.95374	1.98322	2031	10.9887	0.0780854	8033	12.9719	0.308843	0	0	0	0	0	0	0	0
chr11	2668440	2669057	BMgn001647	-	0.551183	0.0139371	0.0772568	1	0.0413	NA	0.101426	0.304863	2.12397	1.08676	120	6.91886	0.194489	256	8.00562	0.414911	0	0	0	0	0	0	0	0
chr11	2644083	2650633	BMgn001648	-	0.733251	0.275921	0.186477	1	0.433179	NA	0.36268	0.601589	1.3702	0.45439	885	9.79116	0.135115	1213	10.2456	0.185191	0	0	0	0	0	0	0	0
chr11	2582643	2583381	BMgn001649	-	NA	NA	NA	NA	NA	NA	NA	NA	1	0	0	0	NA	0	0	NA	1	1	1	1	1	1	1	1
chr11	2542438	2554265	BMgn001650	-	0.968961	0.890471	0.783206	1	0.949239	NA	0.88628	0.947037	1.04337	0.0612557	414	8.69697	0.0350047	432	8.75822	0.0365266	0	0	0	0	0	0	0	0
chr11	2420595	2426353	BMgn001651	-	NA	NA	NA	NA	NA	NA	NA	NA	0.789474	-0.341037	18	4.24793	0.00312609	14	3.90689	0.0024314	0	1	0	0	0	0	0	0
chr11	2413919	2414969	BMgn001652	-	NA	NA	NA	NA	NA	NA	NA	NA	1	0	0	0	NA	0	0	NA	1	1	1	1	1	1	1	1
chr11	2389677	2399825	BMgn001653	-	0.503676	0.0219031	0.0832421	1	0.0598309	NA	0.114582	0.326884	1.96067	0.97135	355	8.47573	0.0349823	697	9.44708	0.0686835	0	0	0	0	0	0	0	0
chr11	2323116	2324880	BMgn001654	-	0.156572	1.42573e-08	0.0167669	1	1.50187e-07	NA	0.000618632	0.0064196	6.57143	2.71621	48	5.61471	0.0272109	321	8.33092	0.181973	0	0	0	0	0	0	0	0
chr11	2284068	2284887	BMgn001655	-	0.260831	0.000186888	0.0204864	1	0.000967876	NA	0.0138503	0.0778487	3.03963	1.6039	327	8.35755	0.399267	996	9.96145	1.21612	0	0	0	0	0	0	0	0
chr11	2148166	2155050	BMgn001656	-	0.646192	0.151545	0.124924	1	0.277335	NA	0.255447	0.501582	0.661773	-0.595592	1838	10.8447	0.266996	1216	10.2491	0.176641	0	0	0	0	0	0	0	0
chr11	2072631	2093438	BMgn001657	-	0.884932	0.642534	0.447487	1	0.772729	NA	0.65519	0.814148	0.873253	-0.195528	1001	9.96867	0.0481088	874	9.77314	0.0420051	0	0	0	0	0	0	0	0
chr11	2056362	2067458	BMgn001658	-	0.624572	0.108107	0.114398	1	0.214922	NA	0.221776	0.466006	0.626467	-0.674689	936	9.87191	0.0843547	586	9.19722	0.0528118	0	0	0	0	0	0	0	0
chr11	2050300	2052848	BMgn001659	-	0.856955	0.490406	0.374453	1	0.645972	NA	0.565417	0.753777	0.812709	-0.299189	298	8.224	0.116954	242	7.92481	0.0949765	0	0	0	0	0	0	0	0
chr11	2018983	2030569	BMgn001660	-	0.884412	0.641104	0.447232	1	0.771798	NA	0.654486	0.813636	0.872763	-0.196337	1005	9.97441	0.0867426	877	9.77808	0.0756948	0	0	0	0	0	0	0	0
chr11	2006494	2009605	BMgn001661	-	0.87633	0.610766	0.432623	1	0.748021	NA	0.636301	0.800892	0.862767	-0.212957	888	9.79604	0.285439	766	9.58308	0.246223	0	0	0	0	0	0	0	0
chr11	2004300	2005074	BMgn001662	-	0.947738	0.83517	0.686589	1	0.912457	NA	0.828356	0.915206	1.06285	0.0879404	1065	10.058	1.37597	1132	10.1459	1.46253	0	0	0	0	0	0	0	0
chr11	1946996	1953006	BMgn001663	-	0.752832	0.274056	0.20022	1	0.431313	NA	0.373666	0.610181	0.725806	-0.462343	557	9.12412	0.0926789	404	8.66178	0.0672213	0	0	0	0	0	0	0	0
chr11	1906438	1920179	BMgn001664	-	0.980571	0.916132	0.825736	1	0.964349	NA	0.912497	0.958414	0.962264	-0.0554951	158	7.31288	0.0114984	152	7.25739	0.0110618	0	0	0	0	0	0	0	0
chr11	1890930	1894035	BMgn001665	-	0.969933	0.835033	0.772254	1	0.912397	NA	0.866036	0.935087	1.17391	0.231326	22	4.52356	0.00708535	26	4.75489	0.00837359	0	0	0	0	0	0	0	0
chr11	1872104	1889382	BMgn001666	-	0.669576	0.191216	0.146092	1	0.33055	NA	0.291182	0.535423	0.687522	-0.540523	2860	11.4823	0.165528	1966	10.9418	0.113786	0	0	0	0	0	0	0	0
chr11	1838835	1840180	BMgn001667	-	0.850496	0.210377	0.406542	1	0.354874	NA	0.448229	0.667582	1.66667	0.736966	26	4.75489	0.0193309	44	5.49185	0.0327138	0	0	0	0	0	0	0	0
chr11	1812115	1818338	BMgn001668	-	0.436881	0.0157351	0.045935	1	0.0456093	NA	0.0820067	0.263466	0.497115	-1.00835	2252	11.1376	0.361883	1119	10.1293	0.179817	0	0	0	0	0	0	0	0
chr11	1798967	1804357	BMgn001669	-	0.474209	0.0298511	0.0755788	1	0.0772979	NA	0.119233	0.333714	0.535397	-0.901319	4166	12.0248	0.772913	2230	11.1235	0.413729	0	0	0	0	0	0	0	0
chr11	1787455	1793176	BMgn001670	-	0.82661	0.46424	0.306228	1	0.622992	NA	0.516127	0.716815	1.23964	0.309921	554	9.11634	0.0968362	687	9.42626	0.120084	0	0	0	0	0	0	0	0
chr11	1571535	1576030	BMgn001671	-	1	1	0.899502	1	1	NA	0.968725	0.975438	1.02083	0.0297473	47	5.58496	0.0104561	48	5.61471	0.0106785	0	0	0	0	0	0	0	0
chr11	1567227	1569192	BMgn001672	-	0.795967	0.0827138	0.317624	1	0.174328	NA	0.306341	0.550762	0.519231	-0.945552	51	5.70044	0.0259542	26	4.75489	0.0132316	0	0	0	0	0	0	0	0
chr11	1529230	1529831	BMgn001673	-	0.965381	0.666783	0.745127	1	0.789723	NA	0.799363	0.899798	0.777778	-0.36257	17	4.16993	0.0282862	13	3.80735	0.0216306	0	0	0	0	0	0	0	0
chr11	1488792	1491854	BMgn001674	-	0.954069	0.764984	0.716695	1	0.86197	NA	0.81946	0.912285	0.897727	-0.155651	87	6.45943	0.0284128	78	6.30378	0.0254735	0	0	0	0	0	0	0	0
chr11	1454524	1487550	BMgn001675	-	0.589959	0.0769486	0.101436	1	0.164667	NA	0.188819	0.427983	0.597497	-0.742996	958	9.90539	0.0290074	572	9.16239	0.0173197	0	0	0	0	0	0	0	0
chr11	1404233	1406801	BMgn001676	-	NA	NA	NA	NA	NA	NA	NA	NA	0.3	-1.73697	9	3.32193	0.00350467	2	1.58496	0.000778816	0	1	0	0	0	0	0	0
chr11	1390599	1391883	BMgn001677	-	1	1	0.917512	1	1	NA	0.974504	0.975438	1.0017	0.00245148	587	9.19967	0.457165	588	9.20212	0.457944	0	0	0	0	0	0	0	0
chr11	1203825	1216725	BMgn001678	-	1.65608e-10	5.65079e-76	0	6.15234e-07	2.09927e-72	NA	4.35409e-50	1.61755e-46	4139.87	12.0154	104	6.71425	0.00806202	434685	18.7296	33.6965	0	0	0	0	0	0	0	0
chr11	1162375	1169061	BMgn001679	-	0.912473	0.729005	0.561194	1	0.835735	NA	0.737295	0.863146	1.10486	0.143868	1315	10.3619	0.19668	1453	10.5058	0.21732	0	0	0	0	0	0	0	0
chr11	1069095	1070034	BMgn001680	-	0.61789	0.0552235	0.114304	1	0.127162	NA	0.180476	0.418259	1.78889	0.839064	179	7.49185	0.190628	321	8.33092	0.341853	0	0	0	0	0	0	0	0
chr11	1049221	1050172	BMgn001681	-	0.746552	0.213153	0.198645	1	0.357986	NA	0.344552	0.584836	1.45455	0.540568	208	7.70736	0.218717	303	8.24793	0.318612	0	0	0	0	0	0	0	0
chr11	1004323	1004929	BMgn001682	-	NA	NA	NA	NA	NA	NA	NA	NA	1	0	0	0	NA	0	0	NA	1	1	1	1	1	1	1	1
chr11	910605	924103	BMgn001683	-	0.440527	0.0101009	0.0499237	1	0.0316865	NA	0.0738567	0.248306	0.470588	-1.08746	900	9.81538	0.0666765	423	8.72792	0.031338	0	0	0	0	0	0	0	0
chr11	866739	867870	BMgn001684	-	NA	NA	NA	NA	NA	NA	NA	NA	1	0	0	0	NA	0	0	NA	1	1	1	1	1	1	1	1
chr11	840036	840993	BMgn001685	-	0.706173	0.122737	0.162778	1	0.2373	NA	0.26899	0.514924	1.59868	0.676885	151	7.24793	0.157785	242	7.92481	0.252874	0	0	0	0	0	0	0	0
chr11	779887	780967	BMgn001686	-	NA	NA	NA	NA	NA	NA	NA	NA	1	0	0	0	NA	0	0	NA	1	1	1	1	1	1	1	1
chr11	727326	728993	BMgn001687	-	0.9149	0.264725	0.573317	1	0.420228	NA	0.548159	0.740872	1.8	0.847997	9	3.32193	0.00539892	17	4.16993	0.010198	0	0	0	0	0	0	0	0
chr11	708341	711593	BMgn001688	-	0.934907	0.647432	0.644746	1	0.776209	NA	0.749001	0.87045	0.847222	-0.239188	71	6.16993	0.0218327	60	5.93074	0.0184502	0	0	0	0	0	0	0	0
chr11	675661	677818	BMgn001689	-	NA	NA	NA	NA	NA	NA	NA	NA	1	0	0	0	NA	0	0	NA	1	1	1	1	1	1	1	1
chr11	652742	656660	BMgn001690	-	0.80017	0.337705	0.25616	1	0.49923	NA	0.438922	0.661303	1.33333	0.415037	239	7.90689	0.0610005	319	8.32193	0.0814191	0	0	0	0	0	0	0	0
chr11	622710	637165	BMgn001691	-	0.346339	0.00125508	0.037343	1	0.00524283	NA	0.0328901	0.144753	0.384106	-1.38042	754	9.56033	0.0521619	289	8.17991	0.0199931	0	0	0	0	0	0	0	0
chr11	590507	613670	BMgn001692	-	0.882878	0.643138	0.455151	1	0.772972	NA	0.658109	0.815404	1.14297	0.192788	1265	10.3061	0.054613	1446	10.4988	0.0624271	0	0	0	0	0	0	0	0
chr11	540120	549705	BMgn001693	-	0.662109	0.162765	0.129074	1	0.293056	NA	0.266129	0.511998	0.667719	-0.582687	1266	10.3072	0.132081	845	9.72451	0.0881586	0	0	0	0	0	0	0	0
chr11	533005	534793	BMgn001694	-	NA	NA	NA	NA	NA	NA	NA	NA	1	0	0	0	NA	0	0	NA	1	1	1	1	1	1	1	1
chr11	496093	504514	BMgn001695	-	0.91097	0.733439	0.554428	1	0.838979	NA	0.735469	0.862549	0.907129	-0.140621	3057	11.5784	0.363021	2773	11.4378	0.329296	0	0	0	0	0	0	0	0
chr11	462907	463930	BMgn001696	-	0.939762	0.217138	0.621209	1	0.363012	NA	0.534809	0.730716	2.66667	1.41504	2	1.58496	0.00195503	7	3	0.00684262	0	0	0	0	0	0	0	0
chr11	424262	428864	BMgn001697	-	0.889536	0.556027	0.470477	1	0.701247	NA	0.638199	0.801795	0.831522	-0.266174	183	7.52356	0.0397653	152	7.25739	0.0330291	0	0	0	0	0	0	0	0
chr11	419402	422865	BMgn001698	-	0.627315	0.117927	0.11801	1	0.230054	NA	0.230173	0.476659	0.636515	-0.651735	1204	10.2348	0.347675	766	9.58308	0.221195	0	0	0	0	0	0	0	0
chr11	317756	327960	BMgn001699	-	0.153736	1.64149e-05	0.0124013	1	0.000106055	NA	0.0046486	0.033425	0.281419	-1.82921	5720	12.4821	0.560564	1609	10.6528	0.157683	0	0	0	0	0	0	0	0
chr11	312119	315184	BMgn001700	-	0.425185	0.0075731	0.0486809	1	0.0250007	NA	0.0662859	0.232459	0.456019	-1.13284	863	9.75489	0.281566	393	8.62205	0.128222	0	0	0	0	0	0	0	0
chr11	297768	299104	BMgn001701	-	0.74132	0.000884859	0.347555	1	0.00386887	NA	0.07841	0.25725	0.111111	-3.16993	17	4.16993	0.0127246	1	1	0.000748503	0	0	0	0	0	0	0	0
chr11	284108	284462	BMgn001702	-	0.879459	0.0226768	0.575408	1	0.0614026	NA	0.258436	0.504426	0.125	-3	7	3	0.019774	0	0	0	0	0	0	0	0	0	0	0
chr11	247882	259217	BMgn001703	-	0.00199836	4.18564e-22	0.00137742	0.0784216	1.61976e-20	NA	4.45162e-09	1.69909e-07	0.0338681	-4.88393	1682	10.7168	0.14839	56	5.83289	0.00494045	0	0	0	0	0	0	0	0
chr11	220292	228803	BMgn001704	-	0.795365	0.402635	0.253123	1	0.56483	NA	0.459938	0.675898	0.785384	-0.34853	1080	10.0782	0.126895	848	9.72962	0.0996358	0	0	0	0	0	0	0	0
chr11	215389	216494	BMgn001705	-	0.785672	0.2593	0.247923	1	0.41462	NA	0.398595	0.630211	0.706977	-0.500265	214	7.74819	0.193665	151	7.24793	0.136652	0	0	0	0	0	0	0	0
chr11	189508	200198	BMgn001706	-	0.733701	0.277407	0.186446	1	0.434594	NA	0.363336	0.601691	0.730328	-0.453384	1219	10.2527	0.114032	890	9.79928	0.0832554	0	0	0	0	0	0	0	0
chr11	142953	183407	BMgn001707	-	0.992044	0.974856	0.893167	1	0.99883	NA	0.956256	0.975438	0.990866	-0.0132387	2298	11.1668	0.0568053	2277	11.1536	0.0562862	0	0	0	0	0	0	0	0
chr11	129246	133557	BMgn001708	-	0.0763762	7.18535e-08	0.0035131	1	6.79225e-07	NA	0.000471873	0.00511578	5.02096	2.32796	953	9.89785	0.221062	4789	12.2258	1.11088	0	0	0	0	0	0	0	0
chr11	110120	128564	BMgn001709	-	0.93897	0.81802	0.650242	1	0.901315	NA	0.806886	0.903975	0.936189	-0.0951289	4622	12.1746	0.250596	4327	12.0795	0.234602	0	0	0	0	0	0	0	0
chr11	76986	81275	BMgn001710	-	0.531838	0.0457364	0.0874821	1	0.10894	NA	0.14824	0.377148	0.560584	-0.834998	1369	10.42	0.319189	767	9.58496	0.17883	0	0	0	0	0	0	0	0
chr11	71743	76022	BMgn001711	-	0.789838	0.419213	0.254509	1	0.580343	NA	0.465004	0.680046	0.793798	-0.333156	3772	11.8815	0.881514	2994	11.5483	0.699696	0	0	0	0	0	0	0	0
chr11	54752	70014	BMgn001712	-	0.479676	0.0294644	0.0760499	1	0.0764388	NA	0.119536	0.334226	1.87352	0.905748	1430	10.4828	0.0936968	2680	11.3886	0.1756	0	0	0	0	0	0	0	0
chr11	16129	19801	BMgn001713	-	0.0447364	8.93616e-10	0.00211324	0.718009	1.08372e-08	NA	8.77192e-05	0.00118793	0.153886	-2.70007	3872	11.9192	1.05447	595	9.21917	0.162037	0	0	0	0	0	0	0	0
chr11	46059	50780	BMgn001714	+	0.363611	5.47171e-07	0.0670899	1	4.60243e-06	NA	0.00392364	0.0292893	0.142857	-2.80735	97	6.61471	0.0205465	13	3.80735	0.00275365	0	0	0	0	0	0	0	0
chr11	87727	99828	BMgn001715	+	0.994482	0.985455	0.896792	1	1	NA	0.961474	0.975438	0.992157	-0.0113599	764	9.57932	0.0631353	758	9.56796	0.0626395	0	0	0	0	0	0	0	0
chr11	102382	102646	BMgn001716	+	0.951869	0.807068	0.711096	1	0.893314	NA	0.830008	0.915704	0.924883	-0.112658	212	7.73471	0.80303	196	7.62205	0.742424	0	0	0	0	0	0	0	0
chr11	136109	141838	BMgn001717	+	0.741839	0.299883	0.192516	1	0.458714	NA	0.377181	0.611638	0.742202	-0.430115	1570	10.6175	0.274044	1165	10.1874	0.203351	0	0	0	0	0	0	0	0
chr11	143640	146725	BMgn001718	+	NA	NA	NA	NA	NA	NA	NA	NA	1	0	0	0	NA	0	0	NA	1	1	1	1	1	1	1	1
chr11	149528	154132	BMgn001719	+	NA	NA	NA	NA	NA	NA	NA	NA	1	0	0	0	NA	0	0	NA	1	1	1	1	1	1	1	1
chr11	169114	170404	BMgn001720	+	NA	NA	NA	NA	NA	NA	NA	NA	1	0	0	0	NA	0	0	NA	1	1	1	1	1	1	1	1
chr11	175847	186885	BMgn001721	+	NA	NA	NA	NA	NA	NA	NA	NA	4.28571	2.09954	13	3.80735	0.00117775	59	5.90689	0.00534517	0	1	0	0	0	0	0	0
chr11	207923	209534	BMgn001722	+	0.180635	3.65906e-06	0.0131775	1	2.65669e-05	NA	0.00321871	0.0249115	4.09239	2.03294	183	7.52356	0.113594	752	9.55651	0.466791	0	0	0	0	0	0	0	0
chr11	235971	242428	BMgn001723	+	0.918884	0.738961	0.57338	1	0.842873	NA	0.747177	0.869055	0.907386	-0.140212	852	9.7364	0.13195	773	9.59619	0.119715	0	0	0	0	0	0	0	0
chr11	285664	295417	BMgn001724	+	0.784057	0.090115	0.28304	1	0.186229	NA	0.301809	0.545872	1.775	0.827819	39	5.32193	0.00399877	70	6.14975	0.00717728	0	0	0	0	0	0	0	0
chr11	330232	395524	BMgn001725	+	0.0787525	1.14961e-07	0.00580133	1	1.06327e-06	NA	0.000639335	0.0065551	4.87567	2.2856	1310	10.3565	0.0200637	6391	12.6421	0.0978834	0	0	0	0	0	0	0	0
chr11	405074	409636	BMgn001727	+	NA	NA	NA	NA	NA	NA	NA	NA	1.58824	0.667425	16	4.08746	0.00350723	26	4.75489	0.00569925	0	1	0	0	0	0	0	0
chr11	413701	418076	BMgn001728	+	0.838378	0.184954	0.380146	1	0.322181	NA	0.420224	0.647056	1.63636	0.710493	32	5.04439	0.00731429	53	5.75489	0.0121143	0	0	0	0	0	0	0	0
chr11	467024	475620	BMgn001729	+	1	1	0.920446	1	1	NA	0.975438	0.975438	1	0	151	7.24793	0.0175663	151	7.24793	0.0175663	0	0	0	0	0	0	0	0
chr11	479283	496066	BMgn001730	+	0.310224	0.000162308	0.0276068	1	0.000850456	NA	0.0155624	0.0850211	3.1773	1.6678	140	7.13955	0.00834177	447	8.80735	0.0266341	0	0	0	0	0	0	0	0
chr11	536126	537914	BMgn001731	+	0.584419	0.074371	0.100162	1	0.160539	NA	0.18549	0.423355	0.595122	-0.748743	1024	10.0014	0.572707	609	9.25267	0.340604	0	0	0	0	0	0	0	0
chr11	572009	575232	BMgn001732	+	0.889317	0.638101	0.460396	1	0.770158	NA	0.660737	0.81658	0.873061	-0.195846	708	9.46964	0.219671	618	9.2738	0.191747	0	0	0	0	0	0	0	0
chr11	582620	585798	BMgn001733	+	0.634462	0.137918	0.121375	1	0.259251	NA	0.244392	0.491918	0.652244	-0.616517	1871	10.8704	0.588735	1220	10.2538	0.383889	0	0	0	0	0	0	0	0
chr11	615122	617340	BMgn001734	+	0.970159	0.906218	0.7899	1	0.958605	NA	0.893673	0.949521	1.03556	0.0504103	1152	10.1712	0.519387	1193	10.2216	0.537872	0	0	0	0	0	0	0	0
chr11	660311	667858	BMgn001735	+	0.396033	0.0059995	0.0451005	1	0.0205421	NA	0.0587194	0.21475	2.23529	1.16046	543	9.08746	0.0719491	1215	10.2479	0.160991	0	0	0	0	0	0	0	0
chr11	680462	691912	BMgn001736	+	0.74531	0.298849	0.195922	1	0.457563	NA	0.379486	0.613663	0.740271	-0.433875	1181	10.207	0.103144	874	9.77314	0.0763319	0	0	0	0	0	0	0	0
chr11	697466	705937	BMgn001737	+	0.912831	0.7208	0.546406	1	0.829416	NA	0.729047	0.858359	1.10814	0.148138	896	9.80896	0.105773	993	9.9571	0.117223	0	0	0	0	0	0	0	0
chr11	714877	724222	BMgn001738	+	0.795295	0.420075	0.259808	1	0.580932	NA	0.469467	0.683324	0.793159	-0.334318	1870	10.8696	0.200107	1483	10.5353	0.158694	0	0	0	0	0	0	0	0
chr11	737454	775357	BMgn001739	+	0.404559	0.0126694	0.0432744	1	0.0382919	NA	0.0731963	0.246755	2.04945	1.03524	4286	12.0658	0.113078	8785	13.101	0.231776	0	0	0	0	0	0	0	0
chr11	797238	837568	BMgn001740	+	0.664551	0.175609	0.144486	1	0.309678	NA	0.282048	0.528751	0.676768	-0.563267	1781	10.7993	0.0441607	1205	10.236	0.0298785	0	0	0	0	0	0	0	0
chr11	849608	861673	BMgn001742	+	0.590108	0.0919497	0.105756	1	0.189143	NA	0.201711	0.444866	1.62435	0.699865	1157	10.1774	0.0958972	1880	10.8773	0.155823	0	0	0	0	0	0	0	0
chr11	874343	888147	BMgn001743	+	0.473649	0.0195127	0.0789573	1	0.0544489	NA	0.106291	0.312549	0.505925	-0.983004	1096	10.0993	0.0793973	554	9.11634	0.0401333	0	0	0	0	0	0	0	0
chr11	891907	909137	BMgn001744	+	0.43416	0.015211	0.0458677	1	0.044402	NA	0.0809393	0.261469	0.495158	-1.01404	2271	11.1497	0.131805	1124	10.1357	0.0652351	0	0	0	0	0	0	0	0
chr11	936667	940389	BMgn001745	+	0.945815	0.666338	0.68628	1	0.789637	NA	0.773359	0.883194	0.843137	-0.246161	50	5.67243	0.0134336	42	5.42626	0.0112843	0	0	0	0	0	0	0	0
chr11	949944	967556	BMgn001746	+	0.304782	1.6052e-06	0.0358489	1	1.24236e-05	NA	0.00418406	0.0306382	5.02778	2.32992	35	5.16993	0.00198728	180	7.49985	0.0102203	0	0	0	0	0	0	0	0
chr11	978726	990101	BMgn001747	+	0.94477	0.778992	0.68068	1	0.871482	NA	0.808115	0.904534	1.10345	0.142019	144	7.17991	0.0126593	159	7.32193	0.013978	0	0	0	0	0	0	0	0
chr11	999118	1000293	BMgn001748	+	0.875555	0.631572	0.430604	1	0.765354	NA	0.641599	0.803982	0.871336	-0.1987	2455	11.2621	2.08936	2139	11.0634	1.82043	0	0	0	0	0	0	0	0
chr11	1053790	1054084	BMgn001749	+	0.989381	0.906762	0.847972	1	0.958605	NA	0.920254	0.961311	0.909091	-0.137504	21	4.45943	0.0714286	19	4.32193	0.0646259	0	0	0	0	0	0	0	0
chr11	1171286	1182460	BMgn001750	+	0.683128	0.125779	0.143826	1	0.241941	NA	0.257653	0.503713	1.57759	0.657719	231	7.85798	0.020673	365	8.5157	0.0326651	0	0	0	0	0	0	0	0
chr11	1187837	1203844	BMgn001751	+	0.428625	0.0152201	0.0447191	1	0.0444053	NA	0.079929	0.25945	2.015	1.01078	1532	10.5821	0.0957081	3088	11.5929	0.192916	0	0	0	0	0	0	0	0
chr11	1264946	1272550	BMgn001753	+	8.48717e-12	8.09316e-87	0	7.19306e-08	9.01982e-83	NA	4.13405e-57	4.6074e-53	10757	13.393	197	7.62936	0.0259074	2129881	21.0223	280.1	0	0	0	0	0	0	0	0
chr11	1294719	1313170	BMgn001754	+	0.00741721	4.89397e-16	0.000363424	0.212795	1.12229e-14	NA	3.33518e-07	8.37174e-06	13.4335	3.74777	345	8.43463	0.0186982	4647	12.1824	0.251856	0	0	0	0	0	0	0	0
chr11	1325762	1339601	BMgn001755	+	0.117332	8.42661e-07	0.00742552	1	6.8401e-06	NA	0.00146785	0.0130664	0.227854	-2.13382	2031	10.9887	0.146759	462	8.85487	0.0333839	0	0	0	0	0	0	0	0
chr11	1392860	1396899	BMgn001756	+	0.172552	4.98104e-06	0.0116475	1	3.52916e-05	NA	0.00334067	0.0256417	0.251298	-1.99253	962	9.91139	0.238178	241	7.91886	0.0596682	0	0	0	0	0	0	0	0
chr11	1408002	1412013	BMgn001757	+	0.661246	0.0126712	0.157277	1	0.0382919	NA	0.131217	0.352414	2.38889	1.25634	35	5.16993	0.008726	85	6.42626	0.0211917	0	0	0	0	0	0	0	0
chr11	1498788	1508590	BMgn001758	+	0.249981	0.00021597	0.0181936	1	0.00110109	NA	0.0137232	0.0774016	2.98319	1.57686	475	8.89482	0.0484595	1419	10.4717	0.144766	0	0	0	0	0	0	0	0
chr11	1551259	1565805	BMgn001759	+	0.14351	9.50652e-08	0.0124058	1	8.84392e-07	NA	0.000964378	0.0091841	5.38776	2.42968	97	6.61471	0.0066685	527	9.04439	0.0362299	0	0	0	0	0	0	0	0
chr11	1582174	1583489	BMgn001760	+	NA	NA	NA	NA	NA	NA	NA	NA	1	0	6	2.80735	0.00456274	6	2.80735	0.00456274	0	1	0	0	0	0	0	0
chr11	1587781	1592610	BMgn001761	+	0.798422	0.0785654	0.30647	1	0.167645	NA	0.298799	0.543337	2.04545	1.03242	21	4.45943	0.00434873	44	5.49185	0.00911162	0	0	0	0	0	0	0	0
chr11	1598824	1608271	BMgn001762	+	0.820885	0.294002	0.316632	1	0.452187	NA	0.453299	0.671453	1.41304	0.498806	91	6.52356	0.00963269	129	7.02237	0.0136551	0	0	0	0	0	0	0	0
chr11	1634360	1759406	BMgn001763	+	0.41687	0.0155148	0.0433641	1	0.045088	NA	0.0787704	0.257977	2.00514	1.0037	5841	12.5122	0.0467108	11713	13.5159	0.0936695	0	0	0	0	0	0	0	0
chr11	1795165	1796032	BMgn001766	+	0.418774	0.0100145	0.0467785	1	0.0314789	NA	0.0707937	0.241578	0.472955	-1.08022	1515	10.5661	1.7474	716	9.48583	0.825836	0	0	0	0	0	0	0	0
chr11	1807830	1812111	BMgn001767	+	0.903304	0.699728	0.519845	1	0.81546	NA	0.708883	0.846875	0.894696	-0.160531	1281	10.3242	0.299229	1146	10.1636	0.267694	0	0	0	0	0	0	0	0
chr11	1820565	1822059	BMgn001768	+	0.738174	0.193457	0.192081	1	0.33314	NA	0.329826	0.571789	1.47761	0.563267	200	7.65105	0.133869	296	8.21432	0.198126	0	0	0	0	0	0	0	0
chr11	1826512	1833064	BMgn001769	+	0.790415	0.363358	0.24729	1	0.526746	NA	0.441778	0.662846	1.30426	0.383226	469	8.87652	0.0715812	612	9.25974	0.0934066	0	0	0	0	0	0	0	0
chr11	1841342	1854789	BMgn001770	+	0.908015	0.729028	0.551382	1	0.835735	NA	0.731975	0.860331	1.10385	0.142538	5642	12.4622	0.419573	6228	12.6048	0.463152	0	0	0	0	0	0	0	0
chr11	1856459	1861844	BMgn001771	+	0.733367	0.281894	0.184611	1	0.439769	NA	0.363941	0.602335	0.733195	-0.447732	1442	10.4949	0.267781	1057	10.0471	0.196286	0	0	0	0	0	0	0	0
chr11	1862097	1870181	BMgn001772	+	0.691512	0.235462	0.157901	1	0.386996	NA	0.321375	0.565029	0.712594	-0.488847	7939	12.9549	0.982063	5657	12.4661	0.699777	0	0	0	0	0	0	0	0
chr11	1897446	1902422	BMgn001773	+	0.471791	0.0170334	0.0517588	1	0.0486763	NA	0.0897606	0.279827	0.497291	-1.00784	922	9.85019	0.185289	458	8.84235	0.0920418	0	0	0	0	0	0	0	0
chr11	1928269	1929597	BMgn001774	+	0.964116	0.744796	0.752059	1	0.847325	NA	0.828206	0.915206	1.16129	0.215729	30	4.9542	0.0225904	35	5.16993	0.0263554	0	0	0	0	0	0	0	0
chr11	1932426	1937904	BMgn001775	+	0.615781	0.0263081	0.100642	1	0.0693808	NA	0.138877	0.364541	0.497326	-1.00774	186	7.54689	0.033954	92	6.53916	0.0167945	0	0	0	0	0	0	0	0
chr11	1969645	1978207	BMgn001776	+	0.992254	0.973341	0.878827	1	0.997874	NA	0.951261	0.974968	0.988439	-0.0167757	518	9.01959	0.0604999	512	9.00282	0.0597991	0	0	0	0	0	0	0	0
chr11	1989504	1997638	BMgn001777	+	0.737109	0.236864	0.182825	1	0.388499	NA	0.345122	0.585358	1.42059	0.506488	339	8.40939	0.0416769	482	8.91588	0.0592574	0	0	0	0	0	0	0	0
chr11	2031721	2040438	BMgn001778	+	0.898056	0.670568	0.494867	1	0.792522	NA	0.68802	0.833281	1.13222	0.179153	657	9.36194	0.07537	744	9.5411	0.0853505	0	0	0	0	0	0	0	0
chr11	2095303	2111040	BMgn001779	+	0.293871	0.000876037	0.0318647	1	0.00384236	NA	0.0263641	0.124187	0.376855	-1.40792	1684	10.7185	0.107009	634	9.31061	0.0402872	0	0	0	0	0	0	0	0
chr11	2143328	2146123	BMgn001780	+	0.173836	2.19527e-08	0.0189878	1	2.24256e-07	NA	0.000762156	0.00754372	6.5	2.70044	43	5.45943	0.0153846	285	8.15987	0.101968	0	0	0	0	0	0	0	0
chr11	2180248	2204064	BMgn001781	+	0.844853	0.530579	0.344746	1	0.680957	NA	0.561548	0.750685	0.83422	-0.2615	1127	10.1396	0.0473211	940	9.87805	0.0394693	0	0	0	0	0	0	0	0
chr11	2240834	2241716	BMgn001782	+	0.61688	0.0355128	0.12006	1	0.0890616	NA	0.16033	0.39186	0.522124	-0.937536	225	7.82018	0.255102	117	6.88264	0.132653	0	0	0	0	0	0	0	0
chr11	2244953	2252684	BMgn001783	+	0.429143	0.00931395	0.0486136	1	0.0296668	NA	0.0707633	0.241578	0.465795	-1.10223	993	9.9571	0.128444	462	8.85487	0.0597594	0	0	0	0	0	0	0	0
chr11	2260741	2269369	BMgn001784	+	0.798575	0.329665	0.258354	1	0.49047	NA	0.436529	0.659224	0.745928	-0.422891	306	8.26209	0.0354659	228	7.8392	0.0264256	0	0	0	0	0	0	0	0
chr11	2272698	2274047	BMgn001785	+	0.944476	0.722769	0.680362	1	0.830953	NA	0.789947	0.892806	0.882979	-0.179549	93	6.55459	0.06894	82	6.37504	0.0607858	0	0	0	0	0	0	0	0
chr11	2288542	2288959	BMgn001786	+	0.615015	0.0271011	0.0989995	1	0.0710855	NA	0.139361	0.365168	0.5	-1	191	7.58496	0.458034	95	6.58496	0.227818	0	0	0	0	0	0	0	0
chr11	2291571	2296213	BMgn001787	+	0.894965	0.68197	0.492126	1	0.801071	NA	0.689406	0.834158	1.12493	0.169829	1672	10.7082	0.36019	1881	10.8781	0.405213	0	0	0	0	0	0	0	0
chr11	2307059	2310642	BMgn001788	+	0.168762	5.54451e-06	0.0163272	1	3.88017e-05	NA	0.00378392	0.0283825	0.25433	-1.97523	1096	10.0993	0.305889	278	8.12412	0.0775886	0	0	0	0	0	0	0	0
chr11	2325026	2338329	BMgn001789	+	0.933637	0.7786	0.630689	1	0.871482	NA	0.785978	0.891157	1.08651	0.119695	577	9.17493	0.0433737	627	9.29462	0.0471322	0	0	0	0	0	0	0	0
chr11	2341996	2372070	BMgn001790	+	0.188584	7.83653e-05	0.0146267	1	0.000439769	NA	0.00847194	0.0536781	3.17532	1.6669	2309	11.1737	0.0767773	7334	12.8406	0.243865	0	0	0	0	0	0	0	0
chr11	2377749	2380231	BMgn001791	+	NA	NA	NA	NA	NA	NA	NA	NA	2	1	3	2	0.0012087	7	3	0.00282031	0	1	0	0	0	0	0	0
chr11	2405937	2408857	BMgn001792	+	0.853236	0.525618	0.364393	1	0.676835	NA	0.57161	0.756794	1.20721	0.271673	443	8.79442	0.151712	535	9.06609	0.183219	0	0	0	0	0	0	0	0
chr11	2448825	2478037	BMgn001793	+	0.000153354	8.19142e-30	0.000412778	0.0122601	6.56787e-28	NA	5.40755e-12	4.36719e-10	61.5424	5.94351	58	5.88264	0.00198549	3630	11.8262	0.124264	0	0	0	0	0	0	0	0
chr11	2524571	2533294	BMgn001794	+	0.0883408	2.0498e-07	0.0059449	1	1.80593e-06	NA	0.000802087	0.00788295	4.73402	2.24307	875	9.77479	0.10031	4146	12.0179	0.475295	0	0	0	0	0	0	0	0
chr11	2563376	2569464	BMgn001795	+	NA	NA	NA	NA	NA	NA	NA	NA	0.5	-1	15	4	0.00246386	7	3	0.0011498	0	1	0	0	0	0	0	0
chr11	2653716	2665125	BMgn001796	+	0.74378	0.323415	0.204437	1	0.484786	NA	0.393255	0.625162	1.32627	0.407372	3254	11.6684	0.285213	4316	12.0758	0.378298	0	0	0	0	0	0	0	0
chr11	2705708	2720153	BMgn001798	+	0.590371	0.0075826	0.105465	1	0.0250172	NA	0.0953515	0.291672	2.35593	1.2363	58	5.88264	0.00401523	138	7.11894	0.00955348	0	0	0	0	0	0	0	0
chr11	2757976	2768475	BMgn001799	+	0.546054	0.0639589	0.0914169	1	0.142394	NA	0.16787	0.40206	0.586888	-0.768844	2836	11.4702	0.270121	1664	10.7013	0.158491	0	0	0	0	0	0	0	0
chr11	2851941	2862691	BMgn001800	+	0.693079	0.24392	0.164079	1	0.397556	NA	0.328854	0.571686	1.39378	0.479003	123116	16.9097	11.4527	171597	17.3887	15.9625	0	0	0	0	0	0	0	0
chr11	2901349	2911494	BMgn001801	+	0.688322	0.225485	0.156263	1	0.374464	NA	0.315652	0.56003	0.706993	-0.500231	4446	12.1186	0.438245	3143	11.6184	0.309808	0	0	0	0	0	0	0	0
chr11	2973626	2982951	BMgn001802	+	0.292213	0.00104562	0.0305232	1	0.00449123	NA	0.027383	0.127372	2.60177	1.37949	903	9.82018	0.0968365	2351	11.1997	0.252118	0	0	0	0	0	0	0	0
chr11	3013877	3015410	BMgn001803	+	0.893916	0.191835	0.496846	1	0.331141	NA	0.472349	0.685549	1.90909	0.932886	10	3.45943	0.00652316	20	4.39232	0.0130463	0	0	0	0	0	0	0	0
chr11	3021741	3041260	BMgn001804	+	0.563129	0.0646467	0.0960696	1	0.143466	NA	0.173054	0.408443	1.70722	0.771653	788	9.62388	0.0403709	1346	10.3955	0.0689585	0	0	0	0	0	0	0	0
chr11	3045032	3046272	BMgn001805	+	0.838111	0.521086	0.328181	1	0.672625	NA	0.548564	0.741173	0.831099	-0.266907	1491	10.543	1.20242	1239	10.2761	0.999194	0	0	0	0	0	0	0	0
chr11	3052180	3055687	BMgn001806	+	0.899869	0.704179	0.508094	1	0.818076	NA	0.704304	0.843983	1.1146	0.156533	3847	11.9099	1.09695	4288	12.0664	1.2227	0	0	0	0	0	0	0	0
chr11	3057553	3065764	BMgn001807	+	0.568293	0.036473	0.0958094	1	0.0909173	NA	0.146165	0.374743	1.87168	0.904335	225	7.82018	0.0274023	422	8.72451	0.0513945	0	0	0	0	0	0	0	0
chr11	3109099	3121649	BMgn001808	+	0.321758	0.00210196	0.0355483	1	0.00824292	NA	0.036732	0.15643	2.44554	1.29016	1009	9.98014	0.0803984	2469	11.2703	0.196733	0	0	0	0	0	0	0	0
chr11	3123797	3127761	BMgn001809	+	0.737496	0.29247	0.188186	1	0.450467	NA	0.370941	0.608368	1.35394	0.437161	1180	10.2058	0.297679	1598	10.643	0.403128	0	0	0	0	0	0	0	0
chr11	3139661	3192524	BMgn001810	+	0.26931	0.000811347	0.0292399	1	0.00358686	NA	0.0242469	0.117034	2.64876	1.40531	1767	10.7879	0.033426	4682	12.1932	0.0885686	0	0	0	0	0	0	0	0
chr11	3251698	3257307	BMgn001812	+	0.835739	0.430919	0.326279	1	0.590942	NA	0.516682	0.717024	1.26613	0.340424	247	7.9542	0.0440364	313	8.29462	0.0558032	0	0	0	0	0	0	0	0
chr11	3261741	3266131	BMgn001813	+	1	1	0.917512	1	1	NA	0.974504	0.975438	0.998634	-0.00197224	731	9.5157	0.166515	730	9.51373	0.166287	0	0	0	0	0	0	0	0
chr11	3279776	3296876	BMgn001814	+	0.186555	4.16385e-05	0.0146447	1	0.000247896	NA	0.00698032	0.0460867	3.3498	1.74408	768	9.58684	0.0449123	2575	11.3309	0.150585	0	0	0	0	0	0	0	0
chr11	3305410	3306037	BMgn001815	+	0.853936	0.0717909	0.425731	1	0.156058	NA	0.32971	0.571789	2.44444	1.28951	8	3.16993	0.0127592	21	4.45943	0.0334928	0	0	0	0	0	0	0	0
chr11	3342977	3343694	BMgn001816	+	0.917545	0.637371	0.570989	1	0.76961	NA	0.713439	0.849728	1.16393	0.21901	121	6.93074	0.168759	141	7.14975	0.196653	0	0	0	0	0	0	0	0
chr11	3385207	3394722	BMgn001817	+	0.529128	0.0341494	0.0854585	1	0.0863223	NA	0.134575	0.357531	1.85781	0.893602	428	8.74483	0.0449816	796	9.63844	0.0836574	0	0	0	0	0	0	0	0
chr11	3406441	3447452	BMgn001818	+	0.515672	0.0501829	0.0833588	1	0.117745	NA	0.148389	0.377148	1.75452	0.811073	3099	11.5981	0.0755651	5438	12.4091	0.132599	0	0	0	0	0	0	0	0
chr11	3469980	3481555	BMgn001819	+	1	0.967976	0.903885	1	0.994936	NA	0.960712	0.975438	0.987179	-0.0186157	77	6.2854	0.00665227	76	6.26679	0.00656587	0	0	0	0	0	0	0	0
chr11	3486797	3488072	BMgn001820	+	1	1	0.899502	1	1	NA	0.968725	0.975438	0.977778	-0.0324215	44	5.49185	0.0345098	43	5.45943	0.0337255	0	0	0	0	0	0	0	0
chr11	3496377	3498053	BMgn001821	+	NA	NA	NA	NA	NA	NA	NA	NA	1	0	0	0	NA	0	0	NA	1	1	1	1	1	1	1	1
chr11	3537818	3538643	BMgn001822	+	0.770092	0.199925	0.221411	1	0.341533	NA	0.353538	0.593401	1.4876	0.57299	120	6.91886	0.145455	179	7.49185	0.21697	0	0	0	0	0	0	0	0
chr11	3582105	3588477	BMgn001823	+	0.797919	0.410787	0.260723	1	0.571992	NA	0.467436	0.68206	0.787709	-0.344264	1073	10.0688	0.168393	845	9.72451	0.132611	0	0	0	0	0	0	0	0
chr11	3805965	3810401	BMgn001824	+	NA	NA	NA	NA	NA	NA	NA	NA	3	1.58496	0	0	0	2	1.58496	0.000450857	0	1	0	0	0	0	0	0
chr11	3883071	3883618	BMgn001825	+	0.417406	0.00918014	0.0467382	1	0.0293327	NA	0.068862	0.238598	0.467814	-1.09599	1335	10.3837	2.44059	624	9.28771	1.14077	0	0	0	0	0	0	0	0
chr11	3916798	3917567	BMgn001826	+	NA	NA	NA	NA	NA	NA	NA	NA	1	0	0	0	NA	0	0	NA	1	1	1	1	1	1	1	1
chr11	3973106	3982669	BMgn001827	+	NA	NA	NA	NA	NA	NA	NA	NA	0.958333	-0.0614005	47	5.58496	0.00491478	45	5.52356	0.00470564	0	1	0	0	0	0	0	0
chr11	4003866	4006125	BMgn001828	+	0.332246	0.00407976	0.0374776	1	0.0147915	NA	0.0461217	0.184107	2.2892	1.19484	13049	13.6718	5.77645	29873	14.8666	13.224	0	0	0	0	0	0	0	0
chr11	4113408	4115740	BMgn001829	+	0.8404	0.522056	0.332242	1	0.673493	NA	0.5515	0.742984	1.20356	0.267305	1011	9.98299	0.433533	1217	10.2503	0.52187	0	0	0	0	0	0	0	0
chr11	4117589	4122768	BMgn001830	+	0.225086	0.000163059	0.0158157	1	0.000853589	NA	0.0115976	0.0675596	3.02875	1.59872	799	9.64386	0.154277	2422	11.2426	0.467658	0	0	0	0	0	0	0	0
chr11	4148353	4153836	BMgn001831	+	NA	NA	NA	NA	NA	NA	NA	NA	1	0	0	0	NA	0	0	NA	1	1	1	1	1	1	1	1
chr11	4198106	4213370	BMgn001832	+	0.908495	0.71271	0.52697	1	0.82361	NA	0.717362	0.852073	0.897646	-0.155782	976	9.93221	0.0639413	876	9.77643	0.0573899	0	0	0	0	0	0	0	0
chr11	4214310	4237572	BMgn001833	+	0.494104	0.0356617	0.0784503	1	0.0893949	NA	0.12929	0.349611	0.545997	-0.873035	2847	11.4757	0.122388	1554	10.6027	0.0668042	0	0	0	0	0	0	0	0
chr11	4239225	4242520	BMgn001834	+	0.514151	0.0208403	0.0870289	1	0.0575484	NA	0.115347	0.327508	0.502804	-0.991933	534	9.0634	0.162064	268	8.07146	0.0813354	0	0	0	0	0	0	0	0
chr11	4243365	4247031	BMgn001835	+	0.997376	0.991821	0.896792	1	1	NA	0.964453	0.975438	0.996497	-0.00506209	1712	10.7423	0.466994	1706	10.7372	0.465357	0	0	0	0	0	0	0	0
chr19	1867797	1869647	BMgn001836	+	0.374431	0.00478317	0.0415515	1	0.0169556	NA	0.0523407	0.200739	0.43927	-1.18682	1588	10.6339	0.858378	697	9.44708	0.376757	0	0	0	0	0	0	0	0
chr19	1870111	1870633	BMgn001837	+	NA	NA	NA	NA	NA	NA	NA	NA	1	0	0	0	NA	0	0	NA	1	1	1	1	1	1	1	1
chr19	1954621	1959029	BMgn001838	+	0.227191	3.23557e-08	0.0302046	1	3.20253e-07	NA	0.00109538	0.0101988	7.07692	2.82312	25	4.70044	0.00567151	183	7.52356	0.0415154	0	0	0	0	0	0	0	0
chr19	1980869	1982511	BMgn001839	+	NA	NA	NA	NA	NA	NA	NA	NA	1	0	3	2	0.00182704	3	2	0.00182704	0	1	0	0	0	0	0	0
chr19	2034941	2035504	BMgn001840	+	NA	NA	NA	NA	NA	NA	NA	NA	1	0	1	1	0.0017762	1	1	0.0017762	0	1	0	0	0	0	0	0
chr19	2076934	2080225	BMgn001841	+	0.358424	0.00418783	0.0397299	1	0.0151047	NA	0.048763	0.191255	0.435353	-1.19974	2211	11.1111	0.671832	962	9.91139	0.292312	0	0	0	0	0	0	0	0
chr19	2236802	2249631	BMgn001842	+	0.381552	0.00897717	0.0418387	1	0.0287998	NA	0.0638317	0.227286	2.12263	1.08585	4745	12.2125	0.369865	10073	13.2983	0.785174	0	0	0	0	0	0	0	0
chr19	2289670	2297295	BMgn001843	+	NA	NA	NA	NA	NA	NA	NA	NA	1.15	0.201634	19	4.32193	0.0024918	22	4.52356	0.00288525	0	1	0	0	0	0	0	0
chr19	2352867	2353462	BMgn001844	+	1	1	0.862917	1	1	NA	0.956733	0.975438	1.2	0.263034	4	2.32193	0.00672269	5	2.58496	0.00840336	0	0	0	0	0	0	0	0
chr19	2429847	2432196	BMgn001845	+	0.821041	0.167316	0.342884	1	0.298741	NA	0.392059	0.62475	0.609375	-0.714598	63	6	0.0268199	38	5.2854	0.0161771	0	0	0	0	0	0	0	0
chr19	2493203	2495815	BMgn001846	+	NA	NA	NA	NA	NA	NA	NA	NA	0.25	-2	3	2	0.00114855	0	0	0	0	1	0	0	0	0	0	0
chr19	2521522	2529564	BMgn001847	+	0.420147	0.00712161	0.0475368	1	0.0237707	NA	0.0643048	0.228411	2.20545	1.14107	403	8.65821	0.0501119	890	9.79928	0.110669	0	0	0	0	0	0	0	0
chr19	2629773	2640806	BMgn001848	+	NA	NA	NA	NA	NA	NA	NA	NA	0.5	-1	27	4.80735	0.0024472	13	3.80735	0.00117828	0	1	0	0	0	0	0	0
chr19	2645332	2657668	BMgn001849	+	0.976903	0.93063	0.811621	1	0.973314	NA	0.910709	0.958116	1.02568	0.0365817	3231	11.6582	0.261916	3314	11.6948	0.268645	0	0	0	0	0	0	0	0
chr19	2880781	2904446	BMgn001850	+	NA	NA	NA	NA	NA	NA	NA	NA	0.372093	-1.42626	128	7.01123	0.00540883	47	5.58496	0.00198606	0	1	0	0	0	0	0	0
chr19	2922310	2931267	BMgn001851	+	NA	NA	NA	NA	NA	NA	NA	NA	1	0	0	0	NA	0	0	NA	1	1	1	1	1	1	1	1
chr19	3000644	3030344	BMgn001852	+	0.424616	0.0142101	0.0448448	1	0.0419528	NA	0.0780713	0.256861	2.03127	1.02238	1438	10.4909	0.0484175	2922	11.5132	0.0983838	0	0	0	0	0	0	0	0
chr19	3049996	3054743	BMgn001853	+	0.896065	0.69924	0.503589	1	0.815256	NA	0.699756	0.84145	1.1162	0.158596	35653	15.1218	7.51064	39796	15.2804	8.3834	0	0	0	0	0	0	0	0
chr19	3060314	3062846	BMgn001854	+	0.817485	0.432806	0.289299	1	0.592846	NA	0.494634	0.699583	0.79322	-0.334206	589	9.20457	0.232622	467	8.87036	0.184439	0	0	0	0	0	0	0	0
chr19	3069858	3070727	BMgn001855	+	0.896565	0.666697	0.489797	1	0.789723	NA	0.684252	0.831064	0.883392	-0.178874	848	9.72962	0.975834	749	9.55075	0.86191	0	0	0	0	0	0	0	0
chr19	3177520	3179415	BMgn001856	+	NA	NA	NA	NA	NA	NA	NA	NA	1	0	1	1	0.000527704	1	1	0.000527704	0	1	0	0	0	0	0	0
chr19	3434979	3439117	BMgn001857	+	0.329685	1.37859e-08	0.0752513	1	1.45496e-07	NA	0.00129427	0.0117369	10.5	3.39232	7	3	0.00169164	83	6.39232	0.020058	0	0	0	0	0	0	0	0
chr19	3442248	3457045	BMgn001858	+	NA	NA	NA	NA	NA	NA	NA	NA	1.625	0.70044	23	4.58496	0.00155437	38	5.2854	0.00256809	0	1	0	0	0	0	0	0
chr19	3464687	3547877	BMgn001859	+	0.233438	0.000116422	0.0183372	1	0.00062895	NA	0.0111193	0.0654303	3.13349	1.64777	426	8.73809	0.00512081	1337	10.3859	0.0160716	0	0	0	0	0	0	0	0
chr19	3556512	3572282	BMgn001860	+	0.59264	0.0542649	0.102539	1	0.125395	NA	0.170899	0.406113	0.563441	-0.827664	464	8.86109	0.029423	261	8.03342	0.0165504	0	0	0	0	0	0	0	0
chr19	3592064	3592364	BMgn001861	+	NA	NA	NA	NA	NA	NA	NA	NA	1	0	0	0	NA	0	0	NA	1	1	1	1	1	1	1	1
chr19	3597937	3599085	BMgn001862	+	0.625274	8.1742e-05	0.238366	1	0.000456649	NA	0.0320136	0.141979	9.66667	3.27302	2	1.58496	0.00174216	28	4.85798	0.0243902	0	0	0	0	0	0	0	0
chr19	3648155	3654146	BMgn001863	+	0.439744	0.0148862	0.0475144	1	0.0435907	NA	0.0816887	0.262596	2.03008	1.02154	830	9.6987	0.138541	1686	10.7202	0.281422	0	0	0	0	0	0	0	0
chr19	3660497	3682489	BMgn001864	+	NA	NA	NA	NA	NA	NA	NA	NA	0.876289	-0.190522	96	6.59991	0.00436522	84	6.40939	0.00381957	0	1	0	0	0	0	0	0
chr19	3684102	3689578	BMgn001865	+	0.991793	0.974867	0.892933	1	0.99883	NA	0.956088	0.975438	0.99071	-0.0134656	2690	11.3939	0.491234	2665	11.3805	0.486669	0	0	0	0	0	0	0	0
chr19	3709211	3730325	BMgn001866	+	0.376261	0.00616021	0.0411253	1	0.0210033	NA	0.0564036	0.210117	0.451973	-1.14569	2508	11.2929	0.118784	1133	10.1472	0.0536611	0	0	0	0	0	0	0	0
chr19	3734792	3738187	BMgn001867	+	0.582542	0.0729327	0.100112	1	0.158016	NA	0.184142	0.422277	1.68473	0.752517	608	9.2503	0.179087	1025	10.0028	0.301915	0	0	0	0	0	0	0	0
chr19	3780229	3790265	BMgn001868	+	0.496758	0.0237158	0.0810167	1	0.0637052	NA	0.115756	0.328171	1.9339	0.951515	468	8.87344	0.0466321	906	9.82496	0.090275	0	0	0	0	0	0	0	0
chr19	3791437	3803645	BMgn001869	+	NA	NA	NA	NA	NA	NA	NA	NA	4.66667	2.22239	2	1.58496	0.000163827	13	3.80735	0.00106488	0	1	0	0	0	0	0	0
chr19	3810541	3814948	BMgn001870	+	0.648006	0.168102	0.137823	1	0.299712	NA	0.271707	0.517636	0.674136	-0.568888	4774	12.2213	1.08328	3218	11.6524	0.730202	0	0	0	0	0	0	0	0
chr19	3847561	3855152	BMgn001871	+	0.533199	0.0536057	0.089703	1	0.124104	NA	0.156805	0.388343	0.573357	-0.802496	2296	11.1655	0.302463	1316	10.363	0.173363	0	0	0	0	0	0	0	0
chr19	3869465	3875972	BMgn001872	+	0.686739	0.177198	0.152759	1	0.311814	NA	0.291378	0.535423	0.675258	-0.56649	775	9.59991	0.119103	523	9.03342	0.080375	0	0	0	0	0	0	0	0
chr19	3881171	3917857	BMgn001873	+	0.215941	0.000253681	0.0262608	1	0.00126897	NA	0.015164	0.0832935	0.345112	-1.53486	48053	15.5524	1.30985	16583	14.0175	0.452025	0	0	0	0	0	0	0	0
chr19	3955300	3970181	BMgn001875	+	0.603397	0.100783	0.109907	1	0.203593	NA	0.211624	0.454145	1.60622	0.683667	964	9.91439	0.0647806	1549	10.5981	0.104092	0	0	0	0	0	0	0	0
chr19	4093263	4104269	BMgn001876	+	0.361937	0.00551526	0.0399767	1	0.0191309	NA	0.0532678	0.203034	2.23191	1.15828	1754	10.7773	0.159368	3916	11.9355	0.355806	0	0	0	0	0	0	0	0
chr19	4128432	4136927	BMgn001877	+	0.840468	0.533225	0.334413	1	0.683055	NA	0.556118	0.746289	1.19585	0.258031	1684	10.7185	0.198234	2014	10.9766	0.237081	0	0	0	0	0	0	0	0
chr19	4144270	4148958	BMgn001878	+	0.000474933	1.25379e-27	0.00527638	0.028006	7.89465e-26	NA	8.25699e-11	4.869e-09	0.00918635	-6.76629	761	9.57365	0.162329	6	2.80735	0.00127986	0	0	0	0	0	0	0	0
chr19	4176798	4180910	BMgn001879	+	0.172601	8.15977e-06	0.0157888	1	5.51156e-05	NA	0.00424448	0.0310195	0.261706	-1.93398	1195	10.224	0.290613	312	8.29002	0.0758755	0	0	0	0	0	0	0	0
chr19	4346867	4348576	BMgn001880	+	NA	NA	NA	NA	NA	NA	NA	NA	1	0	4	2.32193	0.00234055	4	2.32193	0.00234055	0	1	0	0	0	0	0	0
chr19	4405563	4405964	BMgn001881	+	0.181433	1.92513e-07	0.0168207	1	1.70825e-06	NA	0.0014341	0.0128481	0.186992	-2.41895	368	8.52748	0.917706	68	6.10852	0.169576	0	0	0	0	0	0	0	0
chr19	4442444	4449714	BMgn001882	+	0.026449	1.26989e-11	0.000839017	0.517148	1.91255e-10	NA	1.50392e-05	0.000255896	0.122908	-3.02435	4002	11.9669	0.550481	491	8.94251	0.0675378	0	0	0	0	0	0	0	0
chr19	4453426	4466247	BMgn001883	+	0.763874	0.335503	0.217835	1	0.4971	NA	0.409596	0.638427	0.75755	-0.400586	1191	10.2192	0.0928945	902	9.81858	0.0703533	0	0	0	0	0	0	0	0
chr19	4478602	4480081	BMgn001885	+	NA	NA	NA	NA	NA	NA	NA	NA	1	0	0	0	NA	0	0	NA	1	1	1	1	1	1	1	1
chr19	4492716	4502126	BMgn001886	+	0.971843	0.906825	0.7868	1	0.958605	NA	0.893418	0.949385	0.961722	-0.0563074	417	8.70736	0.0443146	401	8.65105	0.0426142	0	0	0	0	0	0	0	0
chr19	4510795	4524342	BMgn001887	+	0.9579	0.869715	0.733471	1	0.935435	NA	0.858927	0.931653	0.953461	-0.0687547	1675	10.7108	0.123644	1597	10.6421	0.117886	0	0	0	0	0	0	0	0
chr19	4702822	4705258	BMgn001888	+	NA	NA	NA	NA	NA	NA	NA	NA	1	0	0	0	NA	0	0	NA	1	1	1	1	1	1	1	1
chr19	4782289	4782628	BMgn001889	+	NA	NA	NA	NA	NA	NA	NA	NA	3	1.58496	0	0	0	2	1.58496	0.00589971	0	1	0	0	0	0	0	0
chr19	4803942	4807272	BMgn001890	+	NA	NA	NA	NA	NA	NA	NA	NA	1.25	0.321928	7	3	0.0021021	9	3.32193	0.0027027	0	1	0	0	0	0	0	0
chr19	4814836	4822932	BMgn001891	+	NA	NA	NA	NA	NA	NA	NA	NA	0.878049	-0.187627	40	5.35755	0.00494071	35	5.16993	0.00432312	0	1	0	0	0	0	0	0
chr19	4823552	4825627	BMgn001892	+	NA	NA	NA	NA	NA	NA	NA	NA	1	0	5	2.58496	0.00240964	5	2.58496	0.00240964	0	1	0	0	0	0	0	0
chr19	5069447	5071600	BMgn001893	+	0.544387	0.0257098	0.0926552	1	0.0682229	NA	0.128072	0.34757	0.511905	-0.966053	419	8.71425	0.194612	214	7.74819	0.0993962	0	0	0	0	0	0	0	0
chr19	5092808	5095990	BMgn001894	+	0.392237	0.000475654	0.0389986	1	0.00221992	NA	0.0261771	0.123673	0.330882	-1.59561	271	8.08746	0.0851666	89	6.49185	0.0279698	0	0	0	0	0	0	0	0
chr19	5110648	5117686	BMgn001895	+	0.430993	0.00400475	0.0499282	1	0.0145574	NA	0.0554708	0.207875	2.37186	1.24602	198	7.63662	0.028133	471	8.88264	0.0669224	0	0	0	0	0	0	0	0
chr19	5172908	5199231	BMgn001896	+	0.945841	0.811472	0.685992	1	0.897208	NA	0.820361	0.913065	1.07425	0.103324	430	8.75154	0.0163355	462	8.85487	0.0175512	0	0	0	0	0	0	0	0
chr19	5206000	5212072	BMgn001897	+	0.618938	0.117037	0.115847	1	0.228797	NA	0.227154	0.473855	1.57185	0.652464	1015	9.98868	0.167161	1596	10.6411	0.262846	0	0	0	0	0	0	0	0
chr19	5474775	5480329	BMgn001898	+	0.72812	0.263715	0.179204	1	0.420228	NA	0.352554	0.592464	0.723366	-0.467202	1116	10.1254	0.200936	807	9.65821	0.145301	0	0	0	0	0	0	0	0
chr19	5548181	5563238	BMgn001899	+	NA	NA	NA	NA	NA	NA	NA	NA	0.852941	-0.229482	33	5.08746	0.00219167	28	4.85798	0.0018596	0	1	0	0	0	0	0	0
chr19	5652459	5664052	BMgn001900	+	NA	NA	NA	NA	NA	NA	NA	NA	1.16667	0.222392	41	5.39232	0.00353662	48	5.61471	0.00414043	0	1	0	0	0	0	0	0
chr19	5686838	5768569	BMgn001901	+	0.877599	0.621613	0.427903	1	0.757085	NA	0.637937	0.801622	1.15418	0.206869	920	9.84706	0.0112564	1062	10.0539	0.0129938	0	0	0	0	0	0	0	0
chr19	5774877	5779072	BMgn001903	+	0.53381	0.0196105	0.0649901	1	0.0546809	NA	0.105331	0.311151	2.01015	1.0073	196	7.62205	0.0467223	395	8.62936	0.0941597	0	0	0	0	0	0	0	0
chr19	5798195	5809856	BMgn001904	+	0.94779	0.732463	0.691448	1	0.838121	NA	0.798084	0.899267	1.12987	0.176157	76	6.26679	0.00651745	86	6.44294	0.00737501	0	0	0	0	0	0	0	0
chr19	5810958	5813796	BMgn001905	+	2.60658e-06	8.71647e-42	0.000340991	0.000691676	2.77557e-39	NA	2.56067e-16	6.79492e-14	0.0038961	-8.00375	4619	12.1737	1.62755	17	4.16993	0.00599013	0	0	0	0	0	0	0	0
chr19	5931865	5966528	BMgn001906	+	NA	NA	NA	NA	NA	NA	NA	NA	1.68382	0.751741	135	7.08746	0.00389464	228	7.8392	0.00657762	0	1	0	0	0	0	0	0
chr19	6217289	6230090	BMgn001907	+	NA	NA	NA	NA	NA	NA	NA	NA	0.6875	-0.540568	31	5	0.00242169	21	4.45943	0.0016405	0	1	0	0	0	0	0	0
chr19	6243195	6262303	BMgn001908	+	NA	NA	NA	NA	NA	NA	NA	NA	1.33333	0.415037	35	5.16993	0.00183169	47	5.58496	0.0024597	0	1	0	0	0	0	0	0
chr19	6503580	6535973	BMgn001910	+	0.262394	6.26245e-05	0.0233938	1	0.000359913	NA	0.0104072	0.0621857	0.295652	-1.75803	574	9.16742	0.0177199	169	7.40939	0.00521718	0	0	0	0	0	0	0	0
chr19	6208061	6209088	BMgn001911	-	0.587081	2.29623e-05	0.238366	1	0.000143692	NA	0.0213283	0.107379	14	3.80735	1	1	0.00097371	27	4.80735	0.0262902	0	0	0	0	0	0	0	0
chr19	6189590	6193269	BMgn001912	-	NA	NA	NA	NA	NA	NA	NA	NA	2.25	1.16993	7	3	0.00190269	17	4.16993	0.00462082	0	1	0	0	0	0	0	0
chr19	5978342	6130308	BMgn001913	-	0.280488	0.00109766	0.0296886	1	0.00468177	NA	0.0271071	0.126564	0.387364	-1.36824	5064	12.3063	0.0333232	1961	10.9381	0.0129042	0	0	0	0	0	0	0	0
chr19	5966925	5971027	BMgn001914	-	NA	NA	NA	NA	NA	NA	NA	NA	1.16667	0.222392	11	3.58496	0.00268162	13	3.80735	0.00316919	0	1	0	0	0	0	0	0
chr19	5825940	5830609	BMgn001915	-	NA	NA	NA	NA	NA	NA	NA	NA	1.54545	0.628031	10	3.45943	0.00214179	16	4.08746	0.00342686	0	1	0	0	0	0	0	0
chr19	5815180	5819081	BMgn001916	-	0.869873	0.578969	0.412464	1	0.719836	NA	0.615453	0.786941	0.850158	-0.234198	633	9.30834	0.162266	538	9.07414	0.137913	0	0	0	0	0	0	0	0
chr19	5782315	5790788	BMgn001917	-	NA	NA	NA	NA	NA	NA	NA	NA	1	0	13	3.80735	0.00153429	13	3.80735	0.00153429	0	1	0	0	0	0	0	0
chr19	5769601	5773364	BMgn001918	-	0.931519	0.785581	0.635284	1	0.87667	NA	0.789086	0.892196	0.924111	-0.113862	1264	10.3049	0.335902	1168	10.1911	0.310391	0	0	0	0	0	0	0	0
chr19	5667993	5672325	BMgn001919	-	0.590084	0.0484143	0.101588	1	0.114269	NA	0.164403	0.397707	0.553699	-0.852825	418	8.71081	0.0964912	231	7.85798	0.0533241	0	0	0	0	0	0	0	0
chr19	5457777	5462965	BMgn001920	-	0.592563	0.10286	0.105267	1	0.206704	NA	0.208668	0.451801	1.59689	0.675263	2120	11.0505	0.408635	3386	11.7258	0.65266	0	0	0	0	0	0	0	0
chr19	5454182	5455900	BMgn001921	-	0.921925	0.766597	0.602513	1	0.863135	NA	0.767783	0.880956	1.08873	0.122649	3256	11.6693	1.89523	3545	11.792	2.06345	0	0	0	0	0	0	0	0
chr19	5292455	5292629	BMgn001922	-	NA	NA	NA	NA	NA	NA	NA	NA	1	0	0	0	NA	0	0	NA	1	1	1	1	1	1	1	1
chr19	5272930	5287400	BMgn001923	-	0.477266	0.00104677	0.0612482	1	0.00449123	NA	0.0410759	0.16946	0.337349	-1.56768	165	7.37504	0.0114029	55	5.80735	0.00380097	0	0	0	0	0	0	0	0
chr19	5215216	5246373	BMgn001924	-	0.0337142	1.33327e-11	0.00209081	0.600705	2.0026e-10	NA	2.21154e-05	0.000354133	0.119412	-3.06598	1699	10.7313	0.0545303	202	7.66534	0.00648329	0	0	0	0	0	0	0	0
chr19	5202944	5204908	BMgn001925	-	0.833435	0.482795	0.313326	1	0.640109	NA	0.527565	0.72541	0.815217	-0.294743	735	9.52356	0.374236	599	9.22882	0.30499	0	0	0	0	0	0	0	0
chr19	5142046	5152462	BMgn001926	-	0.674841	0.197227	0.149453	1	0.338117	NA	0.29684	0.540605	0.690754	-0.533757	2573	11.3298	0.247024	1777	10.796	0.170603	0	0	0	0	0	0	0	0
chr19	5134681	5139149	BMgn001927	-	3.36138e-08	3.31211e-54	4.93539e-05	3.40569e-05	4.10149e-51	NA	4.72753e-21	3.09932e-18	0.00108072	-9.85379	12028	13.5542	2.69203	12	3.70044	0.00268577	0	0	0	0	0	0	0	0
chr19	5099531	5107617	BMgn001928	-	0.781956	0.405174	0.245015	1	0.56701	NA	0.453235	0.671453	0.788418	-0.342968	5283	12.3674	0.653351	4165	12.0244	0.515088	0	0	0	0	0	0	0	0
chr19	5071652	5085357	BMgn001929	-	0.390161	0.010369	0.0426642	1	0.0324249	NA	0.0676453	0.235673	2.0913	1.0644	5333	12.381	0.389128	11154	13.4454	0.813864	0	0	0	0	0	0	0	0
chr19	5047620	5051774	BMgn001930	-	0.781528	0.0740343	0.294275	1	0.160103	NA	0.287497	0.53296	0.517241	-0.95109	57	5.85798	0.0137217	29	4.90689	0.00698122	0	0	0	0	0	0	0	0
chr19	4911238	5014892	BMgn001931	-	0.614932	0.123758	0.114631	1	0.238671	NA	0.229664	0.476117	1.55573	0.637592	1901	10.8933	0.0183399	2958	11.5309	0.0285372	0	0	0	0	0	0	0	0
chr19	4689010	4743617	BMgn001934	-	0.395191	0.0117926	0.0429603	1	0.0361364	NA	0.0708151	0.241578	2.06239	1.04432	14712	13.8448	0.269416	30343	14.8891	0.555661	0	0	0	0	0	0	0	0
chr19	4678881	4688281	BMgn001936	-	0.706158	0.195274	0.164106	1	0.335698	NA	0.30995	0.553601	1.46787	0.553721	388	8.60363	0.0412766	570	9.15735	0.0606383	0	0	0	0	0	0	0	0
chr19	4548587	4555975	BMgn001937	-	0.168745	3.60166e-06	0.011818	1	2.62133e-05	NA	0.00301722	0.0236976	4.06087	2.02179	229	7.84549	0.0309962	933	9.86728	0.126286	0	0	0	0	0	0	0	0
chr19	4505830	4510005	BMgn001938	-	0.840871	0.466955	0.329949	1	0.625732	NA	0.532363	0.72961	0.802703	-0.317062	369	8.53138	0.0883832	296	8.21432	0.0708982	0	0	0	0	0	0	0	0
chr19	4480687	4490926	BMgn001939	-	0.634264	0.110868	0.120738	1	0.219705	NA	0.228509	0.475447	0.628499	-0.670018	785	9.61839	0.0766676	493	8.94837	0.0481492	0	0	0	0	0	0	0	0
chr19	4467052	4470367	BMgn001940	-	0.865628	0.587926	0.392274	1	0.727483	NA	0.607864	0.783466	0.854678	-0.226548	1100	10.1046	0.331825	940	9.87805	0.28356	0	0	0	0	0	0	0	0
chr19	4317895	4318177	BMgn001941	-	0.86419	0.0215665	0.484081	1	0.0591289	NA	0.240023	0.487349	0.181818	-2.45943	10	3.45943	0.035461	1	1	0.0035461	0	0	0	0	0	0	0	0
chr19	4147470	4157290	BMgn001942	-	0.648307	0.0261352	0.127136	1	0.0690719	NA	0.151761	0.382132	0.485075	-1.04372	133	7.06609	0.0135438	64	6.02237	0.00651731	0	0	0	0	0	0	0	0
chr19	4136951	4140294	BMgn001943	-	0.6807	0.213921	0.151454	1	0.359004	NA	0.306438	0.550831	1.42661	0.512591	3276	11.6782	0.979958	4674	12.1908	1.39815	0	0	0	0	0	0	0	0
chr19	4105037	4126795	BMgn001944	-	0.374168	0.00539147	0.0408426	1	0.018754	NA	0.0539601	0.204568	0.445008	-1.1681	1972	10.9462	0.0906333	877	9.77808	0.040307	0	0	0	0	0	0	0	0
chr19	4064511	4076543	BMgn001945	-	0.765808	0.346146	0.220347	1	0.508337	NA	0.415296	0.643112	1.31192	0.391678	1073	10.0688	0.0891789	1408	10.4605	0.117021	0	0	0	0	0	0	0	0
chr19	3973327	4055739	BMgn001946	-	0.39381	0.00811557	0.0433282	1	0.0264855	NA	0.0633785	0.226613	2.15434	1.10725	1081	10.0795	0.013117	2330	11.1867	0.0282726	0	0	0	0	0	0	0	0
chr19	3919295	3945945	BMgn001948	-	NA	NA	NA	NA	NA	NA	NA	NA	0.846154	-0.241008	12	3.70044	0.000450281	10	3.45943	0.000375235	0	1	0	0	0	0	0	0
chr19	3856231	3868073	BMgn001949	-	0.908477	0.720986	0.53575	1	0.829416	NA	0.723423	0.855534	1.10834	0.148405	1605	10.6493	0.135535	1779	10.7977	0.150228	0	0	0	0	0	0	0	0
chr19	3837196	3844040	BMgn001950	-	0.589795	0.102271	0.104527	1	0.20589	NA	0.207479	0.450148	1.59746	0.675778	2595	11.3421	0.379164	4146	12.0179	0.605786	0	0	0	0	0	0	0	0
chr19	3818359	3827209	BMgn001951	-	0.792384	0.397983	0.251656	1	0.560736	NA	0.456852	0.674153	1.27605	0.351688	901	9.81698	0.101808	1150	10.1687	0.129944	0	0	0	0	0	0	0	0
chr19	3807341	3808991	BMgn001952	-	NA	NA	NA	NA	NA	NA	NA	NA	0.555556	-0.847997	8	3.16993	0.00484848	4	2.32193	0.00242424	0	1	0	0	0	0	0	0
chr19	3738340	3775378	BMgn001953	-	0.518739	0.0545923	0.0867462	1	0.125995	NA	0.154381	0.38578	0.576595	-0.794369	11971	13.5474	0.323209	6902	12.753	0.186349	0	0	0	0	0	0	0	0
chr19	3689970	3694868	BMgn001955	-	0.75719	0.261904	0.202172	1	0.418063	NA	0.370545	0.608117	0.714646	-0.484698	395	8.62936	0.0806452	282	8.14466	0.0575745	0	0	0	0	0	0	0	0
chr19	3622464	3639238	BMgn001956	-	0.790645	0.415689	0.249592	1	0.576871	NA	0.461309	0.67702	1.26255	0.336339	2071	11.0168	0.123465	2615	11.3531	0.155896	0	0	0	0	0	0	0	0
chr19	3606023	3619126	BMgn001957	-	0.446033	0.00825477	0.0513999	1	0.0268925	NA	0.0704769	0.241337	2.18152	1.12533	302	8.24317	0.0230482	660	9.36851	0.0503701	0	0	0	0	0	0	0	0
chr19	3578335	3579682	BMgn001958	-	0.813008	0.00786477	0.398667	1	0.025803	NA	0.163278	0.396024	0.1875	-2.41504	15	4	0.0111359	2	1.58496	0.00148478	0	0	0	0	0	0	0	0
chr19	3574789	3576146	BMgn001959	-	0.886291	0.0796049	0.490466	1	0.16928	NA	0.36016	0.599907	2.25	1.16993	7	3	0.00515844	17	4.16993	0.0125276	0	0	0	0	0	0	0	0
chr19	3549205	3551174	BMgn001960	-	0.982169	0.934562	0.837985	1	0.975129	NA	0.92263	0.962891	1.02752	0.0391706	326	8.35315	0.165566	335	8.39232	0.170137	0	0	0	0	0	0	0	0
chr19	3290152	3295432	BMgn001961	-	NA	NA	NA	NA	NA	NA	NA	NA	1.53846	0.621488	12	3.70044	0.00227273	19	4.32193	0.00359848	0	1	0	0	0	0	0	0
chr19	3231121	3243198	BMgn001962	-	NA	NA	NA	NA	NA	NA	NA	NA	1.0339	0.0480943	58	5.88264	0.00480252	60	5.93074	0.00496812	0	1	0	0	0	0	0	0
chr19	3168764	3171556	BMgn001963	-	NA	NA	NA	NA	NA	NA	NA	NA	1.33333	0.415037	8	3.16993	0.00286533	11	3.58496	0.00393983	0	1	0	0	0	0	0	0
chr19	3165388	3167648	BMgn001964	-	NA	NA	NA	NA	NA	NA	NA	NA	2	1	2	1.58496	0.000884956	5	2.58496	0.00221239	0	1	0	0	0	0	0	0
chr19	3126484	3133804	BMgn001965	-	NA	NA	NA	NA	NA	NA	NA	NA	0.615385	-0.70044	25	4.70044	0.0034153	15	4	0.00204918	0	1	0	0	0	0	0	0
chr19	3070860	3072458	BMgn001966	-	0.821432	0.502903	0.301319	1	0.657923	NA	0.524785	0.723427	1.21017	0.275207	14397	13.8136	9.00939	17423	14.0888	10.903	0	0	0	0	0	0	0	0
chr19	3038216	3047569	BMgn001967	-	0.760342	0.262814	0.210194	1	0.419195	NA	0.37591	0.611177	1.39362	0.478834	281	8.13955	0.0300438	392	8.61839	0.0419117	0	0	0	0	0	0	0	0
chr19	2983164	2985754	BMgn001968	-	NA	NA	NA	NA	NA	NA	NA	NA	0.75	-0.415037	3	2	0.0011583	2	1.58496	0.000772201	0	1	0	0	0	0	0	0
chr19	2893647	2976937	BMgn001969	-	0.586124	0.0809566	0.106008	1	0.17138	NA	0.193764	0.435105	0.603011	-0.729744	1261	10.3015	0.0151399	760	9.57175	0.00912474	0	0	0	0	0	0	0	0
chr19	2840080	2844527	BMgn001970	-	0.839666	0.1117	0.37539	1	0.220766	NA	0.360084	0.599871	0.514286	-0.959358	34	5.12928	0.0076456	17	4.16993	0.0038228	0	0	0	0	0	0	0	0
chr19	2768657	2771618	BMgn001971	-	0.786073	0.0425719	0.299574	1	0.10299	NA	0.245399	0.492705	0.439024	-1.18763	40	5.35755	0.0135089	17	4.16993	0.0057413	0	0	0	0	0	0	0	0
chr19	2719798	2722930	BMgn001972	-	0.0767401	1.59198e-11	0.0115892	1	2.36569e-10	NA	5.4176e-05	0.000789269	0.0981912	-3.34826	386	8.59619	0.123244	37	5.24793	0.0118135	0	0	0	0	0	0	0	0
chr19	2675859	2681189	BMgn001973	-	0.893234	0.567296	0.490129	1	0.711571	NA	0.651062	0.811375	0.828025	-0.272253	156	7.29462	0.0292683	129	7.02237	0.0242026	0	0	0	0	0	0	0	0
chr19	2660916	2668501	BMgn001974	-	0.852609	0.259226	0.397173	1	0.414561	NA	0.474349	0.687288	1.5	0.584963	41	5.39232	0.00540541	62	5.97728	0.00817403	0	0	0	0	0	0	0	0
chr19	2642719	2643442	BMgn001975	-	NA	NA	NA	NA	NA	NA	NA	NA	1	0	0	0	NA	0	0	NA	1	1	1	1	1	1	1	1
chr19	2548309	2565839	BMgn001976	-	0.462044	0.00316754	0.0588568	1	0.0118703	NA	0.0558507	0.208668	2.46721	1.30288	121	6.93074	0.00690245	300	8.23362	0.0171135	0	0	0	0	0	0	0	0
chr19	2515645	2516410	BMgn001977	-	0.527753	2.40377e-06	0.255465	1	1.80525e-05	NA	0.0106033	0.0630258	0.0384615	-4.70044	25	4.70044	0.0326797	0	0	0	0	0	0	0	0	0	0	0
chr19	2447111	2473754	BMgn001978	-	NA	NA	NA	NA	NA	NA	NA	NA	0.770115	-0.376854	173	7.44294	0.00649326	133	7.06609	0.00499193	0	1	0	0	0	0	0	0
chr19	2409400	2421887	BMgn001979	-	0.001317	8.20649e-24	0.00150305	0.0596665	3.53133e-22	NA	1.18898e-09	5.30046e-08	0.0278121	-5.16814	1617	10.66	0.129495	44	5.49185	0.00352366	0	0	0	0	0	0	0	0
chr19	2398179	2398566	BMgn001980	-	0.773847	0.107619	0.265856	1	0.214218	NA	0.310758	0.554232	1.77273	0.825971	43	5.45943	0.111111	77	6.2854	0.198966	0	0	0	0	0	0	0	0
chr19	2304143	2321848	BMgn001981	-	0.477047	0.0210263	0.0787644	1	0.0579902	NA	0.108931	0.316532	1.95911	0.970201	586	9.19722	0.033098	1149	10.1674	0.0648969	0	0	0	0	0	0	0	0
chr19	2278100	2290806	BMgn001982	-	0.790488	0.420039	0.254801	1	0.580932	NA	0.465592	0.680438	0.794166	-0.332487	3633	11.8273	0.285928	2885	11.4949	0.227058	0	0	0	0	0	0	0	0
chr19	2262744	2268648	BMgn001983	-	0.743872	0.099155	0.217673	1	0.200669	NA	0.281083	0.528097	0.574074	-0.800691	107	6.75489	0.0181233	61	5.9542	0.010332	0	0	0	0	0	0	0	0
chr19	2250241	2256846	BMgn001984	-	0.79609	0.399147	0.255882	1	0.561536	NA	0.460401	0.676133	1.27614	0.351786	745	9.54303	0.112793	951	9.89482	0.143982	0	0	0	0	0	0	0	0
chr19	2212913	2234618	BMgn001985	-	0.512956	0.0207594	0.0867776	1	0.0573819	NA	0.115006	0.327122	1.98901	0.992051	272	8.09276	0.0125317	542	9.08481	0.0249712	0	0	0	0	0	0	0	0
chr19	2174804	2178103	BMgn001986	-	NA	NA	NA	NA	NA	NA	NA	NA	0.444444	-1.16993	17	4.16993	0.00515308	7	3	0.00212186	0	1	0	0	0	0	0	0
chr19	1973112	1980285	BMgn001987	-	0.883532	0.443864	0.470352	1	0.603828	NA	0.594827	0.773732	0.771739	-0.373815	91	6.52356	0.0126865	70	6.14975	0.00975882	0	0	0	0	0	0	0	0
chr19	1877659	1925925	BMgn001988	-	0.72622	0.249988	0.180806	1	0.40364	NA	0.347509	0.58783	0.715429	-0.48312	874	9.77314	0.018108	625	9.29002	0.0129491	0	0	0	0	0	0	0	0
chr1	5051128	5052190	BMgn001989	-	NA	NA	NA	NA	NA	NA	NA	NA	0.5	-1	1	1	0.00094162	0	0	0	0	1	0	0	0	0	0	0
chr1	4997270	5015445	BMgn001990	-	0.584767	0.0675675	0.100911	1	0.148558	NA	0.180674	0.418456	1.70638	0.770941	469	8.87652	0.0258047	801	9.64746	0.0440715	0	0	0	0	0	0	0	0
chr1	4988641	4992171	BMgn001991	-	0.624663	0.14812	0.118436	1	0.272634	NA	0.246313	0.492856	1.51083	0.595343	39098	15.2548	11.0759	59071	15.8502	16.734	0	0	0	0	0	0	0	0
chr1	4979028	4985159	BMgn001992	-	0.729308	0.233701	0.176238	1	0.384741	NA	0.338527	0.578856	1.42079	0.506695	403	8.65821	0.0657315	573	9.16491	0.0934595	0	0	0	0	0	0	0	0
chr1	4960990	4968325	BMgn001993	-	NA	NA	NA	NA	NA	NA	NA	NA	3	1.58496	14	3.90689	0.00190866	44	5.49185	0.00599864	0	1	0	0	0	0	0	0
chr1	4937530	4943272	BMgn001994	-	0.270522	0.00027348	0.0320172	1	0.00135404	NA	0.0180125	0.0945068	2.94167	1.55663	359	8.49185	0.0625218	1058	10.0485	0.184256	0	0	0	0	0	0	0	0
chr1	4884877	4885631	BMgn001995	-	0.812373	0.00417417	0.484081	1	0.0150651	NA	0.14307	0.369785	0.0909091	-3.45943	10	3.45943	0.0132626	0	0	0	0	0	0	0	0	0	0	0
chr1	4824080	4842563	BMgn001996	-	0.0105953	2.35097e-18	0.00597182	0.275254	6.55039e-17	NA	1.79577e-07	4.88143e-06	0.0450704	-4.47168	709	9.47168	0.0383596	31	5	0.00167722	0	0	0	0	0	0	0	0
chr1	4786797	4787184	BMgn001997	-	0.00751869	5.583e-21	0.0213702	0.213765	1.92639e-19	NA	3.74507e-08	1.18914e-06	0.00487805	-7.67948	204	7.67948	0.527132	0	0	0	0	0	0	0	0	0	0	0
chr1	4747844	4759534	BMgn001998	-	0.205496	1.82439e-06	0.0174803	1	1.39553e-05	NA	0.00299379	0.0235468	4.42574	2.14592	100	6.65821	0.00855432	446	8.80413	0.0381523	0	0	0	0	0	0	0	0
chr1	4719259	4724592	BMgn001999	-	0.760451	0.0306957	0.267803	1	0.0791175	NA	0.212274	0.454745	2.44444	1.28951	17	4.16993	0.0031877	43	5.45943	0.008063	0	0	0	0	0	0	0	0
chr1	4699517	4704913	BMgn002000	-	0.0738925	3.29794e-14	0.0327396	1	6.45967e-13	NA	1.14139e-05	0.000200113	0.0268456	-5.21917	148	7.21917	0.0274277	3	2	0.000555967	0	0	0	0	0	0	0	0
chr1	4688479	4695395	BMgn002001	-	0.407482	4.88272e-05	0.0562949	1	0.000285959	NA	0.0149893	0.0824969	3.85	1.94486	39	5.32193	0.0056391	153	7.26679	0.0221226	0	0	0	0	0	0	0	0
chr1	4637856	4646247	BMgn002002	-	0.586039	0.0655085	0.100345	1	0.144888	NA	0.178858	0.416415	1.71264	0.776225	434	8.76487	0.0517221	744	9.5411	0.0886664	0	0	0	0	0	0	0	0
chr1	4633696	4634217	BMgn002003	-	0.901001	0.189131	0.520267	1	0.327749	NA	0.478395	0.68903	2	1	8	3.16993	0.0153551	17	4.16993	0.0326296	0	0	0	0	0	0	0	0
chr1	4621451	4632826	BMgn002004	-	0.592065	0.110965	0.107838	1	0.219819	NA	0.214949	0.458665	1.57702	0.657204	8808	13.1048	0.77433	13891	13.762	1.22119	0	0	0	0	0	0	0	0
chr1	4616831	4620094	BMgn002005	-	NA	NA	NA	NA	NA	NA	NA	NA	0.466667	-1.09954	14	3.90689	0.00429053	6	2.80735	0.0018388	0	1	0	0	0	0	0	0
chr1	4364579	4365673	BMgn002006	-	0.720227	0.0999647	0.18431	1	0.202087	NA	0.26461	0.510552	0.593548	-0.752562	154	7.27612	0.140768	91	6.52356	0.083181	0	0	0	0	0	0	0	0
chr1	3892548	3981975	BMgn002007	-	0.426355	0.0152157	0.0442839	1	0.0444041	NA	0.0795189	0.258954	2.01346	1.00968	1782	10.8001	0.0199269	3589	11.8098	0.0401333	0	0	0	0	0	0	0	0
chr1	3723673	3731925	BMgn002010	-	0.176008	7.67719e-06	0.0164932	1	5.21583e-05	NA	0.00425564	0.0310404	0.259981	-1.94352	1076	10.0728	0.130393	279	8.12928	0.03381	0	0	0	0	0	0	0	0
chr1	3704262	3710837	BMgn002011	-	NA	NA	NA	NA	NA	NA	NA	NA	0.75	-0.415037	7	3	0.00106464	5	2.58496	0.000760456	0	1	0	0	0	0	0	0
chr1	3157986	3161849	BMgn002012	-	0.125415	8.35286e-07	0.0085472	1	6.78518e-06	NA	0.00156833	0.013763	4.41108	2.14113	342	8.42206	0.0885322	1512	10.5632	0.391406	0	0	0	0	0	0	0	0
chr1	3133563	3144247	BMgn002013	-	0.243237	0.000390858	0.0270415	1	0.00185524	NA	0.0182653	0.0955264	2.81218	1.49169	1559	10.6073	0.145919	4386	12.099	0.41052	0	0	0	0	0	0	0	0
chr1	3111346	3119648	BMgn002014	-	0.307329	0.000263403	0.0249462	1	0.00131055	NA	0.0173912	0.0920344	3.00526	1.58749	189	7.56986	0.0227656	570	9.15735	0.0686582	0	0	0	0	0	0	0	0
chr1	3059655	3063860	BMgn002015	-	0.150795	2.96247e-08	0.0140479	1	2.95584e-07	NA	0.000719672	0.00720642	0.16624	-2.58866	390	8.61102	0.0927467	64	6.02237	0.01522	0	0	0	0	0	0	0	0
chr1	2814958	2825155	BMgn002016	-	0.284959	2.02293e-05	0.02854	1	0.000127882	NA	0.00813474	0.0520446	3.79545	1.92427	87	6.45943	0.00853192	333	8.3837	0.0326567	0	0	0	0	0	0	0	0
chr1	2657431	2658139	BMgn002017	-	0.204336	7.59943e-11	0.106241	1	1.05343e-09	NA	0.000249035	0.00296844	0.0169492	-5.88264	58	5.88264	0.0819209	0	0	0	0	0	0	0	0	0	0	0
chr1	2489753	2548751	BMgn002018	-	1.42337e-05	5.1474e-37	0	0.00226621	8.96372e-35	NA	9.73374e-25	1.08483e-21	0.00982023	-6.67003	116595	16.8312	1.97625	1144	10.1611	0.0193905	0	0	0	0	0	0	0	0
chr1	2453088	2459028	BMgn002019	-	0.378395	0.000141648	0.0425206	1	0.000751031	NA	0.0184129	0.0959828	3.40909	1.76939	65	6.04439	0.0109428	224	7.81378	0.0377104	0	0	0	0	0	0	0	0
chr1	2411648	2425553	BMgn002020	-	0.0517665	1.91795e-09	0.00244526	0.786974	2.2243e-08	NA	0.000122171	0.00158694	0.159672	-2.64681	2930	11.5172	0.210716	467	8.87036	0.033585	0	0	0	0	0	0	0	0
chr1	2298764	2348210	BMgn002021	-	0.576346	0.0713231	0.0982547	1	0.155344	NA	0.181113	0.418816	0.592433	-0.755275	1162	10.1836	0.0235004	688	9.42836	0.0139142	0	0	0	0	0	0	0	0
chr1	2105767	2106348	BMgn002022	-	0.315294	5.57433e-06	0.0360642	1	3.8926e-05	NA	0.00617258	0.0419418	0.219388	-2.18845	195	7.61471	0.335628	42	5.42626	0.0722892	0	0	0	0	0	0	0	0
chr1	1989735	2005754	BMgn002023	-	0.086052	8.12566e-10	0.00862347	1	9.92988e-09	NA	0.000168876	0.00209357	0.139028	-2.84655	596	9.22159	0.0372058	82	6.37504	0.00511892	0	0	0	0	0	0	0	0
chr1	1917389	1935700	BMgn002024	-	0.0364208	2.45833e-10	0.00199659	0.629317	3.22331e-09	NA	5.39285e-05	0.000787618	6.92238	2.79127	772	9.59432	0.0421605	5350	12.3856	0.292174	0	0	0	0	0	0	0	0
chr1	1912225	1912825	BMgn002025	-	NA	NA	NA	NA	NA	NA	NA	NA	4	2	0	0	0	3	2	0.005	0	1	0	0	0	0	0	0
chr1	1867862	1893585	BMgn002026	-	0.156276	1.07222e-05	0.0127782	1	7.11727e-05	NA	0.00415512	0.0305467	3.69041	1.88378	687	9.42626	0.0267076	2538	11.31	0.0986666	0	0	0	0	0	0	0	0
chr1	1816975	1817965	BMgn002029	-	0.670613	0.130409	0.13663	1	0.248999	NA	0.254592	0.50087	1.56113	0.642589	318	8.31741	0.321212	497	8.96	0.50202	0	0	0	0	0	0	0	0
chr1	1743585	1752184	BMgn002030	-	0.54258	0.00369129	0.086984	1	0.0135461	NA	0.0701085	0.240595	2.57627	1.36528	58	5.88264	0.00674497	151	7.24793	0.0175602	0	0	0	0	0	0	0	0
chr1	1721001	1723350	BMgn002031	-	0.524858	0.00154424	0.0905644	1	0.00628579	NA	0.053916	0.204568	2.91111	1.54157	44	5.49185	0.0187314	130	7.03342	0.0553427	0	0	0	0	0	0	0	0
chr1	1710578	1717524	BMgn002032	-	0.00174283	1.61547e-24	0.00734925	0.0706323	7.34872e-23	NA	1.31481e-09	5.70179e-08	0.0125224	-6.31935	558	9.1267	0.080334	6	2.80735	0.000863807	0	0	0	0	0	0	0	0
chr1	1641556	1650181	BMgn002033	-	NA	NA	NA	NA	NA	NA	NA	NA	1.15385	0.206451	25	4.70044	0.00289855	29	4.90689	0.00336232	0	1	0	0	0	0	0	0
chr1	1627021	1640658	BMgn002034	-	NA	NA	NA	NA	NA	NA	NA	NA	1.62963	0.704544	26	4.75489	0.00190658	43	5.45943	0.00315319	0	1	0	0	0	0	0	0
chr1	1606822	1626905	BMgn002035	-	0.440326	0.00903756	0.0500897	1	0.0289436	NA	0.0714908	0.243201	0.462042	-1.1139	763	9.57743	0.0379923	352	8.46352	0.0175273	0	0	0	0	0	0	0	0
chr1	1600495	1602864	BMgn002036	-	0.253148	5.14441e-06	0.0226041	1	3.63797e-05	NA	0.00479741	0.0343619	0.234756	-2.09077	327	8.35755	0.138033	76	6.26679	0.032081	0	0	0	0	0	0	0	0
chr1	1513169	1513382	BMgn002037	-	0.984569	0.509804	0.836284	1	0.663115	NA	0.76953	0.880956	3	1.58496	0	0	0	2	1.58496	0.00938967	0	0	0	0	0	0	0	0
chr1	1465992	1467169	BMgn002038	-	NA	NA	NA	NA	NA	NA	NA	NA	1	0	0	0	NA	0	0	NA	1	1	1	1	1	1	1	1
chr1	1283289	1306817	BMgn002039	-	0.759939	0.312277	0.206699	1	0.472844	NA	0.393799	0.625822	0.745803	-0.423133	833	9.7039	0.0354046	621	9.28077	0.0263941	0	0	0	0	0	0	0	0
chr1	1274762	1276200	BMgn002040	-	0.914202	0.726135	0.548501	1	0.83319	NA	0.73194	0.860331	1.10714	0.146841	839	9.71425	0.583449	929	9.86109	0.646036	0	0	0	0	0	0	0	0
chr1	1267115	1270638	BMgn002041	-	0.980378	0.844661	0.814658	1	0.918325	NA	0.886859	0.947474	0.892857	-0.163499	27	4.80735	0.00766392	24	4.64386	0.00681238	0	0	0	0	0	0	0	0
chr1	1248501	1252928	BMgn002042	-	0.818896	0.11816	0.349358	1	0.230267	NA	0.354825	0.59446	0.55102	-0.859822	48	5.61471	0.0108426	26	4.75489	0.00587305	0	0	0	0	0	0	0	0
chr1	1222677	1233242	BMgn002043	-	NA	NA	NA	NA	NA	NA	NA	NA	1.15	0.201634	19	4.32193	0.00179839	22	4.52356	0.00208235	0	1	0	0	0	0	0	0
chr1	1130500	1133460	BMgn002044	-	NA	NA	NA	NA	NA	NA	NA	NA	0.5	-1	1	1	0.000337838	0	0	0	0	1	0	0	0	0	0	0
chr1	1012900	1024465	BMgn002045	-	0.3641	6.92483e-07	0.0651606	1	5.72531e-06	NA	0.00417644	0.0306227	0.148515	-2.75132	100	6.65821	0.00864678	14	3.90689	0.00121055	0	0	0	0	0	0	0	0
chr1	945302	946529	BMgn002046	-	0.707296	0.0235898	0.194598	1	0.0634432	NA	0.173141	0.408443	2.25	1.16993	31	5	0.0252649	71	6.16993	0.0578647	0	0	0	0	0	0	0	0
chr1	809358	813527	BMgn002047	-	0.497926	0.00416557	0.0683731	1	0.0150585	NA	0.0653482	0.230623	2.44792	1.29155	95	6.58496	0.0227872	234	7.87652	0.0561286	0	0	0	0	0	0	0	0
chr1	771663	771849	BMgn002048	-	0.782353	0.00484911	0.349228	1	0.0171403	NA	0.133657	0.355945	0.2	-2.32193	19	4.32193	0.102151	3	2	0.016129	0	0	0	0	0	0	0	0
chr1	678001	678508	BMgn002049	-	1	1	0.88046	1	1	NA	0.962527	0.975438	0.923077	-0.115477	12	3.70044	0.0236686	11	3.58496	0.0216963	0	0	0	0	0	0	0	0
chr1	659797	661061	BMgn002050	-	0.789398	0.00973269	0.339474	1	0.0307544	NA	0.163919	0.397062	0.26087	-1.9386	22	4.52356	0.0174051	5	2.58496	0.0039557	0	0	0	0	0	0	0	0
chr1	610057	612900	BMgn002051	-	0.569012	1.70381e-05	0.190937	1	0.000109636	NA	0.0180195	0.0945068	0.108108	-3.20945	36	5.20945	0.0126627	3	2	0.00105522	0	0	0	0	0	0	0	0
chr1	570153	571554	BMgn002052	-	NA	NA	NA	NA	NA	NA	NA	NA	1	0	0	0	NA	0	0	NA	1	1	1	1	1	1	1	1
chr1	539631	540624	BMgn002053	-	0.29061	1.87221e-08	0.0576005	1	1.94186e-07	NA	0.00124497	0.0113267	9.54545	3.25481	10	3.45943	0.0100705	104	6.71425	0.104733	0	0	0	0	0	0	0	0
chr1	407666	435605	BMgn002054	-	0.0704734	5.47627e-10	0.00664932	0.97705	6.87309e-09	NA	0.000128112	0.00164874	0.140025	-2.83625	806	9.65642	0.0288486	112	6.82018	0.00400873	0	0	0	0	0	0	0	0
chr1	405102	406637	BMgn002057	-	9.68928e-07	1.74286e-41	0.000830043	0.000365465	4.98056e-39	NA	2.77093e-16	7.01864e-14	0.00170721	-9.19414	2342	11.1941	1.52573	3	2	0.0019544	0	0	0	0	0	0	0	0
chr1	395182	397982	BMgn002058	-	2.90826e-07	2.14062e-47	0.000219849	0.00014733	1.3254e-44	NA	1.93755e-18	8.6376e-16	0.00188679	-9.04985	5829	12.5093	2.08179	10	3.45943	0.00357143	0	0	0	0	0	0	0	0
chr1	385057	385904	BMgn002059	-	0.693224	0.000348534	0.284907	1	0.00167648	NA	0.0543793	0.205513	0.125	-3	23	4.58496	0.0271547	2	1.58496	0.00236128	0	0	0	0	0	0	0	0
chr1	365894	368738	BMgn002060	-	0.0292394	3.16524e-17	0.0145101	0.547417	8.03567e-16	NA	7.67379e-07	1.76175e-05	0.0341297	-4.87283	292	8.19476	0.102672	9	3.32193	0.00316456	0	0	0	0	0	0	0	0
chr1	364738	365398	BMgn002061	-	0.00315024	8.41908e-24	0.0114232	0.112892	3.60887e-22	NA	3.12071e-09	1.23158e-07	0.00847458	-6.88264	353	8.46761	0.534848	2	1.58496	0.0030303	0	0	0	0	0	0	0	0
chr1	243491	245393	BMgn002062	-	0.000158867	1.74423e-30	0.00585966	0.0124688	1.49534e-28	NA	7.64287e-12	6.08427e-10	231	7.85175	2	1.58496	0.00105152	692	9.43671	0.363828	0	0	0	0	0	0	0	0
chr1	232773	233327	BMgn002063	-	0.000165828	2.47394e-29	0.008278	0.0129242	1.87565e-27	NA	1.91099e-11	1.36525e-09	485	8.92184	0	0	0	484	8.92184	0.873646	0	0	0	0	0	0	0	0
chr1	135813	164413	BMgn002064	-	5.83258e-06	4.78291e-40	4.93539e-05	0.00117595	1.21149e-37	NA	6.58034e-16	1.46676e-13	155.306	7.27897	71	6.16993	0.00248252	11181	13.4489	0.390944	0	0	0	0	0	0	0	0
chr1	134199	134445	BMgn002065	-	2.64111e-05	8.39662e-36	0.001521	0.00342269	1.23132e-33	NA	6.31807e-14	8.00169e-12	197	7.62205	7	3	0.0284553	1575	10.6221	6.40244	0	0	0	0	0	0	0	0
chr1	126207	132433	BMgn002066	-	9.31551e-07	4.45541e-46	1.34602e-05	0.000365465	2.27498e-43	NA	3.31944e-18	1.32125e-15	262.691	8.03722	109	6.78136	0.0175072	28895	14.8186	4.64102	0	0	0	0	0	0	0	0
chr1	102766	115705	BMgn002067	-	0.79447	0.434298	0.259023	1	0.594349	NA	0.473553	0.686671	0.799861	-0.322179	5740	12.4871	0.44362	4591	12.1649	0.354819	0	0	0	0	0	0	0	0
chr1	92458	92686	BMgn002068	-	0.932929	0.66704	0.631308	1	0.789944	NA	0.750339	0.871498	0.861702	-0.214739	93	6.55459	0.407895	80	6.33985	0.350877	0	0	0	0	0	0	0	0
chr1	63383	77081	BMgn002069	-	0.985411	0.954916	0.845765	1	0.987982	NA	0.93242	0.96731	1.01787	0.0255589	1062	10.0539	0.0775296	1081	10.0795	0.0789166	0	0	0	0	0	0	0	0
chr1	51383	61327	BMgn002070	-	0.700138	0.246576	0.165757	1	0.399842	NA	0.332277	0.574599	0.717954	-0.478038	5296	12.371	0.532582	3802	11.8929	0.382341	0	0	0	0	0	0	0	0
chr1	9532	15921	BMgn002071	-	0.95274	0.733763	0.710625	1	0.839204	NA	0.806768	0.903942	0.878788	-0.186413	65	6.04439	0.0101737	57	5.85798	0.00892158	0	0	0	0	0	0	0	0
chr1	4786	4996	BMgn002072	+	NA	NA	NA	NA	NA	NA	NA	NA	1	0	0	0	NA	0	0	NA	1	1	1	1	1	1	1	1
chr1	33195	47363	BMgn002073	+	NA	NA	NA	NA	NA	NA	NA	NA	0.953846	-0.0681715	64	6.02237	0.00451722	61	5.9542	0.00430548	0	1	0	0	0	0	0	0
chr1	62269	63293	BMgn002075	+	0.924964	0.525531	0.609803	1	0.676835	NA	0.688948	0.833785	0.777778	-0.36257	44	5.49185	0.0429688	34	5.12928	0.0332031	0	0	0	0	0	0	0	0
chr1	333702	355012	BMgn002076	+	0.414073	0.000260827	0.050157	1	0.00129941	NA	0.02409	0.116627	0.3	-1.73697	189	7.56986	0.00886908	56	5.83289	0.00262787	0	0	0	0	0	0	0	0
chr1	460236	480848	BMgn002077	+	NA	NA	NA	NA	NA	NA	NA	NA	1.63415	0.708537	40	5.35755	0.00194062	66	6.06609	0.00320202	0	1	0	0	0	0	0	0
chr1	487031	488588	BMgn002078	+	0.897477	0.66629	0.49751	1	0.789637	NA	0.687621	0.833126	1.13443	0.181963	609	9.25267	0.391137	691	9.43463	0.443802	0	0	0	0	0	0	0	0
chr1	497312	501749	BMgn002079	+	0.453841	0.0152457	0.0498923	1	0.0444683	NA	0.0845504	0.268317	2.02906	1.02081	584	9.19229	0.13162	1186	10.2131	0.267298	0	0	0	0	0	0	0	0
chr1	542347	557134	BMgn002080	+	0.852073	0.386195	0.382722	1	0.548928	NA	0.528564	0.726279	1.32039	0.400962	102	6.6865	0.00689795	135	7.08746	0.00912964	0	0	0	0	0	0	0	0
chr1	575650	577639	BMgn002081	+	NA	NA	NA	NA	NA	NA	NA	NA	1	0	0	0	NA	0	0	NA	1	1	1	1	1	1	1	1
chr1	635812	643588	BMgn002082	+	NA	NA	NA	NA	NA	NA	NA	NA	1.5	0.584963	17	4.16993	0.00218621	26	4.75489	0.00334362	0	1	0	0	0	0	0	0
chr1	644640	649106	BMgn002083	+	NA	NA	NA	NA	NA	NA	NA	NA	2	1	0	0	0	1	1	0.000223914	0	1	0	0	0	0	0	0
chr1	922106	922514	BMgn002084	+	NA	NA	NA	NA	NA	NA	NA	NA	1	0	0	0	NA	0	0	NA	1	1	1	1	1	1	1	1
chr1	983327	994799	BMgn002085	+	NA	NA	NA	NA	NA	NA	NA	NA	0.606061	-0.722466	65	6.04439	0.00566597	39	5.32193	0.00339958	0	1	0	0	0	0	0	0
chr1	1041867	1042107	BMgn002086	+	NA	NA	NA	NA	NA	NA	NA	NA	1	0	0	0	NA	0	0	NA	1	1	1	1	1	1	1	1
chr1	1212237	1214400	BMgn002087	+	NA	NA	NA	NA	NA	NA	NA	NA	0.5	-1	1	1	0.000462321	0	0	0	0	1	0	0	0	0	0	0
chr1	1235448	1245001	BMgn002088	+	NA	NA	NA	NA	NA	NA	NA	NA	0.410256	-1.2854	38	5.2854	0.00397781	15	4	0.00157019	0	1	0	0	0	0	0	0
chr1	1273123	1273792	BMgn002089	+	0.572038	0.0180487	0.0840363	1	0.0510411	NA	0.114089	0.325864	2.09091	1.06413	109	6.78136	0.16293	229	7.84549	0.342302	0	0	0	0	0	0	0	0
chr1	1383447	1385428	BMgn002090	+	0.537936	0.00663918	0.0795092	1	0.0223681	NA	0.0811058	0.261543	0.424242	-1.23704	197	7.62936	0.0994447	83	6.39232	0.041898	0	0	0	0	0	0	0	0
chr1	1401582	1416493	BMgn002091	+	0.280165	0.00106291	0.0297425	1	0.00455445	NA	0.026849	0.125675	2.58888	1.37233	1816	10.8273	0.121789	4703	12.1997	0.315405	0	0	0	0	0	0	0	0
chr1	1432632	1438228	BMgn002092	+	0.59645	0.00120418	0.129298	1	0.00506247	NA	0.0586023	0.214495	3.20833	1.68182	23	4.58496	0.00411008	76	6.26679	0.0135811	0	0	0	0	0	0	0	0
chr1	1453251	1456672	BMgn002093	+	0.614926	0.00557111	0.131537	1	0.0192901	NA	0.0944118	0.289727	2.65714	1.40988	34	5.12928	0.00993861	92	6.53916	0.0268927	0	0	0	0	0	0	0	0
chr1	1579931	1591860	BMgn002094	+	1.81888e-05	2.13116e-36	0.000403805	0.00269796	3.25367e-34	NA	2.42302e-14	3.55324e-12	134.679	7.07338	27	4.80735	0.00226339	3770	11.8807	0.316037	0	0	0	0	0	0	0	0
chr1	1753748	1757162	BMgn002095	+	0.305252	6.8143e-06	0.0326633	1	4.69155e-05	NA	0.00628214	0.0425103	4.42857	2.14684	48	5.61471	0.0140598	216	7.76155	0.0632689	0	0	0	0	0	0	0	0
chr1	1796086	1804617	BMgn002096	+	0.218493	6.78415e-05	0.0178885	1	0.000387542	NA	0.00914105	0.0566928	3.26471	1.70695	407	8.67243	0.0477084	1331	10.3794	0.156019	0	0	0	0	0	0	0	0
chr1	1827869	1845413	BMgn002097	+	0.941544	0.820765	0.679316	1	0.90324	NA	0.819263	0.912248	1.06758	0.0943475	1819	10.8297	0.103682	1942	10.9241	0.110693	0	0	0	0	0	0	0	0
chr1	1858636	1860639	BMgn002098	+	0.412458	0.00457805	0.0457511	1	0.0163115	NA	0.0552683	0.207536	0.430514	-1.21587	661	9.37069	0.330005	284	8.15482	0.141787	0	0	0	0	0	0	0	0
chr1	1900741	1907292	BMgn002099	+	0.0217856	1.88006e-12	0.000731335	0.452985	3.13672e-11	NA	7.52929e-06	0.000138447	9.01877	3.17293	372	8.54303	0.0567852	3363	11.716	0.513357	0	0	0	0	0	0	0	0
chr1	1954391	1955125	BMgn002100	+	NA	NA	NA	NA	NA	NA	NA	NA	0.666667	-0.584963	2	1.58496	0.0027248	1	1	0.0013624	0	1	0	0	0	0	0	0
chr1	1978826	1983012	BMgn002101	+	0.43404	0.015886	0.0452441	1	0.0460107	NA	0.0816554	0.262565	2.00751	1.00541	1331	10.3794	0.317965	2673	11.3848	0.638557	0	0	0	0	0	0	0	0
chr1	2158407	2160803	BMgn002102	+	0.0204299	5.48252e-18	0.0139896	0.431824	1.47948e-16	NA	3.88635e-07	9.58261e-06	0.0265781	-5.23362	300	8.23362	0.125209	7	3	0.00292154	0	0	0	0	0	0	0	0
chr1	2172094	2173712	BMgn002103	+	0.940954	0.450755	0.649978	1	0.610576	NA	0.675272	0.825513	0.666667	-0.584963	17	4.16993	0.0105068	11	3.58496	0.00679852	0	0	0	0	0	0	0	0
chr1	2180679	2189678	BMgn002104	+	NA	NA	NA	NA	NA	NA	NA	NA	0.3125	-1.67807	15	4	0.00166685	4	2.32193	0.000444494	0	1	0	0	0	0	0	0
chr1	2190193	2209720	BMgn002105	+	0.732748	0.286502	0.187289	1	0.444362	NA	0.367176	0.604979	1.35944	0.443008	1276	10.3185	0.0653454	1735	10.7616	0.0888513	0	0	0	0	0	0	0	0
chr1	2234963	2237127	BMgn002106	+	0.87109	0.290578	0.443068	1	0.448359	NA	0.511617	0.713282	1.48571	0.571157	34	5.12928	0.0157116	51	5.70044	0.0235675	0	0	0	0	0	0	0	0
chr1	2282951	2292026	BMgn002107	+	0.439759	0.0147043	0.04764	1	0.0431263	NA	0.0814538	0.262156	2.03182	1.02278	816	9.67419	0.0899174	1659	10.697	0.18281	0	0	0	0	0	0	0	0
chr1	2352672	2353591	BMgn002108	+	0.912998	0.164491	0.546397	1	0.29521	NA	0.46804	0.682495	1.88889	0.917538	8	3.16993	0.00870511	16	4.08746	0.0174102	0	0	0	0	0	0	0	0
chr1	2377456	2400516	BMgn002109	+	0.7287	0.234792	0.179375	1	0.386067	NA	0.340685	0.580393	1.41784	0.503695	425	8.73471	0.0184302	603	9.2384	0.0261492	0	0	0	0	0	0	0	0
chr1	2425958	2435086	BMgn002111	+	NA	NA	NA	NA	NA	NA	NA	NA	0.291667	-1.77761	47	5.58496	0.00514899	13	3.80735	0.00142419	0	1	0	0	0	0	0	0
chr1	2465270	2466738	BMgn002112	+	0.95596	0.73658	0.723174	1	0.841105	NA	0.813045	0.908137	0.875	-0.192645	55	5.80735	0.0374659	48	5.61471	0.0326975	0	0	0	0	0	0	0	0
chr1	2471796	2485919	BMgn002113	+	0.67864	0.113291	0.141246	1	0.223039	NA	0.247689	0.493739	0.622754	-0.683265	333	8.3837	0.0235786	207	7.70044	0.0146569	0	0	0	0	0	0	0	0
chr1	2589019	2620621	BMgn002114	+	0.666239	0.189044	0.145275	1	0.327749	NA	0.28912	0.534103	1.45736	0.543355	2262	11.144	0.0715777	3297	11.6874	0.104329	0	0	0	0	0	0	0	0
chr1	2803002	2805443	BMgn002115	+	0.980334	0.934499	0.824955	1	0.975129	NA	0.917598	0.960666	0.97511	-0.0363634	682	9.41574	0.279394	665	9.37938	0.272429	0	0	0	0	0	0	0	0
chr1	2874138	2900838	BMgn002116	+	0.175559	3.41244e-06	0.0129083	1	2.49388e-05	NA	0.00309706	0.0242393	4.12632	2.04485	189	7.56986	0.00707865	783	9.61471	0.0293258	0	0	0	0	0	0	0	0
chr1	2904010	2904725	BMgn002117	+	0.181127	7.06428e-08	0.0182161	1	6.68348e-07	NA	0.00108655	0.0101336	5.73684	2.52026	56	5.83289	0.0783217	326	8.35315	0.455944	0	0	0	0	0	0	0	0
chr1	2905545	2909975	BMgn002118	+	0.336551	9.06325e-05	0.0337895	1	0.000501788	NA	0.014343	0.0798066	3.39773	1.76457	87	6.45943	0.0196388	298	8.224	0.0672686	0	0	0	0	0	0	0	0
chr1	2924686	2942883	BMgn002119	+	NA	NA	NA	NA	NA	NA	NA	NA	0.396825	-1.33342	62	5.97728	0.00340716	24	4.64386	0.0013189	0	1	0	0	0	0	0	0
chr1	3026548	3026789	BMgn002120	+	0.965892	0.264706	0.766215	1	0.420228	NA	0.611091	0.78391	0.25	-2	3	2	0.0124481	0	0	0	0	0	0	0	0	0	0	0
chr1	3121782	3122283	BMgn002121	+	0.115386	2.99904e-07	0.00872218	1	2.58702e-06	NA	0.00112239	0.0104155	4.7276	2.24111	278	8.12412	0.55489	1318	10.3652	2.63074	0	0	0	0	0	0	0	0
chr1	3164978	3167014	BMgn002122	+	0.808827	0.0191374	0.359202	1	0.0536029	NA	0.20621	0.449261	3.28571	1.71621	6	2.80735	0.00294695	22	4.52356	0.0108055	0	0	0	0	0	0	0	0
chr1	3182580	3190658	BMgn002123	+	0.329449	3.75285e-05	0.0360284	1	0.000225596	NA	0.011128	0.0654467	3.77273	1.91561	65	6.04439	0.00804655	248	7.96	0.0307007	0	0	0	0	0	0	0	0
chr1	3240606	3361956	BMgn002124	+	0.678562	0.182987	0.148093	1	0.319553	NA	0.290083	0.534818	0.680272	-0.555816	1175	10.1997	0.00968274	799	9.64386	0.00658426	0	0	0	0	0	0	0	0
chr1	3487638	3516414	BMgn002127	+	0.239127	5.77112e-05	0.0208408	1	0.000334821	NA	0.00945157	0.0580373	0.297845	-1.74736	788	9.62388	0.0273839	234	7.87652	0.00813178	0	0	0	0	0	0	0	0
chr1	3517840	3520974	BMgn002128	+	NA	NA	NA	NA	NA	NA	NA	NA	2	1	0	0	0	1	1	0.000319081	0	1	0	0	0	0	0	0
chr1	3527630	3535668	BMgn002129	+	NA	NA	NA	NA	NA	NA	NA	NA	0.625	-0.678072	7	3	0.000870863	4	2.32193	0.000497636	0	1	0	0	0	0	0	0
chr1	3562874	3563151	BMgn002130	+	NA	NA	NA	NA	NA	NA	NA	NA	1	0	0	0	NA	0	0	NA	1	1	1	1	1	1	1	1
chr1	3600056	3623740	BMgn002131	+	NA	NA	NA	NA	NA	NA	NA	NA	1.02817	0.0400774	70	6.14975	0.00295558	72	6.18982	0.00304003	0	1	0	0	0	0	0	0
chr1	3639346	3642783	BMgn002132	+	NA	NA	NA	NA	NA	NA	NA	NA	0.666667	-0.584963	2	1.58496	0.000581903	1	1	0.000290951	0	1	0	0	0	0	0	0
chr1	3644619	3653055	BMgn002133	+	NA	NA	NA	NA	NA	NA	NA	NA	2.09524	1.06711	20	4.39232	0.00237079	43	5.45943	0.0050972	0	1	0	0	0	0	0	0
chr1	3690346	3698139	BMgn002134	+	0.732713	0.0364108	0.216112	1	0.0908234	NA	0.206417	0.449321	0.470588	-1.08746	67	6.08746	0.00859746	31	5	0.00397793	0	0	0	0	0	0	0	0
chr1	3714668	3718991	BMgn002135	+	0.742376	0.0963251	0.212083	1	0.195984	NA	0.276263	0.522299	1.69444	0.760812	71	6.16993	0.0164238	121	6.93074	0.0279898	0	0	0	0	0	0	0	0
chr1	3720346	3723748	BMgn002136	+	NA	NA	NA	NA	NA	NA	NA	NA	0.214286	-2.22239	13	3.80735	0.00382128	2	1.58496	0.000587889	0	1	0	0	0	0	0	0
chr1	3742695	3756171	BMgn002137	+	0.880519	0.493195	0.447164	1	0.648085	NA	0.603867	0.779849	0.802817	-0.316857	141	7.14975	0.010463	113	6.83289	0.00838528	0	0	0	0	0	0	0	0
chr1	3765094	3884662	BMgn002138	+	0.676024	0.175207	0.148169	1	0.309312	NA	0.285942	0.531521	1.48212	0.56766	698	9.44915	0.00583768	1035	10.0168	0.00865616	0	0	0	0	0	0	0	0
chr1	4105783	4118503	BMgn002139	+	0.675259	0.0968216	0.1448	1	0.196732	NA	0.23758	0.485663	0.604317	-0.726624	277	8.11894	0.0217767	167	7.39232	0.0131289	0	0	0	0	0	0	0	0
chr1	4127054	4140509	BMgn002140	+	0.206597	0.000115215	0.0150888	1	0.000623337	NA	0.00995633	0.0601102	0.323209	-1.62946	3851	11.9114	0.286213	1244	10.2819	0.0924563	0	0	0	0	0	0	0	0
chr1	4236754	4239095	BMgn002141	+	0.57733	0.00560738	0.102127	1	0.0193961	NA	0.0854947	0.270462	2.4386	1.28605	56	5.83289	0.0239214	138	7.11894	0.0589492	0	0	0	0	0	0	0	0
chr1	4304546	4309885	BMgn002142	+	0.56889	0.00428357	0.0977522	1	0.015425	NA	0.0773733	0.255655	2.51852	1.33258	53	5.75489	0.00992695	135	7.08746	0.0252856	0	0	0	0	0	0	0	0
chr1	4311258	4315093	BMgn002143	+	0.674558	0.023763	0.155658	1	0.0637857	NA	0.159231	0.390975	2.15217	1.10579	45	5.52356	0.011734	98	6.62936	0.0255541	0	0	0	0	0	0	0	0
chr1	4347433	4359054	BMgn002144	+	NA	NA	NA	NA	NA	NA	NA	NA	1.33333	0.415037	8	3.16993	0.000688409	11	3.58496	0.000946562	0	1	0	0	0	0	0	0
chr1	4422372	4422833	BMgn002145	+	0.000134332	8.77825e-30	0.0079729	0.0116173	6.88969e-28	NA	1.27286e-11	9.65033e-10	0.00197628	-8.98299	505	8.98299	1.09544	0	0	0	0	0	0	0	0	0	0	0
chr1	4437701	4438380	BMgn002146	+	0.0908853	3.19713e-10	0.0105079	1	4.09563e-09	NA	0.000138446	0.00176341	0.123894	-3.01282	451	8.82018	0.664212	55	5.80735	0.0810015	0	0	0	0	0	0	0	0
chr1	4459602	4469013	BMgn002147	+	NA	NA	NA	NA	NA	NA	NA	NA	1.07143	0.0995357	13	3.80735	0.00138136	14	3.90689	0.00148762	0	1	0	0	0	0	0	0
chr1	4589525	4616211	BMgn002148	+	NA	NA	NA	NA	NA	NA	NA	NA	0.60241	-0.731183	82	6.37504	0.00307277	49	5.64386	0.00183617	0	1	0	0	0	0	0	0
chr1	4763305	4771556	BMgn002149	+	0.447808	0.0213807	0.0726086	1	0.0588802	NA	0.104169	0.309616	0.515404	-0.956224	4316	12.0758	0.523088	2224	11.1196	0.269543	0	0	0	0	0	0	0	0
chr1	4992844	4995867	BMgn002150	+	0.71366	0.196867	0.167314	1	0.337603	NA	0.31384	0.558389	0.684512	-0.546851	522	9.03067	0.172676	357	8.48382	0.118095	0	0	0	0	0	0	0	0
chr1	5017243	5023430	BMgn002151	+	0.587769	0.0810265	0.106407	1	0.17142	NA	0.19425	0.435528	0.602843	-0.730146	1195	10.224	0.193147	720	9.49386	0.116373	0	0	0	0	0	0	0	0
chr1	5036321	5041290	BMgn002152	+	0.0755783	1.03047e-08	0.00534368	1	1.10535e-07	NA	0.000297592	0.0034456	5.77692	2.5303	259	8.02237	0.0521232	1501	10.5527	0.302073	0	0	0	0	0	0	0	0
chr15	19438060	19481824	BMgn002153	-	NA	NA	NA	NA	NA	NA	NA	NA	1.3	0.378512	169	7.40939	0.00386162	220	7.7879	0.00502696	0	1	0	0	0	0	0	0
chr15	19411236	19423562	BMgn002157	-	NA	NA	NA	NA	NA	NA	NA	NA	3.25	1.70044	3	2	0.000243388	12	3.70044	0.000973552	0	1	0	0	0	0	0	0
chr15	19328581	19339515	BMgn002159	-	NA	NA	NA	NA	NA	NA	NA	NA	2.52	1.33342	24	4.64386	0.00219499	62	5.97728	0.00567039	0	1	0	0	0	0	0	0
chr15	19291406	19297904	BMgn002160	-	0.718168	0.128355	0.174726	1	0.245921	NA	0.280364	0.527175	0.625592	-0.676705	210	7.7211	0.0323176	131	7.04439	0.02016	0	0	0	0	0	0	0	0
chr15	19273605	19280076	BMgn002161	-	0.805143	0.442982	0.267521	1	0.603107	NA	0.483584	0.691585	1.24706	0.31853	1444	10.4969	0.223149	1801	10.8154	0.278319	0	0	0	0	0	0	0	0
chr15	19225125	19235216	BMgn002162	-	0.565199	0.001836	0.100731	1	0.00733411	NA	0.0603937	0.218748	0.339806	-1.55722	102	6.6865	0.010108	34	5.12928	0.00336934	0	0	0	0	0	0	0	0
chr15	19210977	19214393	BMgn002163	-	0.397516	1.42185e-05	0.0606111	1	9.30508e-05	NA	0.0104801	0.0624585	0.20339	-2.29768	117	6.88264	0.0342506	23	4.58496	0.00673302	0	0	0	0	0	0	0	0
chr15	19197910	19199534	BMgn002164	-	0.812284	0.481846	0.289995	1	0.639383	NA	0.509885	0.712114	1.22169	0.288874	22382	14.4501	13.782	27344	14.739	16.8374	0	0	0	0	0	0	0	0
chr15	19100464	19167204	BMgn002165	-	0.622218	0.0997072	0.113958	1	0.20164	NA	0.215883	0.459339	0.617647	-0.695145	781	9.61102	0.0117021	482	8.91588	0.00722206	0	0	0	0	0	0	0	0
chr15	19022861	19024244	BMgn002168	-	NA	NA	NA	NA	NA	NA	NA	NA	1	0	0	0	NA	0	0	NA	1	1	1	1	1	1	1	1
chr15	18424667	18425953	BMgn002169	-	0.651758	0.000167283	0.255469	1	0.000874061	NA	0.0411976	0.169803	9	3.16993	2	1.58496	0.00155521	26	4.75489	0.0202177	0	0	0	0	0	0	0	0
[truncated: 13,727 more rows]
