# Supplementary material for: Refining a steroidogenic model: an analysis of RNA-seq datasets from insect prothoracic glands
Source: BMC Genomics. 2018 Jul 13;19:537. doi: 10.1186/s12864-018-4896-2 (PMC6045881; doi:10.1186/s12864-018-4896-2)
Supplement: Supplementary file 12 — Table S11. Tabulation of 1617 data points used to construct Fig. 2b. Data was derived from [4, 27–32] (see text for details). (XLSX 647 kb) [file 12864_2018_4896_MOESM12_ESM.xlsx]

## Sheet: Sheet1
Flybase Gene ID	CG Number	Gene symbol	Phenotype	Bombyx mori gene ID	Bombyx mori protein description	Celera FPKM	CNS FPKM	significant	Locus	Status	Cufflinks value:Day 0 of the 5th instar	Cufflinks value:Day 6 of the 5th instar	Cufflinks:log2 fold change between Day 6 vs Day 0	Test statistics	p value	q value	Significant fold change between Day 0 and Day 6	natural normalized fold change Day 0 vs Day 6	log2 normalized fold change Day 0 vs Day 6	natural normalized mean counts Day 0	log2 normalized mean counts Day 0	rpgm normalized mean counts Day 0	natural normalized mean counts Day 6	log2 normalized mean counts Day 6	rpgm normalized mean counts Day 6	GenBank best hit	Similarity %	meta p-value PG vs BR	meta FDR PG vs BR	natural normalized fold change PG vs BR	log2 normalized fold change PG vs BR	natural normalized mean counts BR	log2 normalized mean counts BR	rpgm normalized mean counts BR	natural normalized counts PG	log2 normalized counts PG	rpgm normalized counts PG
Bombyx mori 665 genes whose expression change >10-fold between Day 0 and Day 6 (Columns L vs M)
FBgn0000055	CG3481	Adh	NOP	BMgn002939	15-hydroxyprostaglandin dehydrogenase [NAD(+)]-like	14.8087	16.5257	no	chr10:14848801-14857324	OK	7.25364	0.393663	-4.20367	-8.2557	5e-05	0.000445332	yes	0.0774487	-3.69061	439	8.41703	0.0516592	34	5.04907	0.00400094	XP_004921647.1	100000	0.202612	0.445449	0.505263	-0.984893	94	6.56986	0.0110614	47	5.58496	0.00553071
FBgn0000083	CG5730	AnnIX	NOP	BMgn010130	Annexin IX-B	400.511	109.716	yes	chr7:8615816-8630240	HIDATA	0	0	0	0	1	1	no	1.35313	0.436296	22477	14.4283	2.18269	30415	14.8869	2.95345	NP_001036841.1	99691	0.054477	0.205673	2.19957	1.13722	16349	13.997	1.58759	35962	15.1342	3.49213
FBgn0000097	CG1495			BMgn001167	ets DNA-binding protein pokkuri-like	33.7189	23.831	yes	chr13:10619989-10626490	OK	106.333	7.79938	-3.76908	-11.1799	5e-05	0.000445332	yes	0.0750469	-3.73606	6929	12.7523	3.90807	520	9.01763	0.293288	NP_001266436.1	99443	0.00384104	0.0287305	0.267534	-1.9022	2765	11.4336	1.5595	739	9.53138	0.416808
FBgn0000150	CG2210	awd	NOP	BMgn016159	Nucleoside diphosphate kinase	1426.29	2416.59	yes	chr15:5949594-5961308	HIDATA	0	0	0	0	1	1	no	2.37845	1.25002	507	8.97219	0.83306	1207	10.2334	1.98139	NP_001093284.1	100000	NA	NA	0.25	-2	3	2	0.00492611	0	0	0
FBgn0000181	CG3644	bic	L1, L2, L3 arrest	BMgn010751	transcription factor BTF3 homolog 4	346.324	468.3	yes	chr26:1584169-1585450	HIDATA	0	0	0	0	1	1	no	0.570608	-0.809429	1218	10.2513	2.32	695	9.43645	1.32381	XP_012551703.1	100000	NA	NA	1	0	0	0	NA	0	0	NA
FBgn0000210	CG11491	br	delay	BMgn009907	broad-complex isoform Z1	291.388	535.256	yes	chr8:17925123-18103264	OK	0.16626	10.9827	6.04565	6.94368	5e-05	0.000445332	yes	30.2293	4.91788	157	7.30182	0.00260352	4746	12.1765	0.0787026	NP_001104804.1	100000	0.32458	0.567766	1.40043	0.485866	3283	11.6812	0.0544417	4598	12.1671	0.0762483
FBgn0000241	CG17632	bw	NOP	BMgn002580	protein scarlet-like isoform X1	1.18619	4.0085	yes	chr5:4017261-4061115	OK	7.53074	0.267457	-4.81542	-7.80159	5e-05	0.000445332	yes	0.0604595	-4.04789	827	9.28108	0.0205456	50	5.6674	0.00124217	XP_004932395.1	100000	3.23849e-07	8.18065e-06	14.7086	3.87859	150	7.2384	0.00372652	2220	11.117	0.0551525
FBgn0000244	CG9379	by	NOP	BMgn013562	Tensin-like	26.1412	5.21217	yes	chr4:10562816-10641627	HIDATA	0	0	0	0	1	1	no	0.0704151	-3.82797	37165	15.1631	0.607029	2617	11.3404	0.042744	XP_021204193.1	98317	0.312756	0.557317	1.4189	0.50477	3661	11.8384	0.0597958	5195	12.3432	0.084851
FBgn0000251	CG1759	cad	major delay	BMgn001179	caudal-like	0.0801742	0.268381	no	chr13:10107913-10238327	HIDATA	0	0.0153874	0	0	1	1	no	1	0	6	2.77995	0.000269183	6	2.57142	0.000269183	XP_012547123.1	99620	NA	NA	0.952381	-0.0703893	41	5.39232	0.0017426	39	5.32193	0.0016576
FBgn0000308	CG9553	chic	NOP	BMgn002981	profilin	983.191	803.469	no	chr4:13068932-13227927	HIDATA	246.575	0	0	0	1	1	no	1.94418	0.959163	16810	14.0279	3.14212	32682	14.9948	6.10885	NP_001037108.1	98413	0.799128	0.899798	1.07366	0.102531	29990	14.8722	5.60561	32199	14.9748	6.0185
FBgn0000448	CG33183	Hr46	NOP	BMgn009688	hormone receptor 3	25.8687	8.42448	yes	chr2:4911148-5063271	OK	0.366907	5.74169	3.96799	1.56484	0.2466	0.44639	no	6.36515	2.67019	241	7.90306	0.0141101	1534	10.5772	0.0898126	XP_021208302.1	99612	0.000770468	0.00760573	4.71949	2.23863	1400	10.4522	0.0819672	6611	12.6909	0.387061
FBgn0000449	CG12028	dib	L1, L2 arrest	BMgn000368	Disembodied	918.252	4.44407	yes	chr22:10166578-10232077	HIDATA	77.1172	0	0	0	1	1	no	4.24134	2.08452	7362	12.8271	0.817327	31223	14.9282	3.46656	NP_001036953.1	100	2.68046e-18	1.10644e-15	265.991	8.05524	116	6.87036	0.0128789	31120	14.9256	3.45509
FBgn0000551	CG7673	Edg78E	NOP	BMgn016837	Putative cuticle protein	0.0215768	0.562437	no	chr22:9810754-9811950	OK	6.29296	0.0233563	-8.07379	-2.10107	0.0839	0.228439	no	0.0857143	-3.54432	11	3.45142	0.0193587	0	0	0	NP_001166711.1	100000	NA	NA	1	0	0	0	NA	0	0	NA
FBgn0000556	CG8280	Ef1alpha48D	L3 arrest	BMgn003608	elongation factor 1-alpha	6629.03	2999.1	yes	chr5:17105811-17109596	HIDATA	0	0	0	0	1	1	no	1.11452	0.15642	637054	19.2808	168.31	710008	19.4358	187.585	XP_012549126.1	100000	0.0416868	0.171123	2.33479	1.22329	338006	18.3667	89.3015	789173	19.59	208.5
FBgn0000559	CG2238	Ef2b	L3 arrest	BMgn004165	translation elongation factor 2	1896.42	1106.33	yes	chr19:12802613-12812077	HIDATA	0	0	0	0	1	1	no	1.06575	0.0918672	403633	18.6226	35.0194	430172	18.7125	37.3219	NP_001163865.1	100000	0.0785803	0.257733	2.00115	1.00083	118819	16.8584	10.3088	237776	17.8592	20.6295
FBgn0000567	CG32180	Eip74EF	delay	BMgn007968	transcription factor E74	57.1393	69.397	no	chr15:556148-788763	OK	40.2877	3.22358	-3.6436	-2.18716	0.1453	0.329485	no	0.100089	-3.32064	1865	10.8586	0.668459	187	7.53596	0.0669056	NP_001037444.1	99127	0.000297722	0.0034456	9.09524	3.18511	20	4.39232	0.00716846	190	7.57743	0.0681004
FBgn0000592	CG6917	Est-6	NOP	BMgn009874	carboxyl/cholinesterase 7 precursor	0.984529	4.30102	yes	chr8:16541924-16593942	HIDATA	0	0	0	0	1	1	no	1.27507	0.350577	6970	12.7667	0.141277	8888	13.1174	0.180138	NP_001182393.1	98746	0.332933	0.575099	0.71338	-0.487257	1419	10.4717	0.0287608	1012	9.98442	0.0205116
FBgn0001078	CG4059	ftz-f1	NOP	BMgn000716	nuclear hormone receptor FTZ-F1	2.32361	4.5758	yes	chr1:11667702-11764545	OK	17.7248	1.20278	-3.88132	-3.36467	5e-05	0.000445332	yes	0.247399	-2.01509	4549	12.1493	0.0535018	1125	10.1333	0.0132363	NP_001037528.2	100000	0.173103	0.408443	1.72541	0.786939	487	8.93074	0.00572813	841	9.71768	0.00989191
FBgn0001142	CG2718	Gs1	NOP	BMgn004280	glutamine synthetase 2 cytoplasmic-like	39.1739	77.2631	yes	chr20:7637326-7656574	OK	103.358	0.269672	-8.58223	-5.12587	0.0703	0.200983	no	0.00599453	-7.38214	10120	13.0964	0.618375	61	5.93476	0.00370687	XP_004925341.1	100000	NA	NA	0.702703	-0.509014	73	6.20945	0.00446047	51	5.70044	0.00311622
FBgn0001233	CG1242	Hsp83	L2 arrest	BMgn017295	90-kDa heat shock protein	14.0114	9.71044	no	chr27:12582178-12584756	HIDATA	0	0	0	0	1	1	no	0.354972	-1.49422	3882	11.8452	1.50582	1378	10.3904	0.534523	NP_001036876.1	100000	NA	NA	0.142857	-2.80735	6	2.80735	0.00232739	0	0	0
FBgn0001255	CG2723	ImpE3	NOP	BMgn012766	uncharacterized protein LOC100862793 isoform X1	166.299	7.63277	yes	chr16:584222-600542	OK	0.154002	17.3534	6.81613	7.43772	5e-05	0.000445332	yes	83.8571	6.38986	12	3.65909	0.00137855	978	9.9326	0.115601	XP_021205366.1	100000	0.00269893	0.0216868	3.90745	1.96623	2884	11.4944	0.340778	11272	13.4606	1.33192
FBgn0001257	CG15009	ImpL2	NOP	BMgn008174	Imp-L2-negative regulator of insulin receptor signaling pathway	1155.25	76.2183	yes	chr24:1031449-1039409	HIDATA	105.748	0	0	0	1	1	no	7.90183	2.98219	10590	13.3628	2.4509	83683	16.3438	19.3666	NP_001040473.1	100000	1.51996e-22	1.30307e-19	73.9943	6.20934	4905	12.2603	1.13515	363015	18.4697	84.0118
FBgn0001291	CG2275	Jra	NOP	BMgn016634	transcription factor jun-D	140.341	46.4251	yes	chr19:12916664-12920139	HIDATA	0	184.791	0	0	1	1	no	0.231114	-2.11332	49812	15.6006	51.8878	11512	13.4708	11.992	XP_021202386.1	100000	0.00125273	0.0113879	4.33616	2.11642	2123	11.0526	1.6651	9209	13.169	7.22275
FBgn0001942	CG9075	eIF-4a	L2 arrest	BMgn003186	eukaryotic translation initiation factor 4A	1815.89	1617.48	no	chr4:13058620-13066042	HIDATA	0	0	0	0	1	1	no	0.625848	-0.676115	129473	16.9797	31.8508	81031	16.3061	19.9337	XP_012549898.1	100	0.336546	0.577926	1.38185	0.466605	39247	15.2603	9.65486	54234	15.7269	13.3417
FBgn0002022	CG10449	Catsup	NOP	BMgn002971	Uncharacterized protein	172.419	31.9528	yes	chr4:12622691-12627659	HIDATA	0	0	0	0	1	1	no	1.11284	0.154247	85	6.41271	0.0815671	94	6.56129	0.0908799	XP_004930995.1	100000	NA	NA	1	0	0	0	NA	0	0	NA
FBgn0002022	CG10449	Catsup	NOP	BMgn003197	Ribosomal protein S18	172.419	31.9528	yes	chr4:12622691-12627659	HIDATA	0	0	0	0	1	1	no	1.15434	0.207072	51792	15.6597	20.8669	59785	15.8667	24.0876	NP_001037269.1	100000	0.20371	0.446216	1.59921	0.677357	30763	14.909	12.3944	49197	15.5863	19.8215
FBgn0002306	CG2507	sas	NOP	BMgn005105	putative epidermal cell surface receptor	0.495447	5.99998	no	chr25:12380159-12456457	OK	2.21128	41.5578	4.23216	11.6574	5e-05	0.000445332	yes	24.0279	4.58664	239	7.728	0.0131167	5743	12.4779	0.315167	XP_012545022.1	100000	0.447211	0.666448	1.27521	0.350736	2488	11.2814	0.136546	3173	11.6321	0.17414
FBgn0002531	CG11650	Lcp1	NOP	BMgn000333	larval cuticle protein LCP-22 precursor	90.0632	3025.08	yes	chr22:9891258-9892860	OK	39.4308	0.143449	-8.10264	-7.57481	0.00215	0.0127422	yes	0.00427533	-7.86975	780	9.54957	0.486683	3	1.93578	0.00208073	NP_001036828.1	100000	0.288083	0.533452	0.333333	-1.58496	17	4.16993	0.0106117	5	2.58496	0.0031211
FBgn0002579	CG7622	RpL36	L2 arrest	BMgn001991	ribosomal protein L36	2906.95	3156.41	no	chr1:4976755-5015753	HIDATA	0	0	0	0	1	1	no	0.950675	-0.0729759	56246	15.7776	15.9337	53472	15.705	15.1478	NP_001037245.1	100000	0.246313	0.492856	1.51083	0.595343	39098	15.2548	11.0759	59071	15.8502	16.734
FBgn0002593	CG4087	RpLP1	L1, L2 arrest	BMgn003309	ribosomal protein P0	3924.09	2523.65	yes	chr15:16146288-16150135	HIDATA	0	0	0	0	1	1	no	0.802781	-0.316921	73803	16.1714	19.6076	59248	15.8536	15.7406	NP_001037123.1	100000	0.891669	0.948812	0.968576	-0.0460624	46779	15.5136	12.428	45309	15.4675	12.0375
FBgn0002593	CG4087	RpLP1	L1, L2 arrest	BMgn003412	ribosomal protein P1	3924.09	2523.65	yes	chr15:14486820-14489675	HIDATA	0	0	0	0	1	1	no	1.27373	0.349055	47623	15.539	33.7752	60659	15.887	43.0203	NP_001091750.1	99107	0.419237	0.646968	1.29659	0.374726	33995	15.0531	24.1099	44078	15.4278	31.261
FBgn0002593	CG4087	RpLP1	L1, L2 arrest	BMgn013157	Ribosomal protein P2	3924.09	2523.65	yes	chr16:12099956-12103050	HIDATA	0	0	0	0	1	1	no	1.34613	0.428819	49368	15.5904	16.1227	66455	16.0189	21.7032	NP_001037213.1	99107	0.365088	0.602889	1.34875	0.43162	34772	15.0857	11.356	46899	15.5173	15.3165
FBgn0002607	CG2746	RpL19	L1, L2 arrest	BMgn002572	ribosomal protein L19	3029.88	1956.05	yes	chr5:3574598-3577689	HIDATA	0	0	0	0	1	1	no	1.13456	0.182133	64955	15.9861	21.494	73695	16.1685	24.3863	NP_001037221.1	100000	0.510457	0.712556	1.22051	0.287484	57738	15.8173	19.1059	70470	16.1047	23.319
FBgn0002622	CG6779	RpS3	L1, L2 arrest	BMgn009319	ribosomal protein S3	2406.81	3589.97	yes	chr14:14112541-14116050	HIDATA	0	0	0	0	1	1	no	1.13258	0.179619	56628	15.7882	16.1379	64136	15.9677	18.2776	NP_001037253.1	100000	0.586933	0.768997	1.17384	0.231234	66256	16.0158	18.8817	77774	16.247	22.1641
FBgn0002719	CG10120	Men	NOP	BMgn006418	malate dehydrogenase isoform X3	28.5968	48.976	yes	chr6:4754708-4838744	OK	10.3519	199.981	4.2719	5.41947	5e-05	0.000445332	yes	16.5237	4.04647	1074	9.93936	0.0352495	17752	14.1047	0.582453	XP_012549549.1	100000	1.3766e-06	3.01418e-05	10.3319	3.36903	1349	10.3987	0.0442614	13947	13.7678	0.457609
FBgn0003071	CG4001	Pfk	NOP	BMgn003717	ATP-dependent 6-phosphofructokinase	7.27866	16.0752	yes	chr5:11659961-11783867	HIDATA	0	0	0	0	1	1	no	3.59383	1.84552	3187	11.6357	0.228026	11452	13.4834	0.819487	XP_004930181.1	99488	0.00645088	0.0433887	3.32945	1.73528	4288	12.0664	0.306834	14279	13.8017	1.02175
FBgn0003137	CG33103	Ppn	NOP	BMgn005129	papilin	0.053876	0.100325	no	chr25:10857686-11045903	HIDATA	0	0	0	0	1	1	no	4.17233	2.06085	13809	13.7432	0.418597	57614	15.801	1.74652	XP_012544713.2	85411	6.4967e-11	3.97834e-09	32.0616	5.00278	1346	10.3955	0.0408027	43186	15.3983	1.30914
FBgn0003256	CG12559	rl	NOP	BMgn006724	extracellular regulated MAP kinase	0	0	no	chr10:3475479-3846643	HIDATA	0	39.2406	0	0	1	1	no	0.742044	-0.430424	11605	13.4965	0.220764	8612	13.0716	0.163816	NP_001036921.1	100000	0.276135	0.522279	1.47284	0.558596	4711	12.2021	0.0896156	6939	12.7607	0.131998
FBgn0003277	CG1554	RpII215	L3 arrest	BMgn003484	DNA-directed RNA polymerase II subunit RPB1	33.3826	94.2444	yes	chr5:11659961-11783867	HIDATA	0	0	0	0	1	1	no	1.0793	0.110091	3144	11.6171	1.63088	3394	11.7268	1.7602	XP_012549218.1	100000	0.467172	0.681854	1.25832	0.331499	2523	11.3015	1.30861	3175	11.633	1.64678
FBgn0003279	CG5502	RpL4	L1, L2 arrest	BMgn001800	ribosomal protein L4	1591.27	2089.77	no	chr11:2851941-2862691	HIDATA	0	0	0	0	1	1	no	1.06184	0.0865605	137003	17.0636	12.7445	145475	17.1492	13.5325	XP_012547303.1	100000	0.328854	0.571686	1.39378	0.479003	123116	16.9097	11.4527	171597	17.3887	15.9625
FBgn0003312	CG14728	sad	L1 arrest	BMgn005496	Shadow	12616.7	77.8886	yes	chr8:11766143-11784777	HIDATA	0	0	0	0	1	1	no	0.828251	-0.27186	40664	15.2774	2.21929	33680	15.0368	1.83813	NP_001106224.1	100000	3.01521e-09	1.20446e-07	22.533	4.49397	468	8.87344	0.0255417	10567	13.3674	0.576707
FBgn0003360	CG16944	sesB	major delay	BMgn003829	ADP/ATP translocase	734.652	510.944	yes	chr24:15066752-15067875	HIDATA	0	0	0	0	1	1	no	0.729464	-0.455091	120297	16.8742	44.7867	87752	16.4198	32.6703	NP_001037072.1	98868	0.254651	0.500898	1.49226	0.577501	86843	16.4061	32.3317	129593	16.9836	48.2476
FBgn0003517	CG14792	sta	L2 arrest	BMgn007311	40S ribosomal protein SA	2430.76	3539.1	yes	Bm_scaf184:12353-16083	HIDATA	0	0	0	0	1	1	no	0.937385	-0.0932871	62780	15.9377	16.8356	58849	15.8428	15.7814	XP_021204551.1	100000
FBgn0003607	CG8409	Su(var)205	NOP	BMgn012860	Heterochromatin protein 1beta-like protein	173.126	582.762	yes	chr16:5858567-5872079	HIDATA	0	26.4503	0	0	1	1	no	2.71651	1.44176	1219	10.2347	0.489299	3312	11.6923	1.32919	XP_012548053.1	98876	0.212202	0.454745	1.59778	0.676072	1262	10.3026	0.506421	2017	10.9787	0.80939
FBgn0003721	CG4898	Tm1	delay	BMgn001582	Tropomyosin-2	7.02433	7.31746	no	chr21:13077867-13118042	HIDATA	0	0	0	0	1	1	no	0.58586	-0.771371	31835	14.9449	0.954448	18651	14.1853	0.559173	NP_001103783.1	100000	0.245446	0.492705	1.51431	0.598657	11288	13.4626	0.33843	17094	14.0613	0.512502
FBgn0003733	CG1389	tor	delay	BMgn003976	Torso	23.1806	22.192	no	chr19:10815001-10835489	HIDATA	0	59.4626	0	0	1	1	no	0.303396	-1.72073	57958	15.8144	2.934	17584	14.0869	0.890166	XP_012549743.1	100000	2.18671e-17	7.38512e-15	233.524	7.86743	62	5.97728	0.0031386	14711	13.8447	0.74471
FBgn0003886	CG9476	alphaTub85E	L3 arrest	BMgn013413	tubulin alpha chain	29.0027	2.85102	yes	chr27:3016729-3018977	HIDATA	0	0	0	0	1	1	no	0.188062	-2.41072	297442	18.18	126.302	55938	15.768	23.7527	NP_001036884.1	99556	0.0352795	0.151577	0.411984	-1.27934	346406	18.4021	147.094	142713	17.1228	60.6
FBgn0003887	CG9277	betaTub56D	NOP	BMgn009131	Beta-tubulin	1459.04	8133.26	yes	chr20:13244536-13250431	HIDATA	0	324.598	0	0	1	1	no	0.140442	-2.83195	136239	17.0454	23.0367	19134	14.199	3.23532	XP_021206660.1	47826	0.184493	0.422476	0.606286	-0.72193	59687	15.8652	10.0925	36187	15.1432	6.11887
FBgn0003943	CG11624	Ubi-p63E	NOP	BMgn001415	polyubiquitin-A	245.459	277.123	no	chr21:11614169-11616911	HIDATA	0	0	0	0	1	1	no	0.907654	-0.139785	147161	17.1595	53.6691	133571	17.0196	48.713	XP_004929696.1	100000	0.21751	0.461128	1.57003	0.650788	46318	15.4993	16.892	72721	16.1501	26.5212
FBgn0003943	CG11624	Ubi-p63E	NOP	BMgn001549	polyubiquitin	245.459	277.123	no	chr21:11112863-11129380	HIDATA	0	0	0	0	1	1	no	0.321526	-1.63699	259570	17.9728	180.257	83459	16.3213	57.9574	XP_012548794.1	100000	0.128981	0.348991	1.81743	0.861897	32397	14.9836	22.4979	58880	15.8455	40.8889
FBgn0003943	CG11624	Ubi-p63E	NOP	BMgn010604	ubiquitin/ribosomal protein L40 fusion protein	245.459	277.123	no	chr12:12389863-12390801	HIDATA	0	0	0	0	1	1	no	1.03601	0.0510311	50678	15.6284	89.5371	52503	15.6793	92.7609	NP_001037372.1	100000	0.181998	0.419777	1.65699	0.728567	27634	14.7542	48.8233	45790	15.4828	80.9011
FBgn0004047	CG11129	Yp3	NOP	BMgn009161	pancreatic lipase-related protein 2-like	0.19809	0.555283	no	chr20:13579705-13624260	HIDATA	0	3.18167	0	0	1	1	no	0.78364	-0.351736	1068	10.0613	0.0597229	837	9.70042	0.0468013	XP_004926042.1	100000	2.41554e-06	4.99466e-05	12.6047	3.65588	85	6.42626	0.00475471	1083	10.0821	0.0605806
FBgn0004362	CG17950	HmgD	NOP	BMgn005289	mobility group protein 1B	472.557	3638.96	yes	chr8:13019958-13022234	HIDATA	349.527	0	0	0	1	1	no	2.85156	1.51175	19521	14.2507	8.84118	55666	15.7629	25.2112	NP_001093087.1	100000	0.561915	0.750725	0.841644	-0.248717	30721	14.907	13.9135	25856	14.6583	11.7101
FBgn0004363	CG6647	porin	NOP	BMgn008955	voltage-dependent anion-selective channel	470.554	327.954	yes	chr3:12372365-12380518	HIDATA	356.391	0	0	0	1	1	no	3.0204	1.59474	19820	14.2676	2.43105	59865	15.8692	7.34274	XP_004931709.1	100000	0.0590781	0.215383	2.15928	1.11055	17026	14.0555	2.08831	36765	15.1661	4.50938
FBgn0004364	CG8896	18w	NOP	BMgn011037	18 wheeler precursor	20.093	20.1716	no	chr23:5685295-5689770	OK	2.80482	50.8528	4.18035	13.2981	5e-05	0.000445332	yes	15	3.90689	10	3.44662	0.00265775	169	7.40281	0.0434671	NP_001116821.1	100000	NA	NA	1	0	0	0	NA	0	0	NA
FBgn0004364	CG8896	18w	NOP	BMgn016917	slit homolog 3 protein-like	20.093	20.1716	no	chr23:6042058-6071747	OK	1.79211	18.0558	3.33273	2.39622	0.0024	0.0139262	yes	8.22388	3.03982	22	4.52408	0.00513528	184	7.50644	0.0422319	XP_004921732.1	100000	0.960149	0.975438	0.972973	-0.0395284	73	6.20945	0.0167855	71	6.16993	0.0163256
FBgn0004419	CG4916	me31B	NOP	BMgn010673	putative ATP-dependent RNA helicase me31b	166.597	192.29	no	chr12:11869600-11895178	HIDATA	0	184.011	0	0	1	1	no	0.772406	-0.37257	22840	14.4779	4.78532	17642	14.1066	3.69621	XP_012545299.1	100000	0.748057	0.869625	1.09692	0.133459	6396	12.6432	1.34004	7016	12.7766	1.46994
FBgn0004867	CG5920	RpS2	L2 arrest	BMgn000867	ribosomal protein S2	2734.18	1769.87	yes	chr13:4706618-4708136	HIDATA	0	0	0	0	1	1	no	0.944597	-0.082229	82005	16.3232	59.9893	77462	16.2403	56.6657	NP_001037564.1	100000	0.302399	0.546318	1.42844	0.514441	90399	16.464	66.1295	129130	16.9785	94.4623
FBgn0004959	CG6578	phm	L1 arrest	BMgn006936	Phantom	13305.2	117.384	yes	chr10:11512028-11519442	HIDATA	72.0901	0	0	0	1	1	no	20.8089	4.37913	4143	12.0163	0.558657	86211	16.3842	11.625	BAM73854.1	100000	5.91982e-19	2.74902e-16	319.883	8.3214	110	6.79442	0.0148328	35506	15.1158	4.78776
FBgn0005533	CG8877			BMgn001483	ribosomal protein S17	2836.71	1337.14	yes	chr21:6328717-6330781	HIDATA	0	0	0	0	1	1	no	1.25968	0.333054	41774	15.3499	20.2392	52621	15.6826	25.4948	NP_001037267.1	100000	0.34344	0.583528	1.37335	0.4577	32352	14.9816	15.6744	44431	15.4393	21.5266
FBgn0005533				BMgn002931	Chromodomain-helicase-DNA-binding protein Mi-2 homolog	2.10013	5.84034	yes	chr10:15274783-15294220	HIDATA	0	0	0	0	1	1	no	2.76295	1.46621	16757	14.0308	0.884059	46300	15.4986	2.44261	XP_004921642.1	99934	0.394128	0.626166	1.32103	0.401666	24822	14.5994	1.30952	32791	15.0011	1.72994
FBgn0005586	CG7576	Rab3	NOP	BMgn000295	ras-related GTP-binding protein Rab3 isoform X2	2.83977	66.9943	yes	chr22:8390524-8399823	OK	4.48156	120.321	4.74674	14.2205	5e-05	0.000445332	yes	26.5382	4.73	227	7.81478	0.0740983	6015	12.5485	1.96644	NP_001037620.1	100000	5.52923e-10	2.62227e-08	29.8684	4.90055	227	7.83289	0.0742073	6809	12.7334	2.22589
FBgn0005593	CG4897	RpL7	L2 arrest	BMgn004375	ribosomal protein L7	2665.75	718.572	yes	chr20:4998501-5002187	HIDATA	0	0	0	0	1	1	no	1.10338	0.141924	87216	16.4116	23.5147	96232	16.5533	25.9455	NP_001037135.1	100000	0.192923	0.433844	1.62629	0.701585	47948	15.5492	12.9275	77978	16.2508	21.024
FBgn0005658	CG7018	Ets65A	NOP	BMgn005844	DNA-binding protein D-ETS-6-like	0.24129	43.8072	yes	chr12:20021661-20050795	OK	0.13538	7.25784	5.74445	9.53878	5e-05	0.000445332	yes	66.5	6.05528	1	1.19499	0.00153433	89	3.93201	0.102033	XP_012546463.1	100000	NA	NA	1.5	0.584963	1	1	0.00115075	2	1.58496	0.0023015
FBgn0010051	CG1063	Itp-r83A	NOP	BMgn013392	Inositol 1,4,5-trisphosphate receptor-like	11.8006	6.45805	yes	chr27:3178071-3244649	HIDATA	0	0	0	0	1	1	no	0.479371	-1.06079	3668	11.8391	0.0599797	1758	10.7769	0.0287525	XP_012553335.1	99571	NA	NA	1	0	0	0	NA	0	0	NA
FBgn0010078	CG3661	RpL23	L2 arrest	BMgn009751	ribosomal protein L23	3770.37	1811.47	yes	chr2:5306041-5309533	HIDATA	0	0	0	0	1	1	no	1.04912	0.0691862	30467	14.8946	9.07556	31963	14.963	9.5214	NP_001037227.1	100000	0.428149	0.65334	1.28773	0.364829	43109	15.3957	12.8415	55513	15.7606	16.5365
FBgn0010113	CG15532	hdc	major delay	BMgn010407	Headcase	10.9968	73.5266	yes	chr12:5935385-6016768	HIDATA	0	0	0	0	1	1	no	0.0748852	-3.73917	3485	11.7552	1.27574	261	8.01822	0.0955344	XP_004929464.1	96791	0.346931	0.587085	0.679487	-0.557482	233	7.87036	0.0852855	158	7.31288	0.0578331
FBgn0010265	CG13389	RpS13	L2 arrest	BMgn011282	ribosomal protein S13	3181.95	1544.11	yes	chr23:16069210-16071665	HIDATA	0	0	0	0	1	1	no	1.15468	0.207498	49880	15.6051	20.3179	57596	15.8129	23.4607	NP_001091754.1	100000	0.161407	0.393911	1.70992	0.773926	30542	14.8986	12.4407	52225	15.6725	21.2729
FBgn0010300	CG10719	brat	NOP	BMgn009425	brain tumor protein	46.2633	170.757	yes	chr14:11037196-11197328	OK	0.743322	51.358	6.11046	5.09749	0.0299	0.106441	no	53	5.72792	109	6.73365	0.0430785	5795	12.4945	2.28316	XP_012545220.1	100000	0.277802	0.524512	1.48213	0.567672	1370	10.421	0.539795	2031	10.9887	0.800236
FBgn0010329	CG1543	Tbh	NOP	BMgn000526	Y-box protein	0.277933	4.15518	yes	chr1:10855403-10857772	HIDATA	0	0	0	0	1	1	no	1.91142	0.934644	51268	15.6455	21.6411	97994	16.5793	41.3651	NP_001036897.1	99614	0.410249	0.638936	1.30468	0.383701	57488	15.811	24.2668	75004	16.1947	31.6606
FBgn0010383	CG6816	Cyp18a1	NOP	BMgn006916	CYP18A1	5.89211	0.205978	yes	chr10:11519567-11522994	HIDATA	0	17.0882	0	0	1	1	no	0.0223717	-5.48218	33390	14.909	9.74331	747	9.5466	0.217975	NP_001077078.1	100000	2.8924e-06	5.88245e-05	13.4545	3.75002	54	5.78136	0.0157572	739	9.53138	0.215641
FBgn0010397				BMgn011754	ATP-dependent RNA helicase dbp2-like	25.326	44.0773	yes	chr11:13553563-13560554	HIDATA	0	0	0	0	1	1	no	1.18685	0.247135	43984	15.4247	13.63	52202	15.6713	16.1767	XP_004931452.1	100	0.00633324	0.0427782	3.33866	1.73927	5444	12.4107	1.68702	18178	14.15	5.6331
FBgn0010408	CG3395	RpS9	L2 arrest	BMgn012626	ribosomal protein S9	3520.91	2002.98	yes	chr19:1216422-1219019	HIDATA	0	0	0	0	1	1	no	0.969355	-0.0449026	52973	15.6925	20.3272	51349	15.6473	19.7043	NP_001037265.1	100000	0.193021	0.433977	1.62638	0.70166	26812	14.7106	10.2886	43607	15.4123	16.7333
FBgn0010409	CG6510	RpL18A	L2 arrest	BMgn011467	ribosomal protein L18A	2565.13	1671.09	yes	chr23:10627519-10631737	HIDATA	0	0	0	0	1	1	no	1.07193	0.100205	57411	15.809	13.611	61541	15.9086	14.59	NP_001037219.1	99435	0.233265	0.480631	1.53832	0.621356	47911	15.5481	11.3587	73703	16.1695	17.4734
FBgn0010497	CG5304	dmGlut	NOP	BMgn007282	putative inorganic phosphate cotransporter	22.7049	6.2223	yes	chr17:5979622-5998689	OK	79.6257	5.16983	-3.94505	-13.2637	5e-05	0.000445332	yes	0.0656357	-3.92938	7501	12.8388	0.393402	492	8.8798	0.0258212	XP_004925855.1	100000	0.00776708	0.0502112	3.30781	1.72588	639	9.32193	0.0335134	2116	11.0478	0.110977
FBgn0010750	CG2503	atms	NOP	BMgn009257	RNA polymerase II-associated factor 1 homolog	27.2316	77.0895	yes	chr14:5506366-5529339	HIDATA	0	0	0	0	1	1	no	0.667737	-0.582647	3944	11.9439	0.472182	2633	11.3629	0.315294	XP_004922631.1	100000	0.403392	0.633802	0.758576	-0.398634	2331	11.1874	0.279095	1768	10.7887	0.211686
FBgn0011211	CG3612	blw	L3 arrest	BMgn001853	ATP synthase subunit alpha	635.893	246.034	yes	chr19:3049963-3054743	HIDATA	0	0	0	0	1	1	no	1.66114	0.73217	39276	15.2605	8.27393	65243	15.9935	13.7441	NP_001040233.1	100000	0.699756	0.84145	1.1162	0.158596	35653	15.1218	7.51064	39796	15.2804	8.3834
FBgn0011224	CG31000	heph	NOP	BMgn004733	polypyrimidine tract-binding protein 2 isoform X2	133.6	84.0399	yes	chr22:15109787-15400189	OK	1.68822	17.9187	3.40789	7.36622	5e-05	0.000445332	yes	11.7702	3.55707	128	6.99756	0.0272617	1503	10.5532	0.320877	XP_012546585.1	100000	0.0020911	0.0174441	4.18508	2.06526	361	8.49985	0.0770873	1514	10.5651	0.323297
FBgn0011272	CG4651	RpL13	L2 arrest	BMgn003726	ribosomal protein L13	2174.47	872.16	yes	chr5:11240945-11244709	HIDATA	0	0	0	0	1	1	no	1.12894	0.174966	63033	15.9433	17.0636	71160	16.1181	19.2638	NP_001037153.1	100000	0.210545	0.453494	1.58576	0.665177	48394	15.5626	13.1007	76742	16.2277	20.7748
FBgn0011284	CG11276	RpS4	L2 arrest	BMgn010867	40S ribosomal protein S4	3194.68	774.817	yes	chr22:22355234-22360443	HIDATA	0	0	0	0	1	1	no	0.997932	-0.00298607	63357	15.9505	12.163	63226	15.9475	12.1378	NP_001037257.1	99240	0.385453	0.619632	1.33272	0.414375	52806	15.6884	10.1375	70376	16.1028	13.5105
FBgn0011661	CG10701	Moe	NOP	BMgn002543	moesin/ezrin/radixin homolog 1	286.495	324.116	no	chr9:17807696-17879862	HIDATA	0	118.788	0	0	1	1	no	0.812485	-0.299587	37240	15.1773	0.576198	30257	14.8836	0.468152	XP_004931204.1	100000	0.107131	0.313378	1.91246	0.935427	15717	13.9401	0.243184	30059	14.8756	0.465094
FBgn0011703	CG5371	RnrL	delay	BMgn010621	ribonucleoside-diphosphate reductase large subunit	38.5093	37.5364	no	chr12:11714137-11728927	OK	0	24.7707	inf	#NAME?	0.1031	0.264193	no	2.64396	1.4027	1106	10.1099	0.204677	2923	11.5101	0.541158	XP_004925552.1	100000	0.206731	0.44935	0.620234	-0.689116	1966	10.9418	0.363939	1219	10.2527	0.225657
FBgn0011704	CG8975	RnrS	NOP	BMgn013510	ribonucleoside diphosphate reductase small subunit	78.6904	52.0331	yes	chr5:2074532-2084335	OK	12.09	144.956	3.58373	13.1659	5e-05	0.000445332	yes	11.8487	3.56666	839	9.69396	0.0861916	9945	13.2754	1.02126	NP_001244266.1	100000	0.682584	0.83023	0.887346	-0.172432	5183	12.3399	0.532245	4599	12.1674	0.472274
FBgn0013276	CG18743	Hsp70Ab	NOP	BMgn014536	heat shock protein 68	0.00587997	0	no	Bm_scaf377:13021-15745	HIDATA	0	1.46676	0	0	1	1	no	0.00394656	-7.98519	35727	13.551	18.9434	141	6.79888	0.0747614	NP_001243928.1	100000
FBgn0013278	CG31359	Hsp70Bb	NOP	BMgn004614	heat shock protein 70 A1	0.104462	1.99589	yes	chr27:12563747-12565936	HIDATA	0	9.06966	0	0	1	1	no	0.00766447	-7.0276	76544	14.4776	34.9674	587	8.87645	0.268007	NP_001296526.1	99761	5.70478e-08	1.73715e-06	0.0515873	-4.27684	2015	10.9773	0.920512	103	6.70044	0.0470534
FBgn0013279				BMgn002381	heat shock cognate protein	0.107726	0.355956	no	chr9:17631865-17634517	HIDATA	0	0	0	0	1	1	no	0.726002	-0.461955	403736	18.6214	152.238	293113	18.1516	110.525	NP_001036892.1	100000	0.196627	0.43872	1.6179	0.694126	196146	17.5816	73.9615	317346	18.2757	119.663
FBgn0013325	CG7726	RpL11	L2 arrest	BMgn008881	ribosomal protein L11	2786.23	1533.86	yes	chr3:9672889-9676564	HIDATA	0	0	0	0	1	1	no	1.17241	0.229479	53848	15.7161	14.9786	63132	15.9451	17.5611	NP_001037215.1	99487	0.271537	0.517402	1.47906	0.564681	31446	14.9406	8.74715	46511	15.5053	12.9377
FBgn0013576	CG32464	mtd	NOP	BMgn007563	oxygen resistance gene 1 isoform X3	51.6837	45.9631	no	chr15:11900147-12010785	OK	0.672739	17.5725	4.70713	2.21819	0.1318	0.309074	no	0.49325	-1.01961	14815	13.8376	0.13918	7308	12.8353	0.0686508	XP_021202604.1	96370	0.301488	0.545661	0.697557	-0.519618	5524	12.4318	0.0518944	3853	11.9121	0.0361964
FBgn0014002	CG6988	Pdi	minor delay	BMgn011844	protein disulfide isomerase precursor	1039.25	587.526	yes	chr11:10583121-10600130	HIDATA	281.827	0	0	0	1	1	no	2.72128	1.44429	22136	14.4131	1.30141	60237	15.8656	3.5415	NP_001037171.1	98785	0.00405279	0.0299326	3.60763	1.85105	21721	14.4069	1.27703	78364	16.2579	4.60721
FBgn0014026	CG3314	RpL7A	L1, L2 arrest	BMgn007661	ribosomal protein L7A	2623.05	2464.44	no	chr15:2912045-2916753	HIDATA	0	0	0	0	1	1	no	1.13327	0.180489	95319	16.5404	20.6274	108022	16.7207	23.3763	NP_001037138.1	100000	0.249171	0.495094	1.50517	0.58993	56726	15.7917	12.2757	85383	16.3817	18.4772
FBgn0014184				BMgn000944	Heat shock protein hsp21.4	106.247	228.441	yes	chr13:8827797-8838298	HIDATA	0	35.0256	0	0	1	1	no	0.271231	-1.8824	39886	15.2779	5.33235	10818	13.3899	1.4463	NP_001036985.1	100000	0.113857	0.325534	1.88532	0.914806	4725	12.2064	0.631684	8909	13.1212	1.19104
FBgn0014184	CG1759			BMgn013339	ornithine decarboxylase antizyme	460.491	281.873	yes	Bm_scaf199:14645-38534	HIDATA	0	0	0	0	1	1	no	0.582089	-0.780688	37352	15.1863	1.99411	21742	14.4082	1.16075	BAS21455.1	100000
FBgn0015221	CG1469	Fer2LCH	NOP	BMgn008780	ferritin	883.679	901.627	no	chr24:13271953-13278171	HIDATA	0	0	0	0	1	1	no	0.923909	-0.114178	47189	15.5178	7.5891	43598	15.4088	7.01163	XP_012546258.1	100000	0.66403	0.818823	1.13434	0.181857	36897	15.1713	5.9339	41854	15.3531	6.7311
FBgn0015222	CG2216	Fer1HCH	L2 arrest	BMgn008768	ferritin precursor	448.96	318.047	no	chr24:13257576-13271562	HIDATA	0	643.712	0	0	1	1	no	0.771137	-0.374941	33886	15.043	2.46985	26131	14.6725	1.90459	NP_001037580.1	100000	0.600887	0.777804	0.857425	-0.221917	28812	14.8144	2.1	24704	14.5925	1.80058
FBgn0015239	CG7199	Hr78	NOP	BMgn003895	ecdysone-induced protein 78C	78.9115	27.7904	yes	chr1:21263562-21375936	HIDATA	0	0	0	0	1	1	no	6.86555	2.77937	2940	11.5169	0.156326	20187	14.3003	1.07326	XP_021202830.1	95956	8.16703e-16	1.78474e-13	160.582	7.32716	54	5.78136	0.00287097	8831	13.1085	0.469509
FBgn0015268	CG5330	Nap1	NOP	BMgn009249	nucleosome assembly protein	253.77	421.793	yes	chr14:5506366-5529339	HIDATA	0	0	0	0	1	1	no	0.754766	-0.405899	44465	15.4345	4.19679	33561	15.0304	3.16759	XP_021207479.1	100000	0.817492	0.910913	0.938794	-0.0911187	32251	14.9771	3.04398	30277	14.886	2.85767
FBgn0015399	CG12283	kek1	NOP	BMgn010659	Noki protein	37.038	16.3585	yes	chr12:11331774-11334547	OK	96.2725	9.18764	-3.38936	-12.5082	5e-05	0.000445332	yes	0.0945902	-3.40217	8133	12.9817	2.93304	769	9.56381	0.277437	NP_001037283.1	99645	0.1674	0.401662	0.586328	-0.770219	2837	11.4707	1.02308	1663	10.7004	0.599712
FBgn0015520	CG10328	nonA-l	NOP	BMgn005177	PTB-associated splicing factor	17.9757	55.4381	yes	Bm_scaf290:11161-37196	HIDATA	130.144	0	0	0	1	1	no	1.65255	0.724694	21393	14.384	1.85881	35353	15.1092	3.07177	ABG43001.1	99844
FBgn0015756	CG6141	RpL9	L3 arrest	BMgn010571	ribosomal protein L9	2310.46	1258.17	yes	chr12:7920337-7923239	HIDATA	0	0	0	0	1	1	no	1.1059	0.145225	67634	16.0449	26.8817	74797	16.1903	29.7285	NP_001037144.1	100000	0.182591	0.42071	1.65475	0.726612	47489	15.5353	18.8748	78583	16.2619	31.2333
FBgn0015766	CG10596	Msr-110	NOP	BMgn011701	EN protein binding/engrailed nuclear homeoprotein-regulated protein	278.407	61.3608	no	chr11:12760121-12840792	HIDATA	24.4381	0	0	0	1	1	no	9.54579	3.25486	3250	11.6599	0.0504773	31027	14.8966	0.481846	NP_001040122.1	99821	3.02445e-06	6.11751e-05	9.41699	3.23527	2083	11.0251	0.0323487	19624	14.2604	0.304758
FBgn0016126	CG1495	CaMKI	NOP	BMgn016878	MAP kinase-interacting serine/threonine-protein kinase 1	163.901	55.0832	yes	chr22:21299903-21326766	HIDATA	0	0	0	0	1	1	no	1.67485	0.744032	55847	15.7654	2.14499	93535	16.5076	3.59254	XP_004924304.1	100000	0.0024558	0.0198909	3.96322	1.98667	5546	12.4375	0.213013	21983	14.4242	0.844331
FBgn0017545	CG2168	RpS3A	L2 arrest	BMgn011416	40S ribosomal protein S3a	3816.71	656.535	yes	chr23:21055044-21060434	HIDATA	0	0	0	0	1	1	no	1.05282	0.0742641	140953	17.1045	25.9629	148398	17.1784	27.3344	NP_001037255.1	100000	0.334085	0.576463	1.38623	0.471162	96093	16.5522	17.6999	133207	17.0233	24.5362
FBgn0017579	CG6253	RpL14	L2 arrest	BMgn014094	ribosomal protein L14	2891.71	1660.04	yes	chr11:14984098-14984941	HIDATA	0	0	0	0	1	1	no	1.04816	0.0678648	70571	16.1061	83.7141	73970	16.1733	87.7461	XP_021208658.1	100000	0.157956	0.389387	1.71912	0.78167	50387	15.6208	59.7711	86622	16.4025	102.754
FBgn0019936	CG15693	RpS20	L1, L2 arrest	BMgn009130	ribosomal protein S20	3140.31	3398.21	no	chr20:13287089-13290395	HIDATA	0	0	0	0	1	1	no	0.981818	-0.0264729	41157	15.3285	12.4493	40409	15.3002	12.2229	NP_001091809.1	100000	0.194464	0.435593	1.62177	0.697571	34888	15.0905	10.5529	56581	15.7881	17.1146
FBgn0019938	CG10122	RpI1	L3 arrest	BMgn014133	DNA-directed RNA polymerase I subunit RPA1	14.1738	11.7311	no	chr8:3443348-3549632	HIDATA	0	18.1976	0	0	1	1	no	0.550868	-0.86022	10075	13.2946	1.14035	5550	12.4342	0.628183	XP_004925181.1	100000	0.76881	0.880956	1.08746	0.120961	3635	11.8281	0.411432	3953	11.9491	0.447425
FBgn0020238	CG31196	14-3-3epsilon	NOP	BMgn002644	14-3-3zeta	560.838	5531.6	yes	chr5:8304660-8331436	HIDATA	0	0	0	0	1	1	no	0.706045	-0.502168	67175	16.0354	3.21502	47428	15.5334	2.26995	XP_021207682.1	99595	0.327507	0.570859	0.716038	-0.481891	61127	15.8995	2.92558	43769	15.4177	2.09481
FBgn0020299	CG31317	stumps	NOP	BMgn010568	phosphoinositide 3-kinase adapter protein 1 isoform X3	100.599	29.0076	yes	chr12:7747568-7767891	OK	1.19773	29.1776	4.60649	8.78848	5e-05	0.000445332	yes	18.1997	4.18584	210	7.7198	0.0313649	3828	11.8876	0.570832	XP_004929589.2	100000	0.000715885	0.00718061	4.82624	2.2709	868	9.76321	0.129436	4193	12.0341	0.625261
FBgn0020503	CG5020	CLIP-190	NOP	BMgn006589	Restin homolog	230.419	23.6122	yes	chr10:5040725-5107415	HIDATA	0	3.62728	0	0	1	1	no	0.238932	-2.06533	21164	14.369	1.19104	5057	12.279	0.284578	XP_012549425.1	100000	0.00114224	0.0105909	4.46993	2.16025	897	9.81057	0.0504812	4013	11.9708	0.225843
FBgn0020642	CG6956	Lcp65Ac	NOP	BMgn000346	cuticular protein RR-1 motif 23 precursor	3.85256	13.3499	yes	chr22:10132529-10135857	OK	9.05071	0.395952	-4.51463	-7.18598	5e-05	0.000445332	yes	0.0416667	-4.58496	232	7.73491	0.103157	10	3.3824	0.00429821	NP_001166727.1	100000	NA	NA	0.142857	-2.80735	6	2.80735	0.00266785	0	0	0
FBgn0020762	CG2969	Atet	NOP	BMgn005094	ATP-binding cassette sub-family G member 1/BmAtet	510.06	23.1978	yes	chr25:12650999-12665385	OK	1.87513	51.4997	4.7795	13.8053	5e-05	0.000445332	yes	28.5888	4.83738	184	7.51732	0.0189749	5260	12.3562	0.54247	XP_012545154.1	100000	0.958689	0.975438	1.00753	0.0108196	2523	11.3015	0.260184	2542	11.3123	0.262143
FBgn0020910	CG4863	RpL3	L2 arrest	BMgn013567	ribosomal protein L3	2794.09	1799.38	yes	chr4:10812804-10815998	HIDATA	0	0	0	0	1	1	no	1.03187	0.0452603	177506	17.4372	55.5748	183163	17.4825	57.346	NP_001037126.1	99515	0.209782	0.452841	1.5877	0.666936	97003	16.5658	30.3704	154012	17.2327	48.2192
FBgn0021825	CG8269	Dmn	NOP	BMgn015448	probable dynactin subunit 2	60.1515	137.201	yes	chr8:16541924-16593942	HIDATA	0	0	0	0	1	1	no	1	0	0	0	NA	0	0	NA	XP_004923644.1	100000	NA	NA	1	0	0	0	NA	0	0	NA
FBgn0021953	CG7400	Fatp	minor delay	BMgn006185	fatty acid transport protein	49.0352	22.5244	yes	chr4:6533697-6558774	OK	9.6304	0.547591	-4.13643	-9.56277	5e-05	0.000445332	yes	0.136695	-2.87096	1005	9.33622	0.0192553	137	7.11059	0.00263212	NP_001127727.1	100000	0.933594	0.968078	0.977654	-0.0326047	357	8.48382	0.00684223	349	8.45121	0.0066889
FBgn0022029	CG4798	l(2)k01209	NOP	BMgn011932	uridine-cytidine kinase-like 1 isoform X1	65.5215	12.9464	yes	chr11:6623064-6651271	OK	3.09238	41.9672	3.76247	7.86112	5e-05	0.000445332	yes	8.86824	3.14865	296	8.20116	0.0520211	2625	11.3581	0.461336	XP_004924163.1	100000	0.000144159	0.00183199	6.65537	2.73452	176	7.46761	0.0309315	1177	10.2021	0.206854
FBgn0022338	CG5452	dnk	NOP	BMgn002721	putative deoxynucleoside kinase	30.1711	26.3868	no	chr5:3387811-3501804	HIDATA	0	0	0	0	1	1	no	3.80396	1.9275	488	8.92424	0.144807	1856	10.8567	0.550841	XP_012551065.1	100000	0.301781	0.545872	1.46586	0.551751	497	8.96	0.147478	729	9.51175	0.21632
FBgn0022709	CG17146	Adk1	NOP	BMgn006032	adenylate kinase isoenzyme 1 isoform X4	5.38912	17.4492	yes	chr4:1652369-1665217	OK	36.2544	0.722165	-5.64968	-10.3201	5e-05	0.000445332	yes	0.0275147	-5.18366	739	9.45022	0.0575187	20	4.30492	0.00158261	XP_004929168.1	100000	0.0215922	0.108203	3.5	1.80735	47	5.58496	0.00365816	167	7.39232	0.0129981
FBgn0022774	CG8782	Oat	major delay	BMgn003564	ornithine aminotransferase, mitochondrial	38.8636	24.0716	yes	chr5:15834395-15859136	OK	152.678	12.7747	-3.57913	-11.4053	5e-05	0.000445332	yes	0.0847654	-3.56038	11774	13.5168	0.87837	998	9.96097	0.0744554	XP_004930044.1	100000	0.1726	0.407915	1.68806	0.755365	1791	10.8074	0.133617	3024	11.5627	0.225604
FBgn0023542	CG3460	Nmd3	L2 arrest	BMgn015515	60S ribosomal export protein NMD3	24.228	13.5963	yes	chr9:7898594-7995582	HIDATA	0	0	0	0	1	1	no	1	0	0	0	NA	0	0	NA	XP_004925198.1	99208	NA	NA	1	0	0	0	NA	0	0	NA
FBgn0024183	CG4170	vig	NOP	BMgn006704	plasminogen activator inhibitor 1 RNA-binding protein-like	94.7729	137.497	yes	chr10:2770713-2801281	HIDATA	0	0	0	0	1	1	no	0.797906	-0.32571	56888	15.7955	48.6219	45391	15.4678	38.7957	NP_001266293.1	100000	0.284976	0.53088	1.45559	0.541605	35217	15.104	30.1	51262	15.6456	43.8137
FBgn0024227	CG6620	ial	NOP	BMgn002350	aurora kinase B-like	12.0445	34.6529	yes	Bm_scaf337:13817-23775	OK	0.618229	6.60928	3.41828	1.95389	0.25225	0.450554	no	1.40308	0.488598	260	8.02198	0.069991	364	8.50559	0.0982031	NP_001274773.1	100000
FBgn0024315	CG8098	Picot	NOP	BMgn014105	inorganic phosphate co-transporter	4.03032	10.7672	yes	chr8:3443348-3549632	HIDATA	0	30.3898	0	0	1	1	no	0.107795	-3.21364	26179	14.6509	0.265629	2822	11.4571	0.0286335	XP_012545009.1	100000	0.0530788	0.202597	0.448872	-1.15562	5319	12.3772	0.0539693	2387	11.2216	0.0242197
FBgn0024320	CG5722	Npc1a	L1 arrest	BMgn009049	Niemann-Pick C1 protein	5478.8	48.2012	yes	chr3:14314145-14377347	HIDATA	41.4631	0	0	0	1	1	no	2.05013	1.03572	25006	14.6077	0.409644	51266	15.6438	0.839826	XP_012544312.1	97143	8.19557e-12	6.44878e-10	14.6221	3.87008	6578	12.6837	0.107758	96198	16.5537	1.57588
FBgn0024733	CG17521	RpL10	NOP	BMgn002811	ribosomal protein L10	4433.26	539.958	yes	chr10:17452159-17454105	HIDATA	0	0	0	0	1	1	no	1.05331	0.0749267	96784	16.5621	50.4348	101944	16.6365	53.1233	NP_001037048.1	100000	0.229432	0.476071	1.54554	0.62811	76802	16.2289	40.0219	118701	16.857	61.8557
FBgn0024734	CG4993	PRL-1	NOP	BMgn003584	protein tyrosine phosphatase type IVA 1	333.062	81.4832	yes	chr5:16871014-16893842	HIDATA	0	34.6035	0	0	1	1	no	0.290101	-1.78537	30126	14.8757	1.31971	8740	13.0925	0.382849	XP_012549254.1	80198	0.70176	0.842429	1.11561	0.15783	6547	12.6768	0.286797	7304	12.8347	0.319958
FBgn0025186	CG3171			BMgn003483	protein ariadne-2	27.6037	52.6366	yes	chr5:11659961-11783867	HIDATA	0	0	0	0	1	1	no	0.908902	-0.137803	4175	12.0262	0.683418	3795	11.8888	0.62116	XP_004930179.1	100000	0.912429	0.958414	1.02745	0.0390696	1019	9.99435	0.166803	1047	10.0334	0.171386
FBgn0025186				BMgn007538	zinc finger protein 528	6.31221	9.46862	yes	chr15:12016466-12049911	HIDATA	0	2.18835	0	0	1	1	no	0.200505	-2.31829	396	8.60765	0.159094	79	6.22788	0.0318992	XP_004924691.2	87817	3.00009e-06	6.07927e-05	0.0655106	-3.93213	518	9.01959	0.208283	33	5.08746	0.013269
FBgn0025286	CG1821	RpL31	L1, L2 arrest	BMgn000959	ribosomal protein L31	2859.74	2601.2	no	chr13:9474261-9476860	HIDATA	0	0	0	0	1	1	no	1.22323	0.290695	43181	15.3916	25.1347	52821	15.6863	30.7454	NP_001091751.1	99194	0.0958075	0.292301	1.97537	0.982123	19447	14.2473	11.3196	38416	15.2295	22.3609
FBgn0025366	CG5277	Ip259	L3 arrest	BMgn011272	TGF beta-inducible nuclear protein 1	4249.28	2536.82	yes	chr23:16594975-16599586	HIDATA	0	0	0	0	1	1	no	0.636528	-0.651705	18842	14.1996	13.2973	11994	13.5476	8.46413	XP_012549718.1	100000	0.20541	0.448547	1.59757	0.675875	5913	12.5299	4.1729	9447	13.2058	6.6669
FBgn0025678	CG5809	CaBP1	NOP	BMgn002569	Protein disulfide-isomerase A6-like	608.099	160.77	yes	chr5:3387811-3501804	HIDATA	0	0	0	0	1	1	no	3.1751	1.6668	4264	12.0215	0.559037	13540	13.7238	1.775	XP_004932411.1	100000	0.110935	0.320551	1.89649	0.923329	8481	13.0502	1.11182	16085	13.9735	2.10868
FBgn0025740	CG17245	plexB	minor delay	-	plexin A3	33.2428	10.1299	yes	chr27:7829268-7918816	HIDATA	0	0.220998	0	0	1	1	no									XP_004926833.1	41667
FBgn0026372	CG7977	RpL23A	NOP	BMgn006835	ribosomal protein L23A	2083.17	5860.12	yes	chr10:8679738-8685522	HIDATA	0	0	0	0	1	1	no	1.15328	0.205742	101434	16.6295	18.1553	116981	16.8348	20.9381	NP_001037229.1	100000	0.534513	0.730716	1.2044	0.268317	81740	16.3188	14.6304	98448	16.5871	17.6209
FBgn0026418	CG6603	Hsc70Cb	delay	BMgn004613	heat shock protein 70 A1-like, partial	224.325	177.314	no	chr27:12572176-12574613	OK	128.913	0.768069	-7.39094	-12.234	5e-05	0.000445332	yes	0.0182654	-5.77474	10001	11.6314	4.10368	183	7.42926	0.0749555	XP_021204173.1	90323	2.40998e-06	4.99241e-05	0.0758197	-3.72128	975	9.93074	0.400082	73	6.20945	0.0299549
FBgn0026533	CG5935	Dek	NOP	BMgn004309	Protein DEK-like	74.6113	401.612	yes	chr20:6760954-6791015	HIDATA	0	0	0	0	1	1	no	1.8293	0.871293	10541	13.3621	0.390118	19283	14.2337	0.713644	XP_021203094.1	97204	0.173864	0.409406	1.67272	0.742197	9248	13.1751	0.342265	15470	13.9173	0.572539
FBgn0026718	CG17608	fu12	NOP	BMgn003453	1-acyl-sn-glycerol-3-phosphate acyltransferase alpha-like	3.33229	8.51963	yes	chr5:10362878-10376170	OK	3.64135	0.279715	-3.70244	-6.07092	5e-05	0.000445332	yes	0.0839416	-3.57447	90	6.50832	0.0282292	7	2.90475	0.00208333	XP_004930230.1	100000	NA	NA	0.333333	-1.58496	14	3.90689	0.004375	4	2.32193	0.00125
FBgn0026741	CG12373	mRpL18	delay	BMgn013029	39S ribosomal protein L18, mitochondrial	22.9898	29.5848	no	chr16:3212160-3594060	HIDATA	0	0	0	0	1	1	no	0.578032	-0.790778	844	9.71882	0.670641	488	8.93017	0.387652	XP_004928945.1	100000	0.476681	0.688033	0.787639	-0.344394	630	9.3015	0.500795	496	8.9571	0.394277
FBgn0026756	CG11012	Ugt37a1	NOP	BMgn010294	UDP-glycosyltransferase UGT40A1	0	0.0230554	no	chr7:11045541-11054990	OK	3.1761	82.7985	4.70427	12.8587	5e-05	0.000445332	yes	25.2039	4.65558	170	7.41614	0.0179951	4285	12.0651	0.453548	AEW43163.1	100000	0.37412	0.610373	1.35011	0.433078	1350	10.3998	0.142903	1823	10.8329	0.192971
FBgn0027287	CG33206	Gmap	NOP	BMgn008150	Thyroid receptor-interacting protein 11-like	56.9618	11.1868	yes	chr24:686318-759965	HIDATA	0	0	0	0	1	1	no	0.450696	-1.14977	34531	15.0445	3.71421	15563	13.915	1.67398	XP_021202044.1	97778	6.69299e-05	0.000941836	6.75121	2.75515	618	9.2738	0.0664731	4178	12.0289	0.449392
FBgn0027562	CG10345	CG10345	NOP	BMgn013572	lysosome membrane protein 2	0.0349825	0.0142723	no	chr6:1538687-1621205	OK	14.5006	0.680902	-4.41253	-11.0427	5e-05	0.000445332	yes	0.180683	-2.46846	1522	9.93484	0.0188425	275	8.10367	0.00340452	XP_021203074.1	100000	0.287595	0.533024	1.482	0.567548	638	9.31967	0.00789848	946	9.88722	0.0117115
FBgn0027582	CG6230	CG6230	NOP	BMgn005726	probable cation-transporting ATPase 13A3	135.579	19.6499	yes	chr27:7829268-7918816	HIDATA	0	11.9007	0	0	1	1	no	1.42817	0.514166	1770	10.7906	0.0926731	2528	11.3031	0.132353	XP_021204113.1	94333	0.0032981	0.0253849	3.87587	1.95452	571	9.15987	0.0298906	2216	11.1144	0.116003
FBgn0027585	CG8740	CG8740	NOP	BMgn013660	GK20676	12.8634	6.48746	yes	Bm_scaf162:171310-257511	HIDATA	0	76.9897	0	0	1	1	no	0.467286	-1.09762	38383	15.2146	0.44603	17936	14.1255	0.208423	XP_012546855.1	100000
FBgn0027600	CG4778	obst-B	NOP	BMgn007678	probable chitinase 3	29.3366	14.301	yes	chr15:4220819-4235124	OK	7.53355	0.415826	-4.17928	-6.86458	5e-05	0.000445332	yes	0.123796	-3.01396	242	7.81312	0.0169677	30	4.86359	0.00210055	XP_004928625.1	100000	0.0239043	0.115832	0.343158	-1.54306	474	8.89178	0.0331886	162	7.34873	0.0113429
FBgn0027601	CG9009	pdgy	NOP	BMgn017543	4-coumarate--CoA ligase 1-like	63.5966	36.6791	yes	Bm_scaf1182:621-4063	OK	17.7777	428.131	4.58991	15.4117	5e-05	0.000445332	yes	23.8002	4.5729	434	8.72459	0.126029	10321	13.3333	2.99952	XP_021208587.1	96875
FBgn0028473	CG8801	CG8801	L2, L3 arrest	BMgn003221	probable nucleolar GTP-binding protein 1	147.596	170.718	no	chr2:487334-498346	HIDATA	0	0	0	0	1	1	no	0.580973	-0.783457	56222	15.7761	5.13212	32664	14.9803	2.98162	XP_012544869.1	100000	0.647109	0.808977	1.14258	0.1923	20366	14.3139	1.85906	23270	14.5062	2.12414
FBgn0028697	CG17420	RpL15	L1, L2 arrest	BMgn006414	ribosomal protein L15	0	0	no	chr6:4970745-4972461	HIDATA	0	0	0	0	1	1	no	0.807413	-0.308621	55930	15.7712	32.593	45158	15.4621	26.316	NP_001037162.1	100000	0.281735	0.528418	1.4592	0.545181	49844	15.6052	29.0466	72733	16.1503	42.3852
FBgn0028737	CG6341	Ef1beta	NOP	BMgn008921	Elongation factor 1-beta	941.905	417.239	yes	chr3:12322344-12327800	HIDATA	0	0	0	0	1	1	no	1.70459	0.769428	29603	14.8518	26.2674	50462	15.6209	44.7752	NP_001037556.1	99550	0.0493801	0.192967	2.25012	1.17	20509	14.324	18.1979	46149	15.494	40.9485
FBgn0028875	CG32975	nAcRalpha-34E	NOP	BMgn003715	Nicotinic acetylcholine receptor subunit alpha 7	0.190454	13.5308	yes	chr5:11659961-11783867	HIDATA	0	0	0	0	1	1	no	0.402724	-1.31214	170	7.41606	0.0161637	68	6.10822	0.00645284	NP_001103391.1	100000	2.46897e-10	1.29186e-08	0.0255948	-5.288	2773	11.4378	0.263143	70	6.14975	0.00664263
FBgn0028986	CG9334	Spn3	NOP	BMgn016163	serine protease inhibitor 21	0	0	no	chr15:6177233-6224721	OK	5.06906	0.382744	-3.72727	-2.11663	0.08825	0.236499	no	0.281773	-1.8274	399	8.64105	0.0213716	112	6.77032	0.00602194	NP_001139714.1	100000	NA	NA	1.00962	0.0138058	103	6.70044	0.0055216	104	6.71425	0.00557521
FBgn0029176	CG11901	Ef1gamma	L3 arrest	BMgn008302	elongation factor 1 gamma	1081.56	678.478	yes	chr18:12665770-12671343	HIDATA	0	0	0	0	1	1	no	1.53032	0.613834	87405	16.4131	16.2947	133758	17.0278	24.9362	XP_021204931.1	100000	0.25289	0.499091	1.49652	0.581608	64440	15.9757	12.0134	96436	16.5573	17.9784
FBgn0029690	CG6414	CG6414	NOP	BMgn012585	beta-esterase 2 precursor	1.51451	0.580451	no	chr19:968792-1139556	OK	9.202	0.173201	-5.73143	-1.66056	0.07935	0.219847	no	0.0288184	-5.11686	347	8.40299	0.0626806	10	3.42847	0.00180636	NP_001124351.1	99764	0.649961	0.810633	1.27273	0.347923	54	5.78136	0.00975434	69	6.12928	0.0124639
FBgn0029785	CG4111	RpL35	L2 arrest	BMgn005928	ribosomal protein L35	2061.05	821.954	yes	chr4:8308811-8311910	HIDATA	0	0	0	0	1	1	no	0.936764	-0.0942421	50314	15.618	16.2357	47133	15.5241	15.209	NP_001037241.1	100000	0.0980124	0.297886	1.96238	0.972603	18313	14.1607	5.90933	35938	15.1333	11.5966
FBgn0029822	CG12236	CG12236	NOP	BMgn003094	broad-complex core protein isoforms 1/2/3/4/5	9.22398	20.5795	yes	chr4:16666975-16825083	OK	8.89455	0.287791	-4.94983	-3.12415	0.0076	0.036151	yes	1.40654	0.492148	3732	11.8635	0.0621973	5250	12.3568	0.0874828	XP_012550031.1	97674	0.759327	0.875649	0.909747	-0.136462	553	9.11374	0.00921544	503	8.97728	0.00838222
FBgn0029898				BMgn005540	uncharacterized protein LOC105841728 isoform X1	6.18991	0.818354	yes	chr17:1112485-1245258	OK	0.079016	4.82394	5.93192	3.56998	0.0138	0.0581939	no	20.3587	4.34757	31	4.87034	0.00233829	624	9.27863	0.0476045	XP_021203912.1	100000	1.89885e-05	0.000312133	0.120554	-3.05225	2164	11.0802	0.165002	260	8.02791	0.0198246
FBgn0029898	CG3203			BMgn013242	cis, cis-muconate transporter protein isoform X1	3.58453	6.16789	yes	chr16:13492932-13540629	OK	20.1372	1.38828	-3.8585	-8.2104	5e-05	0.000445332	yes	0.172055	-2.53906	2083	10.9671	0.0436416	358	8.47389	0.00750877	XP_012551916.1	100000	NA	NA	1.32335	0.404198	166	7.3837	0.00347848	220	7.7879	0.00461003
FBgn0029899	CG14438	CG14438	NOP	BMgn013038	uncharacterized protein LOC101742695	10.2048	17.0004	yes	chr16:3212160-3594060	HIDATA	0	0	0	0	1	1	no	1.02823	0.0401653	15444	13.9048	0.955968	15880	13.9522	0.982957	XP_012548180.1	100000	0.939784	0.972138	0.985016	-0.0217803	9743	13.2503	0.603095	9597	13.2285	0.594058
FBgn0029913	CG3044	Cht11	NOP	BMgn000648	imaginal disk growth factor	27.7603	9.63258	yes	chr1:8533562-8553629	HIDATA	0	487.297	0	0	1	1	no	0.353982	-1.49825	65105	15.9872	3.24438	23046	14.4917	1.14845	BAF73623.1	99539	0.239992	0.487349	0.656035	-0.608155	37936	15.2113	1.89047	24887	14.6032	1.2402
FBgn0029924	CG4586	CG4586	NOP	BMgn002577	probable peroxisomal acyl-coenzyme A oxidase 1	81.7678	9.54481	yes	chr5:3657906-3684350	OK	0.141615	9.18722	6.01958	9.96891	5e-05	0.000445332	yes	10.8267	3.43653	67	6.09347	0.00254626	729	9.49278	0.0275677	XP_004932398.1	100000	NA	NA	1.39394	0.479168	98	6.62936	0.00370594	137	7.10852	0.00518076
FBgn0030090	CG12664	fend	NOP	BMgn008491	uncharacterized protein LOC101746296	1.49924	14.9338	yes	chr18:7169676-7220315	OK	5.61342	99.2639	4.14432	14.5067	5e-05	0.000445332	yes	15.9373	3.99434	585	9.18353	0.0115524	9323	13.1764	0.184114	XP_004928252.2	95249	0.219217	0.462626	1.57305	0.65356	2915	11.5098	0.0575643	4586	12.1633	0.0905626
FBgn0030304	CG11715	Cyp4g15	NOP	BMgn001162	Cytochrome P450 CYP4G25	5.803	52.5209	yes	chr13:10917500-10929403	HIDATA	0	0.0773709	0	0	1	1	no	0.0438653	-4.51077	94577	15.3496	7.95704	4149	12.0165	0.349038	BAM73799.1	99820	8.03595e-06	0.00014658	14.5769	3.86561	25	4.70044	0.00210331	378	8.56605	0.0318021
FBgn0030309	CG1572	CG1572	NOP	BMgn006868	uncharacterized protein LOC101742095	222.319	82.4389	yes	chr10:9624346-9642046	OK	85.5102	5.74246	-3.89635	-14.0645	5e-05	0.000445332	yes	0.0825428	-3.59871	9171	13.1568	0.518136	757	9.5659	0.0427684	XP_004924860.1	100000	0.295175	0.538857	1.48744	0.572829	397	8.63662	0.0224294	591	9.20945	0.0333898
FBgn0030317	CG1561	CG1561	NOP	BMgn012578	uncharacterized protein LOC101747117	0.624281	0.33685	no	chr19:1325131-1339750	OK	5.24161	0.373402	-3.81121	-4.45305	5e-05	0.000445332	yes	0.128826	-2.95651	468	8.86954	0.0687916	60	5.93856	0.00886212	XP_004926218.2	100000	0.000159545	0.00199119	0.135957	-2.87878	558	9.1267	0.0819624	75	6.24793	0.0110165
FBgn0030357	CG2471	Sclp	NOP	BMgn007683	death-associated small cytoplasmic leucine-rich protein	24.9747	22.3863	no	chr15:4652636-4663323	OK	85.5873	3.71813	-4.52475	-7.41297	5e-05	0.000445332	yes	0.0459528	-4.4437	15813	13.9365	1.68658	727	9.49437	0.0775028	NP_001138799.1	98592	0.0422915	0.172715	2.45115	1.29346	347	8.44294	0.0370094	852	9.7364	0.0908703
FBgn0030398	CG2555	Cpr11B	NOP	BMgn000324	cuticular protein RR-1 motif 46 precursor	1.49497	0.425359	no	chr22:9781119-9783138	OK	39.1882	0.384588	-6.67096	-8.04602	5e-05	0.000445332	yes	0.0258303	-5.27479	89	6.48395	0.0487096	1	1.19499	0.000727008	NP_001037001.1	100000	NA	NA	0.166667	-2.58496	5	2.58496	0.00272628	0	0	0
FBgn0030411	CG2540	CG2540	NOP	BMgn010003	putative glutathione-specific gamma-glutamylcyclotransferase 2 isoform X1	4.86185	4.12272	no	chr7:3858603-3889982	OK	28.6258	2.82825	-3.33934	-11.5409	5e-05	0.000445332	yes	0.0988889	-3.33805	300	8.21075	0.559701	30	4.9276	0.0553483	XP_004923313.1	100000	0.113062	0.324309	0.289474	-1.7885	37	5.24793	0.0690299	10	3.45943	0.0186567
FBgn0030505	CG11172	NFAT	NOP	BMgn006039	nuclear factor of activated T-cell 5/NFAT	18.5638	26.5158	yes	chr4:1208203-1313850	HIDATA	0	22.7153	0	0	1	1	no	0.154102	-2.69804	15613	13.928	1.19174	2406	11.2255	0.18365	XP_012548370.1	100000	0.000377013	0.00418507	5.27512	2.3992	646	9.33762	0.0493092	3412	11.7368	0.260438
FBgn0030588	CG9521	CG9521	major delay	BMgn013005	glucose dehydrogenase [FAD, quinone]-like	14.8028	0.817877	no	chr16:4421246-4877731	OK	4.13214	0.195811	-4.39935	-1.39819	0.06225	0.183395	no	0.0704173	-3.82793	1789	10.2778	0.145403	126	6.93121	0.0102389	XP_021205532.1	100000	NA	NA	0.353659	-1.49957	81	6.35755	0.00658216	28	4.85798	0.00227531
FBgn0030672	CG9281	CG9281	L1, L2, L3 arrest	BMgn002004	ATP-binding cassette sub-family F member 2	74.6632	114.493	yes	chr1:4621451-4632819	HIDATA	0	192.442	0	0	1	1	no	0.847442	-0.238813	31005	14.9132	2.72568	26275	14.6803	2.30986	XP_012551415.1	100000	0.214949	0.458665	1.57702	0.657204	8808	13.1048	0.77433	13891	13.762	1.22119
FBgn0030817	CG4991	CG4991	NOP	BMgn003894	proton-coupled amino acid transporter 1-like	0.218272	0.400146	no	chr1:21480998-21533855	OK	0.221767	8.51485	5.26286	4.88198	0.02585	0.0948879	no	31.161	4.96167	39	5.32439	0.00734379	1226	10.0941	0.22884	XP_012544828.1	100000	4.10577e-14	5.58034e-12	0.0083672	-6.90104	4182	12.0303	0.780807	34	5.12928	0.00634802
FBgn0030884	CG6847	CG6847	NOP	BMgn004689	uncharacterized protein LOC101739682	0.64775	1.05159	no	chr22:16472183-16519038	OK	4.55869	0.219737	-4.37477	-3.02953	0.00115	0.00750293	yes	0.072113	-3.7936	661	9.31181	0.0419762	48	5.56354	0.00302703	XP_012546119.1	100000	0.636912	0.80108	1.21311	0.278716	121	6.93074	0.007684	147	7.20945	0.00933511
FBgn0030914	CG6106	CG6106	NOP	BMgn006812	allantoinase	0.353578	0	no	chr10:9803730-9852544	HIDATA	2.90161	0	0	0	1	1	no	2.04154	1.02966	112	6.73358	0.0370004	229	7.83998	0.075538	XP_012544682.1	99761	NA	NA	2.42857	1.28011	6	2.80735	0.00197628	16	4.08746	0.00527009
FBgn0030981	CG14191	CG14191	NOP	BMgn016443	cuticular protein glycine-rich 5 (CPG5)	1.69467	0	yes	chr18:142771-144412	OK	4.54794	0.0767298	-5.88928	-4.04669	0.04575	0.146342	no	0.0208333	-5.58496	79	6.22319	0.0481414	1	0.666667	0.000406256			NA	NA	1.16667	0.222392	5	2.58496	0.00304692	6	2.80735	0.00365631
FBgn0031146	CG15449	CG15449	NOP	BMgn007087	Putative secreted protein member of chemokine-like factor super family	1.83749	10.2685	yes	chr17:12053626-12071304	HIDATA	0	24.2083	0	0	1	1	no	0.0323628	-4.94952	50830	15.6229	2.87533	1645	10.6819	0.0930535	NP_001091800.1	100000	0.802894	0.900952	0.931631	-0.10217	2544	11.3134	0.143908	2370	11.2113	0.134065
FBgn0031287	CG4291	CG4291	NOP	BMgn010616	WW domain binding protein 4	8.69619	12.3466	no	chr12:11869600-11895178	HIDATA	0	37.2891	0	0	1	1	no	0.567834	-0.816459	2941	11.5225	0.922811	1670	10.7047	0.524004	XP_021203233.1	100000	0.0534578	0.203549	2.24275	1.16527	1033	10.014	0.324129	2318	11.1793	0.72733
FBgn0031307	CG4726	MFS3	NOP	BMgn007462	Ec74 protein	248.023	61.8033	yes	chr3:3602035-3626921	OK	0.485684	7.01039	3.8514	3.19657	0.00065	0.00455746	yes	19.9773	4.32029	15	3.91044	0.00484528	293	8.19873	0.0967955	NP_001036849.1	98352	0.0933838	0.287662	2.03806	1.0272	288	8.17493	0.0951437	588	9.20212	0.194252
FBgn0031717	CG6957	Oscillin	NOP	BMgn009467	glucosamine-6-phosphate isomerase isoform X1	118.776	17.1336	yes	chr14:1964305-1977008	OK	9.2519	216.91	4.5512	15.1808	5e-05	0.000445332	yes	23.9257	4.58049	660	9.35843	0.05193	15783	13.9282	1.24246	XP_004922822.1	100000	0.0763516	0.253557	2.0221	1.01585	7284	12.8307	0.573408	14730	13.8466	1.15957
FBgn0053970	CG33970	CG33970	NOP	BMgn010726	ABC transporter G family member 23	113.804	4.38527	yes	chr26:3204270-3304176	OK	16.8214	0.310182	-5.76104	-6.64945	5e-05	0.000445332	yes	0.0742955	-3.75058	1952	10.2068	0.022243	145	7.18608	0.00165255	XP_021208144.1	100000	NA	NA	1.75949	0.81516	236	7.88874	0.00268967	416	8.7039	0.00474112
FBgn0031820	CG9537	DLP	NOP	BMgn007470	daxx	22.1734	23.8772	no	chr3:3218082-3234956	HIDATA	0	0	0	0	1	1	no	0.942779	-0.0850091	2546	11.3136	0.371413	2400	11.2287	0.35016	NP_001189467.1	100000	0.873854	0.939614	1.04366	0.0616545	1419	10.4717	0.207032	1481	10.5333	0.216078
FBgn0032010	CG8086	CG8086	NOP	BMgn001178	adhesive plaque matrix protein-like	3.18293	10.7924	yes	chr13:10107913-10238327	HIDATA	0	0.567007	0	0	1	1	no	0.163931	-2.60884	1058	10.0431	0.112613	850	9.73164	0.0904737	XP_012547206	100000	0.00830938	0.0527681	3.91429	1.96875	69	6.12928	0.03125	273	8.09803	0.123641
FBgn0032010	CG8086	CG8086	NOP	BMgn001182	adhesive plaque matrix protein-like	3.18293	10.7924	yes	chr13:10107913-10238327	HIDATA	0	13.3885	0	0	1	1	no	0.161997	-2.62596	33429	15.0177	3.31371	5415	12.4023	0.536809	XP_021204749.1	100	0.00395492	0.0294046	3.63924	1.86364	3475	11.7632	0.344469	12649	13.6268	1.25387
FBgn0032079	CG31886	CG31886	NOP	BMgn002980	uncharacterized protein LOC101741263	1.28183	2.11069	no	chr4:13058620-13066042	HIDATA	0	0	0	0	1	1	no	0.543716	-0.879076	7110	12.7952	2.35598	3866	11.9164	1.28098	XP_004930983.1	99771	0.395475	0.627345	0.754598	-0.406221	3316	11.6957	1.09874	2502	11.2894	0.829026
FBgn0032202	CG18619	CG18619	NOP	BMgn009250	cAMP-responsive element-binding protein-like 2	42.1847	126.325	yes	chr14:5424624-5446166	HIDATA	26.7358	0	0	0	1	1	no	2.17566	1.12146	1581	10.6145	0.197781	3439	11.7325	0.430305	XP_021207555.1	97778	0.0394887	0.164156	2.47959	1.3101	391	8.61471	0.0489239	971	9.92481	0.121496
FBgn0032350	CG6287	CG6287	NOP	BMgn012309	D-3-phosphoglycerate dehydrogenase	290.026	52.4791	yes	chr1:15538560-15557922	HIDATA	0	218.157	0	0	1	1	no	0.197769	-2.33811	82215	16.3051	4.74356	16260	13.9479	0.93813	XP_004933138.1	100000	0.245564	0.492852	1.51596	0.600228	5765	12.4934	0.332622	8740	13.0936	0.50427
FBgn0032495	CG16820	CG16820	NOP	BMgn003736	juvenile hormone binding protein an-0147 isoform X1	86.8227	4.71824	yes	chr5:10823255-10837009	OK	28.1045	0.544977	-5.68846	-12.1963	5e-05	0.000445332	yes	0.0230065	-5.44182	1492	10.5397	0.10881	34	5.14126	0.00250334	XP_012549119.1	100000	NA	NA	4.5	2.16993	5	2.58496	0.000364564	26	4.75489	0.00189573
FBgn0032518	CG9282	RpL24	NOP	BMgn012546	ribosomal protein L24	1808.4	1947.95	no	chr9:7898594-7995582	HIDATA	0	0	0	0	1	1	no	1.0156	0.0223304	63061	15.9421	0.650194	64045	15.9666	0.660336	NP_001037231.1	99355	0.106035	0.312222	1.91782	0.93947	24130	14.5586	0.248794	46278	15.4981	0.477152
FBgn0032727	CG10623	CG10623	NOP	BMgn005908	homocysteine S-methyltransferase 1-like	35.9986	8.76021	yes	Bm_scaf167:27443-42421	OK	71.7713	5.22556	-3.77975	-11.008	5e-05	0.000445332	yes	0.0843071	-3.5682	5049	12.2949	0.340849	426	8.73056	0.028736	XP_021204502.1	99038
FBgn0032910	CG9265	CG9265	NOP	BMgn008902	estradiol 17-beta-dehydrogenase 11-like	3.88897	7.48696	yes	chr3:10974954-11047877	OK	21.1457	1.97491	-3.4205	-3.78914	5e-05	0.000445332	yes	0.115892	-3.10915	480	8.89199	0.074332	56	5.82257	0.00861446	XP_004931746.1	100000	0.600262	0.777452	0.76	-0.395929	74	6.22882	0.0114516	56	5.83289	0.00866605
FBgn0032957	CG2225	CG2225	NOP	BMgn003185	Uncharacterized protein	11.3503	44.5598	yes	chr4:13068932-13227927	HIDATA	0	0	0	0	1	1	no	0.52354	-0.933629	3413	11.7345	0.0313947	1787	10.801	0.0164364	XP_021206882.1	98750	0.379294	0.613663	0.741167	-0.43213	1216	10.2491	0.0111865	901	9.81698	0.00828872
FBgn0032961	CG1416	CG1416	NOP	BMgn011297	activator of 90 kDa heat shock protein ATPase homolog 1	101.338	130.292	yes	chr23:15049021-15059345	HIDATA	0	36.7892	0	0	1	1	no	1.41295	0.498707	3203	11.6315	0.493757	4526	12.1375	0.697652	NP_001036909.1	99.707	0.208796	0.45185	1.60024	0.678285	1695	10.7279	0.261292	2713	11.4062	0.418221
FBgn0032979	CG1832	CG1832	NOP	BMgn007867	zinc finger protein 665	40.5977	27.1239	yes	chr15:5949594-5961308	HIDATA	18.5309	0	0	0	1	1	no	1.06769	0.0944974	1970	10.9433	0.246024	2103	11.0379	0.262678	XP_012547981.1	100	0.215203	0.45882	1.60382	0.681514	784	9.61655	0.0979266	1258	10.2981	0.157132
FBgn0032987	CG12775	RpL21	L1, L2 arrest	BMgn001106	ribosomal protein L21	3213.37	5682.68	yes	chr13:16214474-16217336	HIDATA	0	0	0	0	1	1	no	1.07565	0.105215	37561	15.1958	13.5894	40403	15.3017	14.6175	NP_001037223.1	100000	0.431212	0.655479	1.28317	0.359716	35359	15.1098	12.7927	45372	15.4695	16.4153
FBgn0033058	CG14593	CCHa2r	NOP	BMgn008802	neuropeptide receptor A14	1.8221	1.77383	no	chr3:6435821-6515510	OK	0.23109	4.39373	4.24892	6.8721	5e-05	0.000445332	yes	1.94933	0.962976	842	9.71889	0.0105661	1641	10.6728	0.0205967	XP_021204237.1	100000	0.945333	0.972918	0.98472	-0.0222147	588	9.20212	0.00737868	579	9.17991	0.00726575
FBgn0033095	CG3409	CG3409	L2 arrest	BMgn007204	uncharacterized protein LOC101740131 isoform X1	58.6295	18.7827	yes	chr21:17385542-17412667	OK	107.984	8.81371	-3.61492	-6.19106	5e-05	0.000445332	yes	0.0842062	-3.56993	16867	14.0284	3.91808	1420	10.4723	0.329926	XP_012544941.1	100000	0.000622224	0.00645088	5.43506	2.4423	153	7.26679	0.0355401	836	9.70908	0.194193
FBgn0033438	CG1794	Mmp2	NOP	BMgn005310	matrix metalloproteinase-14-like	46.8699	76.5641	yes	chr8:11877349-12084106	OK	0.215418	28.8257	7.06407	9.87153	5e-05	0.000445332	yes	39.2956	5.29629	68	6.07435	0.00604491	2659	11.3751	0.237538	XP_004932298.1	100000	0.248856	0.494737	1.51567	0.599953	2233	11.1254	0.199482	3385	11.7254	0.302394
FBgn0033555	CG12324	RpS15Ab	L1, L2 arrest	BMgn006867	Ribosomal protein S15A	103.746	52.962	yes	chr10:9615772-9619175	HIDATA	0	0	0	0	1	1	no	1.17007	0.22659	57170	15.8024	17.6723	66893	16.0288	20.6778	NP_001037570.1	100000	0.103789	0.308983	1.92944	0.948183	28840	14.8158	8.91499	55646	15.764	17.2012
FBgn0033564	CG11919	Pex6	NOP	BMgn017135	ribosomal protein S25 (RpS25)	3.3591	3.25753	no	chr25:6347497-6360924	HIDATA	0	0	0	0	1	1	no	1.05212	0.0733035	55791	15.7653	27.1093	58699	15.8392	28.5224	NP_001037275.1	100000	0.423612	0.650297	1.28975	0.367092	47319	15.5302	22.9927	61030	15.8973	29.655
FBgn0033608	CG13220	CG13220	NOP	BMgn000350	uncharacterized protein LOC101743330	104.283	166.129	yes	chr22:10166578-10232077	HIDATA	37.7569	0	0	0	1	1	no	0.63525	-0.654604	1333	10.3815	1.22549	847	9.72781	0.778493	XP_004931878.1	100000	0.321735	0.565298	0.695531	-0.523814	715	9.48382	0.657169	497	8.96	0.456801
FBgn0033663				BMgn012414	60S ribosomal protein L17	1896.66	926.984	yes	chr21:4097035-4101376	HIDATA	0	0	0	0	1	1	no	1.01409	0.0201829	42471	15.3729	9.78369	43069	15.3932	9.92152	NP_001037165.1	100000	0.36068	0.600402	1.35208	0.435184	42702	15.382	9.8369	57737	15.8172	13.3004
FBgn0033688	CG8877	Prp8	NOP	BMgn009816	pre-mRNA-processing-splicing factor 8	50.8639	64.98	no	chr8:14391875-14474379	HIDATA	103.327	0	0	0	1	1	no	1.3955	0.480778	1998	10.9601	0.0999167	2789	11.4414	0.139433	XP_012546846.1	100000	NA	NA	1	0	0	0	NA	0	0	NA
FBgn0033699	CG8857	RpS11	NOP	BMgn013792	ribosomal protein S11	2636.14	597.298	yes	chr28:8034120-8039374	HIDATA	0	0	0	0	1	1	no	1.06394	0.0894197	36418	15.1505	9.61667	38747	15.24	10.2316	NP_001037111.1	100000	0.267957	0.51383	1.48541	0.570857	39500	15.2696	10.4304	58674	15.8405	15.4935
FBgn0033731	CG8515	Cpr49Ah	L2 arrest	BMgn000336	cuticular protein RR-1 motif 34 precursor	0.119582	0.14856	no	chr22:9965581-9971368	OK	45.5806	0.847083	-5.74977	-12.6254	5e-05	0.000445332	yes	0.020566	-5.6036	2026	10.8648	0.649984	42	5.09802	0.0133676	NP_001166717.1	100000	3.83555e-12	3.33963e-10	91	6.50779	17	4.16993	0.00545396	1637	10.6777	0.525184
FBgn0033731	CG8515	Cpr49Ah	L2 arrest	BMgn000338	cuticular protein RR-1 motif 32 precursor	0.119582	0.14856	no	chr22:10001747-10005874	OK	60.5577	0.317948	-7.57338	-7.06573	0.0118	0.0514551	no	0.00312192	-8.32335	2029	10.9737	0.497466	6	2.74294	0.00155305	NP_001166719.1	100000	NA	NA	0.5	-1	7	3	0.00171653	3	2	0.000735655
FBgn0033731	CG8515	Cpr49Ah	L2 arrest	BMgn000341	cuticular protein RR-1 motif 28 precursor	0.119582	0.14856	no	chr22:10052039-10052963	OK	5.92933	0.0185341	-8.32154	-1.34083	0.1933	0.390156	no	0.0285714	-5.12928	46	5.29827	0.0494228	0	0.333333	0.00036075	NP_001166722.1	99123	NA	NA	1	0	0	0	NA	0	0	NA
FBgn0033731	CG8515	Cpr49Ah	L2 arrest	BMgn000343	cuticular protein RR-1 motif 26 precursor	0.119582	0.14856	no	chr22:10061402-10062965	OK	10.5131	0	#NAME?	#NAME?	0.00015	0.0012229	yes	0.0131148	-6.25267	101	4.79184	0.0644061	0	0.333333	0.000213265	NP_001166724.1	100000	NA	NA	1.66667	0.736966	2	1.58496	0.00127959	4	2.32193	0.00255918
FBgn0033760	CG8785	CG8785	delay	BMgn000845	proton-coupled amino acid transporter 4-like isoform X1	0.344986	3.00729	yes	chr13:2729723-2746351	OK	4.2184	0.179889	-4.55152	-3.90726	0.01775	0.0707661	no	0.134111	-2.8985	229	7.81801	0.0137519	31	4.98285	0.00184428	XP_004927982.1	100000	0.000268827	0.00315709	0.143469	-2.80119	466	8.86728	0.028025	66	6.06609	0.00396921
FBgn0033903	CG8323	CG8323	NOP	BMgn006698	solute carrier family 25 member 35-like isoform X2	18.0326	3.74112	yes	chr10:2433622-2443036	OK	3.95821	0.354206	-3.48219	-4.3673	5e-05	0.000445332	yes	0.0766129	-3.70627	413	8.68942	0.0446075	32	5.00774	0.00341751	XP_021206463.1	100000	0.00238374	0.0194486	4.68539	2.22817	88	6.47573	0.00949709	416	8.7039	0.0448953
FBgn0033912	CG8415	RpS23	L1, L2 arrest	BMgn007645	ribosomal protein S23	2662.83	769.197	yes	chr15:1859135-1863813	HIDATA	0	0	0	0	1	1	no	1.05319	0.0747682	61720	15.9121	18.3309	65003	15.987	19.3059	NP_001037273.1	100000	0.340893	0.580393	1.37775	0.462315	67713	16.0472	20.1108	93292	16.5095	27.7078
FBgn0033913	CG8468	CG8468	NOP	BMgn011577	monocarboxylate transporter 7	65.3634	11.1742	yes	chr23:12416928-12457446	HIDATA	0	60.9659	0	0	1	1	no	0.107034	-3.22386	108	6.72484	0.137405	11	3.52957	0.0135708	XP_004932688.1	100000	NA	NA	1	0	0	0	NA	0	0	NA
FBgn0034117	CG7997	CG7997	NOP	BMgn004000	alpha-N-acetylgalactosaminidase precursor	2.61213	12.4324	no	chr19:9984600-9999024	OK	23.6063	496.352	4.39412	16.0262	5e-05	0.000445332	yes	20.9878	4.39148	1065	10.0259	0.0738122	22345	14.4405	1.54915	NP_001040191.1	98598	3.90198e-07	9.5999e-06	13.867	3.79358	202	7.66534	0.0140044	2814	11.4589	0.195092
FBgn0034136	CG8380	DAT	NOP	BMgn006618	sodium-dependent noradrenaline transporter	0.800729	34.1598	yes	chr10:3475479-3846643	HIDATA	0	0.278034	0	0	1	1	no	1.15253	0.2048	350	8.43867	0.0141543	403	8.65371	0.0163131	XP_004930384.1	100000	0.000459133	0.0049971	0.164912	-2.60023	569	9.15482	0.0230327	93	6.55459	0.00376457
FBgn0034138	CG8332	RpS15	L2 arrest	BMgn001471	ribosomal protein S15	3398.06	4740.99	yes	chr21:6718156-6721856	HIDATA	0	0	0	0	1	1	no	1.0838	0.116099	54268	15.7251	14.667	58816	15.835	15.8961	NP_001037209.1	100000	0.21061	0.453494	1.58589	0.665291	28740	14.8108	7.76757	45579	15.4761	12.3186
FBgn0034162	CG6426	CG6426	NOP	BMgn007458	lysozyme-like	523.761	4.02458	yes	chr3:3760710-3773090	OK	588.193	11.5807	-5.66649	-17.4965	5e-05	0.000445332	yes	0.0238609	-5.38921	14207	13.7935	1.1476	339	8.40033	0.0273829	XP_004926302.1	100000	0.464692	0.679836	1.27496	0.350454	650	9.34651	0.052504	829	9.69697	0.0669628
FBgn0034281	CG14490	CG14490	NOP	BMgn006723	MORN repeat-containing protein 3-like	1.18677	1.23987	no	chr10:3475479-3846643	HIDATA	0	0.328782	0	0	1	1	no	0.835714	-0.258918	46	5.53978	0.0108292	38	5.22791	0.00901115	XP_004930389.1	100000	0.560708	0.750102	0.666667	-0.584963	35	5.16993	0.00829974	23	4.58496	0.00545411
FBgn0034304	CG5742	CG5742	L2 arrest	BMgn007536	ankyrin repeat domain-containing protein 13C	7.60186	15.0131	yes	chr15:12016466-12049911	HIDATA	0	29.6351	0	0	1	1	no	0.064606	-3.95219	36127	15.1393	27.1221	2334	11.1792	1.75225	XP_004924627.1	100000	0.0807305	0.260946	2.07112	1.05041	463	8.85798	0.347598	960	9.90839	0.720721
FBgn0034501	CG13868	CG13868	delay	BMgn009101	uncharacterized protein LOC101739953	81.6978	35.8309	yes	chr3:14845512-14853826	HIDATA	0	301.683	0	0	1	1	no	0.303924	-1.71822	79638	16.2735	16.4135	24204	14.5274	4.98846	XP_021202487.1	100000	0.306931	0.551313	0.701721	-0.511031	5229	12.3526	1.0777	3669	11.8416	0.756183
FBgn0034517	CG18066	Cpr57A	delay	BMgn013163	cuticular protein RR-1 motif 56 precursor	3.67542	29.9029	yes	chr16:12241699-12277838	OK	4.37833e-05	6.22961	17.1184	0.0249721	0.2476	0.447146	no	0.838184	-0.254661	859	9.74122	0.104961	720	9.49216	0.0879765	NP_001166701.1	99454	0.548438	0.741159	0.766667	-0.383329	119	6.90689	0.0145406	91	6.52356	0.0111193
FBgn0034542	CG9025	Fem-1	NOP	BMgn001985	protein fem-1 homolog B isoform X5	26.3292	17.7549	yes	chr19:2208851-2235032	OK	0.333982	3.55838	3.41338	2.804	0.00295	0.0164761	yes	2.21391	1.1466	321	8.32835	0.0147892	711	9.47169	0.0327421	XP_012552020.1	99547	0.115006	0.327122	1.98901	0.992051	272	8.09276	0.0125317	542	9.08481	0.0249712
FBgn0034583	CG10527	CG10527	NOP	BMgn015080	Farnesoic acid methyltransferase	217.084	17.6269	yes	chr5:6109507-6117455	HIDATA	0	0	0	0	1	1	no	0.314803	-1.66748	121017	16.8779	27.25	38097	15.2136	8.5784	XP_004932371.1	100	0.034879	0.150669	2.43524	1.28406	26697	14.7044	6.01148	65015	15.9885	14.6397
FBgn0034629	CG9709	Acox57D-d	NOP	BMgn002573	probable peroxisomal acyl-coenzyme A oxidase 1	0.92298	0.478362	no	chr5:3579025-3655817	OK	1.05144	33.2864	4.9845	7.65633	5e-05	0.000445332	yes	19.0105	4.24872	159	7.29763	0.00731357	3029	11.5377	0.139034	XP_004932402.1	100000	2.18993e-05	0.000352191	7.66629	2.93853	877	9.77808	0.0402552	6730	12.7166	0.308914
FBgn0034647	CG15678	pirk	NOP	BMgn014953	uncharacterized protein LOC101738894	16.2968	0.939828	yes	chr4:3247897-3248600	OK	4.30771	0.183597	-4.55231	-4.00771	0.02015	0.0780894	no	0.035	-4.8365	132	7.04019	0.188241	4	2	0.00521574	XP_004929185.1	100000	NA	NA	0.5	-1	1	1	0.00142248	0	0	0
FBgn0034660	CG4402	lox2	NOP	BMgn010823	lysyl oxidase homolog 3	0.0226791	0	no	chr26:3204270-3304176	OK	5.11203	0.193385	-4.72435	-2.12558	5e-05	0.000445332	yes	0.0805572	-3.63384	550	9.0949	0.0427112	44	5.44812	0.00344069	XP_004933047.1	100000	1.49587e-09	6.36316e-08	0.0267794	-5.22273	1418	10.4707	0.11005	37	5.24793	0.00287156
FBgn0034709	CG3074	Swim	P lethal	BMgn004421	tubulointerstitial nephritis antigen precursor	30.5915	138.714	yes	chr20:2464770-2517422	HIDATA	0	11.0421	0	0	1	1	no	0.00906527	-6.78543	184146	17.4639	3.7765	1669	10.6963	0.034235	NP_001116812.1	99752	0.00814808	0.0521	0.311634	-1.68208	5268	12.3633	0.108037	1641	10.6812	0.0336539
FBgn0034718	CG3413	wdp	NOP	BMgn002675	Uncharacterized protein LOC101737461	500.643	40.9192	yes	chr5:6706234-6767794	HIDATA	0	0	0	0	1	1	no	0.402017	-1.31467	69334	16.0738	1.17161	27873	14.762	0.471008	XP_004932353.1	100000	0.606121	0.781674	0.858253	-0.220525	4246	12.0522	0.0717496	3644	11.8317	0.0615769
FBgn0034731	CG10384	CG10384	NOP	BMgn009583	Slit protein, putative	0.103381	7.31717	yes	chr24:11333251-11333864	OK	6.67447	0.275645	-4.59777	-3.51128	0.24625	0.446269	no	0.062069	-4.00998	47	5.57735	0.0772159	2	1.3023	0.00326264	XP_012545817.1	31.111	0.659316	0.815728	0.583333	-0.777608	11	3.58496	0.0179445	6	2.80735	0.00978793
FBgn0034743	CG4046	RpS16	L2 arrest	BMgn009411	ribosomal protein S16	4049.79	1132.37	yes	chr14:10041829-10046265	HIDATA	0	0	0	0	1	1	no	1.09635	0.132711	39671	15.2753	9.33208	43493	15.4078	10.2312	NP_001037508.1	99338	0.180035	0.417531	1.6632	0.733958	33713	15.0411	7.9306	56072	15.775	13.1903
FBgn0034766	CG13517	Obp59a	NOP	BMgn009818	general odorant-binding protein 71	0	0	no	chr8:14391875-14474379	HIDATA	0.0588015	0	0	0	1	1	no	1	0	0	0.333333	0.000127763	0	0.333333	0.000127763	XP_021204464.1	95765	NA	NA	1	0	0	0	NA	0	0	NA
FBgn0034837				BMgn000396	RGS-GAIP interacting protein GIPC	14.3964	20.7243	yes	chr22:8706236-8728747	HIDATA	0	0	0	0	1	1	no	1.24157	0.312165	544	9.07787	0.0352733	675	9.3996	0.0437942	NP_001040127.1	99375	0.519358	0.719305	0.806612	-0.310054	604	9.24079	0.0391877	487	8.93074	0.0315967
FBgn0034837	CG1572			BMgn006986	ribosomal protein L22	0.287069	0.103555	no	chr17:14152954-14155752	HIDATA	0	0	0	0	1	1	no	1.28145	0.357783	35964	15.1328	12.8536	46087	15.491	16.4713	NP_001037225.1	100000	0.267948	0.51383	1.48555	0.570996	30342	14.8891	10.8442	45075	15.4601	16.1097
FBgn0034967	CG3186	eIF-5A	NOP	BMgn007469	translation initiation factor 5A	2265.5	1390.46	yes	chr3:3218082-3234956	HIDATA	0	0	0	0	1	1	no	1.26935	0.344089	29785	14.8612	3.91603	37808	15.2055	4.97081	NP_001037538.1	100000	0.151183	0.381207	1.74304	0.801602	21465	14.3898	2.82211	37415	15.1914	4.91914
FBgn0034968	CG3195	RpL12	L1, L2 arrest	BMgn003978	ribosomal protein L12	3024.14	1408.22	yes	chr19:10750053-10752035	HIDATA	0	0	0	0	1	1	no	0.988595	-0.0165482	57929	15.822	29.2274	57268	15.8037	28.894	NP_001037150.1	100000	0.451089	0.669806	1.26705	0.34147	38011	15.2142	19.1781	48162	15.5556	24.2997
FBgn0035020	CG13585	CG13585	NOP	BMgn006721	small integral membrane protein 14	68.5365	78.0822	no	chr10:3475479-3846643	HIDATA	0	118.226	0	0	1	1	no	0.736419	-0.441401	7511	12.8734	0.762969	5531	12.4328	0.561865	XP_004930385.1	100000	0.66963	0.822591	0.882017	-0.181122	2974	11.5387	0.302113	2623	11.3576	0.266457
FBgn0035021	CG4622	CG4622	NOP	BMgn006617	zinc finger CCHC domain-containing protein 8 homolog	9.53299	20.3226	no	chr10:3475479-3846643	HIDATA	0	23.2626	0	0	1	1	no	1.19329	0.254946	1838	10.8421	0.24534	2194	11.0985	0.292762	XP_004930387.1	100000	0.940741	0.972142	0.984156	-0.0230411	1640	10.6804	0.218871	1614	10.6573	0.215401
FBgn0035165	CG13887	CG13887	NOP	BMgn015447	B-cell receptor-associated protein 31	887.648	104.2	yes	chr8:16541924-16593942	HIDATA	0	0	0	0	1	1	no	1	0	0	0	NA	0	0	NA	XP_004923642.1	100000	NA	NA	1	0	0	0	NA	0	0	NA
FBgn0035422	CG12740	RpL28	L2 arrest	BMgn009208	ribosomal protein L28	1601.7	3045.49	yes	chr14:8111706-8112236	HIDATA	0	2813.68	0	0	1	1	no	1.05875	0.0823571	32053	14.9676	60.4774	33936	15.0494	64.0302	NP_001037237.1	100000	0.469351	0.683324	1.25216	0.324423	36281	15.147	68.4547	45430	15.4714	85.717
FBgn0035490	CG1136	CG1136	NOP	BMgn000348	putative cuticle protein CPR149	0.289659	0.479746	no	chr22:10166578-10232077	HIDATA	10.93	0	0	0	1	1	no	0.707347	-0.499509	1071	10.0655	0.0256232	757	9.55214	0.0181245	ACY06906.1	100000	0.0129205	0.0735575	3.15909	1.65951	219	7.78136	0.00524112	694	9.44087	0.0166088
FBgn0035603	CG10635	CG10635	NOP	BMgn011779	probable prefoldin subunit 4	104.755	96.5587	no	chr11:12760121-12840792	HIDATA	24.4148	0	0	0	1	1	no	0.706217	-0.501816	1346	10.3894	0.958452	950	9.89195	0.676876	XP_004931476.1	100000	0.842252	0.922583	0.938338	-0.0918207	372	8.54303	0.264957	349	8.45121	0.248575
FBgn0035626				BMgn011148	putative fatty acyl-CoA reductase CG5065	0	0	no	chr23:22483069-22539526	OK	8.32914	0.0904871	-6.52431	-7.65912	5e-05	0.000445332	yes	0.0161812	-5.94953	412	8.63459	0.0604993	7	2.79744	0.000978953	XP_004925992.1	100000	0.000721857	0.00722181	11.625	3.53916	7	3	0.0010279	92	6.53916	0.0135095
FBgn0035630	CG10576	CG10576	NOP	BMgn002493	proliferation-associated protein 2G4	240.272	147.928	yes	chr9:14482891-14498791	HIDATA	0	453.87	0	0	1	1	no	0.835834	-0.258711	32254	14.9764	6.42894	26959	14.7169	5.37353	XP_004931156.1	100000	0.255449	0.501582	1.49314	0.578348	6922	12.7572	1.37971	10336	13.3355	2.0602
FBgn0035696	CG10173			BMgn000628	bestrophin-4 isoform X2	6.38193	2.80467	yes	chr1:6757041-6807209	OK	2.87386	0.194344	-3.8863	-2.22596	0.0468	0.148716	no	0.229252	-2.12499	1301	10.3443	0.0259732	298	8.22088	0.0059544	XP_004929806.1	100000	0.128552	0.348408	0.534103	-0.904811	952	9.89633	0.0190009	508	8.99152	0.0101391
FBgn0035710	CG10121	SP1173	NOP	BMgn001190	Macrophage MHC class I receptor 2-like protein	14.7219	22.8094	yes	chr13:9366665-9406256	HIDATA	0	10.1939	0	0	1	1	no	0.104459	-3.25899	43906	15.4005	3.36262	4586	12.1585	0.351255	XP_021204686.1	100000	0.299709	0.54437	1.43396	0.520002	7797	12.9289	0.597151	11181	13.4489	0.856322
FBgn0035753	CG8615	RpL18	L1, L2 arrest	BMgn011620	60S ribosomal protein L18	2591.74	1669.22	yes	chr11:9399318-9405087	HIDATA	0	0	0	0	1	1	no	1.13684	0.185033	49668	15.5997	29.617	56464	15.7842	33.6698	NP_001037217.1	100000	0.249987	0.496102	1.50338	0.588206	37762	15.2047	22.5176	56771	15.7929	33.8527
FBgn0035813	CG8492	CG8492	NOP	BMgn012264	uncharacterized protein LOC105842565	17.9793	1.69355	no	chr1:16890322-16933719	OK	0.311428	4.70461	3.91711	4.90303	5e-05	0.000445332	yes	15.1087	3.91731	15	3.97295	0.00977268	232	7.76159	0.147652	XP_012551806.1	100000	3.64475e-15	6.65914e-13	201	7.65105	15	4	0.00956023	3215	11.6511	2.04908
FBgn0035949	CG13314	CG13314	NOP	BMgn010201	uncharacterized protein LOC101737551	2.48079	3.07558	no	chr7:6612711-6616659	OK	11.0846	0.29196	-5.24665	-8.69155	5e-05	0.000445332	yes	0.0212202	-5.55842	628	9.26119	0.159152	13	3.37471	0.00337724	XP_004931283.1	100000	NA	NA	0.388889	-1.36257	17	4.16993	0.00430598	6	2.80735	0.00151976
FBgn0035953	CG5087	CG5087	NOP	BMgn006621	Uncharacterized protein	15.5198	12.6537	no	chr10:3475479-3846643	HIDATA	0	0	0	0	1	1	no	1.12459	0.169397	1011	9.98108	0.0543114	1137	10.1526	0.061078	XP_004930382.1	92901	0.559445	0.74958	1.21782	0.284303	403	8.65821	0.0216422	491	8.94251	0.0263681
FBgn0035985	CG3672	Cpr67B	NOP	BMgn010913	cuticular protein RR-3 motif 148 precursor	4.0068	33.0023	yes	chr22:18574558-18616891	OK	18.3101	1.6391	-3.48166	-4.70036	5e-05	0.000445332	yes	0.0842888	-3.56852	1076	9.77142	0.21449	91	6.37155	0.0180791	NP_001166291.1	100000	0.669293	0.822321	0.828829	-0.270854	110	6.79442	0.0219342	91	6.52356	0.0181456
FBgn0036096	CG8003	CG8003	NOP	BMgn006620	ankyrin repeat and MYND domain-containing protein 2	35.977	69.9777	yes	chr10:3475479-3846643	HIDATA	0	28.3512	0	0	1	1	no	0.899437	-0.152906	1657	10.6936	1.16304	1491	10.5427	1.04608	XP_004930383.1	100000	0.630083	0.796627	0.864778	-0.209599	1552	10.6008	1.08912	1342	10.3912	0.941754
FBgn0036141	CG6210	wls	NOP	BMgn004442	protein wntless	23.93	54.438	yes	chr20:2623652-2670884	HIDATA	0	23.5749	0	0	1	1	no	0.800691	-0.320683	2219	11.1109	0.891299	1777	10.7929	0.713655	XP_004922527.1	100000	0.0113347	0.0665217	0.333653	-1.58358	5211	12.3476	2.09277	1738	10.764	0.697992
FBgn0036173	CG7394	CG7394	L3 arrest	BMgn003391	DnaJ domain-containing protein	28.7629	28.8338	no	chr15:13550893-13564778	HIDATA	0	0	0	0	1	1	no	1.0212	0.0302638	912	9.83322	0.492973	931	9.86399	0.503423	NP_001040116.1	100000	0.465323	0.680224	0.778986	-0.360332	551	9.10852	0.297838	429	8.74819	0.231892
FBgn0036214	CG31317			BMgn009415	RIB43A-like with coiled-coils protein 2	0.358976	0.482748	no	chr14:10236939-10361001	HIDATA	0	0.596503	0	0	1	1	no	0.244798	-2.03034	1089	10.089	0.0724917	267	8.06298	0.0177458	XP_021203168.1	100000	0.672865	0.824618	1.20879	0.273565	90	6.50779	0.00598922	109	6.78136	0.00725361
FBgn0036262	CG6910	CG6910	NOP	BMgn016300	inositol oxygenase-like	4.66738	1.90096	yes	chr16:3212160-3594060	HIDATA	0	0	0	0	1	1	no	0.94822	-0.0767062	412	8.68398	0.109925	391	8.60235	0.104233	XP_004928946.2	99107	2.68805e-06	5.49693e-05	0.0315315	-4.98706	221	7.79442	0.0589648	6	2.80735	0.00160085
FBgn0036314	CG10754	CG10754	NOP	BMgn000898	Splicing factor 3A subunit 2	36.6484	70.8122	yes	chr13:6918274-6929796	HIDATA	0	0	0	0	1	1	no	0.718401	-0.477139	1134	10.144	1.01887	815	9.67149	0.731956	XP_012547237.1	100000	0.104649	0.310109	0.509804	-0.971986	1784	10.8017	1.60288	909	9.82972	0.816712
FBgn0036359	CG14105	CG14105	NOP	BMgn014107	tetratricopeptide repeat protein 36	0	0	no	chr8:3207743-3430084	OK	0.278056	3.22376	3.5353	0.529259	0.04545	0.145741	no	3.87903	1.9557	40	5.3374	0.00903524	159	7.30687	0.035693	XP_004925180.1	100000	4.1216e-08	1.29032e-06	32.3333	5.01495	17	4.16993	0.00380824	581	9.18488	0.130152
FBgn0036397	CG8783	CG8783	NOP	BMgn014328	nitrogen permease regulator 3-like protein	8.69857	3.50205	yes	Bm_scaf1268:12-4811	OK	0.86172	28.4751	5.04634	1.90737	0.1321	0.309608	no	2.116	1.08134	477	8.88853	0.18582	1009	9.98016	0.393196	XP_012547097.1	98276
FBgn0036516	CG7656	CG7656	NOP	BMgn004052	ubiquitin-conjugating enzyme E2 R2	45.5173	181.23	yes	chr19:7124962-7159552	HIDATA	0	0	0	0	1	1	no	1.18594	0.246035	8807	13.1043	0.354477	10445	13.349	0.42039	XP_004922372.1	100	5.97954e-07	1.40299e-05	11.9139	3.57458	638	9.31967	0.0256782	7612	12.8942	0.306367
FBgn0036615	CG4933	CG4933	NOP	BMgn000349	probable tRNA N6-adenosine threonylcarbamoyltransferase, mitochondrial	12.2339	5.89205	yes	chr22:10166578-10232077	HIDATA	0	0	0	0	1	1	no	0.684211	-0.547488	12	3.66195	0.00950829	8	2.95679	0.0062483	XP_004931955.1	54522	NA	NA	1	0	0	0	NA	0	0	NA
FBgn0036665	CG13024	CG13024	NOP	BMgn000315	uncharacterized protein LOC101746542	0.986861	2.12405	no	chr22:9339306-9367638	OK	9.90863	0.687086	-3.85012	-0.850124	0.1351	0.313986	no	0.12	-3.05889	24	4.55526	0.0502092	2	1.19499	0.0041841	XP_004931901.1	99225	NA	NA	1	0	0	0	NA	0	0	NA
FBgn0036732	CG7571			BMgn002723	OATP74D homologue	2016.34	36.0122	yes	chr5:3387811-3501804	HIDATA	0	0	0	0	1	1	no	8.41658	3.07323	5079	12.2988	0.402207	42745	15.3811	3.38521	XP_004932455.2	100000	1.5954e-13	1.89157e-11	72.6953	6.18379	278	8.12412	0.0220163	20281	14.3079	1.60616
FBgn0036778	CG5137	Cyp312a1	NOP	BMgn002270	cytochrome P450 4c21-like	4.28517	0.328252	yes	chr26:6667852-6704564	OK	0.773634	25.2418	5.02802	4.4711	0.0006	0.00424664	yes	39.0469	5.28714	21	4.43876	0.00191812	833	9.70009	0.0748966	XP_021204179.1	98.864	NA	NA	3.11111	1.63743	8	3.16993	0.000719295	27	4.80735	0.00242762
FBgn0036825	CG6846	RpL26	L1, L2 arrest	BMgn010970	ribosomal protein L26	3011.7	2462.31	no	chr23:2275368-2277515	HIDATA	0	0	0	0	1	1	no	1.04154	0.0587141	45421	15.4703	21.1557	47308	15.5293	22.0345	NP_001037233.1	100000	0.349824	0.590188	1.36723	0.451253	18124	14.1457	8.44155	24780	14.5969	11.5417
FBgn0036974	CG5605	eRF1	L1, L2 arrest	BMgn014398	Eukaryotic peptide chain release factor subunit 1-like	186.435	95.4311	yes	Bm_scaf171:45291-70617	HIDATA	0	0	0	0	1	1	no	0.652675	-0.615563	38333	15.2209	1.51382	25019	14.6108	0.988034	XP_004927467.1	100000
FBgn0037001	CG6020	CG6020	L3 arrest	BMgn000897	NADH dehydrogenase [ubiquinone] 1 alpha subcomplex subunit 9, mitochondrial	94.3327	64.4994	yes	chr13:6918274-6929796	HIDATA	0	0	0	0	1	1	no	1.0978	0.13462	5191	12.3416	0.959103	5698	12.4762	1.05291	XP_004927924.1	100000	0.699436	0.841193	1.12093	0.164696	2794	11.4486	0.51626	3132	11.6133	0.578714
FBgn0037140	CG7442	CG7442	NOP	BMgn009192	organic cation transporter protein-like	1.96193	2.22854	no	Bm_scaf182:109943-124683	OK	0.275993	13.2118	5.58105	9.67265	5e-05	0.000445332	yes	33.7227	5.07565	40	5.31435	0.00318582	1338	10.3582	0.107434	XP_004927508.1	100000
FBgn0037146	CG7470	CG7470	NOP	BMgn011064	delta-1-pyrroline-5-carboxylate synthase isoform X2	8.31784	2.84485	yes	chr23:4228004-4264988	OK	0.864075	39.7756	5.52458	13.1916	5e-05	0.000445332	yes	29.9831	4.90608	158	7.30772	0.00444419	4727	12.1931	0.133251	XP_004921715.1	100000	1.35255e-06	2.96735e-05	0.0934225	-3.42009	8969	13.1309	0.252812	837	9.71081	0.0235928
FBgn0037181	CG11370	CG11370	NOP	BMgn002565	uncharacterized protein LOC101746215	1110.06	100.702	yes	chr5:3290089-3319414	OK	339.85	20.0202	-4.08537	-10.2009	5e-05	0.000445332	yes	0.0618585	-4.01488	12081	13.5591	13.3939	747	9.53997	0.828529	XP_004932415.1	99595	0.000672074	0.00684225	0.205999	-2.27929	5033	12.2975	5.57982	1036	10.0182	1.14856
FBgn0037249	CG9805	eIF3-S10	major delay	BMgn013025	eukaryotic translation initiation factor 3 subunit A	113.225	204.827	yes	chr16:3212160-3594060	HIDATA	0	0	0	0	1	1	no	1.18431	0.244045	18274	14.1561	0.926563	21642	14.4012	1.09734	XP_004928942.1	99407	0.718774	0.853478	1.10625	0.145677	12959	13.6618	0.657083	14336	13.8075	0.726904
FBgn0037276	CG17387	CG17387	NOP	BMgn007560	Uncharacterized protein	0.142479	0.153012	no	chr15:12016466-12049911	HIDATA	0	3.47238	0	0	1	1	no	0.183693	-2.44464	10347	13.3231	0.44553	1901	10.8632	0.0818406	XP_004924626.1	99174	0.0251149	0.119771	0.377062	-1.40713	2545	11.314	0.109585	959	9.90689	0.0412935
FBgn0037351	CG1475	RpL13A	L1, L2 arrest	BMgn008865	ribosomal protein L13A	2893.28	1222.65	yes	chr3:8882727-8885740	HIDATA	0	0	0	0	1	1	no	1.17852	0.236973	74301	16.1807	25.8169	87565	16.4173	30.4256	NP_001037156.1	100000	0.185308	0.423246	1.64672	0.7196	39464	15.2683	13.7123	64987	15.9879	22.5806
FBgn0037408	CG1147	NPFR1	L3 arrest	BMgn000016	neuropeptide receptor A4	2.13013	3.40669	no	chr26:11397586-11498434	OK	0.10801	3.07538	4.83153	2.39227	0.1215	0.293113	no	1.49809	0.583126	174	7.42945	0.00208473	261	8.02626	0.0031291	NP_001127739.1	100000	NA	NA	1.7801	0.831962	190	7.57743	0.0022808	339	8.40939	0.00406943
FBgn0037409	CG15589	Osi24	NOP	BMgn000025	uncharacterized protein LOC101743499	0.9665	0.51449	no	chr26:11222549-11280595	OK	0.154561	6.192	5.32415	6.61447	5e-05	0.000445332	yes	17.9877	4.16894	27	4.76137	0.00257462	486	8.92015	0.0463113	XP_004926131.1	100000	0.38022	0.614494	0.718663	-0.476613	358	8.48784	0.0341375	257	8.01123	0.0245065
FBgn0037427	CG15598	Osi17	NOP	BMgn000054	uncharacterized protein LOC101742205	0.0282831	0.0283106	no	chr26:11907283-11950051	OK	0.0483524	31.8213	9.36219	5.64657	0.01825	0.0724317	no	7.56242	2.91885	523	9.0316	0.0122366	3958	11.9462	0.092538	XP_004926122.1	100000	0.00552231	0.0384224	3.47843	1.79844	1042	10.0265	0.024364	3627	11.825	0.0848064
FBgn0037525	CG17816	CG17816	NOP	BMgn013410	uncharacterized protein LOC101737983 isoform X8	3.65101	50.184	yes	chr27:2725404-2775848	OK	3.4303	76.8217	4.48511	9.96166	5e-05	0.000445332	yes	19.9315	4.31698	321	8.30965	0.0161794	6398	12.6432	0.32248	XP_012553344.1	100000	0.698383	0.840622	1.1199	0.16337	4803	12.23	0.242087	5379	12.3934	0.271119
FBgn0037534	CG2781	CG2781	NOP	BMgn000291	elongation of very long chain fatty acids protein AAEL008004	2.31945	2.73775	no	chr22:7633222-7679067	OK	20.5186	0.0409038	-8.97048	-6.94638	0.0145	0.0604395	no	0.0156336	-5.9992	1812	10.5555	0.0395801	28	4.86118	0.00061878	XP_004931946.1	100000	6.05238e-06	0.000113559	13.1905	3.72142	41	5.39232	0.000895412	553	9.11374	0.0120771
FBgn0037625	CG11768	CG11768	NOP	BMgn007101	uncharacterized protein LOC105842473	0.252495	11.52	yes	chr17:13061822-13098613	OK	0.250906	21.4256	6.41604	7.34377	0.0852	0.230762	no	61.8571	5.95087	1	1	0.0020202	143	7.16884	0.217172	XP_012551214.1	100000	0.85735	0.931106	1.2	0.263034	14	3.90689	0.0212121	17	4.16993	0.0257576
FBgn0037664	CG8420	CG8420	delay	BMgn000028	uncharacterized protein LOC101738974	18.7376	4.93684	yes	chr26:11070246-11098898	OK	0.0799824	23.6935	8.21059	3.92839	0.1337	0.311918	no	131.636	7.04041	4	2.16395	0.00126874	483	8.91553	0.167013	XP_004926099.1	100000	4.18517e-08	1.30655e-06	21.9692	4.45741	64	6.02237	0.0221453	1427	10.4798	0.493772
FBgn0037684	CG8129	CG8129	NOP	BMgn004995	serine racemase-like	0.437377	0.429149	no	chr25:6347497-6360924	HIDATA	0	0	0	0	1	1	no	1.32432	0.405256	160	7.32135	0.0144146	212	7.73398	0.0190896	XP_012544396.1	99519	0.677448	0.826509	0.810127	-0.303781	78	6.30378	0.0070125	63	6	0.00566394
FBgn0037874	CG4800	Tctp	minor delay	BMgn003073	translationally-controlled tumor protein homolog	1275.66	576.711	yes	chr4:17200933-17203309	HIDATA	0	0	0	0	1	1	no	1.09828	0.135244	125138	16.9326	52.6674	137436	17.0672	57.8434	XP_012549903.1	100000	0.0733864	0.247247	2.04077	1.02911	55068	15.749	23.1768	112382	16.7781	47.2988
FBgn0037913	CG9553			BMgn013111	cellular retinoic acid binding protein	484.581	5100.85	yes	Bm_scaf219:127710-155007	HIDATA	0	0	0	0	1	1	no	0.929209	-0.105925	62654	15.9347	129.718	58219	15.8255	120.536	NP_001037364.1	100000
FBgn0037913				BMgn013848	serine protease inhibitor 32 precursor	89.7194	8.46045	yes	chr28:10205958-10207452	OK	3.69769	0.0889055	-5.37821	-6.01712	5e-05	0.000445332	yes	0.02537	-5.30073	158	7.10826	0.105533	4	2.19499	0.00267738	NP_001139723.1	100000	0.00630678	0.0426511	0.115942	-3.10852	68	6.10852	0.0455154	7	3	0.00468541
FBgn0037917	CG5344	wkd	NOP	BMgn012816	TBC1 domain family member 10B	12.9909	19.0772	yes	chr16:3212160-3594060	HIDATA	0	0	0	0	1	1	no	1.01618	0.0231608	494	8.94965	0.0652069	502	8.97307	0.0662621	XP_004928944.1	100000	0.156933	0.388498	1.84737	0.885472	189	7.56986	0.0249307	350	8.45533	0.0461681
FBgn0038056	CG5961	CG5961	NOP	BMgn013613	F-box only protein 9	17.3935	7.35983	yes	chr6:2867014-2899373	OK	0.373198	7.72164	4.37089	1.80433	0.23015	0.432016	no	1.95633	0.968149	450	8.81737	0.0505822	881	9.78289	0.0989554	XP_004925255.1	100000	0.0907431	0.282022	2.01523	1.01094	393	8.62205	0.0441424	793	9.633	0.0890711
FBgn0038115	CG7966	CG7966	NOP	BMgn012019	selenium-binding protein 1 isoform X2	50.7958	2.57714	yes	chr11:15830178-15851795	OK	1.37188	16.6465	3.60099	8.44952	5e-05	0.000445332	yes	10.0559	3.32997	107	6.59755	0.00496523	1079	10.0305	0.0499298	XP_004932961.1	100000	9.62331e-06	0.000171603	0.108398	-3.20558	2047	11	0.094694	221	7.79442	0.0102234
FBgn0038247	CG3389	Cad88C	NOP	BMgn010415	cadherin-23	0.301946	0.313265	no	chr12:5150471-5197131	HIDATA	0	9.75017	0	0	1	1	no	0.913885	-0.129915	1498	10.5482	0.0368032	1369	10.4174	0.0336339	XP_021205816.1	94462	0.475277	0.687738	0.796136	-0.328913	1500	10.5517	0.0368523	1194	10.2228	0.0293344
FBgn0038271	CG3731	CG3731	L1, L2 arrest	BMgn002582	Mitochondrial processing peptidase beta subunit	172.007	318.437	yes	chr5:4162104-4353754	HIDATA	0	0	0	0	1	1	no	1.03922	0.0554951	238	7.896	0.17	247	7.9533	0.176667	XP_012551174.1	90753	NA	NA	1	0	0	0	NA	0	0	NA
FBgn0038277	CG7014	RpS5b	L2 arrest	BMgn007710	ribosomal protein S5	1.91827	16.5414	yes	chr15:7586397-7587693	HIDATA	0	0	0	0	1	1	no	1.00276	0.00398098	65745	16.0036	77.3467	65926	16.0074	77.5604	NP_001037259.1	100000	0.14323	0.369857	1.76524	0.819864	48917	15.5781	57.5494	86351	16.3979	101.589
FBgn0038281	CG3843	RpL10Aa	L2 arrest	BMgn003337	ribosomal protein L10A	0.033354	0	no	chr15:14491196-14493490	HIDATA	0	0	0	0	1	1	no	1.05689	0.0798204	68194	16.0571	29.6368	72074	16.1363	31.3228	NP_001037147.1	100000	0.104846	0.310241	1.92412	0.9442	30627	14.9026	13.3103	58931	15.8468	25.611
FBgn0038349	CG6045	CG6045	NOP	BMgn008421	indole-3-acetaldehyde oxidase-like	30.0965	3.97506	yes	chr18:2856367-2892791	OK	0.264354	3.27938	3.63288	2.62719	0.03595	0.122254	no	3.52967	1.81953	309	8.27215	0.0097977	1091	9.94089	0.0345826	XP_021205119.1	100000	0.000120813	0.00157113	0.156352	-2.67713	2148	11.0694	0.0681083	335	8.39232	0.0106221
FBgn0038702	CG3739	CG3739	NOP	BMgn012452	putative serine protease K12H4	0.0117934	0.0193639	no	chr9:9493939-9511013	HIDATA	0	0	0	0	1	1	no	0.514286	-0.959358	34	5.12429	0.00513208	17	4.1504	0.00256604	XP_004924048.1	99703	NA	NA	0.172414	-2.53605	28	4.85798	0.00422642	4	2.32193	0.000603774
FBgn0038796	CG10881	CG10881	NOP	BMgn000367	eukaryotic translation initiation factor 3 subunit 4	0	0	no	chr22:10166578-10232077	HIDATA	581.37	0	0	0	1	1	no	0.830484	-0.267976	19748	14.2681	3.75444	16401	13.9989	3.118	ABF51378.1	100000	0.373271	0.609919	1.34085	0.423146	7140	12.8019	1.35741	9574	13.2251	1.82015
FBgn0038816	CG5483	Lrrk	NOP	BMgn012186	leucine-rich repeat serine/threonine-protein kinase 1	6.11139	9.62626	yes	chr24:17973938-18067865	OK	0.0469318	7.11282	7.24371	2.62656	0.0674	0.194699	no	2.97255	1.5717	1433	10.4847	0.0226411	4260	12.0567	0.0673018	XP_021202949.1	94024	0.204477	0.447456	1.6102	0.687238	1764	10.7855	0.0278708	2841	11.4727	0.0448872
FBgn0038834	CG15697	RpS30	L2 arrest	BMgn011446	ribosomal protein S30	3368.8	1246.84	yes	chr23:12462065-12465947	HIDATA	0	0	0	0	1	1	no	1.09415	0.12981	36920	15.1715	9.50077	40396	15.3009	10.3953	NP_001037281.1	98462	0.11377	0.325452	1.88117	0.911633	17411	14.0878	4.48044	32754	14.9994	8.42872
FBgn0039155	CG6173	Kal1	NOP	BMgn006297	kal-1 protein isoform X1	7.89371	5.07613	no	chr6:13797846-13821552	OK	6.94482e-05	4.22712	15.8934	0.045738	0.24635	0.446342	no	9.54787	3.25518	63	5.95746	0.00264628	598	9.21667	0.0252664	XP_012553262.1	100000	0.142022	0.368517	1.7879	0.838266	1437	10.4898	0.0606816	2570	11.3281	0.108526
FBgn0039283	CG13651	danr	NOP	BMgn004818	protein distal antenna-like	1.12222	44.8168	yes	chr25:4211288-4216775	OK	0.0808885	29.8182	8.52604	4.69362	0.01325	0.0563986	no	150.513	7.23374	13	3.80029	0.00511811	1957	10.9207	0.770341	XP_004923362.1	100000	0.025787	0.122244	0.37655	-1.40909	1935	10.9189	0.761811	728	9.50978	0.286614
FBgn0039359	CG4759	RpL27	L1, L2 arrest	BMgn009863	60S ribosomal protein L27	2049.8	2319.23	no	chr8:16541924-16593942	HIDATA	0	0	0	0	1	1	no	1.2162	0.282383	5008	12.29	0.176799	6090	12.5706	0.215024	NP_001037235.1	100000	NA	NA	1	0	0	0	NA	0	0	NA
FBgn0039406	CG6090	RpL34a	L2 arrest	BMgn007412	Ribosomal protein L34	467.808	365.945	no	chr3:1555756-1558389	HIDATA	0	0	0	0	1	1	no	1.22856	0.29697	39387	15.2649	15.5926	48389	15.5617	19.1565	NP_001093076.1	100000	0.40318	0.633683	1.31076	0.390401	31213	14.9299	12.3567	40913	15.3203	16.1968
FBgn0039555	CG12261	mRpS22	delay	BMgn006722	28S ribosomal protein S22, mitochondrial	37.9475	31.0519	no	chr10:3475479-3846643	HIDATA	0	46.0192	0	0	1	1	no	0.674266	-0.56861	2646	11.3683	0.679942	1784	10.7998	0.458462	XP_004930388.1	100000	0.338511	0.578856	0.716517	-0.480928	1664	10.7013	0.427544	1192	10.2204	0.306269
FBgn0039704	CG7802	neo	NOP	BMgn006371	uncharacterized protein LOC101744039	16.8731	6.90089	yes	chr6:8311216-8479391	OK	14.6546	0.467324	-4.97078	-4.21536	5e-05	0.000445332	yes	0.125656	-2.99245	2478	11.2298	0.0481765	311	8.2482	0.00605365	XP_004930597.1	100000	2.52774e-05	0.000400165	0.106274	-3.23414	780	9.60918	0.0151665	82	6.37504	0.00159443
FBgn0039710	CG18041	dgt1	L3 arrest	BMgn001243	Ribosomal protein S10	15.6575	16.3626	no	chr13:6918274-6929796	HIDATA	0	0	0	0	1	1	no	1.39132	0.476457	42488	15.3748	20.5854	59115	15.8508	28.641	NP_001037524.1	98947	0.235487	0.482888	1.5329	0.616267	30102	14.8776	14.5843	46144	15.4939	22.3566
FBgn0039713	CG7808	RpS8	L2 arrest	BMgn003397	ribosomal protein S8	3262.23	1936.54	yes	chr15:13998107-14000483	HIDATA	0	0	0	0	1	1	no	1.13658	0.184695	74329	16.1812	31.2834	84481	16.3655	35.556	NP_001037263.1	100000	0.317895	0.562103	1.40684	0.492458	53219	15.6997	22.3986	74871	16.1921	31.5114
FBgn0039728	CG7896	CG7896	NOP	BMgn006467	chaoptin	3.57503	3.99294	no	chr6:5036773-5134668	OK	22.0545	1.75993	-3.64748	-4.48838	5e-05	0.000445332	yes	0.0910139	-3.45777	3468	11.7448	0.304667	316	8.30277	0.027729	XP_021206539.1	98492	0.000335934	0.0038136	6.25243	2.64442	102	6.6865	0.00895994	643	9.33092	0.0564828
FBgn0039755	CG15531	CG15531	NOP	BMgn010613	acyl-CoA Delta(11) desaturase-like	1.62421	0.346354	no	chr12:11947223-11955378	OK	0.440849	63.2113	7.16376	14.2905	5e-05	0.000445332	yes	154.559	7.27201	23	4.52644	0.00385947	3503	11.7656	0.596515	NP_001274329.1	100000	6.26396e-05	0.000896528	14.3077	3.83872	12	3.70044	0.00204325	185	7.53916	0.0315001
FBgn0039757	CG1883	RpS7	L1, L2 arrest	BMgn004356	ribosomal protein S7	3518.29	3020.78	no	chr20:5815806-5819472	HIDATA	0	0	0	0	1	1	no	1.146	0.19661	65152	15.9915	17.5376	74664	16.1879	20.0981	NP_001037261.1	97849	0.296582	0.540364	1.43846	0.524528	41868	15.3536	11.27	60226	15.8781	16.2116
FBgn0039769	CG15534	CG15534	NOP	BMgn015516	sphingomyelin phosphodiesterase 1-like	0.0141391	0.0305949	no	chr9:7898594-7995582	HIDATA	0	0	0	0	1	1	no	1	0	0	0	NA	0	0	NA	XP_004925235.1	99397	NA	NA	1	0	0	0	NA	0	0	NA
FBgn0039857	CG11522	RpL6	L2 arrest	BMgn013076	ribosomal protein L6	2044.17	2101.04	no	chr16:1241265-1284798	HIDATA	0	0	0	0	1	1	no	1.1664	0.222066	88478	16.4328	18.9826	103201	16.6545	22.1414	XP_012548070.1	100000	0.247158	0.493279	1.51003	0.594579	62750	15.9374	13.4628	94755	16.5319	20.3293
FBgn0039920	CG11360	CG11360	NOP	BMgn012434	RNA-binding protein MEX3D	57.0752	76.2133	yes	chr21:2924930-3000557	OK	0.359982	22.2926	5.9525	13.4664	5e-05	0.000445332	yes	33.4483	5.06386	68	6.08225	0.000894742	2263	11.1432	0.0299276	XP_004925622.1	100000	5.30052e-07	1.25958e-05	0.0875632	-3.51353	22143	14.4346	0.292792	1938	10.9211	0.0256258
FBgn0039943	CG17168	CG17168	NOP	BMgn011476	probable serine/threonine-protein kinase DDB_G0280133 isoform X2	0	0	no	chr23:10131099-10143985	OK	0.954103	16.3977	4.10321	2.03027	0.0544	0.166593	no	0.983787	-0.0235814	4893	12.2517	0.434268	4814	12.2328	0.427228	XP_004932654.1	100000	0.910108	0.957966	0.974377	-0.0374473	2770	11.4362	0.245829	2699	11.3987	0.239528
FBgn0040066	CG17437	wds	major delay	BMgn007477	receptor for activated protein kinase C RACK 1	32.9599	78.4741	yes	chr3:3690538-3692889	HIDATA	0	0	0	0	1	1	no	1.11046	0.151158	78173	16.2522	33.2508	86808	16.403	36.9237	NP_001041703.1	99687	0.0531139	0.202597	2.21256	1.14572	30545	14.8987	12.9923	67584	16.0444	28.7469
FBgn0040069	CG32754	vanin-like	NOP	BMgn012994	Vanin-like protein 2-like	0.137522	0.0468467	no	chr16:4906602-4934535	OK	4.91821	74.0446	3.91219	8.13701	5e-05	0.000445332	yes	7.51029	2.90887	1328	10.3521	0.071544	9974	13.2588	0.537316	XP_012548249.1	100000	0.158603	0.390252	0.581543	-0.782041	13826	13.7552	0.744855	8040	12.9732	0.433143
FBgn0040261	CG13271	Ugt36Bb	NOP	BMgn001338	UDP-glycosyltransferase UGT41A1 precursor	0.0111703	0	no	Bm_scaf313:11264-26041	OK	2.08889	25.3672	3.60216	7.64337	5e-05	0.000445332	yes	9.14236	3.19257	96	6.59589	0.0140371	878	9.77562	0.128333	NP_001243993.1	100000
FBgn0040296	CG3396	Ocho	NOP	BMgn008964	enhancer of split malpha	0.710334	4.63599	yes	chr3:11719396-11802743	OK	0.229687	5.20171	4.50124	2.18443	0.20945	0.409882	no	17.9524	4.1661	6	2.80735	0.00669643	125	6.93388	0.139137	NP_001136227.1	100000	0.00149781	0.0132695	0.218892	-2.19171	1100	10.1046	1.22768	240	7.91289	0.267857
FBgn0040340	CG11642	TRAM	NOP	BMgn003718	translocating chain-associated membrane protein 1	242.679	368.854	yes	chr5:11659961-11783867	HIDATA	0	0	0	0	1	1	no	2.33117	1.22105	2823	11.4483	0.532303	6582	12.6816	1.24089	XP_004930183.1	99206	0.00557506	0.0386166	3.433	1.77947	2932	11.5182	0.55279	10068	13.2976	1.89819
FBgn0040752	CG30483	Prosap	NOP	BMgn000849	SH3 and multiple ankyrin repeat domains protein 3	15.4954	21.837	yes	chr13:3333931-3513555	OK	6.33818	0.360598	-4.13561	-4.38798	5e-05	0.000445332	yes	0.0562972	-4.15079	574	9.16555	0.0601585	32	5.03661	0.00338675	XP_021204902.1	98630	3.88666e-05	0.000591759	0.109281	-3.19388	667	9.3837	0.0698649	72	6.18982	0.00754164
FBgn0040765	CG33473	luna	NOP	BMgn002047	Krueppel-like factor 6	4.98761	11.7824	yes	chr1:803217-946617	OK	1.13405	12.6258	3.47683	6.2231	5e-05	0.000445332	yes	11.3	3.49825	20	4.3782	0.00479731	226	7.81531	0.0542096	XP_004932855.1	100000	0.0653482	0.230623	2.44792	1.29155	95	6.58496	0.0227872	234	7.87652	0.0561286
FBgn0041174	CG13221	Vhl	delay	BMgn009155	von Hippel-Lindau-like protein	6.97945	2.59026	no	chr20:13291610-13299102	OK	61.0371	3.61159	-4.07898	-7.99327	5e-05	0.000445332	yes	0.0485574	-4.36417	2368	11.1701	1.8246	115	6.84963	0.0885978	XP_004926036.1	100000	0.921415	0.961886	1.02894	0.0411573	310	8.28077	0.238829	319	8.32193	0.245763
FBgn0041182	CG7052	Tep2	NOP	BMgn012631	alpha-2-macroglobulin-like	190.286	17.2391	yes	Bm_scaf129:468510-498539	OK	1.14934	17.8108	3.95387	11.9541	5e-05	0.000445332	yes	13.6877	3.77481	195	7.59199	0.00781052	2674	11.3835	0.106908	XP_012546509.1	99924
FBgn0041585	CG11430	olf186-F	L2, L3 arrest	BMgn006616	ORAI calcium release-activated calcium modulator 1 isoform B	155.146	25.2756	yes	chr10:3475479-3846643	HIDATA	0	25.0679	0	0	1	1	no	0.936184	-0.0951364	3672	11.8424	0.522482	3438	11.7455	0.489139	NP_001166804.1	100000	0.102601	0.306888	1.95293	0.965643	1720	10.749	0.244735	3360	11.7147	0.478088
FBgn0041622	CG33264	Or69a	NOP	BMgn001505	olfactory receptor 42	0.0181929	0.0744052	no	chr21:7310879-7358701	OK	3.92385	0.382789	-3.35765	-2.47059	0.00255	0.0146519	yes	0.133574	-2.90429	277	7.98037	0.0483927	37	5.19741	0.00646401	NP_001091818.1	100000	NA	NA	0.714286	-0.485427	6	2.80735	0.00104822	4	2.32193	0.000698812
FBgn0041713	CG4182	yellow-c	NOP	BMgn000418	yellow-c	1.01613	3.91084	no	chr22:7759819-7773262	OK	4.5908	0.166808	-4.78249	-7.54379	5e-05	0.000445332	yes	0.0586826	-4.09092	278	8.11444	0.0207402	16	4.06533	0.00121709	AFC87785.1	100000	NA	NA	0.528302	-0.920566	52	5.72792	0.00387481	27	4.80735	0.00201192
FBgn0043783	CG32444	CG32444	NOP	BMgn009232	aldose 1-epimerase	0.619459	2.71613	yes	chr14:6917318-6924046	OK	0.209879	75.7049	8.49468	13.1924	5e-05	0.000445332	yes	362.174	8.50054	8	3.11328	0.00113952	2777	11.4311	0.412703	XP_004922660.1	100000	0.238418	0.485947	0.649706	-0.622142	2888	11.4964	0.429251	1876	10.8742	0.278835
FBgn0044030	CG32531	mRpS14	minor delay	BMgn003338	mitochondrial 28S ribosomal protein S14	42.4117	28.6494	no	chr15:14486820-14489675	HIDATA	0	0	0	0	1	1	no	0.930052	-0.104617	772	9.5903	0.5	718	9.48908	0.465026	NP_001093268.1	100000	0.243868	0.491245	0.648369	-0.625113	1256	10.2958	0.813472	814	9.67066	0.527202
FBgn0046247	CG5938	CG5938	NOP	BMgn010233	cysteine-rich hydrophobic domain-containing protein 2	45.3592	30.7308	no	chr7:8023887-8034251	HIDATA	0	0	0	0	1	1	no	1.00982	0.0141045	2545	11.3134	0.414779	2570	11.3272	0.418854	XP_004931330.1	100000	0.723206	0.855459	0.898895	-0.153775	1176	10.2009	0.191687	1057	10.0471	0.17229
FBgn0046258	CG12880	CG12880	NOP	BMgn007124	uncharacterized protein LOC101738458	55.8994	18.7415	yes	chr17:14191013-14258057	OK	0.0495656	18.2186	8.52186	2.98324	0.1815	0.375498	no	1.76764	0.821822	4087	11.9951	1.0838	7224	12.8127	1.91576	XP_004932567.1	100000	2.96171e-06	6.01243e-05	11.3478	3.50434	137	7.10852	0.0363299	1565	10.6129	0.415009
FBgn0046687	CG3171	Tre1	L2 arrest	BMgn011934	protein trapped in endoderm-1	240.741	49.5047	yes	chr11:6661294-6740507	OK	0.379826	6.11238	4.00832	9.16434	5e-05	0.000445332	yes	5.24739	2.3916	191	7.58625	0.00381827	1004	9.96867	0.0200359	XP_004924161.1	100000	1.8803e-05	0.000310101	8.97794	3.16638	135	7.08746	0.00269407	1220	10.2538	0.0243464
FBgn0050035	CG30035	Tret1-1	NOP	BMgn003739	facilitated trehalose transporter Tret1	22.2406	14.4622	yes	chr5:10727058-10734483	OK	2.40057	74.8358	4.96228	8.28222	5e-05	0.000445332	yes	23.8101	4.5735	344	8.30897	0.113382	8191	12.9874	2.69963	NP_001108344.1	100000	0.0163419	0.0876468	0.341379	-1.55055	2029	10.9873	0.668754	692	9.43671	0.228082
FBgn0050069	CG30069	CG30069	NOP	BMgn004061	Putative thyroid hormone receptor-associated protein complex subunit	18.5769	4.75371	yes	chr19:7166937-7208091	HIDATA	0	0	0	0	1	1	no	0.272809	-1.87404	85975	16.3882	7.74477	23455	14.5101	2.11284	XP_021206792.1	89166	0.0510528	0.197153	2.23657	1.16129	15838	13.9512	1.42672	35424	15.1125	3.19106
FBgn0051183	CG31183	CG31183	NOP	BMgn010091	receptor type guanylyl cyclase	0.419372	1.99296	yes	chr7:11414172-11565574	OK	0.852647	30.4897	5.16023	11.9693	5e-05	0.000445332	yes	21.6049	4.43329	297	8.19904	0.00381586	6417	12.6392	0.0824415	BAS31078.1	99864	2.16672e-06	4.51367e-05	10.2826	3.36213	590	9.20701	0.00758033	6076	12.5691	0.0780646
FBgn0051390	CG31390	MED7	delay	BMgn000970	Mediator of RNA polymerase II transcription subunit 7	30.8524	59.2754	yes	chr13:10107913-10238327	HIDATA	0	0	0	0	1	1	no	1.1299	0.17619	834	9.70331	0.24322	942	9.88145	0.274813	XP_004927837.1	100000	0.728016	0.85787	1.11364	0.155278	527	9.04439	0.153689	587	9.19967	0.171187
FBgn0051634	CG31634	Oatp26F	L2 arrest	BMgn013485	solute carrier organic anion transporter family member 4A1	0.238514	1.7411	yes	chr5:1356990-1420733	OK	0.117626	3.24174	4.78448	4.61879	5e-05	0.000445332	yes	2.16597	1.11501	159	7.29335	0.00725201	344	8.40025	0.0157076	XP_012545879.1	100000	0.0199028	0.101891	0.334086	-1.58171	442	8.79116	0.020202	147	7.20945	0.00671877
FBgn0051728				BMgn003587	protein disulfide-isomerase like protein ERp57 precursor	1531.74	720.699	yes	chr5:17085720-17098464	HIDATA	223.128	0	0	0	1	1	no	2.81324	1.49223	15614	13.8977	1.24484	43926	15.4129	3.50203	NP_001036997.1	100000	0.125444	0.343934	1.82994	0.871796	28436	14.7955	2.26708	52037	15.6673	4.14869
FBgn0052333	CG32333	CG32333	NOP	BMgn011636	GJ12143	0.869932	9.98253	yes	chr11:10453956-10483585	OK	0.541205	43.9808	6.34455	7.83259	5e-05	0.000445332	yes	92.5066	6.53148	202	7.65842	0.0186209	18686	14.1777	1.72256	XP_021207183.1	99719	5.02342e-07	1.20142e-05	12.0627	3.59248	733	9.51964	0.0675701	8853	13.1121	0.816095
FBgn0052373	CG32373	CG32373	NOP	BMgn001121	protein kinase C-binding protein NELL1-like	1.31227	0.623188	no	chr13:13982911-14054109	HIDATA	0	12.2379	0	0	1	1	no	0.0111461	-6.48732	126801	16.9304	7.37127	1413	10.4637	0.082161	XP_021204922.1	100000	0.403286	0.633759	1.32622	0.40732	983	9.94251	0.0571445	1304	10.3498	0.0758051
FBgn0053116	CG33116	CG33116	NOP	BMgn004452	ethanolaminephosphotransferase 1	15.4026	24.0192	yes	chr20:3317574-3332244	OK	0.00292813	5.80176	10.9523	1.06447	0.14275	0.325551	no	5.5	2.45943	65	6.03009	0.00445353	359	8.48842	0.0244944	XP_004922536.1	100000	0.00398143	0.0295435	4.19417	2.06839	102	6.6865	0.00695297	431	8.75489	0.0293797
FBgn0053329	CG33329	Sp212	NOP	BMgn011594	serine proteinase stubble	0.556758	0.361196	no	chr23:13821482-13943956	OK	6.24181	0.23653	-4.72187	-5.29793	5e-05	0.000445332	yes	0.140123	-2.83524	1741	10.748	0.014223	244	7.93575	0.00199296	XP_012551404.1	97902	NA	NA	1.08997	0.124294	388	8.60363	0.00316913	423	8.72792	0.00345501
FBgn0053815				BMgn002651	sialic acid synthase	0.495447	5.99998	no	chr5:8551750-8573094	OK	12.5954	128.613	3.35206	5.04887	5e-05	0.000445332	yes	7.64266	2.93407	1444	10.4893	0.172976	11036	13.4275	1.32199	XP_004932314.1	100000	0.444468	0.664287	1.27449	0.349924	4684	12.1938	0.561092	5970	12.5438	0.715141
FBgn0053815	CG2238			BMgn014584	Histone H3	0	0	no	Bm_scaf576:5273-6366	OK	0.340687	12.2581	5.16915	8.15658	5e-05	0.000445332	yes	32.4545	5.02035	11	3.52832	0.0100733	357	7.46969	0.326923
FBgn0053844				BMgn003747	cyclin B homolog	22.1014	68.338	yes	chr5:10303157-10310083	OK	0.130745	3.38863	4.69588	1.98761	0.19	0.385705	no	3.81081	1.9301	99	6.63494	0.0145055	376	8.5584	0.0552779	NP_001037343.1	100000	7.67617e-05	0.0010588	0.140874	-2.82752	1440	10.4929	0.211702	202	7.66534	0.0296971
FBgn0039594	CG9990	CG9990	NOP	BMgn010825	ABC transporter G family member 23-like	6.62246	3.695	no	chr26:3316939-3378213	OK	1.28363	36.6556	4.83574	13.2634	5e-05	0.000445332	yes	12.0031	3.58533	108	6.75669	0.014528	1292	10.3256	0.17438	XP_012551708.1	100000	1.3007e-10	7.28456e-09	51.7333	5.69302	29	4.90689	0.0039131	1551	10.5999	0.209283
FBgn0064225	CG17489	RpL5	L2 arrest	BMgn007879	60S ribosomal protein L5	3457.55	882.946	yes	chr15:5494651-5498850	HIDATA	0	0	0	0	1	1	no	1.02122	0.0302987	144839	17.1441	34.4937	147913	17.1717	35.2258	NP_001037008.1	100000	0.115102	0.327122	1.87338	0.905646	55797	15.7679	13.2882	104530	16.6736	24.894
FBgn0083141	CG6717	Spn7	NOP	BMgn001983	chymotrypsin inhibitor CI-8A, partial	0.0134493	0	no	chr19:2262744-2297295	OK	342.754	5.49331	-5.96335	-7.43506	5e-05	0.000445332	yes	0.0151609	-6.0435	13456	13.6787	2.27908	204	7.67903	0.0345528	AAK52495.1	99494	0.281083	0.528097	0.574074	-0.800691	107	6.75489	0.0181233	61	5.9542	0.010332
FBgn0083971	CG34135	CG34135	NOP	BMgn007102	CG34135, isoform B	15.1969	58.1554	yes	chr17:13101263-13106553	OK	0.326266	18.1039	5.79411	12.4953	5e-05	0.000445332	yes	46.2105	5.53015	6	2.65909	0.00351852	293	8.16613	0.162593			0.165574	0.399499	0.491803	-1.02385	121	6.93074	0.0672222	59	5.90689	0.0327778
FBgn0085599	CG41284	CG41284	NOP	BMgn013026	uncharacterized protein LOC105842064	0	0	no	chr16:3212160-3594060	HIDATA	0	0	0	0	1	1	no	0.791925	-0.336563	322	8.32969	0.0123136	255	7.99723	0.00975143	XP_012548192.1	100000	0.284994	0.53088	1.52209	0.606052	248	7.96	0.00948375	378	8.56605	0.0144551
FBgn0086519	CG9070	Cpr47Eg	NOP	BMgn000328	cuticular protein RR-1 motif 42 precursor	0.135066	0.140612	no	chr22:9824073-9830737	OK	56.1322	0.807427	-6.11935	-7.77576	5e-05	0.000445332	yes	0.0335157	-4.89902	487	8.89434	0.132176	16	4.11495	0.00442998	NP_001166712.1	100000	NA	NA	0.76	-0.395929	24	4.64386	0.00650936	18	4.24793	0.00488202
FBgn0086655	CG31359			BMgn000848	transcriptional activator cubitus interruptus	14.8229	90.9011	yes	chr13:3007588-3222938	OK	0.820551	14.5338	4.14668	6.54094	5e-05	0.000445332	yes	11.9622	3.58041	371	8.53584	0.0443965	4434	12.1097	0.531082	XP_004923495.1	35514	0.00772677	0.0500138	3.35088	1.74454	455	8.83289	0.0544975	1527	10.5774	0.182896
FBgn0086655				BMgn003652	lamin-C-like	106.13	10.1406	yes	chr5:14941565-14956849	HIDATA	0	159.182	0	0	1	1	no	0.352	-1.50635	33953	15.0427	2.47216	11951	13.5229	0.8702	XP_004930078.1	100000	0.104626	0.310109	1.92756	0.946772	8226	13.0062	0.598952	15857	13.9529	1.15458
FBgn0086680	CG10037	vvl	L1 arrest	BMgn010868	Silk gland factor 3 (SGF-3) (POU domain protein M1)	220.096	24.0683	yes	chr22:22499864-22502607	HIDATA	0	0	0	0	1	1	no	3.11303	1.63832	1103	10.0955	1.04155	3434	11.746	3.24237	NP_001037456.2	99430	NA	NA	1	0	0	0	NA	0	0	NA
FBgn0086687	CG5887	desat1	delay	BMgn010681	acyl-CoA desaturase isoform X1	339.679	48.1938	yes	chr12:12176758-12226094	OK	8.0896	0.0749497	-6.754	-6.64794	0.00015	0.0012229	yes	0.0126162	-6.30858	502	6.67688	0.0712461	6	2.72331	0.000898855	XP_012545279.1	100000	2.19817e-11	1.53116e-09	0.0144753	-6.11027	1657	10.6952	0.235169	23	4.58496	0.00326426
FBgn0086690	CG33957	cp309	NOP	BMgn008837	pericentrin-like, partial	20.5202	44.2175	yes	chr3:16587958-16632655	OK	0.0673547	4.5756	6.08604	2.15122	0.19835	0.395815	no	2.63342	1.39694	247	7.94264	0.0160252	651	9.34336	0.0422012	XP_021204524.1	92476	0.537471	0.732916	0.814471	-0.296064	538	9.07414	0.0348581	438	8.77808	0.0283789
FBgn0086710	CG10652	RpL30	L1 arrest	BMgn007795	ribosomal protein L30	2434.97	1104.63	yes	chr15:8808297-8810009	HIDATA	0	2624.01	0	0	1	1	no	0.970283	-0.0435224	34088	15.0566	23.1264	33075	15.0133	22.4392	NP_001037239.1	100000	0.228796	0.475467	1.54801	0.630415	18599	14.183	12.618	28792	14.8134	19.5332
FBgn0086904	CG8759	Nacalpha	L3 arrest	BMgn009698	Nascent polypeptide associated complex protein alpha subunit	766.026	510.415	yes	chr2:4270356-4276500	HIDATA	0	454.352	0	0	1	1	no	0.755894	-0.403744	27896	14.7675	4.73381	21087	14.36	3.57826	NP_001040365.1	100000	0.668277	0.821616	1.1307	0.177211	10665	13.3807	1.80977	12059	13.5579	2.04633
FBgn0086917	CG41624		L1 arrest	BMgn001753	Spookier	0.579043	0.03681	yes	chr11:1264943-1277563	HIDATA	17.8818	0	0	0	1	1	no	1276.6	10.3181	2330	11.1685	0.306374	2974051	21.5039	391.117	BAH47267.1	99813	4.13405e-57	4.6074e-53	10757	13.393	197	7.62936	0.0259074	2129881	21.0223	280.1
FBgn0087007	CG42230	bbg	NOP	BMgn003485	dentin sialophosphoprotein	37.5064	31.7164	no	chr5:11659961-11783867	HIDATA	0	0	0	0	1	1	no	0.139062	-2.8462	15221	13.8935	0.33893	2117	11.0477	0.0471323	XP_004930177.1	99807	0.221988	0.466275	1.57955	0.659518	1212	10.2444	0.0269879	1915	10.9039	0.0426418
FBgn0087013	CG1059	Karybeta3	NOP	BMgn003361	importin-5	135.264	74.946	yes	chr15:13550893-13564778	HIDATA	0	0	0	0	1	1	no	0.651154	-0.618928	70962	16.1099	8.27059	46207	15.4947	5.38543	XP_021208994.1	100000	0.337192	0.577926	1.382	0.466755	10664	13.3806	1.24289	14738	13.8474	1.71772
FBgn0243511	CG4845	psidin	NOP	BMgn013028	phagocyte signaling-impaired protein	22.9239	28.1606	no	chr16:3212160-3594060	HIDATA	0	0	0	0	1	1	no	1.0464	0.0654365	704	9.46079	0.127007	737	9.52373	0.1329	XP_004929085.1	100000	0.382166	0.616287	1.36364	0.447459	439	8.78136	0.079199	599	9.22882	0.108064
FBgn0250753	CG2922	exba	L1, L2 arrest	BMgn008682	Eukaryotic initiation factor 5C	565.472	735.181	no	chr7:14442917-14463702	HIDATA	0	0	0	0	1	1	no	1.92343	0.943683	19077	14.2153	0.935406	36693	15.1604	1.79919	XP_012545497.1	100000	0.139805	0.365551	1.77864	0.830777	16059	13.9712	0.787437	28564	14.802	1.40061
FBgn0250786	CG3733	Chd1	NOP	BMgn003497	uncharacterized protein LOC101741261	17.4485	35.3747	yes	chr5:12564852-12578331	OK	0.232036	3.3033	3.83149	6.32895	5e-05	0.000445332	yes	12.551	3.64973	16	4.10107	0.00121006	205	7.67865	0.0151874	NP_001266428.1	100000	1.405e-09	6.02258e-08	0.0347203	-4.84808	3628	11.8254	0.268781	125	6.97728	0.00926063
FBgn0250789				BMgn010069	acyl-CoA synthetase short-chain family member 3, mitochondrial	17.3387	15.2351	no	chr7:1969165-1987855	OK	0.0316948	36.9009	10.1852	10.8369	0.0001	0.000847087	yes	81.4234	6.34737	46	5.52197	0.00244337	3718	11.8407	0.198948	XP_004923295.1	100000	0.0776577	0.25605	2.01223	1.0088	7684	12.9078	0.411129	15463	13.9166	0.827341
FBgn0250789	CG6149			BMgn012171	spectrin beta chain, non-erythrocytic 5	69.9013	171.95	yes	chr24:18185412-18297748	HIDATA	2.86445	0	0	0	1	1	no	1.46605	0.551931	37616	15.1833	0.371417	55146	15.7504	0.544515	XP_012547867.1	22.082	0.127683	0.347372	1.82363	0.866812	5958	12.5409	0.0588293	10866	13.4077	0.107291
FBgn0250839	CG2016	CG2016	NOP	BMgn003345	juvenile hormone binding protein brP-1649 precursor	75.4185	50.7882	yes	chr15:14180539-14201192	OK	30.944	0.684872	-5.49768	-9.54945	5e-05	0.000445332	yes	0.0810331	-3.62534	1691	9.79235	0.0821909	137	7.0965	0.00666018	NP_001036986.1	99029	0.0012366	0.0112689	0.22465	-2.15425	2928	11.5162	0.142343	657	9.36194	0.0319397
FBgn0250862	CG42237	CG42237	NOP	BMgn009913	uncharacterized protein LOC101739813	0.697125	0.29652	no	chr8:18283954-18319412	OK	21.305	0.0855579	-7.96008	-9.68184	5e-05	0.000445332	yes	0.144108	-2.79478	1485	10.5254	0.0418805	214	7.74509	0.00603531	XP_004923675.1	100000	3.5788e-12	3.14061e-10	0.0170522	-5.8739	5922	12.5321	0.167014	100	6.65821	0.00282024
FBgn0250907	CG18140			BMgn006874	chitinase-related protein 1 precursor	268.116	27.2025	yes	chr10:9803730-9852544	HIDATA	3.86151	0	0	0	1	1	no	57.8096	5.85324	515	8.87396	0.0388927	29753	14.8117	2.24837	NP_001036861.1	99813	4.47633e-13	4.84357e-11	67.1913	6.0702	182	7.5157	0.0137535	12295	13.5859	0.929117
FBgn0259176	CG42281			BMgn002705	Uncharacterized protein	90.4301	200.994	yes	chr5:4162104-4353754	HIDATA	0	0	0	0	1	1	no	1.13776	0.186191	3613	11.8191	0.72066	4110	12.0041	0.819935	XP_012551113.1	97037	0.479444	0.689205	1.24493	0.316067	3008	11.5551	0.60004	3745	11.8711	0.747058
FBgn0259176	CG42281	bun	NOP	BMgn002707	protein bunched, class 2/F/G isoform-like	90.4301	200.994	yes	chr5:4162104-4353754	HIDATA	0	27.2672	0	0	1	1	no	0.492532	-1.02171	20667	14.3231	0.744635	10179	13.3089	0.366757	XP_004932392.1	100	0.0728701	0.245879	2.05129	1.03653	4620	12.174	0.166456	9478	13.2105	0.341488
FBgn0259697	CG40050		L1 arrest	BMgn001678	Neverland	3758.87	19.3153	yes	chr11:1203825-1216725	HIDATA	57.3187	0	0	0	1	1	no	33.9501	5.08535	7796	12.895	0.604367	264687	18.0115	20.5183	XP_012547344.1	100000	4.35409e-50	1.61755e-46	4139.87	12.0154	104	6.71425	0.00806202	434685	18.7296	33.6965
FBgn0259789	CG12701	vfl	L2 arrest	BMgn012283	uncharacterized protein LOC101741127	14.4676	58.0957	yes	chr1:15990051-15997626	OK	0.14609	45.5674	8.285	17.5899	5e-05	0.000445332	yes	378.925	8.56577	18	4.11477	0.0059725	6694	12.6928	2.26313	XP_004933203.1	100000	0.821103	0.913281	1.06702	0.0935928	1491	10.543	0.504057	1591	10.6366	0.537863
FBgn0259878	CG33466	Fs	NOP	BMgn001937	follistatin-A	4.16948	3.12581	no	chr19:4530173-4599386	OK	4.45738	58.9002	3.72401	10.7021	5e-05	0.000445332	yes	13.0379	3.70464	141	7.13466	0.0190399	1834	10.8371	0.24824	XP_012552003.1	96309	0.00301722	0.0236976	4.06087	2.02179	229	7.84549	0.0309962	933	9.86728	0.126286
FBgn0260441	CG12775			BMgn004374	ribosomal protein S12	2786.61	1443.23	yes	chr20:5011027-5015167	HIDATA	0	0	0	0	1	1	no	1.12837	0.174235	37037	15.1762	8.94622	41792	15.3504	10.0946	NP_001037568.1	100000	0.599067	0.776349	1.16825	0.224354	31820	14.9577	7.68599	37174	15.182	8.97923
FBgn0260441				BMgn010141	cuticular protein RR-2 motif 72	0.544625	0.44074	no	chr7:8005715-8009143	OK	0.185751	3.24929	4.12868	3.59171	0.01315	0.0561085	no	12.4286	3.63559	4	2.05664	0.00589496	57	5.85615	0.0916399	NP_001166688.1	100000	0.0054611	0.0380876	0.220721	-2.17971	221	7.79442	0.355305	48	5.61471	0.0771704
FBgn0260942	CG6921	bond	NOP	BMgn010922	elongation of very long chain fatty acids protein 4	210.181	6.06857	yes	chr22:19370968-19378855	OK	11.2798	0.0395357	-8.15637	-7.23164	0.2119	0.412574	no	0.0101868	-6.61716	393	6.10059	0.155204	4	1.77398	0.00158103	XP_004924758.1	100000	NA	NA	0.888889	-0.169925	8	3.16993	0.00316206	7	3	0.0027668
FBgn0260943	CG32169	RNA-binding protein 6	NOP	BMgn006949	RNA-binding protein Musashi homolog Rbp6 isoform X3	13.6024	38.2663	yes	chr10:12089370-12658810	OK	0.531892	42.2913	6.31308	6.20519	5e-05	0.000445332	yes	6.28723	2.65243	63	5.9667	0.0079983	394	8.62437	0.0502872	XP_012552991.1	100000	0.0308872	0.138193	0.360382	-1.4724	418	8.71081	0.0533504	150	7.2384	0.0191449
FBgn0261111	CG8616	BHD	NOP	BMgn011858	folliculin	6.79029	14.1928	no	chr11:9399318-9405087	HIDATA	0	0	0	0	1	1	no	0.698265	-0.518153	2152	11.0716	0.68886	1503	10.5537	0.481007	XP_004931594.1	99523	0.868094	0.936583	0.954683	-0.0669067	661	9.37069	0.211588	631	9.30378	0.201985
FBgn0261451	CG33950	trol	NOP	BMgn012240	basement membrane-specific heparan sulfate proteoglycan core protein-like	34.8398	17.8472	yes	chr1:18325248-18348773	HIDATA	0	0	0	0	1	1	no	0.0873313	-3.51736	715650	19.4433	30.4208	62499	15.9283	2.65669	XP_021208290.1	100000	0.47412	0.687046	0.802694	-0.317079	26060	14.6696	1.10776	20918	14.3525	0.889182
FBgn0261560	CG8846	Thor	NOP	BMgn007466	eukaryotic translation initiation factor 4E-binding protein 2	4238.81	90.3559	yes	chr3:3445226-3449479	HIDATA	0	75.4208	0	0	1	1	no	0.0729402	-3.77714	44118	15.4195	10.337	3218	11.6112	0.753983	NP_001040409.1	99130	0.315642	0.56003	1.42695	0.51294	971	9.92481	0.227507	1386	10.4378	0.324742
FBgn0261592	CG10944	RpS6	L1, L2 arrest	BMgn001501	ribosomal protein S6	2528.32	1905.52	no	chr21:6948577-6952279	HIDATA	0	0	0	0	1	1	no	1.05524	0.0775728	87887	16.4227	23.6447	92742	16.4998	24.9509	NP_001037566.1	99209	0.321063	0.564824	1.40066	0.486103	58835	15.8444	15.8286	82408	16.3305	22.1706
FBgn0261596	CG3751	RpS24	L1, L2 arrest	BMgn003923	ribosomal protein S24	2334.69	1598.88	yes	chr17:16084603-16085729	HIDATA	0	0	0	0	1	1	no	1.10748	0.147287	34278	15.0641	36.2343	37962	15.2107	40.129	NP_001093077.1	100000	0.395549	0.627345	1.31862	0.399024	30280	14.8861	32.0085	39928	15.2851	42.2072
FBgn0261597	CG10305	RpS26	L2 arrest	BMgn007363	ribosomal protein S26	3062.71	1924.54	yes	chr3:1240028-1241330	HIDATA	0	0	0	0	1	1	no	1.05747	0.080619	40234	15.2956	30.9019	42547	15.3762	32.6779	NP_001037520.1	100000	0.822137	0.913517	1.06078	0.0851213	59413	15.8585	45.6321	63024	15.9436	48.4055
FBgn0261602	CG1263	RpL8	L1 arrest	BMgn007743	Ribosomal protein L8	2106.03	1417.56	yes	chr15:9127578-9130340	HIDATA	0	0	0	0	1	1	no	1.16198	0.21659	99934	16.6085	36.4057	116121	16.8244	42.3029	NP_001037141.1	100000	0.304025	0.548295	1.42523	0.511192	62448	15.9304	22.7497	89003	16.4416	32.4237
FBgn0261606	CG15442	RpL27A	L2 arrest	BMgn001043	ribosomal protein L27A	3169.19	1411.78	yes	chr13:14180593-14187467	HIDATA	0	0	0	0	1	1	no	1.02398	0.0341923	46935	15.5178	16.9564	48061	15.552	17.3631	NP_001037522.1	97931	0.326478	0.569688	1.39871	0.484101	28157	14.7813	10.1723	39384	15.2654	14.2283
FBgn0261608	CG5827	RpL37A	L2 arrest	BMgn008903	ribosomal protein L37A	1884.24	691.013	yes	chr3:11068963-11070646	HIDATA	1.00119	0	0	0	1	1	no	1.42136	0.507272	29429	14.8435	17.9119	41830	15.3515	25.4593	NP_001037249.1	100000	0.0488733	0.191255	2.25741	1.17467	12042	13.5559	7.32928	27185	14.7306	16.546
FBgn0261836	CG42768	Msp-300	major delay	BMgn015839	Uncharacterized protein	23.0438	23.6955	no	chr12:1888064-1986318	HIDATA	0	0	0	0	1	1	no	0.408333	-1.29218	119	6.89407	0.0903569	48	5.55029	0.0364465	XP_021205757.1	100000	NA	NA	1	0	0	0	NA	0	0	NA
FBgn0261931	CG42797	CG42797	L1, L2 arrest	BMgn006637	uncharacterized protein LOC101741169	5.12453	24.8146	yes	chr10:2770713-2801281	HIDATA	0	0	0	0	1	1	no	0.682171	-0.551796	2408	11.2255	0.0846933	1643	10.6745	0.0577753	XP_012546518.1	45736	0.65993	0.816035	0.877778	-0.188072	1709	10.7398	0.0601083	1500	10.5517	0.0527575
FBgn0263131	CG43373	CG43373	NOP	BMgn002066	Adenylate cyclase type 5-like	3.66519	17.7665	yes	chr1:99369-176612	HIDATA	18.4195	0	0	0	1	1	no	15.4917	3.95342	1527	10.5745	0.245315	23661	14.5051	3.80035	XP_021207984.1	99905	3.31944e-18	1.32125e-15	262.691	8.03722	109	6.78136	0.0175072	28895	14.8186	4.64102
FBgn0263132	CG43374	Cht6	NOP	BMgn009890	mucin-5AC	14.6534	8.04368	yes	chr8:17224152-17341277	OK	4.05153	0.247091	-4.03535	-3.09059	5e-05	0.000445332	yes	0.030445	-5.03765	285	8.15507	0.122122	9	2.52832	0.003718	XP_012553393.2	100000	0.810992	0.90683	1.25	0.321928	15	4	0.00643501	19	4.32193	0.00815101
FBgn0263237	CG3319	Cdk7	NOP	BMgn001550	Cyclin dependent kinase 7	11.6468	12.1998	no	chr21:11112863-11129380	HIDATA	0	0	0	0	1	1	no	0.766313	-0.383995	2135	11.06	0.382265	1636	10.6763	0.292935	NP_001166283.1	100000	0.0705052	0.241337	2.12742	1.0891	619	9.27612	0.110813	1318	10.3652	0.235947
FBgn0263396	CG16901	sqd	L1, L2 arrest	BMgn013464	squid protein homologue	234.41	399.113	yes	chr6:733181-739868	HIDATA	0	0	0	0	1	1	no	1.52614	0.609883	38664	15.2319	6.85416	59007	15.8481	10.4604	XP_012546181.1	100	0.902182	0.954659	0.969457	-0.0447511	64924	15.9865	11.5093	62941	15.9417	11.1578
FBgn0263697	CG13343	Uba3	NOP	BMgn015519	NEDD8-activating enzyme E1 catalytic subunit	23.0179	16.5377	no	chr9:7898594-7995582	HIDATA	0	0	0	0	1	1	no	1	0	0	0	NA	0	0	NA	XP_004925193.1	100000	NA	NA	1	0	0	0	NA	0	0	NA
FBgn0263697	CG13343	Uba3	NOP	BMgn015521	Signal peptidase 18 kDa subunit	23.0179	16.5377	no	chr9:7898594-7995582	HIDATA	0	0	0	0	1	1	no	1	0	0	0	NA	0	0	NA	NP_001040280.1	98315	NA	NA	1	0	0	0	NA	0	0	NA
FBgn0263772	CG43284	CG43689	L2 arrest	BMgn006961	myelin transcription factor 1	0.226474	16.2335	yes	chr10:13702840-13768987	OK	0.447044	6.62408	3.88923	1.41822	0.30495	0.505879	no			199	7.64616	0.00950746	1864	10.8054	0.0888899	XP_012553001	100000	0.00752291	0.0490309	3.28016	1.71376	1027	10.0056	0.0489841	3371	11.7194	0.160784
FBgn0263873	CG42589	sick	L2 arrest	BMgn007835	protein sickie isoform X2	22.1859	49.7362	yes	chr15:7119605-7193376	OK	0.630273	6.88582	3.44958	2.32924	0.04355	0.141696	no	0.353299	-1.50104	7346	12.8409	0.285459	2595	11.3304	0.100852	XP_021205227.1	100000	0.193467	0.434628	1.62763	0.702769	6949	12.7628	0.270032	11311	13.4656	0.439535
FBgn0264494	CG17646	CG17646	L3 arrest	BMgn010555	ATP-binding cassette sub-family G member 1	228.611	9.13616	yes	chr12:7015609-7067660	OK	0.504768	6.64888	3.71942	7.77622	5e-05	0.000445332	yes	6.56069	2.71385	58	5.85265	0.00372716	378	8.56	0.0244528	XP_021205740.1	96748	0.172267	0.407641	0.530806	-0.913744	210	7.7211	0.0135729	111	6.80735	0.00717425
FBgn0264574	CG1086	Glut1	NOP	BMgn002023	glucose transporter type 1-like	48.9222	24.398	yes	chr1:1989735-2005945	OK	6.6148	0.271195	-4.60829	-5.73875	5e-05	0.000445332	yes	0.252066	-1.98813	323	8.32446	0.0201427	81	6.35469	0.0050773	XP_021207980.1	98947	0.000168876	0.00209357	0.139028	-2.84655	596	9.22159	0.0372058	82	6.37504	0.00511892
FBgn0265003	CG3287	koi	NOP	BMgn005624	Uncharacterized protein LOC101741471	11.0521	12.4075	no	chr17:2923668-2982313	HIDATA	0	0	0	0	1	1	no	0.461812	-1.11462	5525	12.431	0.128607	2552	11.3084	0.0593922	XP_004921957.1	100000	0.627701	0.794518	1.15351	0.206031	2292	11.163	0.0533482	2644	11.3691	0.0615413
FBgn0265297	CG5938			BMgn003469	poly A binding protein	581.136	954.95	yes	chr5:11246496-11251158	HIDATA	0	0	0	0	1	1	no	1.31514	0.395222	138682	17.0812	29.7474	182387	17.4763	39.1221	NP_001091823.1	99576	0.023661	0.114981	2.63804	1.39946	36917	15.172	7.9187	97390	16.5715	20.8902
FBgn0265297				BMgn012555	H+ transporting ATP synthase beta subunit	1122.08	336.47	yes	chr9:7898594-7995582	HIDATA	0	0	0	0	1	1	no	1.19971	0.262689	1162	10.1809	0.669935	1394	10.4453	0.803729	NP_001041705.1	99805	NA	NA	1	0	0	0	NA	0	0	NA
FBgn0266417	CG10719			BMgn011792	TPPP family protein CG45057-like	2.08464	6.37151	yes	chr11:12405171-12421573	OK	144.477	7.95611	-4.18263	-7.44171	5e-05	0.000445332	yes	0.112114	-3.15696	9785	13.2427	0.697758	1097	10.0948	0.0782286	XP_004931507.1	100000	0.00227798	0.018709	0.248963	-2.006	2409	11.2348	0.171789	599	9.22882	0.0427155
FBgn0266417				BMgn012554	ubiquinol-cytochrome-c reductase complex assembly factor 1	21.1047	11.4614	yes	chr9:7898594-7995582	HIDATA	0	0	0	0	1	1	no	0.594828	-0.749457	38	5.27006	0.0123336	22	4.52265	0.00720367	XP_012545035.1	100000	NA	NA	1	0	0	0	NA	0	0	NA
FBgn0266421	CG15220			BMgn015444	Replication protein A small subunit	39.2514	22.1183	yes	chr8:14391875-14474379	HIDATA	0	0	0	0	1	1	no	1	0	0	0	NA	0	0	NA	NP_001036940.1	100000	NA	NA	1	0	0	0	NA	0	0	NA
FBgn0266450	CG11642			BMgn003160	Kruppel homolog 1	47.5843	92.5883	yes	chr4:13988947-13999316	OK	129.781	9.38216	-3.79001	-10.454	5e-05	0.000445332	yes	0.0722169	-3.79152	9001	13.0684	5.04239	650	9.34519	0.364146	NP_001171332.1	99422	0.733431	0.860793	0.899557	-0.152714	676	9.40301	0.378711	608	9.2503	0.340616
FBgn0266450				BMgn012515	S-adenosylmethionine synthetase	873.335	131.651	yes	chr9:9493939-9511013	HIDATA	0	0	0	0	1	1	no	0.44168	-1.17893	94292	16.5237	8.99393	41647	15.3409	3.97243	NP_001040509.1	100000	0.905498	0.956677	1.02869	0.0408099	23630	14.5284	2.25391	24308	14.5692	2.31858
FBgn0266557				BMgn002429	cyclophilin-like protein	1224.94	629.76	yes	chr9:13879030-13880461	HIDATA	0	0	0	0	1	1	no	0.863456	-0.211805	56531	15.7818	39.4496	48812	15.5741	34.063	BAD90848.1	99394	0.284771	0.530642	0.686783	-0.542074	48732	15.5726	34.007	33468	15.0305	23.3552
FBgn0266557	CG3696			BMgn014986	Uncharacterized protein	61.9849	126.955	yes	chr4:8380587-8412952	HIDATA	0	0	0	0	1	1	no	1.16225	0.216922	100	6.6464	0.0472578	116	6.86718	0.0550024	XP_004929303.1	100000	NA	NA	1	0	0	0	NA	0	0	NA
FBgn0266579				BMgn002417	UPF0415 protein C7orf25 homolog	8.34163	11.3188	no	chr9:14482891-14498791	HIDATA	0	24.1227	0	0	1	1	no	0.588618	-0.764597	1845	10.8495	0.302707	1086	10.0861	0.178179	XP_004931153.1	100000	0.929656	0.965785	0.979021	-0.0305883	714	9.4818	0.117145	699	9.45121	0.114684
FBgn0266579	CG8759			BMgn006511	tau-like protein	1.81175	71.059	yes	chr6:8637047-8690608	HIDATA	0	32.3142	0	0	1	1	no	0.0876486	-3.51213	76434	16.213	1.48887	6699	12.7094	0.130497	XP_012549561.1	100000	0.0301018	0.136044	0.398927	-1.3258	11372	13.4733	0.221517	4536	12.1475	0.0883573
FBgn0266717				BMgn002416	uncharacterized protein LOC101746538	0.0657466	0	no	chr9:14482891-14498791	HIDATA	0	110.474	0	0	1	1	no	0.885692	-0.175123	1274	10.3126	1.95151	1129	10.1416	1.72843	XP_012550198.1	97436	0.925891	0.96479	1.02311	0.0329564	778	9.60548	1.19142	796	9.63844	1.21899
FBgn0266717	CG4933			BMgn005071	survivin-1	21.4292	21.0971	no	chr25:10857686-11045903	HIDATA	0	0	0	0	1	1	no	1.24367	0.314602	11386	13.4748	0.25125	14160	13.7874	0.312472	XP_021203317.1	42.932	0.215147	0.45882	1.57747	0.65761	6150	12.5866	0.135714	9702	13.2442	0.214097
FBgn0266719				BMgn002405	40S ribosomal protein S14	2145.05	2334.62	no	chr9:14969954-14971339	HIDATA	0	0	0	0	1	1	no	1.10766	0.147516	41346	15.3351	30.1796	45797	15.4817	33.4287	NP_001296077.1	100000	0.168174	0.402124	1.68776	0.755112	39075	15.254	28.5219	65950	16.0091	48.1387
FBgn0266719	CG2555			BMgn016491	probable methylmalonate-semialdehyde dehydrogenase [acylating], mitochondrial isoform X1	11.5192	5.74657	yes	chr18:8097034-8107232	OK	148.002	4.06389	-5.18661	-12.4162	5e-05	0.000445332	yes	0.0537948	-4.21639	11990	13.5484	1.43301	645	9.32741	0.0770886	XP_004928272.1	100000	0.00120171	0.0110049	0.226274	-2.14386	4140	12.0158	0.494801	936	9.87191	0.111868
				-	uncharacterized protein LOC110385835				chr23:15049021-15059345	HIDATA	0	1328.74	0	0	1	1	no									XP_021206070.1	34066
				-	anoctamin-8				chr28:5275835-5293826	HIDATA	0	73.7737	0	0	1	1	no									XP_012552160.1	100000
				-	uncharacterized protein LOC101743231				chr12:5709035-5710576	OK	1.3018	48.6972	5.22526	13.0629	5e-05	0.000445332	yes									XP_004929572.1	100000
				-	aminopeptidase N-like, partial				Bm_scaf243:47216-60387	OK	308.843	30.5936	-3.33557	-12.8512	5e-05	0.000445332	yes									XP_012547090.2	100000
				-					chr13:3223046-3228383	OK	2.19311	27.6319	3.65529	12.264	5e-05	0.000445332	yes
				-					chr10:12089370-12658810	OK	1.48344	26.9071	4.18096	2.31097	0.1115	0.278429	no
				-	4-coumarate--CoA ligase 1-like				Bm_scaf964:979-4264	OK	0.0899749	23.9244	8.05475	6.0812	0.044	0.142572	no									XP_021208795.1	100000
				-					chr9:16860923-17242347	OK	0.820659	21.3766	4.70311	3.67667	5e-05	0.000445332	yes									XP_012550131.1	99723
				-	uncharacterized protein LOC101737658				chr23:12302448-12312928	OK	0.472969	7.1787	3.92391	3.49255	0.00185	0.011224	yes									XP_004932683.1	100000
				-	endonuclease and reverse transcriptase-like protein				Bm_scaf1381:3863-4729	OK	0.492413	5.02853	3.3522	5.17365	5e-05	0.000445332	yes									AAQ57129.1	94631
				-	uncharacterized protein LOC105843014				chr23:19008169-19013470	OK	0.240944	4.07928	4.08154	2.58545	0.0213	0.0816273	no									XP_012549143.1	33333
				-	uncharacterized protein LOC101741525				chr25:14829267-14829938	OK	0.311515	3.91456	3.65147	4.50938	5e-05	0.000445332	yes									XP_004926678.1	45918
				-	uncharacterized protein LOC101736839				chr28:5275835-5293826	HIDATA	0	3.86354	0	0	1	1	no									XP_021202779.1	64912
				-	tissue inhibitor of metalloproteases				chr22:8893192-8943327	OK	62.1901	3.08066	-4.33537	-8.1035	5e-05	0.000445332	yes									XP_004931914.1	100000
				-					Bm_scaf477:15668-18590	OK	20.2718	1.33344	-3.92625	-1.64377	0.2017	0.400286	no
				-	4-coumarate--CoA ligase 1-like				chr18:12429199-12447116	OK	17.7656	1.29647	-3.77643	-6.99789	5e-05	0.000445332	yes									XP_012547606.2	100000
				-	uncharacterized protein LOC105842588				chr10:3475479-3846643	HIDATA	0	1.17247	0	0	1	1	no									XP_021203567.1	36765
				-	cytochrome P450, partial				chr5:4162104-4353754	HIDATA	0	0.619282	0	0	1	1	no									BAM73877.1	93684
				-	olfactory receptor				chr5:4162104-4353754	HIDATA	0	0.540211	0	0	1	1	no									BAH66363.1	80392
				-	calcium uptake protein 3, mitochondrial, partial				Bm_scaf294:29345-38205	OK	7.54696	0.427172	-4.14301	-3.31817	0.0179	0.0712787	no									XP_021208627.1	76500
				-	reverse transcriptase, partial				chr10:5040725-5107415	HIDATA	0	0.357045	0	0	1	1	no									BAD86652.1	95082
				-	uncharacterized protein LOC105841448				Bm_scaf2401:0-667	OK	4.74637	0.340581	-3.80075	-4.97524	5e-05	0.000445332	yes									XP_021208814.1	91549
				-					chr3:14836172-14837446	OK	10.4587	0.229118	-5.51247	-8.48572	5e-05	0.000445332	yes									AAO33922.1	86000
				-	kunitz-type serine protease inhibitor PILP-3-like				chr2:6464320-6467559	OK	10.2943	0	#NAME?	#NAME?	0.11445	0.283152	no									XP_021208397.1	100000
				-	gag protein				chr11:4269528-4327617	HIDATA	0	0	0	0	1	1	no									AAC13648.1	89021
				-	reverse transcriptase, partial				chr11:4269528-4327617	HIDATA	0	0	0	0	1	1	no									AFY12622.1	70520
				-	uncharacterized protein LOC101737180, partial				chr11:4269528-4327617	HIDATA	0	0	0	0	1	1	no									XP_004934161.2	40678
				-	uncharacterized protein LOC105842278, partial				chr11:4269528-4327617	HIDATA	0	0	0	0	1	1	no									XP_012549733.1	38690
				-	uncharacterized protein LOC105842699				chr11:4269528-4327617	HIDATA	0	0	0	0	1	1	no
				-					chr11:4269528-4327617	HIDATA	0	0	0	0	1	1	no
				BMgn000050	uncharacterized protein LOC101741954 isoform X1				chr26:11861840-11870274	OK	4.93848	0.0868183	-5.82992	-6.15395	5e-05	0.000445332	yes	0.325723	-1.61828	219	7.74151	0.0331517	71	6.08533	0.0107983	XP_004926120.1	100000	NA	NA	1.70833	0.77259	23	4.58496	0.00348168	40	5.35755	0.0060551
				BMgn000317	uncharacterized protein LOC105842407				chr22:9382328-9400201	OK	0.426094	7.08481	4.05549	9.89665	5e-05	0.000445332	yes	13.878	3.79473	13	3.72143	0.00626752	189	7.56372	0.0933531	XP_012550722.1	100000	0.975438	0.975438	1	0	323	8.33985	0.159822	323	8.33985	0.159822
				BMgn000329	Larval cuticle protein LCP-30				chr22:9843145-9846081	OK	11.6242	0.275618	-5.39832	-8.05008	5e-05	0.000445332	yes	0.0251256	-5.3147	332	8.00147	0.116743	8	3.11477	0.00293324	FAA00544.1	100000	0.0232248	0.113427	5.77778	2.53051	8	3.16993	0.00281591	51	5.70044	0.0179514
				BMgn000402	multiple inositol polyphosphate phosphatase 1-like				chr22:8413912-8418090	OK	5.49027	0.48071	-3.51364	-6.75064	5e-05	0.000445332	yes	0.0904459	-3.4668	262	7.93311	0.0627498	24	4.46411	0.00567546	XP_004931927.1	100000	0.268154	0.513942	0.542169	-0.883186	82	6.37504	0.0196643	44	5.49185	0.0105516
				BMgn000560	serine/threonine-protein kinase OSR1-like				chr1:8962739-8983799	OK	0.0462656	9.81086	7.7283	3.07366	0.1887	0.384133	no	5.13882	2.36144	696	9.44464	0.113873	3578	11.7887	0.585173	XP_021206062.1	100000	2.56532e-05	0.000405539	7.89408	2.98077	320	8.32643	0.0523303	2533	11.3072	0.414227
				BMgn000583	peptidoglycan-recognition protein 2-like				chr1:6907974-6919833	OK	3.75683	0.10187	-5.20472	-5.69122	5e-05	0.000445332	yes	0.065534	-3.93161	136	7.05039	0.0114962	8	3.11328	0.000674593	XP_004929813.1	100000	NA	NA	1.04545	0.0641303	21	4.45943	0.00177081	22	4.52356	0.00185513
				BMgn000825	lysophospholipid acyltransferase 5				Bm_scaf699:1861-11457	OK	13.6709	188.381	3.78448	13.0634	5e-05	0.000445332	yes	12.4343	3.63626	975	9.92159	0.157103	12119	13.548	1.95347	XP_004933932.2	100000
				BMgn000955	Transcriptional regulator ATRX				chr13:9366665-9406256	HIDATA	0	22.2981	0	0	1	1	no	1.4157	0.501514	3155	11.6186	0.250086	4467	12.1249	0.354046	XP_004927849.1	99562	0.877649	0.941239	0.962118	-0.0557146	2190	11.0974	0.173575	2107	11.0417	0.166997
				BMgn001033	CD151 antigen-like isoform X1				chr13:13627344-13818288	OK	16.1197	0.746391	-4.43275	-3.42714	0.0001	0.000847087	yes	0.114267	-3.12952	505	8.95439	0.0795377	58	5.8631	0.00908852	XP_012547346.1	100000	1.47264e-05	0.000251341	13.1538	3.71741	25	4.70044	0.00394011	341	8.41785	0.0537431
				BMgn001116	Uncharacterized protein				chr13:14180593-14187467	HIDATA	0	0	0	0	1	1	no	0.679245	-0.557995	1078	10.0694	0.558087	732	9.51332	0.379078	XP_004927760.1	100000	0.354617	0.594406	0.718621	-0.476698	724	9.50184	0.374935	520	9.02514	0.269291
				BMgn001357	Uncharacterized protein				chr2:9855214-9863112	HIDATA	88.5081	0	0	0	1	1	no	11.7238	3.55137	8363	12.9694	1.05892	98050	15.0878	12.4146	XP_004926785.2	98678	0.005308	0.0372295	0.288577	-1.79297	11126	13.4418	1.40871	3210	11.6488	0.406432
				BMgn001367	aldo-keto reductase AKR2E4-like				chr2:10055586-10067618	OK	10.2095	0.49708	-4.36029	-7.0878	5e-05	0.000445332	yes	0.291603	-1.77792	437	8.72591	0.0367534	127	6.99968	0.0107174	XP_004926772.1	100000	0.0126774	0.0724563	0.31129	-1.68367	619	9.27612	0.0521	192	7.59246	0.0161603
				BMgn001444	cuticular protein RR-1 motif 21 isoform X1				chr21:9075570-9085511	OK	0.0644799	4.81578	6.22278	5.14956	0.0026	0.0148537	yes	20.8966	4.38519	10	3.32576	0.000972404	202	7.65886	0.0203199	XP_021205858.1	100000	0.0194578	0.100443	0.342321	-1.54658	852	9.7364	0.0857057	291	8.18982	0.0292727
				BMgn001449	GRAM domain-containing protein 1B				chr21:8869402-8931173	OK	2.11837	23.1101	3.4475	3.88893	5e-05	0.000445332	yes	1.94824	0.962174	3948	11.9259	0.0641128	7692	12.8944	0.124907	XP_021205935.1	99701	6.23748e-07	1.45432e-05	11.8299	3.56437	728	9.50978	0.0118222	8623	13.0741	0.140032
				BMgn001516	Uncharacterized protein LOC101735803				chr21:8218950-8247236	OK	1.13547	55.0759	5.60006	8.90798	5e-05	0.000445332	yes	31.3209	4.96906	72	5.90713	0.00335518	2245	11.1284	0.105087	XP_004929642.1	100000	0.0862133	0.272118	2.06832	1.04846	321	8.33092	0.0150281	665	9.37938	0.031133
				BMgn001597	uncharacterized protein LOC101747082				chr21:13956942-13957563	OK	0.0992191	21.2992	7.74596	3.10844	0.03125	0.110031	no	156.286	7.28804	2	1.63563	0.00498575	365	8.51241	0.779202	XP_004929728.1	83871	NA	NA	1	0	0	0	NA	0	0	NA
				BMgn001605	uncharacterized protein LOC105841908				chr11:4269528-4327617	HIDATA	0	0	0	0	1	1	no	0.957031	-0.0633621	84	6.35027	0.562222	81	6.34988	0.537778	XP_021208702.1	29032	0.252645	0.498827	4.33333	2.11548	2	1.58496	0.0133333	12	3.70044	0.08
				BMgn001683	tubulin beta chain-like				chr11:909643-924641	OK	23.6055	1.37357	-4.10312	-6.99637	5e-05	0.000445332	yes	0.0645632	-3.95314	1828	10.8291	0.135403	118	6.8493	0.00874204	XP_012548036.1	100000	0.0738567	0.248306	0.470588	-1.08746	900	9.81538	0.0666765	423	8.72792	0.031338
				BMgn001828	uncharacterized protein LOC101746228				chr11:4000281-4008659	HIDATA	0	0	0	0	1	1	no	0.138288	-2.85425	266772	17.9987	118.093	36891	15.171	16.3308	XP_004922280.1	100000	0.0461217	0.184107	2.2892	1.19484	13049	13.6718	5.77645	29873	14.8666	13.224
				BMgn001946	hepatocyte nuclear factor 4 isoform a				chr19:3973321-4056276	OK	0.501962	12.7813	4.67031	3.52572	0.019	0.0747645	no	1.82364	0.866821	1943	10.9225	0.0235767	3543	11.7854	0.0429954	NP_001037474.1	89450	0.0633785	0.226613	2.15434	1.10725	1081	10.0795	0.013117	2330	11.1867	0.0282726
				BMgn001990	rho GTPase-activating protein 8				chr1:4976755-5015753	HIDATA	0	0	0	0	1	1	no	0.557505	-0.842944	2736	11.4128	0.150536	1525	10.5748	0.0839248	XP_004932893.1	100000	0.180674	0.418456	1.70638	0.770941	469	8.87652	0.0258047	801	9.64746	0.0440715
				BMgn002150	ankyrin repeat domain-containing protein 12				chr1:4976755-5015753	HIDATA	0	0	0	0	1	1	no	0.545623	-0.874023	1618	10.659	0.53534	883	9.78557	0.292094	XP_012551453.1	100000	0.31384	0.558389	0.684512	-0.546851	522	9.03067	0.172676	357	8.48382	0.118095
				BMgn002272	uncharacterized protein LOC101744633				chr26:6615031-6666664	OK	0.489559	31.3377	6.00027	7.55194	5e-05	0.000445332	yes	36.229	5.17907	44	5.45653	0.0022651	1582	10.6273	0.0820625	XP_021204174.1	100000	NA	NA	0.861538	-0.215013	64	6.02237	0.00331985	55	5.80735	0.00285299
				BMgn002548	cuticular protein RR-1 motif 4 precursor				chr9:18065515-18067023	OK	170.092	4.57719	-5.21571	-12.6838	5e-05	0.000445332	yes	0.0294656	-5.08482	2002	10.9117	1.32781	59	5.87551	0.0391247	NP_001036835.1	100000	0.000266622	0.0031345	7.06349	2.82038	62	5.97728	0.0411141	444	8.79766	0.29443
				BMgn002549	cuticular protein RR-1 motif 5 precursor				chr9:18079630-18084174	OK	23.9342	0.959798	-4.6402	-7.72938	5e-05	0.000445332	yes	0.045509	-4.4577	278	8.04728	0.0612529	13	3.74294	0.00278756	NP_001166743.1	100000	0.154624	0.386074	2.57143	1.36257	20	4.39232	0.00440141	53	5.75489	0.0116637
				BMgn002566	glycine-rich cell wall structural protein-like				chr5:3333740-3337310	OK	23.4759	1.2712	-4.20691	-8.82401	5e-05	0.000445332	yes	0.0561769	-4.15388	1282	10.2936	0.674207	72	6.13981	0.0378748	ACY06911.1	99800	0.0371091	0.157315	0.393678	-1.34491	695	9.44294	0.365597	273	8.09803	0.143609
				BMgn002584	probable aminopeptidase NPEPL1				chr5:4162104-4353754	HIDATA	0	22.7263	0	0	1	1	no			2105	11.0171	6.43833	593	9.21276	1.81448	XP_021203558.1	55000	0.00212997	0.0177021	4.25735	2.08996	271	8.08746	0.828746	1157	10.1774	3.53823
				BMgn002618	chaoptin				chr5:6840002-6898114	HIDATA	0	0	0	0	1	1	no	0.769479	-0.378046	48873	15.5722	10.0027	37607	15.1987	7.69689	XP_012544871.1	26154	0.014401	0.0800303	2.93124	1.55151	11401	13.477	2.3334	33421	15.0285	6.84016
				BMgn002635	facilitated trehalose transporter Tret1-like				chr5:8099389-8145546	HIDATA	0	116.454	0	0	1	1	no	0.442702	-1.17559	28675	14.7985	1.16882	12694	13.6307	0.517439	XP_021207743.1	100000	0.211533	0.45407	1.58782	0.667046	4514	12.1405	0.183997	7168	12.8076	0.292178
				BMgn002660	myrosinase 1-like				chr5:8099389-8145546	HIDATA	0	15.7976	0	0	1	1	no	0.442177	-1.1773	245	7.9373	0.0113531	108	6.76507	0.00502008	XP_004932336.1	99622	NA	NA	0.584	-0.77596	124	6.96578	0.00574606	72	6.18982	0.00333642
				BMgn002706	uncharacterized protein LOC110386266				chr5:4162104-4353754	HIDATA	0	1.48624	0	0	1	1	no	0.323296	-1.62907	210	7.70935	0.24316	68	6.00409	0.0786127	XP_021207724.1	100000	0.959187	0.975438	1.14286	0.192645	6	2.80735	0.00693642	7	3	0.00809249
				BMgn002740	collagen alpha chain CG42342-like isoform X5				chr6:18673275-18674104	OK	2.88714	46.8211	4.01945	7.89998	5e-05	0.000445332	yes	15.6667	3.96963	32	5.00111	0.0386007	501	8.95409	0.604745	XP_021204036.1	100000	0.92522	0.96442	0.956044	-0.0648511	90	6.50779	0.108565	86	6.44294	0.103739
				BMgn002934	fungus-induced protein 1-like				chr10:15194679-15196038	OK	93.0368	0.328685	-8.14495	-14.5414	5e-05	0.000445332	yes	0.00344453	-8.18148	1839	10.7986	5.6749	6	2.83062	0.0195473	XP_004921702.1	100000	5.96838e-07	1.40299e-05	0.0398936	-4.6477	375	8.55459	1.15741	14	3.90689	0.0432099
				BMgn002982	Uncharacterized protein PY00143				chr4:13068932-13227927	HIDATA	0	0	0	0	1	1	no	0.478261	-1.06413	7	2.88129	0.00140647	3	1.72331	0.000562588			NA	NA	1	0	0	0	NA	0	0	NA
				BMgn003065	cuticular protein RR-2 motif 59 precursor				chr4:16656954-16658157	OK	3.31099	0.00792331	-8.70694	-1.06111	0.18605	0.380861	no	0.015544	-6.00749	63	5.20256	0.0526462	0	0	0	NP_001166698.1	100000	0.205458	0.448547	10	3.32193	0	0	0	9	3.32193	0.0074813
				BMgn003132	alpha-tocopherol transfer protein-like				chr4:14981974-15027336	OK	53.9231	0.680008	-6.30921	-13.5084	5e-05	0.000445332	yes	0.0129103	-6.27533	4854	12.2004	0.667216	63	5.98252	0.00861397	XP_004930911.1	100000	0.0323318	0.142935	0.395951	-1.33661	1777	10.796	0.244261	703	9.45943	0.0966323
				BMgn003333	uncharacterized protein LOC101746276				chr15:14673637-14705589	OK	0.0390207	32.7752	9.71415	9.82332	0.084	0.228607	no	280.087	8.12973	8	3.02561	0.00104436	2147	11.059	0.292512	XP_004923025.1	100000	1.05558e-07	3.02428e-06	13.7694	3.7834	1209	10.2408	0.164691	16660	14.0242	2.26945
				BMgn003342	protein takeout-like				chr15:14296183-14340917	OK	13.0043	0.138998	-6.54778	-4.73802	0.0118	0.0514551	no	0.12186	-3.0367	624	9.28574	0.0328021	76	6.23875	0.00399727	XP_004923014.1	100000	NA	NA	0.88	-0.184425	74	6.22882	0.00389207	65	6.04439	0.00341871
				BMgn003364	retinol dehydrogenase 12				chr15:13469942-13473992	OK	5.7373	71.6196	3.64191	9.50092	5e-05	0.000445332	yes	13.9674	3.804	317	8.30802	0.0955248	4432	12.0858	1.33424	XP_021209022.1	100000	1.12742e-05	0.000198188	8.74922	3.12915	318	8.31741	0.0957255	2790	11.4466	0.839856
				BMgn003716	nicotinic acetylcholine receptor subunit beta 1 precursor				chr5:11659961-11783867	HIDATA	0	0	0	0	1	1	no	0.470588	-1.08746	5	2.49728	0.00111669	2	1.10731	0.000398819	NP_001103398.1	99787	4.22992e-13	4.6218e-11	0.0052356	-7.57743	1336	10.3848	0.319694	6	2.80735	0.00143575
				BMgn003728	Uncharacterized protein				chr5:11194243-11202150	OK	24.2106	0.909441	-4.73451	-3.57809	0.02735	0.0991665	no	0.0415858	-4.58777	1202	10.1942	0.203509	50	5.65681	0.0084631	XP_004930203.1	100000	NA	NA	0.628571	-0.669851	34	5.12928	0.00575491	21	4.45943	0.0035545
				BMgn003847	uncharacterized protein LOC105841448				chr1:20511693-20518250	OK	7.89588	0.759678	-3.37764	-3.77951	5e-05	0.000445332	yes	0.081755	-3.61255	1390	10.2789	0.457196	114	6.82459	0.0373781	XP_021208814.1	94975	4.74664e-09	1.80551e-07	0.0427066	-4.5494	5408	12.4011	1.77836	230	7.85175	0.075633
				BMgn003882	proton-coupled amino acid transporter 1-like isoform X1				chr1:22204769-22314358	OK	64.3174	6.06256	-3.40721	-4.4376	5e-05	0.000445332	yes	0.388117	-1.36544	696	9.43018	0.0421591	270	8.08152	0.0163626	XP_004924927.1	100000	0.201057	0.444246	0.509091	-0.974005	109	6.78136	0.00660566	55	5.80735	0.00333313
				BMgn004045	chemosensory protein 4 precursor				chr19:7379513-7381942	OK	46.2483	0.54605	-6.40423	-6.29874	0.0133	0.0565713	no	0.010589	-6.56129	1007	8.81963	0.425934	11	3.17778	0.00451022	NP_001037052.1	100000	0.00908881	0.0564316	0.104167	-3.26303	47	5.58496	0.0198732	4	2.32193	0.00169133
				BMgn004066	Chemosensory protein 3				chr19:7353741-7357161	OK	263.842	0.309287	-9.73651	-7.98262	0.01585	0.0649104	no	0.000810873	-10.2682	8633	10.4138	2.52417	7	2.52832	0.00204678	NP_001037063.1	100000	0.000179436	0.00220486	0.146405	-2.77196	764	9.57932	0.223392	111	6.80735	0.0324561
				BMgn004075	Glycine-rich protein (Putative cuticle protein CPG36) (Uncharacterized protein)				chr19:7531517-7532040	OK	3.32971	0.0251165	-7.05062	-1.85954	0.14	0.32131	no	0.0333333	-4.90689	39	5.02443	0.0745698	0	0.333333	0.000637349	XP_004922382.1	100	0.0579517	0.213089	0.0625	-4	15	4	0.0286807	0	0	0
				BMgn004242	probable sodium-coupled neutral amino acid transporter 6				chr20:8779699-8817022	OK	7.92385	0.692481	-3.51635	-7.52419	5e-05	0.000445332	yes	0.246764	-2.01879	386	8.58366	0.0103516	95	6.58707	0.00255442	XP_004927269.1	100000	NA	NA	0.739583	-0.435215	191	7.58496	0.00511776	141	7.14975	0.00377803
				BMgn004341	retinol dehydrogenase 12-like				chr20:7915296-7922238	OK	14.9005	0.370055	-5.33148	-9.56121	5e-05	0.000445332	yes	0.0282671	-5.14473	814	7.32268	0.117209	23	4.56782	0.00331317	XP_012545134.1	99346	0.00212076	0.0176519	6.5	2.70044	21	4.45943	0.00302506	142	7.15987	0.0204552
				BMgn004394	low molecular 30 kDa lipoprotein PBMHP-6 precursor				chr20:3564687-3566411	OK	0.0353711	24.9529	9.46242	5.70644	0.24935	0.448656	no	21	4.39232	0	0	0	20	4.32241	0.0229358	NP_001037486.1	100000	NA	NA	1	0	0	0	NA	0	0	NA
				BMgn004395	low molecular mass 30 kDa lipoprotein 21G1 isoform X1				chr20:3555584-3556451	OK	0	3.25293	inf	#NAME?	5e-05	0.000445332	yes	55.5	5.79442	0	0.333333	0.000384468	73	3.99099	0.0841984	XP_012550539.1	100000	0.000502789	0.00539802	5.58282	2.48099	162	7.34873	0.186851	909	9.82972	1.04844
				BMgn004396	low molecular 30 kDa lipoprotein PBMHPC-19 isoform X1				chr20:3539082-3539941	OK	0.0147562	4.8851	8.37093	2.2027	0.0846	0.229718	no	3.33333	1.73697	0	0	0	2	1.26912	0.00273544	XP_012550498.1	100000	NA	NA	1	0	0	0	NA	0	0	NA
				BMgn004399	low molecular 30 kDa lipoprotein PBMHP-12 isoform X1				chr20:3512956-3513830	OK	0	5.21331	inf	#NAME?	5e-05	0.000445332	yes	6.66667	2.73697	0	0	0	6	2	0.00654349	XP_012550486.1	100000	NA	NA	1	0	0	0	NA	0	0	NA
				BMgn004415	plectin-like				chr20:2671402-2707858	HIDATA	0	41.1486	0	0	1	1	no	0.517088	-0.951519	11812	13.5233	0.419851	6108	12.5745	0.2171	XP_021205020.1	32.692	0.0488369	0.191255	2.27172	1.18379	2266	11.1466	0.080546	5149	12.3304	0.183023
				BMgn004416	dystonin-like				chr20:2623652-2670884	HIDATA	0	47.5307	0	0	1	1	no	0.520792	-0.94122	20360	14.3077	0.592687	10603	13.3702	0.308667	XP_021206993.1	22.222	0.215227	0.45882	1.57576	0.656046	10262	13.3252	0.298731	16171	13.9812	0.470744
				BMgn004428	neuropeptide receptor A5 precursor				chr20:2030776-2152042	HIDATA	1.13807	0	0	0	1	1	no	9.76426	3.28751	24122	14.502	0.198921	235537	16.3347	1.94231	NP_001127740.1	100000	0.0101939	0.0611466	0.328649	-1.60538	14942	13.8672	0.123217	4910	12.2618	0.0404895
				BMgn004433	uncharacterized protein LOC105841396				chr20:2030776-2152042	HIDATA	0.0178409	0	0	0	1	1	no	1	0	0	0	NA	0	0	NA	XP_012544441.1	42800	NA	NA	1	0	0	0	NA	0	0	NA
				BMgn004437	Sperm-associated antigen 6				chr20:2464770-2517422	HIDATA	0	12.5164	0	0	1	1	no	0.71882	-0.476298	746	9.5409	0.23143	536	9.06639	0.166356	XP_004922522.1	100000	0.173223	0.408443	1.86047	0.895663	128	7.01123	0.0397269	239	7.90689	0.0741775
				BMgn004457	30K protein 11				chr20:3498401-3499058	OK	0	3.34934	inf	#NAME?	5e-05	0.000445332	yes	54.6667	5.77259	0	0	0	54	3.7556	0.0816844	AFC87809.1	100000	0.0616324	0.222367	3.16667	1.66297	23	4.58496	0.0350076	75	6.24793	0.114155
				BMgn004506	facilitated trehalose transporter Tret1-like				chr27:14425361-14442806	OK	16.8753	0.31635	-5.73725	-11.8818	5e-05	0.000445332	yes	0.0163632	-5.93341	1263	10.2384	0.447714	21	4.42089	0.00732601	XP_012545743.1	100000	NA	NA	1.11111	0.152003	8	3.16993	0.00283587	9	3.32193	0.00319036
				BMgn004511	facilitated trehalose transporter Tret1-like				chr27:14269685-14289514	OK	0.732596	23.3651	4.99519	3.8611	0.02935	0.10492	no	10.0039	3.32249	173	7.38152	0.0109131	1727	10.7516	0.109173	XP_004926071.1	100000	0.000696424	0.00703685	5.19	2.37573	199	7.64386	0.0125774	1037	10.0196	0.0655417
				BMgn004561	facilitated trehalose transporter Tret1-like				chr27:10391457-10401998	OK	4.10333	61.3153	3.90138	10.327	5e-05	0.000445332	yes	15.0611	3.91276	256	7.99245	0.0460617	3861	11.9	0.693741	XP_004923499.2	99779	3.03649e-09	1.20863e-07	24.0435	4.58757	275	8.10852	0.049416	6635	12.6961	1.19227
				BMgn004566	facilitated trehalose transporter Tret1 isoform X1				chr27:10485277-10491624	OK	4.33996	0.385165	-3.49413	-2.79348	0.0354	0.120974	no	0.0997358	-3.32574	505	8.98068	0.0905394	50	5.64209	0.00903002	XP_004923496.1	99792	0.184265	0.422472	0.5	-1	115	6.85798	0.0206315	57	5.85798	0.010226
				BMgn004629	facilitated trehalose transporter Tret1-like				chr27:12489790-12547252	OK	0	15.7673	inf	#NAME?	0.1188	0.290009	no	6.46055	2.69166	182	7.51176	0.0127031	1174	10.1965	0.0820689	XP_004926977.1	100000	0.00637201	0.043014	0.287293	-1.79941	1628	10.6698	0.113838	467	8.87036	0.0326551
				BMgn005012	uncharacterized protein LOC101745792				chr25:8634113-8660875	HIDATA	0	0	0	0	1	1	no	0.160019	-2.64368	40601	15.3052	6.16012	6497	12.642	0.985738	XP_021203045.1	40.129	0.156023	0.388142	1.74361	0.802075	1524	10.5746	0.231224	2658	11.3767	0.403277
				BMgn005015	flavin-dependent monooxygenase FMO1				chr25:8727760-8782686	OK	172.392	2.92839	-5.87944	-12.3011	5e-05	0.000445332	yes	0.027474	-5.18579	11429	13.4671	0.609612	314	8.29731	0.0167485	NP_001171911.1	100000	0.0216112	0.10825	3.22857	1.6909	69	6.12928	0.00368039	225	7.82018	0.0120013
				BMgn005072	uncharacterized protein LOC101737032				chr25:10857686-11045903	HIDATA	0	0	0	0	1	1	no	0.776119	-0.365649	155	7.268	0.110087	120	6.9077	0.0852823	XP_004931370.2	52381	0.928855	0.9655	0.931034	-0.103093	28	4.85798	0.0198441	26	4.75489	0.0184266
				BMgn005277	TPA: putative cuticle protein				chr8:5872386-5875475	OK	34.8453	0.446312	-6.28677	-8.24487	5e-05	0.000445332	yes	0.0212766	-5.55459	454	8.81258	0.146891	10	2.85408	0.00312534	FAA00504.1	100000	0.000751843	0.00744826	0.145098	-2.7849	254	7.99435	0.0821209	36	5.20945	0.0116392
				BMgn005299	nuclear protein 1				chr8:12604566-12605302	HIDATA	0	0	0	0	1	1	no	1.67347	0.742842	441	8.75472	2.13043	738	9.52742	3.56522	XP_004934030	84.127	NA	NA	1	0	0	0	NA	0	0	NA
				BMgn005302	putative cuticle protein CPH43				chr8:12395421-12422307	HIDATA	0	0	0	0	1	1	no	1.21963	0.28644	181158	17.4379	6.73802	220946	17.7532	8.21787	ACY06938	100	0.273438	0.519524	1.47437	0.560101	162717	17.312	6.05211	239906	17.8721	8.92308
				BMgn005539	probable chitinase 3				chr17:997021-1107006	OK	5.22784	0.472023	-3.46928	-8.21579	5e-05	0.000445332	yes	0.314505	-1.66885	956	9.88902	0.00869502	301	8.22247	0.00273463	XP_021203926.1	100000	0.159881	0.391729	0.571672	-0.80674	1171	10.1948	0.0106505	669	9.38802	0.00608469
				BMgn005576	Actin, cytoplasmic A3				chr17:2923668-2982313	HIDATA	0	0	0	0	1	1	no	0.395777	-1.33724	112624	16.7124	52.1891	44574	15.4396	20.6552	XP_021203568.1	100000	0.129816	0.350355	0.551457	-0.858681	98315	16.5851	45.5584	54216	15.7265	25.1233
				BMgn005664	trehalase precursor				chr17:1555044-1572090	OK	19.3739	1.00187	-4.27335	-5.55566	0.02135	0.0817666	no	0.0492417	-4.34398	1692	8.99398	0.548035	83	6.30091	0.0269862	NP_001037458.1	98964	NA	NA	5.33333	2.41504	2	1.58496	0.000647668	15	4	0.00485751
				BMgn005694	uncharacterized protein LOC101740212				chr17:47070-73581	OK	0.248684	13.3557	5.747	6.5569	5e-05	0.000445332	yes	20.7778	4.37697	12	3.6416	0.00611933	249	7.9468	0.127146	XP_012545765.1	99697	6.2641e-08	1.8971e-06	42.875	5.42206	7	3	0.00356961	342	8.42206	0.174401
				BMgn005738	uncharacterized protein LOC105841725				chr27:7829268-7918816	HIDATA	0	29.946	0	0	1	1	no	0.292493	-1.77352	26559	14.6905	3.18644	7768	12.9218	0.932014	XP_012546403.2	100	0.0464218	0.18504	2.28997	1.19533	4803	12.23	0.576245	11000	13.4253	1.31974
				BMgn005818	neurogenic protein big brain-like				chr5:19655055-19669179	OK	0.115374	3.10388	4.74968	3.76985	0.03725	0.125676	no	2.66667	1.41504	1	0.861654	0.000484496	4	2.38998	0.00209948	XP_004923898.1	100000	0.524139	0.722811	1.71429	0.777608	13	3.80735	0.00629845	23	4.58496	0.0111434
				BMgn005962	protein muscleblind				chr4:6647730-6710213	HIDATA	0	0	0	0	1	1	no	0.900868	-0.150612	26413	14.6644	2.90632	23794	14.5374	2.61821	XP_021205651.1	98.98	0.0668809	0.234031	2.09379	1.06612	10032	13.2925	1.10387	21006	14.3586	2.3114
				BMgn006018	uncharacterized protein LOC101738751				chr4:3178400-3183389	OK	552.015	12.9897	-5.40927	-9.11726	5e-05	0.000445332	yes	0.0235438	-5.40851	7645	12.8714	20.552	180	7.44241	0.483871	XP_012548517.1	100000	0.00146973	0.0130727	0.178082	-2.48938	291	8.18982	0.782258	51	5.70044	0.137097
				BMgn006319	farnesoic acid O-methyltransferase				chr6:15038431-15043158	OK	1.50287	20.4615	3.76712	3.39393	0.03145	0.110618	no	9.68557	3.27584	65	5.97081	0.0243016	626	9.26047	0.235375	AGS17914.1	98347	2.9396e-07	7.56625e-06	24.2632	4.6007	18	4.24793	0.00676437	460	8.84862	0.172867
				BMgn006366	DNA topoisomerase 2-binding protein 1				chr6:8637047-8690608	HIDATA	0	13.0616	0	0	1	1	no	2.18421	1.12711	12	3.66195	0.0168593	27	4.7183	0.0385356	XP_021209065.1	42105	NA	NA	1	0	0	0	NA	0	0	NA
				BMgn006370	S-phase kinase-associated protein 2-like isoform X1				chr6:8493659-8507025	OK	68.6212	1.60828	-5.41507	-2.65238	0.1452	0.329433	no	0.0315868	-4.98454	3588	11.778	2.64602	113	6.82716	0.0835792	XP_004930600.1	100000	8.02547e-08	2.38929e-06	0.0567652	-4.13885	2571	11.3287	1.89602	145	7.18982	0.106932
				BMgn006405	Heterogeneous nuclear ribonucleoprotein 87F-like				chr6:5638789-5658905	HIDATA	0	0	0	0	1	1	no	2.05843	1.04155	26755	14.7019	4.6441	55073	15.7488	9.55957	XP_004930561.1	100000	0.332397	0.574619	1.38967	0.474744	34156	15.0599	5.92883	47466	15.5346	8.23919
				BMgn006412	ATP synthase lipid-binding protein, mitochondrial				chr6:5004724-5007561	HIDATA	721.313	0	0	0	1	1	no	1.78323	0.834493	18748	14.1883	6.50746	33432	15.0286	11.6043	XP_004930554	100	0.678103	0.827036	0.88581	-0.17493	31219	14.9302	10.8362	27654	14.7553	9.59875
				BMgn006415	chorion b-ZIP transcription factor				chr6:4939657-4953057	HIDATA	0	0	0	0	1	1	no	0.517395	-0.950662	64577	15.9782	12.3028	33412	15.024	6.3654	NP_001037099.1	100000	0.00119112	0.0109347	4.36887	2.12726	2466	11.2685	0.469804	10777	13.3958	2.05315
				BMgn006426	mod(mdg4)-heS00531				chr6:4596256-4597491	HIDATA	0	0	0	0	1	1	no	0.661917	-0.595278	73364	16.1555	0.773226	48561	15.5668	0.511811	NP_001106229.1	100000	0.587636	0.769498	1.17329	0.230564	27565	14.7506	0.290525	32342	14.9812	0.340873
				BMgn006470	acyl-CoA desaturase-like				chr6:5558985-5598083	OK	26.0478	0.64405	-5.33784	-4.13833	0.03565	0.121496	no	0.200458	-2.31863	291	7.54377	0.029926	58	5.88252	0.0059989	NP_001296474.1	100000	NA	NA	1	0	0	0	NA	0	0	NA
				BMgn006589	restin homolog				chr10:5040725-5107415	HIDATA	0	23.056	0	0	1	1	no	0.238932	-2.06533	21164	14.369	1.19104	5057	12.279	0.284578	XP_012549430.1	100
				BMgn006621	Uncharacterized protein				chr10:3475479-3846643	HIDATA	0	3.14219	0	0	1	1	no	1.12459	0.169397	1011	9.98108	0.0543114	1137	10.1526	0.061078	XP_021202772.1	50617
				BMgn006622	serine/threonine-protein kinase NLK				chr10:3475479-3846643	HIDATA	0	16.5716	0	0	1	1	no	2.086	1.06074	438	8.74753	0.00568839	914	9.79991	0.011866	XP_021206447.1	99401	NA	NA	0.997093	-0.00419999	343	8.42626	0.0044546	342	8.42206	0.00444162
				BMgn006719	T-box transcription factor TBX6-like				chr10:3475479-3846643	HIDATA	0	0.776083	0	0	1	1	no	0.724138	-0.465664	28	4.82527	0.00697385	20	4.34379	0.00498132	XP_021206459.1	100000	NA	NA	0.333333	-1.58496	17	4.16993	0.00423412	5	2.58496	0.00124533
				BMgn006720	leucine-rich repeat-containing protein 74B-like				chr10:3475479-3846643	HIDATA	0	0.0178925	0	0	1	1	no	1	0	0	0	NA	0	0	NA	XP_004930350.1	44847	NA	NA	1	0	0	0	NA	0	0	NA
				BMgn006803	integrin beta-8-like isoform X1				chr10:10266718-10267819	OK	0.627371	8.18719	3.70598	3.90482	5e-05	0.000445332	yes	12.4737	3.64082	5	2.45544	0.00484408	78	6.28859	0.0708447	XP_021202767.1	100000	0.000977052	0.00926744	10.4	3.37851	9	3.32193	0.00817439	103	6.70044	0.0935513
				BMgn006838	nuclear hormone receptor E75 isoform C				chr10:8476934-8603150	OK	2.57185	64.2879	4.64367	5.25173	5e-05	0.000445332	yes	22.2537	4.47598	22	4.44828	0.0516975	497	8.94942	1.15046	NP_001037042.1	99867	0.419598	0.647056	0.743523	-0.42755	385	8.59246	0.891204	286	8.16491	0.662037
				BMgn007209	microtubule-associated protein futsch-like				chr21:17612276-17625791	HIDATA	0	35.2382	0	0	1	1	no	0.255965	-1.96598	7307	12.8342	5.22302	1870	10.867	1.33691	XP_021202900.1	100000	0.842561	0.922621	1.05599	0.078602	1392	10.444	0.994996	1470	10.5226	1.05075
				BMgn007369	uncharacterized protein LOC101746935 isoform X1				chr3:741953-782613	OK	6.66462	0.337738	-4.30254	-0.358257	0.09595	0.251245	no	0.108727	-3.20122	233	7.81698	0.0937249	25	4.70804	0.0101904	XP_012543932.1	100000	NA	NA	0.4	-1.32193	4	2.32193	0.00160901	1	1	0.000402253
				BMgn007537					chr15:12016466-12049911	HIDATA	0	0	0	0	1	1	no	0.126016	-2.98832	81	6.33449	0.0947368	9	3.26912	0.0109162	XP_021204438.1	32530	NA	NA	1	0	0	0	NA	0	0	NA
				BMgn007558	inter-alpha-trypsin inhibitor heavy chain H4-like isoform X1				chr15:12113668-12142009	OK	6.27959	120.65	4.26401	14.0618	5e-05	0.000445332	yes	10.956	3.45365	705	9.46068	0.0432277	7724	12.905	0.473604	XP_021202615.1	100000	0.0181498	0.0950819	2.7905	1.48052	10505	13.3589	0.644123	29316	14.8394	1.79754
				BMgn007586	NADPH-specific isocitrate dehydrogenase				chr15:11040727-11054116	OK	0.733787	15.6772	4.41716	2.58445	0.0416	0.136913	no	2.9556	1.56345	1216	10.2422	0.170761	3595	11.8099	0.504703	NP_001093090.1	100000	0.141858	0.368392	0.563518	-0.827466	8469	13.0481	1.18897	4772	12.2207	0.669942
				BMgn007651	prion-like-(Q/N-rich) domain-bearing protein 25				chr15:2298100-2343802	OK	148.743	0.209563	-9.47121	-6.83219	0.152	0.337882	no	0.0370046	-4.75615	9882	13.2668	0.272711	366	8.51601	0.0100915	XP_004928656.2	90000	NA	NA	1.70079	0.766203	126	6.98868	0.0034773	215	7.75489	0.00593349
				BMgn007714	Uncharacterized protein				chr15:7728746-7773047	OK	0.605896	7.21906	3.57467	1.45256	0.19545	0.392039	no	0.443149	-1.17414	457	8.8319	0.0794257	203	7.65269	0.0351974	XP_012547890.1	99393	0.104698	0.310169	2.09924	1.06986	130	7.03342	0.0225773	274	8.10329	0.047586
				BMgn007930	octopamine receptor 2-like				chr15:2298100-2343802	OK	8.13074	0.121764	-6.06123	-3.3707	0.02115	0.0811875	no	0.0791646	-3.659	686	9.424	0.0688951	54	5.77371	0.00545406	XP_021205207.1	99153	NA	NA	0.755556	-0.40439	44	5.49185	0.00441678	33	5.08746	0.00331259
				BMgn007969	transcription factor E74B				chr15:556148-788763	OK	0.259782	46.2696	7.47662	0.588012	0.04445	0.143517	no	38.5484	5.2686	21	4.3824	0.036839	797	9.63691	1.42008	APD72148.1	100000	0.809238	0.905609	1.08271	0.114643	265	8.05528	0.472371	287	8.16993	0.511586
				BMgn008058	Aminopeptidase N-like				chr9:866361-888284	HIDATA	0	18.2502	0	0	1	1	no	0.100568	-3.31376	9864	13.2652	1.75578	992	9.95257	0.176575	XP_004922953.2	100000	0.0051051	0.0361407	3.61384	1.85353	447	8.80735	0.0795657	1618	10.6609	0.288003
				BMgn008063	glutamyl aminopeptidase-like precursor				chr9:983205-1014609	HIDATA	0	8.57425	0	0	1	1	no	0.0752219	-3.7327	28245	14.7654	0.939507	2125	11.0481	0.0706715	NP_001269149.1	100000	0.000819552	0.00802628	4.89415	2.29106	358	8.48784	0.0119079	1756	10.7789	0.0584087
				BMgn008234	neuroglobin-like				chr18:14267015-14436752	OK	65.1253	3.88948	-4.06557	-11.1932	5e-05	0.000445332	yes	0.164669	-2.60236	1057	10.0379	0.17065	174	7.42244	0.0281008	XP_004926839.1	100000	0.566615	0.754163	0.808824	-0.306103	271	8.08746	0.0437661	219	7.78136	0.0353682
				BMgn008354	odorant-binding protein 6 isoform X1				chr18:6292294-6297135	OK	17.6002	0.9258	-4.24875	-7.23273	5e-05	0.000445332	yes	0.107447	-3.21831	313	8.00456	0.0543415	34	5.0687	0.00583883	XP_012547442.1	100000	NA	NA	1.03846	0.0544478	25	4.70044	0.00433576	26	4.75489	0.00450919
				BMgn008589	connectin-like				chr18:16401244-16433780	OK	0.126222	3.38955	4.74706	3.93291	0.02475	0.0917042	no	23.3824	4.54735	11	3.55393	0.0025705	265	8.04668	0.0601043	XP_012545326.1	100000	0.0108322	0.0639769	3.50476	1.80932	104	6.71425	0.0235881	367	8.52356	0.0832388
				BMgn008686	neural cell adhesion molecule 2-like isoform X2				chr7:14173888-14294511	OK	0.117771	3.99191	5.08303	2.13749	0.16085	0.349227	no	1.25983	0.333231	754	9.55905	0.0560634	950	9.8925	0.0706305	XP_012545535.1	100000	0.0176179	0.0928815	3.02326	1.5961	171	7.42626	0.012709	519	9.02237	0.038573
				BMgn008806	uncharacterized protein LOC101741769				chr3:5709464-6001473	OK	7.23787	0.0878917	-6.3637	-4.43909	0.02665	0.0972524	no	0.0228269	-5.45312	1825	10.7274	0.0680434	42	5.36403	0.00155322	XP_021204241.1	100	0.0400296	0.165909	0.387931	-1.36613	463	8.85798	0.0172594	179	7.49185	0.00667263
				BMgn008810	uncharacterized protein LOC101741012				chr3:6310492-6314829	OK	0.188058	3.47419	4.20742	4.24945	5e-05	0.000445332	yes	10.7059	3.42033	5	2.49728	0.00107601	60	5.85924	0.0137576	XP_004927084.1	100000	4.76389e-07	1.14426e-05	24.5294	4.61644	16	4.08746	0.00368919	416	8.7039	0.0959188
				BMgn008847	uncharacterized protein LOC101743420				chr3:7363658-7377620	HIDATA	0	131.329	0	0	1	1	no	0.269873	-1.88965	39496	15.244	2.87351	10659	13.3795	0.775482	XP_004931814.3	100000	0.224379	0.470129	0.641519	-0.640437	10192	13.3153	0.741506	6538	12.6749	0.475664
				BMgn008935	uncharacterized protein LOC105842389				chr3:13295958-13337424	HIDATA	0	0	0	0	1	1	no	3.77684	1.91718	16274	13.9652	3.95672	61464	15.8813	14.9439	XP_012550557.1	99301	2.10113e-07	5.57551e-06	20.6944	4.37117	35	5.16993	0.0085096	744	9.5411	0.18089
				BMgn009006	cytochrome P450, partial				chr3:9740655-9742752	OK	29.1848	1.9525	-3.90183	-10.2542	5e-05	0.000445332	yes	0.0585977	-4.09301	1303	10.3423	0.900253	76	6.27032	0.0527528	BAM73878.1	100000	0.740113	0.864901	1.11888	0.162057	285	8.15987	0.196959	319	8.32193	0.220456
				BMgn009054	Uncharacterized protein				chr3:14552941-14579338	HIDATA	0	0	0	0	1	1	no	0.139308	-2.84365	3422	11.7228	0.550638	477	8.89572	0.0767085	XP_004924421.1	99074	0.791634	0.893806	0.918736	-0.122278	442	8.79116	0.0711297	406	8.66888	0.0653363
				BMgn009094	Fungal protease inhibitor (Uncharacterized protein)				chr3:15159001-15159827	OK	3.73597	0.182041	-4.35914	-2.35199	0.0572	0.172626	no	0.0810811	-3.62449	24	4.4364	0.028897	1	0.861654	0.001221	XP_004924399.1	100	NA	NA	2	1	2	1.58496	0.002442	5	2.58496	0.00610501
				BMgn009102	uncharacterized protein LOC101740269, partial				chr3:14824400-14825999	OK	181.478	1.85898	-6.60914	-15.9623	5e-05	0.000445332	yes	0.010711	-6.54476	13413	13.701	8.38837	144	6.96394	0.0898478	XP_004924414.3	99563	0.547004	0.740119	1.25	0.321928	203	7.67243	0.126954	254	7.99435	0.158849
				BMgn009121	Protein 4.1 homolog				chr20:13579705-13624260	HIDATA	0	17.6145	0	0	1	1	no	0.359537	-1.47579	30975	14.914	1.90358	11137	13.4413	0.684407	XP_021203564.1	100	0.000707554	0.00712348	4.76193	2.25155	2263	11.1447	0.139073	10780	13.3962	0.662488
				BMgn009163	Uncharacterized protein				chr20:13579705-13624260	HIDATA	0	0.558428	0	0	1	1	no	0.364829	-1.45471	126	6.9815	0.0448399	45	5.47725	0.0161329			NA	NA	1.55556	0.63743	8	3.16993	0.00284698	13	3.80735	0.00462633
				BMgn009401	tRNA 2-thiocytidine biosynthesis protein ttcA				chr14:10236939-10361001	HIDATA	0	0	0	0	1	1	no	0.238264	-2.06937	18888	14.2023	1.32529	4500	12.1359	0.315769	XP_012545212.1	94700	0.0405017	0.167695	2.39275	1.25867	964	9.91439	0.0676396	2308	11.1731	0.161942
				BMgn009479	Uncharacterized protein				chr14:1292858-1294619	OK	0.144074	19.473	7.07852	7.46522	5e-05	0.000445332	yes	96.3889	6.59079	6	2.79744	0.00813008	578	4.78051	0.78365	XP_021207496.1	28070	0.962527	0.975438	1.08333	0.115477	11	3.58496	0.0149051	12	3.70044	0.0162602
				BMgn009516	Uncharacterized protein				chr14:2788054-2792013	OK	0.347032	21.9587	5.98358	2.46012	0.1507	0.336533	no	5.84043	2.54607	94	6.56883	0.0580605	549	8.19236	0.339098	NP_001037542.1	54545	0.65574	0.814468	1.26667	0.341037	59	5.90689	0.0364422	75	6.24793	0.0463249
				BMgn009518	alpha-N-acetylgalactosaminidase-like				chr14:2974627-3054307	OK	0.324745	3.71041	3.5142	3.09644	0.03555	0.121279	no	3.05463	1.611	140	7.11877	0.00377321	429	8.732	0.0115258	XP_012552702.1	92099	0.743474	0.867278	1.10043	0.138066	1164	10.1861	0.0312971	1281	10.3242	0.0344429
				BMgn009728	ecdysis triggering hormone preproprotein				chr2:4156273-4158487	OK	27.8701	0	#NAME?	#NAME?	5e-05	0.000445332	yes	0.105318	-3.24718	320	5.89051	0.144384	34	5.09607	0.0152063	NP_001165743.1	100000	1.4881e-10	8.29242e-09	80.3	6.32733	9	3.32193	0.00406504	802	9.64926	0.36224
				BMgn009776	cuticular protein hypothetical 4 precursor				chr2:7014610-7146377	OK	53.4098	1.02013	-5.71028	-3.28805	0.10085	0.259962	no	0.0323282	-4.95106	1227	10.2527	1.50368	40	5.3116	0.0486111	NP_001166773.1	100000	0.000424052	0.00466081	0.0543478	-4.20163	91	6.52356	0.11152	4	2.32193	0.00490196
				BMgn009799	aldo-keto reductase AKR2E4-like isoform X1				chr2:8019737-8034149	OK	19.1593	375.369	4.29219	15.8861	5e-05	0.000445332	yes	19.8745	4.31284	789	9.62321	0.0571084	15674	13.9318	1.135	XP_004933321.1	100000	3.16596e-06	6.35758e-05	9.37063	3.22815	1885	10.8811	0.136495	17672	14.1093	1.27965
				BMgn009812	switch-associated protein 70-like				chr8:14391875-14474379	HIDATA	3.21553	0	0	0	1	1	no	1.41285	0.498611	2236	11.1211	0.027099	3159	11.6203	0.0382869	XP_021204466.1	100000	0.875967	0.940477	1.04208	0.0594698	1401	10.4533	0.0169818	1460	10.5127	0.017697
				BMgn009815	mutS protein homolog 4-like				chr8:14391875-14474379	HIDATA	0	0	0	0	1	1	no	1	0	0	0	NA	0	0	NA	XP_021204460.1	99461	NA	NA	1	0	0	0	NA	0	0	NA
				BMgn009819	IQ domain-containing protein D-like				chr8:14391875-14474379	HIDATA	0.00698333	0	0	0	1	1	no	0.324478	-1.62381	175	7.44053	0.0149941	56	5.83052	0.00480728	XP_004927371.1	100000	NA	NA	1	0	0	0	NA	0	0	NA
				BMgn009933	Perilipin-4-like				chr8:15376424-15429681	HIDATA	0	0	0	0	1	1	no	0.262283	-1.93081	56265	15.7667	2.68915	14757	13.8449	0.705316	XP_004927124.1	98366	0.000344163	0.00389411	5.20666	2.38036	3004	11.5531	0.143574	15645	13.9335	0.747742
				BMgn009948	4-coumarate--CoA ligase 1-like				Bm_scaf267:2-17072	OK	0.12836	252.075	10.9394	3.53465	0.1188	0.290009	no	26.0197	4.70153	254	7.93789	0.11304	6609	12.6903	2.94126	XP_004927714.2	97527
				BMgn009949	uncharacterized protein LOC101741325 isoform X1, partial				Bm_scaf267:36445-40397	OK	0.0550239	30.0584	9.09349	5.4523	0.00735	0.0351909	yes	49.717	5.63567	18	4.19311	0.00447144	878	9.76989	0.222307	XP_012552193.2	100000
				BMgn009958	Tropomyosin 1 high molecular weight isoform				chr22:13624160-13793748	HIDATA	0	3.34463	0	0	1	1	no	5.11779	2.35552	139	7.06999	0.0926297	710	9.4696	0.474059	XP_004926454	100	3.31256e-05	0.000509923	8.44961	3.07889	128	7.01123	0.0855043	1089	10.0901	0.727455
				BMgn009960	cAMP-specific 3',5'-cyclic phosphodiesterase, isoforms N/G				chr22:13624160-13793748	HIDATA	0	22.682	0	0	1	1	no	0.121921	-3.03598	48690	15.561	0.658908	5936	12.5098	0.0803347	XP_021203845.1	100000	0.0395761	0.164396	2.3826	1.25253	2171	11.0848	0.0293795	5174	12.3373	0.0700183
				BMgn010030	hematological and neurological expressed 1 protein-like				chr7:1188978-1206255	OK	11.6047	157.079	3.75871	3.44515	0.0355	0.121191	no	9.60513	3.2638	325	8.34745	0.332311	3122	11.6076	3.19189	XP_004923280.1	100000	0.457172	0.674268	0.792453	-0.335603	6147	12.5859	6.28528	4871	12.2503	4.98057
				BMgn010114	uncharacterized protein LOC101736683 isoform X1				chr7:9312845-9347838	OK	0.428514	8.88397	4.37379	4.67141	5e-05	0.000445332	yes	6.12923	2.61571	276	8.10079	0.0190332	1692	10.7034	0.116659	XP_012550355.1	100000	0.481491	0.690232	1.36634	0.450313	100	6.65821	0.00689608	137	7.10852	0.00944762
				BMgn010139	ribosomal protein S27				chr7:8023887-8034251	HIDATA	0	0	0	0	1	1	no	1.14332	0.193225	37732	15.2026	34.3021	43140	15.3956	39.2182	NP_001037277	100	0.141293	0.367838	1.77234	0.825657	18171	14.1494	16.5191	32206	14.9751	29.2782
				BMgn010471	nesprin-1-like				chr12:1888064-1986318	HIDATA	0	0	0	0	1	1	no	0.544486	-0.877032	251901	17.9344	2.62258	137157	17.0528	1.42796	XP_021205759.1	100	0.00803282	0.0515404	3.18911	1.67315	10300	13.3305	0.107235	32850	15.0036	0.342006
				BMgn010472	Muscle-specific protein 300				chr12:1861707-1871861	HIDATA	0	234.271	0	0	1	1	no	0.452721	-1.1433	66334	16.0163	6.53276	30031	14.8658	2.95752	XP_004929533.2	100000	0.0494104	0.193018	2.25027	1.1701	16409	14.0023	1.61601	36926	15.1724	3.6366
				BMgn010541	ubiquitin-conjugating enzyme E2				chr12:5150471-5197131	HIDATA	0	538.297	0	0	1	1	no	0.84621	-0.240912	30351	14.8894	10.513	25683	14.648	8.8962	NP_001298303.1	100000	0.364413	0.602668	1.35092	0.433944	11560	13.497	4.00416	15617	13.9309	5.40942
				BMgn010557	ATP-binding cassette sub-family G member 1-like isoform X1				chr12:7126200-7163409	OK	0.556791	5.64268	3.34117	2.16248	0.03425	0.118041	no	20.6129	4.36548	341	8.39826	0.0133894	7029	12.7783	0.275993	XP_004929477.1	100000	0.0794046	0.258954	2.03926	1.02804	916	9.84078	0.0359667	1869	10.8688	0.0733862
				BMgn010814	mushroom body large-type Kenyon cell-specific protein 1 isoform X1				chr26:2711100-2913398	OK	52.0998	0.470807	-6.79	-11.5752	5e-05	0.000445332	yes	0.0222085	-5.49274	1081	10.0462	0.633822	24	4.63337	0.0140762	XP_021208116.1	100000	0.626184	0.79368	1.58333	0.662965	11	3.58496	0.00645161	18	4.24793	0.0105572
				BMgn010838	Uncharacterized protein				chr26:4004310-4005129	OK	2.94003	0.244507	-3.58789	-4.43026	5e-05	0.000445332	yes	0.0805085	-3.63472	78	6.23042	0.0948311	5	2.38998	0.00651201			0.772337	0.882388	1.6	0.678072	4	2.32193	0.004884	7	3	0.00854701
				BMgn010985	uncharacterized protein LOC101739678				chr23:1964070-1964652	OK	15.7405	0.150723	-6.70644	-5.9024	0.0005	0.00360706	yes	0.00816803	-6.9358	286	8.09124	0.490836	2	1.44064	0.00400916	XP_004925467.2	100000	0.39279	0.624874	0.166667	-2.58496	5	2.58496	0.00859107	0	0	0
				BMgn011120	putative fatty acyl-CoA reductase CG5065				chr23:22264238-22288720	OK	43.6673	0.0330672	-10.3669	-6.69374	0.21225	0.412987	no	0.0190484	-5.71418	3832	10.3852	0.163433	73	6.2083	0.00311314	XP_004925987.1	100000	0.151701	0.382081	1.96154	0.971986	103	6.70044	0.00439251	203	7.67243	0.00865709
				BMgn011145	putative fatty acyl-CoA reductase CG5065				chr23:22375280-22415425	OK	30.7437	0.251882	-6.9314	-7.73075	0.02375	0.088812	no	0.00819672	-6.93074	2643	9.30467	0.156318	22	4.43393	0.00128129	XP_021203519.1	100000	0.0489113	0.191336	0.376106	-1.41079	225	7.82018	0.0133057	84	6.40939	0.00496747
				BMgn011457	protein takeout-like				chr23:11435299-11439206	OK	36.642	1.05048	-5.12438	-10.2725	5e-05	0.000445332	yes	0.0292449	-5.09567	764	9.4007	0.195461	22	4.4789	0.00571624	XP_004932673.1	100000	NA	NA	1.45455	0.540568	10	3.45943	0.00255951	15	4	0.00383926
				BMgn011550	juvenile hormone-binding protein-like				chr23:11114393-11121414	OK	0	43.1848	inf	#NAME?	0.1125	0.279923	no	16.0613	4.00552	71	6.138	0.0105159	1135	10.1066	0.168899	XP_004932667.1	100000	2.06988e-06	4.34441e-05	13.5152	3.75651	65	6.04439	0.00967262	891	9.8009	0.132589
				BMgn011555	protein takeout-like				chr23:11357872-11367820	OK	7.24693	0.0568522	-6.99401	-7.67736	0.0001	0.000847087	yes	0.0074239	-7.07361	449	8.79873	0.0451347	3	1.96896	0.000335076	XP_004932671.1	100000	NA	NA	2.45455	1.29546	10	3.45943	0.00100523	26	4.75489	0.00261359
				BMgn011629	supervillin-like				chr11:9926989-10139657	HIDATA	0	0	0	0	1	1	no	1.98585	0.989758	4783	12.2199	0.0979653	9498	13.1988	0.194545	XP_021207174.1	100	0.507617	0.710371	1.22665	0.294719	6379	12.6393	0.130664	7825	12.9341	0.160283
				BMgn011713	Putative cuticle protein CPG43 (Uncharacterized protein)				chr11:13210265-13213777	OK	10.4722	0.989451	-3.40379	-2.65946	0.00025	0.00193946	yes	0.0828797	-3.59284	5144	12.3263	1.94407	426	8.73821	0.161124	XP_021207821.1	41667	0.546204	0.739485	0.830598	-0.267778	1705	10.7364	0.644369	1416	10.4686	0.535147
				BMgn011715	Neuropeptide-like 4B				chr11:13279603-13288995	OK	44.6702	4.11503	-3.44034	-5.06944	5e-05	0.000445332	yes	0.0583554	-4.09899	125	6.88787	0.264124	6	2.83062	0.0134181	XP_004931461.1	100	2.47786e-05	0.000392827	0.0738255	-3.75974	297	8.21917	0.629237	21	4.45943	0.0444915
				BMgn011718	Neuropeptide-like 4C (Uncharacterized protein)				chr11:13302625-13303353	OK	39.7452	0.856235	-5.53663	-5.27508	0.0002	0.00158944	yes	0.027668	-5.17564	169	7.25816	0.254399	5	2.49728	0.00703871	XP_004931459.1	100	0.141485	0.367907	0.176471	-2.5025	16	4.08746	0.0241327	2	1.58496	0.00301659
				BMgn011723	cuticular protein hypothetical 18 precursor				chr11:13348889-13349451	OK	4.91934	0.12899	-5.25313	-3.733	0.2136	0.414617	no	0.0460526	-4.44057	50	5.65826	0.0883749	1	1.05664	0.00237248	NP_001166759.1	100000	0.211252	0.453817	0.111111	-3.16993	8	3.16993	0.0142349	0	0	0
				BMgn011726	cuticular protein hypothetical 15 precursor				chr11:13376112-13376729	OK	4.11502	0	#NAME?	#NAME?	5e-05	0.000445332	yes	0.0125523	-6.3159	79	5.77807	0.127499	0	0	0	NP_001166762.1	100000	NA	NA	2	1	0	0	0	1	1	0.00162075
				BMgn011727	cuticular protein hypothetical 14 precursor				chr11:13379052-13379692	OK	9.20549	0.0763862	-6.91304	-4.58618	0.00905	0.0416014	yes	0.00966184	-6.69349	138	6.58036	0.215625	1	0.773976	0.00208333	NP_001166763.1	100000	NA	NA	0.5	-1	1	1	0.0015625	0	0	0
				BMgn011729	cuticular protein hypothetical 11 precursor				chr11:13389524-13390058	OK	3.40359	0.021088	-7.3345	-1.64965	0.1426	0.325358	no	0.375	-1.41504	2	1.19499	0.00314465	0	0	0	NP_001166766.1	100000	NA	NA	1	0	0	0	NA	0	0	NA
				BMgn011746	DEAD box polypeptide 5				chr11:13959182-13962991	HIDATA	0	0	0	0	1	1	no	0.554664	-0.850314	119378	16.8573	32.8052	66215	16.0143	18.1958	NP_001037582.1	99629	0.375264	0.610468	0.748888	-0.417179	39782	15.2799	10.9321	29792	14.8627	8.18686
				BMgn011754	Probable ATP-dependent RNA helicase DDX17-like				chr11:13553563-13560554	HIDATA	0	0	0	0	1	1	no	1.18799	0.248523	43960	15.4238	13.6225	52224	15.6719	16.1833	XP_004931451.1	100000
				BMgn011762	Neuropeptide-like 4D (Uncharacterized protein)				chr11:13299747-13300856	OK	6.50556	0.0486432	-7.06329	-2.05824	0.25355	0.451709	no	0.034965	-4.83794	47	5.41326	0.0483092	1	0.528321	0.000690131	XP_004931460.1	100	NA	NA	0.142857	-2.80735	6	2.80735	0.00621118	0	0	0
				BMgn011766	cuticular protein hypothetical 25 precursor				chr11:13252973-13253956	OK	6.7738	0	#NAME?	#NAME?	5e-05	0.000445332	yes	0.00194932	-9.00282	171	6.96198	0.224115	0	0.333333	0.000436872	NP_001166752.1	100000	NA	NA	0.25	-2	3	2	0.00393185	0	0	0
				BMgn012021	Zinc finger homeobox protein 3-like				chr11:16270060-16399412	HIDATA	0	47.631	0	0	1	1	no	0.205648	-2.28175	75778	16.2091	5.24744	15584	13.9261	1.07913	XP_021208069.1	99964	0.108209	0.31517	1.91129	0.934546	5748	12.4891	0.398033	10987	13.4236	0.76082
				BMgn012123	putative inactive cysteine synthase 2				chr11:16825538-16827503	OK	3.46589	0.011786	-8.2	-4.09581	0.24865	0.44807	no	0.00338409	-8.20701	197	7.60104	0.0975731	1	0.528321	0.000330196	XP_004932948.1	100000	1.59006e-05	0.000268911	0.0365854	-4.77259	163	7.35755	0.080733	5	2.58496	0.00247647
				BMgn012184	Myb-like protein J				chr24:18185412-18297748	HIDATA	0	0	0	0	1	1	no	1.28571	0.36257	25	4.66901	0.00351979	32	5.0245	0.00456621	XP_021202988.1	99816	0.975438	0.975438	1	0	72	6.18982	0.010274	72	6.18982	0.010274
				BMgn012205	uncharacterized protein LOC101738525				chr24:16954541-16970754	OK	0.440531	9.17086	4.37974	8.35239	5e-05	0.000445332	yes	3.9375	1.97728	117	6.87126	0.00781025	462	8.77611	0.0307528	XP_021202983.1	100000	0.101826	0.305663	2.09859	1.06942	141	7.14975	0.00938561	297	8.21917	0.0197697
				BMgn012239	uncharacterized protein LOC101745012				chr1:18460007-18471476	HIDATA	0	461.526	0	0	1	1	no	0.0901392	-3.4717	184648	17.4887	16.0997	16644	14.0161	1.45122	XP_021208295.1	99410	0.00505548	0.0358418	3.89677	1.96228	154	7.27612	0.0134275	603	9.2384	0.0525765
				BMgn012291	myristoylated alanine-rich C-kinase substrate				chr1:15557995-15571392	OK	785.204	1.56505	-8.97071	-19.6547	5e-05	0.000445332	yes	0.00247669	-8.65737	16016	13.9613	1.33478	40	5.33782	0.00330583	XP_004933136.1	100000	1.67992e-05	0.000282783	0.122383	-3.03052	3104	11.6004	0.258688	379	8.56986	0.031586
				BMgn012341	Uncharacterized protein				chr1:17698778-17698937	OK	3.12897	0	#NAME?	#NAME?	0.00135	0.0086237	yes	0.0943396	-3.40599	17	4.11808	0.104822	1	0.528321	0.00419287	XP_004933172.1	100	0.292397	0.536118	0.3125	-1.67807	15	4	0.0943396	4	2.32193	0.0251572
				BMgn012375	retinol dehydrogenase 11-like				chr21:1099618-1104405	OK	6.30523	0.0674895	-6.54574	-9.78943	5e-05	0.000445332	yes	0.00263698	-8.5669	1138	10.1317	1.31674	3	1.38998	0.00347222	XP_012545059.1	45392	NA	NA	1.66667	0.736966	2	1.58496	0.00231481	4	2.32193	0.00462963
				BMgn012393	uncharacterized protein LOC101737101				chr21:1105712-1109428	OK	14.4781	0.606265	-4.57778	-6.38359	5e-05	0.000445332	yes	0.0442308	-4.49881	172	7.43715	0.046376	7	2.93578	0.00179404	XP_004925452.2	100000	0.21894	0.462312	0.375	-1.41504	31	5	0.0083423	11	3.58496	0.00296017
				BMgn012553	uncharacterized protein LOC101738796				chr9:7898594-7995582	HIDATA	0	0	0	0	1	1	no	0.794168	-0.332484	193	7.60163	0.0239363	153	7.26776	0.0189839	XP_012545044.2	99854	NA	NA	1	0	0	0	NA	0	0	NA
				BMgn012611	general odorant-binding protein 1 precursor				chr19:781170-784907	OK	116.379	1.02288	-6.83005	-13.3497	5e-05	0.000445332	yes	0.0190195	-5.71638	2033	10.9344	0.544019	39	5.30359	0.010347	NP_001037496.1	99390	NA	NA	1	0	16	4.08746	0.00428151	16	4.08746	0.00428151
				BMgn012651	uncharacterized protein LOC101737399				Bm_scaf129:53434-57580	HIDATA	0	0	0	0	1	1	no	1.04069	0.0575413	92937	16.5029	34.3829	96719	16.5606	35.782	XP_004926989.2	99793
				BMgn012784	Uncharacterized protein				chr16:1241265-1284798	HIDATA	0	0	0	0	1	1	no	0.747017	-0.420788	698	9.4465	0.056299	522	9.02549	0.0420563	XP_004928989.2	100000	0.0316847	0.140637	2.65823	1.41046	236	7.88874	0.0190261	629	9.29921	0.0507094
				BMgn012814	protein suppressor of white apricot				chr16:3212160-3594060	HIDATA	0	0	0	0	1	1	no	1.36671	0.450704	1105	10.1106	0.223933	1511	10.5604	0.306051	XP_004929088.3	100000	0.117666	0.330867	1.91172	0.934869	622	9.28309	0.126013	1190	10.218	0.241086
				BMgn012815					chr16:3212160-3594060	HIDATA	0	0	0	0	1	1	no	4	2	0	0	0	3	1.38998	0.00515464			0.878181	0.941239	0.777778	-0.36257	8	3.16993	0.0137457	6	2.80735	0.0103093
				BMgn012817	uncharacterized protein LOC101744758				chr16:3212160-3594060	HIDATA	0	0	0	0	1	1	no	0.500262	-0.999244	636	9.31265	0.791615	318	8.31024	0.396015	XP_004928943.1	100000	0.273565	0.519524	0.640719	-0.642237	333	8.3837	0.414695	213	7.74147	0.265255
				BMgn012818	uncharacterized protein LOC101744375				chr16:3212160-3594060	HIDATA	0	0	0	0	1	1	no	1.82266	0.866042	853	9.73409	0.0389046	1555	10.6001	0.0709097	XP_021205567.1	100	NA	NA	1.22727	0.295456	65	6.04439	0.00296344	80	6.33985	0.00364731
				BMgn012820	uncharacterized protein LOC105842067				chr16:3212160-3594060	HIDATA	0	0	0	0	1	1	no	1.73571	0.795529	46	5.52012	0.00739302	80	6.30592	0.0129513	XP_021205456.1	99412	NA	NA	1.6	0.678072	4	2.32193	0.000647564	7	3	0.00113324
				BMgn012975	uncharacterized protein LOC101736189				chr16:5858567-5872079	HIDATA	0	67.5441	0	0	1	1	no	0.598133	-0.741462	27887	14.7647	6.23181	16680	14.0256	3.72745	XP_004928881.1	100000	0.00141184	0.0126691	4.25058	2.08766	2150	11.0708	0.480447	9142	13.1585	2.04291
				BMgn012999	glucose dehydrogenase [FAD, quinone]-like				chr16:4421246-4877731	OK	0.256299	4.1102	4.00331	0.739316	0.09495	0.249236	no	5.57828	2.47982	132	7.03128	0.0318995	736	9.48716	0.177944	XP_012548166.1	99347	NA	NA	1	0	2	1.58496	0.000483325	2	1.58496	0.000483325
				BMgn013030	protein phosphatase 1D				chr16:3212160-3594060	HIDATA	0	0	0	0	1	1	no	0.926432	-0.110243	2170	11.082	0.479526	2011	10.9724	0.444248	XP_012548233.2	93939	0.115908	0.328283	1.9006	0.926457	995	9.96	0.219841	1892	10.8865	0.418029
				BMgn013034	Paramyosin, putative				chr16:3212160-3594060	HIDATA	0	0	0	0	1	1	no	3.26047	1.70508	72	6.14905	0.0230662	234	7.87061	0.0752065	XP_021205476.1	100000	0.705462	0.84469	1.14602	0.196629	225	7.82018	0.0724171	258	8.01681	0.0830383
				BMgn013059	uncharacterized protein LOC101743410				chr16:2190518-2339708	OK	0.340362	4.22961	3.63538	2.35003	0.0048	0.0247716	yes	1.27482	0.350299	809	9.65666	0.0123248	1031	10.0108	0.015712	XP_004929093.2	88303	0.0094602	0.0580479	3.15652	1.65834	804	9.65284	0.0122486	2540	11.3112	0.0386959
				BMgn013295	proton-coupled amino acid transporter 2-like				chr24:4227555-4246260	OK	0.554069	6.4409	3.53913	7.23572	5e-05	0.000445332	yes	4.83929	2.27479	93	6.54305	0.00561674	452	8.79915	0.027181	XP_004924909.1	100000	2.06492e-05	0.000334986	0.127713	-2.96903	5206	12.3462	0.313294	664	9.37721	0.0399591
				BMgn013545	heat shock protein Hsp-12				chr5:59347-60062	OK	42.953	2.05381	-4.38638	-9.42859	5e-05	0.000445332	yes	0.0452781	-4.46504	773	9.18638	1.08112	35	5.04779	0.048951	XP_004927349.1	100000	9.59416e-06	0.000171478	0.0785855	-3.66959	508	8.99152	0.71049	39	5.32193	0.0545455
				BMgn013565	C3 and PZP-like alpha-2-macroglobulin domain-containing protein 8				chr4:10649046-10677156	OK	80.8117	1.61517	-5.64481	-17.6626	5e-05	0.000445332	yes	0.0238327	-5.39091	13329	13.686	0.474207	318	8.30995	0.0113016	XP_004927018.1	100000	0.257625	0.503713	1.5933	0.672019	208	7.70736	0.00740003	332	8.37938	0.0118116
				BMgn013664	inactive dipeptidyl peptidase 10				chr20:305482-311537	OK	0.136536	3.16007	4.53261	8.65015	5e-05	0.000445332	yes	8	3	4	2.37643	0.00187023	42	5.40362	0.017983	XP_012546468.2	100000	0.367399	0.605011	1.9	0.925999	19	4.32193	0.00820026	37	5.24793	0.0159689
				BMgn013692	Uncharacterized protein GLEAN_15238				Bm_scaf301:19841-25847	OK	0.214756	8.41708	5.29255	4.51982	0.0339	0.117158	no	25.6818	4.68268	44	5.48748	0.00732723	1130	10.1306	0.188177
				BMgn013991	Immune-related Hdd1				chr28:2799787-2806114	OK	0	6.5565	inf	#NAME?	0.1489	0.33476	no	2.46048	1.29894	97	6.55865	0.11589	239	6.68422	0.285145	XP_004933559.1	100000	6.75791e-07	1.56584e-05	0.0802721	-3.63896	3674	11.8435	4.38949	294	8.20457	0.351254
				BMgn014033	mucin-1-like, partial				Bm_scaf173:9507-142839	OK	0.519022	9.38155	4.17596	1.75154	0.0752	0.21138	no	20.1481	4.33258	9	3.10731	0.00353635	181	7.48542	0.0712508	XP_021204523.1	99167
				BMgn014207	cytochrome b5				Bm_scaf207:90320-91677	OK	28.4403	1.19594	-4.57172	-10.92	5e-05	0.000445332	yes	0.0416667	-4.58496	1096	10.0378	0.80826	46	5.53346	0.0336775	NP_001106739.1	100000
				BMgn014284	catalase-like				Bm_scaf771:4065-9840	OK	4.72179	0.437104	-3.43329	-7.53668	5e-05	0.000445332	yes	0.19587	-2.35203	533	9.04194	0.142998	104	6.7148	0.0280089	XP_021208776.1	100000
				BMgn014292	cuticular protein hypothetical 34 precursor				Bm_scaf824:4727-5760	OK	3.28059	0.0315177	-6.70165	-3.81036	0.2313	0.433089	no	0.0179641	-5.79874	110	6.36836	0.106912	1	0.861654	0.000968992	NP_001166745.1	100000
				BMgn014618	heat shock protein 70				Bm_scaf624:6670-8814	OK	579.378	4.34577	-7.05875	-17.563	5e-05	0.000445332	yes	0.00734664	-7.0887	26044	12.9736	12.1529	191	7.40182	0.0892829	NP_001037396.1	92469
				BMgn014695	nuclear hormone receptor				chr1:11667702-11764545	OK	7.2724	0.125376	-5.8581	-1.43881	0.01065	0.0474419	yes	0.0666667	-3.90689	19	4.3023	0.00698529	0	0.333333	0.000122549	XP_021206002.1	99401	NA	NA	1	0	0	0	NA	0	0	NA
				BMgn014813	cuticular protein CPFL family 1 precursor				chr2:7014610-7146377	OK	4.72777	0.1159	-5.35021	-1.09676	0.03385	0.117012	no	0.0446429	-4.48543	111	6.73936	0.103835	4	2.3023	0.00374181	NP_001157379.1	100000	0.0217667	0.108583	0.128205	-2.96347	38	5.2854	0.0355472	4	2.32193	0.00374181
				BMgn014828					chr2:8242395-8242597	OK	41.2471	1291.66	4.96878	11.2365	5e-05	0.000445332	yes	27.3992	4.77606	88	6.45899	0.433993	2402	9.10923	11.8911			0.0810521	0.261543	0.437751	-1.19182	248	7.96	1.22772	108	6.76818	0.534653
				BMgn014876	ATP synthase subunit a				chr3:5037181-5045901	OK	7.89069	0.590811	-3.73938	-3.9966	0.03605	0.122482	no	0.0897959	-3.47721	490	8.92453	0.0698404	44	5.41088	0.00627138			0.357311	0.597469	0.580645	-0.784271	61	5.9542	0.00869441	35	5.16993	0.0049886
				BMgn014896	Uncharacterized protein				chr3:9930012-9932831	OK	16.8886	0	#NAME?	#NAME?	0.1213	0.292819	no	0.0317919	-4.9752	577	9.15081	0.42716	18	4.21657	0.0135802			0.202551	0.445449	0.263158	-1.926	18	4.24793	0.0133333	4	2.32193	0.00296296
				BMgn014918	serine protease inhibitor dipetalogastin				chr3:14287323-14302609	OK	284.707	10.5533	-4.75371	-3.32633	0.04725	0.149717	no	0.0699401	-3.83774	1392	10.266	1.60701	97	6.27578	0.112394	XP_004924430.1	100000	0.554533	0.745239	1.875	0.906891	7	3	0.00808314	14	3.90689	0.0161663
				BMgn014924	Uncharacterized protein				chr3:14584316-14584582	OK	25.1715	2.48524	-3.34033	-5.00966	5e-05	0.000445332	yes	0.111455	-3.16547	107	6.69856	0.401003	11	3.54312	0.0413534	XP_004929925.1	60	0.279303	0.526339	0.461538	-1.11548	38	5.2854	0.142857	17	4.16993	0.0639098
				BMgn014938	carbonyl reductase [NADPH] 3-like				chr4:64454-65396	OK	14.1443	1.10607	-3.6767	-7.55952	5e-05	0.000445332	yes	0.218182	-2.1964	17	4.12429	0.0184006	3	1.9183	0.00318471	XP_004929128.1	100000	NA	NA	1	0	0	0	NA	0	0	NA
				BMgn015086	reverse transcriptase, partial				chr5:6840002-6898114	HIDATA	0	0	0	0	1	1	no	0.991453	-0.0123837	1287	10.3301	0.843381	1276	10.3181	0.836173	XP_012549585.2	45	0.57475	0.759496	0.666667	-0.584963	32	5.04439	0.0209699	21	4.45943	0.0137615
				BMgn015100	Putative G protein-coupled receptor				chr5:8304660-8331436	HIDATA	0	0	0	0	1	1	no	0.557841	-0.842075	259	8.01473	0.0225645	145	7.18359	0.0125874	XP_004932324.1	100000	NA	NA	1	0	0	0	NA	0	0	NA
				BMgn015191	protein lethal(2)essential for life-like				chr5:20873037-20873847	OK	506.615	9.00254	-5.81441	-15.2827	5e-05	0.000445332	yes	0.0228311	-5.45286	292	7.12118	0.360494	7	2.65909	0.00823045	XP_004923862.1	100000	0.000135095	0.00172467	0.0421053	-4.56986	94	6.56986	0.116049	3	2	0.0037037
				BMgn015429	Endonuclease and reverse transcriptase-like protein				chr8:12395421-12422307	HIDATA	0	0	0	0	1	1	no	1.12454	0.169332	811	9.65878	1.02141	912	9.82915	1.14861	XP_021206487.1	76923	NA	NA	1	0	0	0	NA	0	0	NA
				BMgn015517	ATP synthase subunit beta				chr9:7898594-7995582	HIDATA	0	0	0	0	1	1	no	1	0	0	0	NA	0	0	NA	NP_001040450.1	100000	NA	NA	1	0	0	0	NA	0	0	NA
				BMgn015520	uncharacterized protein LOC101745326				chr9:7898594-7995582	HIDATA	0	0	0	0	1	1	no	1	0	0	0	NA	0	0	NA	XP_012545039.2	99.73	NA	NA	1	0	0	0	NA	0	0	NA
				BMgn015547	major facilitator superfamily domain-containing protein 9-like				chr9:14039036-14043480	OK	0.0251813	4.52974	7.49093	4.60193	0.0374	0.126097	no	49.6667	5.63421	6	2.70976	0.00135166	298	8.19992	0.0671322	XP_004931140.1	100000	0.0722519	0.244756	0.243902	-2.03562	40	5.35755	0.00901104	9	3.32193	0.00202748
				BMgn015572	Heat shock cognate protein				chr9:17631865-17634517	HIDATA	0	0	0	0	1	1	no	0.723611	-0.466714	2921	11.5103	6.50557	2114	11.0342	4.7075			NA	NA	1	0	0	0	NA	0	0	NA
				BMgn015604	Uncharacterized protein				chr10:4322754-4334500	OK	59.3981	0.546748	-6.7634	-2.96209	0.1872	0.382196	no	0.864349	-0.210315	681	9.4127	0.66732	588	9.20284	0.576797			NA	NA	1	0	2	1.58496	0.00196078	2	1.58496	0.00196078
				BMgn015665					chr10:12659268-12661060	OK	1.04307	50.5526	5.59888	13.9136	5e-05	0.000445332	yes	48	5.58496	58	5.83903	0.0323661	2784	11.4434	1.55357			1.3591e-05	0.000233033	0.125406	-2.99533	8627	13.0748	4.81417	1081	10.0795	0.603237
				BMgn015704	uncharacterized protein LOC101741511				chr11:532267-534987	OK	0.575549	16.56	4.84662	11.7758	5e-05	0.000445332	yes	16.8485	4.07455	22	4.5072	0.00808824	371	8.53199	0.136275			0.270659	0.516523	0.617225	-0.696132	208	7.70736	0.0764706	128	7.01123	0.0470588
				BMgn015798	activating transcription factor of chaperone				chr11:13623138-13647485	HIDATA	0	0	0	0	1	1	no	0.951785	-0.0712919	40002	15.2862	1.67413	38073	15.2165	1.59341	NP_001037041.1	98636	0.698965	0.841068	1.11696	0.159579	41765	15.35	1.74793	46650	15.5096	1.95237
				BMgn015857	endonuclease-reverse transcriptase				chr12:5935385-6016768	HIDATA	0	0.605575	0	0	1	1	no	1.0297	0.0422282	33	4.89175	0.0300521	34	5.0474	0.0309721	ADI61830.1	99153	NA	NA	4	2	0	0	0	3	2	0.00275989
				BMgn015948	Putative homing endonuclease				chr13:3513734-3517316	OK	8.80256	0.583402	-3.91536	-9.15064	5e-05	0.000445332	yes	0.062341	-4.00368	262	8.03024	0.507752	16	4.07467	0.0316537			2.80178e-08	9.15712e-07	0.0326371	-4.93734	765	9.5812	1.48256	24	4.64386	0.0465116
				BMgn016090	Uncharacterized protein				chr14:12742490-12743321	OK	2.98868	0.143805	-4.37732	-4.2893	0.0001	0.000847087	yes	0.0524194	-4.25376	82	6.31559	0.0982752	3	1.96896	0.00401123			0.00553171	0.0384224	0.0526316	-4.24793	37	5.24793	0.0445247	1	1	0.00120337
				BMgn016285	uncharacterized protein LOC101736449				chr16:2158953-2178576	OK	143.126	11.0223	-3.69879	-4.8568	5e-05	0.000445332	yes	0.0986842	-3.34104	100	6.65881	0.149084	9	3.15993	0.013373	XP_004928970.1	100000	NA	NA	1	0	0	0	NA	0	0	NA
				BMgn016442	cuticular protein glycine-rich 4 precursor				chr18:113218-117471	OK	7.28799	0.0347927	-7.71059	-5.17196	0.21315	0.414173	no	0.173913	-2.52356	37	5.17546	0.00877812	6	2.70976	0.00133239	NP_001036893.1	86667	NA	NA	2	1	1	1	0.000235128	3	2	0.000705384
				BMgn016493	myofilin isoform B				chr18:8333655-8344101	OK	26.5645	2.34656	-3.50088	-6.51948	5e-05	0.000445332	yes	0.0654529	-3.9334	2893	11.1242	0.280107	189	7.49251	0.0183338	NP_001166824.1	98964	0.0795015	0.258954	0.46729	-1.09761	534	9.0634	0.0517091	249	7.96578	0.0241116
				BMgn016517	Ribosomal protein S19				chr18:10406656-10412380	HIDATA	0	0	0	0	1	1	no	1.2128	0.278341	57593	15.8133	10.5733	69848	16.0906	12.8233	NP_001037271.1	99324	0.274558	0.520666	1.47232	0.55809	34372	15.069	6.31026	50607	15.6271	9.2908
				BMgn016551	Uncharacterized protein				chr19:930465-931511	OK	0.764312	26.767	5.13015	10.588	5e-05	0.000445332	yes	14.7358	3.88126	53	5.73778	0.0506692	781	9.61063	0.746654			0.0741759	0.249063	2.1753	1.12121	250	7.97154	0.239006	545	9.09276	0.521033
				BMgn016704	Tubulin beta chain				chr20:13217019-13222861	HIDATA	0	0	0	0	1	1	no	0.269084	-1.89387	3310	11.6877	1.83991	891	9.77212	0.49509	NP_001036964.1	100000	NA	NA	1	0	0	0	NA	0	0	NA
				BMgn016786	polypeptide N-acetylgalactosaminyltransferase 2-like				chr22:4591241-4597871	HIDATA	0	26.47	0	0	1	1	no	0.371137	-1.42998	3786	11.8802	1.47188	1405	10.448	0.546267	XP_004933808	60	0.0473805	0.187453	0.322314	-1.63346	120	6.91886	0.0466563	38	5.2854	0.0147745
				BMgn017006	uncharacterized protein LOC101740334				chr23:19422678-19455606	OK	3.94721	42.1371	3.41618	6.00254	5e-05	0.000445332	yes	8.96269	3.16393	45	5.50177	0.0341227	400	8.59536	0.305831	XP_004930768.1	100000	1.83776e-14	2.80822e-12	1006	9.97441	0	0	0	1005	9.97441	0.767762
				BMgn017033	uncharacterized protein LOC101736086				chr24:227019-228807	OK	277.849	12.3039	-4.49711	-15.6362	5e-05	0.000445332	yes	0.0460569	-4.44044	6615	12.6693	3.69966	305	8.12641	0.170395	XP_004923720.1	100000	0.0710637	0.242278	2.28	1.18903	149	7.22882	0.0833333	341	8.41785	0.190716
				BMgn017077	heat shock 70 kDa protein cognate 5-like				chr24:14540026-14546640	HIDATA	0	289.267	0	0	1	1	no	0.640803	-0.642048	37483	15.1937	5.66717	24019	14.551	3.63154	XP_012552607.1	100000	0.213009	0.455572	1.58261	0.662304	8152	12.9931	1.23254	12902	13.6554	1.95071
				BMgn017144	ML-domain containing secreted protein precursor				chr25:6787362-6800857	OK	64.715	5.97746	-3.4365	-9.5808	5e-05	0.000445332	yes	0.103009	-3.27915	1938	10.8945	0.163974	200	7.62938	0.0168908	NP_001040454.1	100000	1.43657e-05	0.000245561	0.106086	-3.2367	1215	10.2479	0.102783	128	7.01123	0.0108282
				BMgn017162	uncharacterized protein LOC101738514				chr25:8634113-8660875	HIDATA	0	0	0	0	1	1	no	0.455833	-1.13342	400	8.63284	0.482509	182	7.50994	0.219944	XP_004921876.1	100000	NA	NA	1	0	0	0	NA	0	0	NA
				BMgn017228	Uncharacterized protein				chr26:4068553-4078431	OK	2.89457	41.9569	3.85749	10.8171	5e-05	0.000445332	yes	13.7203	3.77824	157	7.30641	0.0159277	2159	11.0753	0.218533			6.75016e-05	0.000948682	6.74286	2.75336	594	9.21675	0.0601336	4011	11.9701	0.406054
				BMgn017339	non-LTR retrotransposon R1Bmks ORF1 protein				chr28:11062309-11064862	HIDATA	0	0	0	0	1	1	no	9.31229	3.21914	99000	16.5378	38.7779	921917	18.3285	361.111	BAD82945.1	98326	0.0443697	0.178391	0.432704	-1.20855	32735	14.9986	12.8222	14164	13.79	5.54798
				BMgn017424	4-coumarate--CoA ligase 1-like				Bm_scaf219:15910-30128	OK	0.119584	22.41	7.54998	9.97804	5e-05	0.000445332	yes	3	1.58496	1	0.861654	0.0026178	5	2.58496	0.013089	XP_021204619.1	98722
				BMgn017474	uncharacterized protein LOC101745594				Bm_scaf391:3207-11300	OK	142.813	2.67928	-5.73614	-5.77574	0.0352	0.120538	no	0.0176067	-5.82773	7535	12.8592	1.7302	133	6.98668	0.0304631	XP_004933785.1	100000
Bombyx mori 272 PG-specific genes Columns AC, AD and AE)
FBgn0037664	CG8420	CG8420	delay	BMgn000028	uncharacterized protein LOC101738974	18.7376	4.93684	yes	TCONS_00048462:300-1721	OK	0.0799824	23.6935	8.21059	3.92839	0.1337	0.311918	no	131.636	7.04041	4	2.16395	0.00126874	483	8.91553	0.167013	XP_004926099.1	100000	4.18517e-08	1.30655e-06	21.9692	4.45741	64	6.02237	0.0221453	1427	10.4798	0.493772
FBgn0037427	CG15598	OSI17	NOP	BMgn000054	uncharacterized protein LOC101742205	0.0282831	0.0283106	no	TCONS_00048169:264-2054	OK	0.0483524	31.8213	9.36219	5.64657	0.01825	0.0724317	no	7.56242	2.91885	523	9.0316	0.0122366	3958	11.9462	0.092538	XP_004926122.1	100000	0.00552231	0.0384224	3.47843	1.79844	1042	10.0265	0.024364	3627	11.825	0.0848064
FBgn0034420	CG10737	CG10737	NOP	BMgn000145	uncharacterized protein LOC101746973 isoform X2	61.9668	25.9366	yes	TCONS_00044822:494-3178	OK	11.8838	11.5776	-0.0376608	-0.127425	0.82495	0.906413	no	0.951297	-0.072033	2005	10.9702	0.0291253	1908	10.8958	0.0277068	XP_012552930.1	100000	0.00542016	0.0378494	3.49869	1.80682	763	9.57743	0.0110817	2672	11.3842	0.0388079
FBgn0035911	CG6638	CG6638	NOP	BMgn000236	isovaleryl coenzyme A dehydrogenase	23.2525	4.86636	no	TCONS_00041103:143-1393	OK	2.68573	12.76	2.24825	4.54312	5e-05	0.000445332	yes	2.83247	1.50206	450	8.81141	0.0436782	1274	10.3156	0.123717	NP_001129356.1	100000	1.80103e-05	0.000298698	8.41772	3.07343	236	7.88874	0.0229237	1994	10.9622	0.193686
FBgn0038111	CG12360	CG12360	NOP	BMgn000288	traB domain-containing protein-like	40.6861	39.2285	no	TCONS_00041181:66-1253	OK	12.9824	17.0347	0.391919	1.11138	0.05425	0.166235	no	1.35862	0.442137	2215	11.1122	0.189901	3009	11.5491	0.258002	XP_012550795.1	100000	0.00522579	0.0367918	3.56685	1.83465	530	9.05257	0.045439	1893	10.8872	0.162294
FBgn0005586	CG7576	Rab3	NOP	BMgn000295	ras-related GTP-binding protein Rab3 isoform X2	2.83977	66.9943	yes	TCONS_00041207:879-1535	OK	4.48156	120.321	4.74674	14.2205	5e-05	0.000445332	yes	26.5382	4.73	227	7.81478	0.0740983	6015	12.5485	1.96644	NP_001037620.1	100000	5.52923e-10	2.62227e-08	29.8684	4.90055	227	7.83289	0.0742073	6809	12.7334	2.22589
FBgn0033731	CG8515	CPR49AH	L2 arrest	BMgn000336	cuticular protein RR-1 motif 34 precursor	0.119582	0.14856	no	TCONS_00041303:83-706	OK	45.5806	0.847083	-5.74977	-12.6254	5e-05	0.000445332	yes	0.020566	-5.6036	2026	10.8648	0.649984	42	5.09802	0.0133676	NP_001166717.1	100000	3.83555e-12	3.33963e-10	91	6.50779	17	4.16993	0.00545396	1637	10.6777	0.525184
FBgn0052000	CG32000		NOP	BMgn000366	probable cation-transporting ATPase 13A3	139.999	41.0078	yes	TCONS_00042027:214-3618	OK	11.6496	17.272	0.568148	1.94695	0.00115	0.00750293	yes	1.44467	0.530743	1780	10.7979	0.109714	2572	11.3281	0.158501	XP_012550813.1	100000	0.000716451	0.00718061	4.86057	2.28113	666	9.38154	0.0410427	3241	11.6627	0.199729
FBgn0000449	CG12028	DIB	L1, L2 arrest	BMgn000368	Disembodied	918.252	4.44407	yes	TCONS_00042019:253-1806	HIDATA	77.1172	0	0	0	1	1	no	4.24134	2.08452	7362	12.8271	0.817327	31223	14.9282	3.46656	NP_001036953.1	100	2.68046e-18	1.10644e-15	265.991	8.05524	116	6.87036	0.0128789	31120	14.9256	3.45509
FBgn0051100	CG31100	CG31100	NOP	BMgn000527	facilitated trehalose transporter Tret1-like isoform X2	1.22372	1.14397	no	TCONS_00020858:245-1885	OK	2.5686	5.15115	1.00391	1.33529	0.05755	0.173315	no	1.35392	0.437138	664	9.34967	0.0487912	899	9.78711	0.0660592	XP_012549079.1	100000	0.00189509	0.0160737	4.49721	2.16903	178	7.48382	0.0130796	804	9.65284	0.0590786
FBgn0003149	CG5939	PRM	L3 arrest	BMgn000612	paramyosin	13.151	39.379	yes	TCONS_00019808:72-2708	OK	88.2062	22.832	-1.94983	-7.52957	5e-05	0.000445332	yes	0.26349	-1.92418	9389	13.0757	0.61711	2474	11.2723	0.162603	NP_001124374.1	99886	4.25282e-05	0.000638782	7.14592	2.83712	465	8.86419	0.0305619	3329	11.7013	0.218797
				BMgn000615	uncharacterized protein LOC101739187				TCONS_00019816:1-3600	OK	23.1732	48.952	1.07891	1.8553	0.00155	0.00966025	yes	1.49491	0.580055	9064	13.1207	0.425704	13549	13.7202	0.636388	XP_021206124.1	99107	1.25239e-09	5.53885e-08	26.7616	4.74209	280	8.13443	0.0131511	7519	12.8765	0.353154
				BMgn000622	kettin protein isoform X1				TCONS_00019842:219-14663	OK	5.37941	5.98673	0.154321	0.496391	0.38045	0.582496	no	1.29537	0.37336	2561	11.1798	0.123841	3317	11.6882	0.16042	NP_001108348.1	99522	1.63387e-07	4.47408e-06	14.7601	3.88363	320	8.32643	0.0154761	4737	12.2101	0.229095
FBgn0086906	CG1915		L3 arrest	BMgn000624	Titin-like protein	7.27494	4.46106	yes	TCONS_00019846:2321-7798	OK	7.63361	3.67302	-1.0554	-2.73931	5e-05	0.000445332	yes	0.567898	-0.816296	1335	10.0261	0.116521	758	9.56544	0.0661722	BAB85198.1	95322	5.06694e-06	9.7532e-05	10.1562	3.3443	191	7.58496	0.0166667	1949	10.9293	0.17007
FBgn0052369	CG32369	CG32369	NOP	BMgn000727	Uncharacterized protein	7.69839	12.1724	yes	TCONS_00020933:6166-6639	OK	12.2607	1.92001	-2.67486	-3.86295	5e-05	0.000445332	yes	0.151734	-2.72038	2902	11.5014	0.549725	440	8.73029	0.0834123	XP_021206017.1	71538	2.65888e-10	1.37829e-08	40.3585	5.3348	52	5.72792	0.00985035	2138	11.0627	0.405001
FBgn0262169	CG2264		NOP	BMgn000730	SPARC-related modular calcium-binding protein 1	66.9972	11.012	yes	TCONS_00020120:408-2090	OK	3.85609	8.23025	1.0938	1.71981	0.0049	0.0252268	yes	2.24752	1.16834	370	8.53562	0.0122871	832	9.69186	0.0276156	XP_004929925.1	100000	0.00205783	0.0172052	4.05556	2.0199	737	9.52748	0.0244526	2992	11.5474	0.0992701
FBgn0033943	CG12869	CG12869	NOP	BMgn000772	juvenile hormone esterase 1 precursor	0.114249	0.281347	no	TCONS_00046956:198-1910	OK	9.16955	6.99702	-0.39011	-0.841334	0.1641	0.353364	no	0.78616	-0.347106	1657	9.99084	0.306966	1303	10.2515	0.241324	NP_001037027.1	98421	4.44354e-09	1.69909e-07	22.7792	4.50964	316	8.30834	0.0585402	7220	12.818	1.33753
FBgn0004387	CG5658		NOP	BMgn000816	kinesin-like protein KIF16B	9.91019	10.66	no	TCONS_00046302:130-4014	OK	4.13886	5.82841	0.493869	1.74647	0.00235	0.0136971	yes	1.23647	0.306233	382	8.58095	0.0247185	472	8.88588	0.0305638	XP_021203393.1	100000	0.00639828	0.0431129	3.81395	1.93129	128	7.01123	0.00828265	491	8.94251	0.0317717
FBgn0026630	CG9655		NOP	BMgn000825	lysophospholipid acyltransferase 5	60.3235	19.8298	yes	TCONS_00016530:2-1258	OK	13.6709	188.381	3.78448	13.0634	5e-05	0.000445332	yes	12.4343	3.63626	975	9.92159	0.157103	12119	13.548	1.95347	XP_004933932.2	100000
				BMgn000860	nose resistant to fluoxetine protein 6-like				TCONS_00027382:2-1201	OK	51.7572	41.2682	-0.32673	-1.23553	0.03035	0.10757	no	0.798869	-0.323969	413	8.68172	0.407371	330	8.36182	0.325436	XP_021204831.1	100000	7.23806e-10	3.37524e-08	188.5	7.55842	1	1	0.000987167	376	8.55842	0.371175
FBgn0003028	CG6824		L1, L2 arrest	BMgn000987	protein ovo	8.04172	3.87839	yes	TCONS_00027710:209-2626	OK	20.6311	35.4076	0.779235	2.82086	5e-05	0.000445332	yes	1.53075	0.614243	3403	11.6407	0.171246	5210	12.3391	0.262135	XP_021204666.1	97694	1.4782e-06	3.21141e-05	11.331	3.5022	283	8.14975	0.0142397	3217	11.6519	0.16187
FBgn0029713	CG11436	CG11436		BMgn001028	tetratricopeptide repeat protein 17 isoform X1	17.1639	11.267	yes	TCONS_00027800:874-3771	OK	6.8585	8.19573	0.256979	0.832462	0.14635	0.331064	no	1.14977	0.201346	799	9.6425	0.0860899	919	9.84485	0.0989836	XP_012547365.1	100000	0.00739111	0.0483131	3.50213	1.80823	234	7.87652	0.0252128	822	9.68475	0.088568
FBgn0004028		WUPA		BMgn001030	troponin I	24.8217	18.8485	no	TCONS_00027805:1-630	OK	154.439	64.7732	-1.25357	-3.09568	5e-05	0.000445332	yes	0.301138	-1.7315	7058	12.6337	0.401506	2125	11.0538	0.120909	NP_001037295.1	93665	4.22884e-07	1.03258e-05	13.6186	3.76751	214	7.74819	0.0121743	2927	11.5157	0.166515
FBgn0029837	CG4690		NOP	BMgn001033	CD151 antigen-like isoform X1	27.7185	20.0181	yes	TCONS_00027806:241-1041	OK	16.1197	0.746391	-4.43275	-3.42714	0.0001	0.000847087	yes	0.114267	-3.12952	505	8.95439	0.0795377	58	5.8631	0.00908852	XP_012547346.1	100000	1.47264e-05	0.000251341	13.1538	3.71741	25	4.70044	0.00394011	341	8.41785	0.0537431
FBgn0000119	CG5912	ARR	NOP	BMgn001048	low-density lipoprotein receptor-related protein 6	88.2354	21.6181	yes	TCONS_00027842:262-3999	OK	11.8714	12.6563	0.092369	0.293692	0.60895	0.773368	no	1.06879	0.095979	1444	10.4923	0.0627281	1543	10.5872	0.0670432	XP_012547383.1	100000	0.00732733	0.0479244	3.36162	1.74916	541	9.08215	0.0235013	1821	10.8313	0.0791051
FBgn0036449	CG5295	BMM	delay	BMgn001056	adipose triglyceride lipase brummer	9.36492	11.2242	no	TCONS_00027856:198-1841	OK	8.57694	9.83244	0.197087	0.43535	0.4506	0.64764	no	0.897184	-0.156524	509	8.98464	0.11046	457	8.83347	0.099103	NP_001165929.1	100000	0.00010475	0.00138651	9.64516	3.26981	30	4.9542	0.00651042	298	8.224	0.0646701
FBgn0032593	CG5996		NOP	BMgn001085	transient receptor potential-gamma protein	0.110543	0.762826	yes	TCONS_00028701:437-3541	OK	0.0317666	1.84392	5.85912	2.54773	0.0337	0.116642	no	3.89199	1.96051	96	6.57072	0.00604185	372	8.51884	0.0235148	XP_021204805.1	100000	0.00574207	0.0395277	3.50187	1.80813	533	9.0607	0.0336617	1869	10.8688	0.118037
FBgn0035432	CG17723	ZNT63C	NOP	BMgn001130	zinc transporter 1 isoform X2	108.523	47.5355	yes	TCONS_00028577:566-1744	OK	19.6432	15.0556	-0.383731	-0.792445	0.17005	0.361652	no	0.764524	-0.387366	2484	11.2777	0.0884608	1899	10.888	0.0676304	XP_004927778.1	100000	0.00529104	0.0371339	3.53168	1.82036	646	9.33762	0.0230024	2284	11.158	0.0813274
FBgn0031011	CG8034	CG8034	L1, L2 arrest	BMgn001145	uncharacterized protein LOC101742398	53.0757	13.1325	yes	TCONS_00028520:403-2124	OK	11.7643	4.92243	-1.25697	-3.99235	5e-05	0.000445332	yes	0.406207	-1.29971	977	9.9337	0.137672	397	8.63145	0.0559234	XP_012547408.1	100000	0.000773955	0.00763339	5.80822	2.5381	72	6.18982	0.0101423	423	8.72792	0.0595859
FBgn0030304	CG11715	CYP4G15	NOP	BMgn001162	Cytochrome P450 CYP4G25	5.803	52.5209	yes	TCONS_00028473:259-1929	HIDATA	0	0.0773709	0	0	1	1	no	0.0438653	-4.51077	94577	15.3496	7.95704	4149	12.0165	0.349038	BAM73799.1	99820	8.03595e-06	0.00014658	14.5769	3.86561	25	4.70044	0.00210331	378	8.56605	0.0318021
FBgn0002789	CG4696	MP20	NOP	BMgn001201	muscular protein 20	80.7356	60.2481	yes	TCONS_00028351:263-817	OK	58.1828	16.8782	-1.78543	-5.90176	5e-05	0.000445332	yes	0.293351	-1.7693	2045	10.5525	0.87858	600	9.22952	0.257732	NP_001040476.1	100000	0.000105482	0.00139453	7.82192	2.96752	72	6.18982	0.0309278	570	9.15735	0.244845
FBgn0003254	CG7230	RIB	L2P arrest	BMgn001210	COPII coat assembly protein SEC16 isoform X1	0.0552722	0.0919487	no	TCONS_00028318:506-2002	OK	3.14739	29.1667	3.21209	8.78727	5e-05	0.000445332	yes	7.33448	2.8747	677	9.36532	0.140914	4963	12.2485	1.03353	XP_012547130.1	100000	1.27762e-12	1.2828e-10	102.333	6.67713	17	4.16993	0.00354019	1841	10.8471	0.383382
				BMgn001262	uncharacterized protein LOC101740287				TCONS_00028148:216-1256	OK	27.8175	29.3641	0.0780606	0.320124	0.5748	0.748207	no	1.07924	0.110012	1241	10.2775	0.459459	1339	10.3851	0.495866	XP_004927939.1	100000	3.1205e-06	6.27761e-05	14.6216	3.87003	36	5.20945	0.0133284	540	9.07948	0.199926
FBgn0085423	CG34394		NOP	BMgn001449	GRAM domain-containing protein 1B	11.9111	21.1236	yes	TCONS_00040489:3-1103	OK	2.11837	23.1101	3.4475	3.88893	5e-05	0.000445332	yes	1.94824	0.962174	3948	11.9259	0.0641128	7692	12.8944	0.124907	XP_021205935.1	99701	6.23748e-07	1.45432e-05	11.8299	3.56437	728	9.50978	0.0118222	8623	13.0741	0.140032
				BMgn001567	actin-binding Rho-activating protein-like				TCONS_00040116:293-871	OK	10.4143	9.20837	-0.177547	-0.637915	0.26925	0.468532	no	0.911215	-0.134137	142	7.12284	0.240521	129	7.01867	0.219015	XP_012548789.1	100000	0.00576664	0.0396317	14.6667	3.87447	2	1.58496	0.00339559	43	5.45943	0.0730051
FBgn0003721	CG4898	CG4898	delay	BMgn001587	Tropomyosin-1	242.679	368.854	yes	TCONS_00040149:2-922	OK	134.191	29.6243	-2.17944	-5.86534	5e-05	0.000445332	yes	0.195047	-2.35811	5976	12.3061	1.25343	1166	10.1866	0.244477			2.1899e-06	4.55344e-05	11.5677	3.53204	154	7.27612	0.0322987	1792	10.8082	0.375839
				BMgn001600	organic cation transporter protein-like				TCONS_00040173:305-1909	OK	27.3794	9.98818	-1.4548	-5.59474	5e-05	0.000445332	yes	0.35887	-1.47847	2302	11.1655	0.133144	826	9.68497	0.0477816	XP_004929730.1	100000	3.13796e-08	1.02259e-06	19.5034	4.28565	148	7.21917	0.00856135	2905	11.5048	0.168045
				BMgn001654	uncharacterized protein LOC101739061				TCONS_00024671:647-1432	OK	9.97056	24.8742	1.3189	4.84421	5e-05	0.000445332	yes	2.22457	1.15353	426	8.73807	0.241497	948	9.88745	0.537226	XP_004922230.1	100000	0.000618632	0.0064196	6.57143	2.71621	48	5.61471	0.0272109	321	8.33092	0.181973
FBgn0259697	CG40050	NVD	L1 arrest	BMgn001678	neverland	3758.87	19.3153	yes	TCONS_00024604:108-1469	HIDATA	57.3187	0	0	0	1	1	no	33.9501	5.08535	7796	12.895	0.604367	264687	18.0115	20.5183	XP_012547344.1	100000	4.35409e-50	1.61755e-46	4139.87	12.0154	104	6.71425	0.00806202	434685	18.7296	33.6965
FBgn0024957	CG6342	IRP-1B	NOP	BMgn001725	cytoplasmic aconitate hydratase-like isoform X1	195.362	20.8911	yes	TCONS_00023524:138-2816	OK	19.4646	48.7001	1.32307	3.14004	5e-05	0.000445332	yes	2.11846	1.08301	5445	12.4074	0.0833946	11535	13.4922	0.176668	XP_004922163.1	100000	0.000639335	0.0065551	4.87567	2.2856	1310	10.3565	0.0200637	6391	12.6421	0.0978834
FBgn0038829	CG17271	CG17271	NOP	BMgn001751	multiple coagulation factor deficiency protein 2 homolog isoform X1	191.739	38.7927	yes	TCONS_00023605:119-772	OK	9.18545	11.2925	0.297946	1.03308	0.07405	0.209109	no	1.99941	0.999574	1129	10.1314	0.0705525	2258	11.1402	0.141063	XP_012548201.1	100000	0.079929	0.25945	2.015	1.01078	1532	10.5821	0.0957081	3088	11.5929	0.192916
FBgn0086917		SPOK	L1 arrest	BMgn001753	Spookier	0.579043	0.03681	yes	TCONS_00023608:1-1698	HIDATA	17.8818	0	0	0	1	1	no	1276.6	10.3181	2330	11.1685	0.306374	2974051	21.5039	391.117	BAH47267.1	99813	4.13405e-57	4.6074e-53	10757	13.393	197	7.62936	0.0259074	2129881	21.0223	280.1
FBgn0010225	CG1106	GEL	NOP	BMgn001754	gelsolin-like	121.071	50.127	yes	TCONS_00023611:46-1101	OK	8.56639	16.3487	0.932419	3.17237	5e-05	0.000445332	yes	2.45544	1.29598	509	8.96427	0.0275685	1249	10.2876	0.0676928	XP_004922200.1	100000	3.33518e-07	8.37174e-06	13.4335	3.74777	345	8.43463	0.0186982	4647	12.1824	0.251856
FBgn0039554	CG5003	CG5003	NOP	BMgn001814	uncharacterized protein LOC101745796	17.0444	17.2738	no	TCONS_00023789:265-2535	OK	39.3497	37.305	-0.0769834	-0.301987	0.59565	0.763796	no	1.06708	0.0936749	3826	11.8838	0.223743	4083	11.9929	0.238752	XP_004922350.2	94180	0.00698032	0.0460867	3.3498	1.74408	768	9.58684	0.0449123	2575	11.3309	0.150585
FBgn0259878	CG33466	FS	NOP	BMgn001937	follistatin-A	4.16948	3.12581	no	TCONS_00037285:178-1101	OK	4.45738	58.9002	3.72401	10.7021	5e-05	0.000445332	yes	13.0379	3.70464	141	7.13466	0.0190399	1834	10.8371	0.24824	XP_012552003.1	96309	0.00301722	0.0236976	4.06087	2.02179	229	7.84549	0.0309962	933	9.86728	0.126286
FBgn0030109	CG12121	CG12121	NOP	BMgn001998	protein GPR107	80.8287	37.4821	yes	TCONS_00020614:107-1651	OK	12.309	11.4839	-0.100096	-0.400259	0.48595	0.677386	no	0.953267	-0.0690484	699	9.45041	0.0597947	666	9.37903	0.0570003	XP_004932890.1	100000	0.00299379	0.0235468	4.42574	2.14592	100	6.65821	0.00855432	446	8.80413	0.0381523
FBgn0028331	CG2221	L(1)G0289	NOP	BMgn002024	plexin domain-containing protein 2 isoform X2	181.758	105.81	yes	TCONS_00020550:1-1329	OK	44.5056	55.6239	0.321719	0.508975	0.3748	0.577162	no	1.18925	0.250052	3405	11.7311	0.185936	4049	11.9827	0.221124	XP_012551510.1	100000	5.39285e-05	0.000787618	6.92238	2.79127	772	9.59432	0.0421605	5350	12.3856	0.292174
FBgn0263108	CG43365	BTBVII	NOP	BMgn002026	uncharacterized protein LOC101745111 isoform X1	20.7144	51.7599	yes	TCONS_00020543:226-1563	OK	8.74929	20.858	1.25336	2.12435	0.00015	0.0012229	yes	2.35287	1.23442	1655	10.6908	0.0643393	3894	11.9258	0.151382	XP_012551512.1	100000	0.00415512	0.0305467	3.69041	1.88378	687	9.42626	0.0267076	2538	11.31	0.0986666
FBgn0042641	CG3874	FRC	L3 arrest	BMgn002053	UDP-sugar transporter UST74c	52.7456	49.943	no	TCONS_00020494:225-1217	OK	2.96735	7.31192	1.30107	4.94234	5e-05	0.000445332	yes	2.35817	1.23767	116	6.87024	0.117153	274	8.10073	0.276267	XP_004932852.1	100000	0.00124497	0.0113267	9.54545	3.25481	10	3.45943	0.0100705	104	6.71425	0.104733
FBgn0263131	CG43373		NOP	BMgn002066	Adenylate cyclase type 5-like	3.66519	17.7665	yes	TCONS_00020475:3-3281	HIDATA	18.4195	0	0	0	1	1	no	15.4917	3.95342	1527	10.5745	0.245315	23661	14.5051	3.80035	XP_021207984.1	99905	3.31944e-18	1.32125e-15	262.691	8.03722	109	6.78136	0.0175072	28895	14.8186	4.64102
FBgn0036621	CG16807		NOP	BMgn002116	roquin-1 isoform X3	33.3765	18.4971	yes	TCONS_00019708:77-1528	OK	2.51054	7.56249	1.59086	3.07051	5e-05	0.000445332	yes	2.53676	1.34299	422	8.72155	0.0157928	1070	10.0602	0.0400624	XP_021207967.1	100000	0.00309706	0.0242393	4.12632	2.04485	189	7.56986	0.00707865	783	9.61471	0.0293258
				BMgn002324	sodium-coupled monocarboxylate transporter 1				TCONS_00048069:172-1917	OK	37.0511	18.2616	-1.0207	-2.76558	5e-05	0.000445332	yes	0.465009	-1.10467	5363	12.3703	0.395147	2494	11.2769	0.183747	XP_021204183.1	99784	3.44886e-06	6.85162e-05	10.6754	3.41622	190	7.57743	0.0139984	2038	10.9936	0.150151
FBgn0037475	CG33323		NOP	BMgn002338	48 related 1	448.96	318.047	no	TCONS_00048098:2111-2593	OK	8.02286	17.4066	1.11745	1.85218	0.00145	0.00914933	yes	1.74869	0.806278	511	8.99819	0.639132	893	9.79834	1.11765	XP_021204434.1	100000	9.46283e-07	2.13057e-05	23.0625	4.52748	15	4	0.0187735	368	8.52748	0.460576
FBgn0004598	CG18734	FUR2	NOP	BMgn002365	furin-like protease 2	45.7833	23.0233	yes	TCONS_00039911:661-4572	OK	29.3978	11.868	-1.30863	-3.45917	5e-05	0.000445332	yes	0.399723	-1.32293	4087	11.9223	0.349078	1634	10.6738	0.139534	XP_004926747.1	100000	0.00393756	0.0293216	3.78901	1.92182	454	8.82972	0.0387769	1723	10.7515	0.147164
				BMgn002548	cuticular protein RR-1 motif 4 precursor				TCONS_00060759:69-386	OK	170.092	4.57719	-5.21571	-12.6838	5e-05	0.000445332	yes	0.0294656	-5.08482	2002	10.9117	1.32781	59	5.87551	0.0391247	NP_001036835.1	100000	0.000266622	0.0031345	7.06349	2.82038	62	5.97728	0.0411141	444	8.79766	0.29443
FBgn0034629	CG9709	ACOX57D-D	NOP	BMgn002573	probable peroxisomal acyl-coenzyme A oxidase 1	0.92298	0.478362	no	TCONS_00053825:217-2220	OK	1.05144	33.2864	4.9845	7.65633	5e-05	0.000445332	yes	19.0105	4.24872	159	7.29763	0.00731357	3029	11.5377	0.139034	XP_004932402.1	100000	2.18993e-05	0.000352191	7.66629	2.93853	877	9.77808	0.0402552	6730	12.7166	0.308914
FBgn0000241	CG17632	BW	NOP	BMgn002580	protein scarlet-like isoform X1	1.18619	4.0085	yes	TCONS_00053841:143-2077	OK	7.53074	0.267457	-4.81542	-7.80159	5e-05	0.000445332	yes	0.0604595	-4.04789	827	9.28108	0.0205456	50	5.6674	0.00124217	XP_004932395.1	100000	3.23849e-07	8.18065e-06	14.7086	3.87859	150	7.2384	0.00372652	2220	11.117	0.0551525
FBgn0013272	CG5820		NOP	BMgn002618	chaoptin	444.098	126.337	no	TCONS_00053920:499-2694	HIDATA	0	0	0	0	1	1	no	0.769479	-0.378046	48873	15.5722	10.0027	37607	15.1987	7.69689	XP_012544871.1	26154	0.014401	0.0800303	2.93124	1.55151	11401	13.477	2.3334	33421	15.0285	6.84016
FBgn0036732	CG7571	OATP74D		BMgn002723	OATP74D homologue	2016.34	36.0122	yes	TCONS_00054680:399-2519	HIDATA	0	0	0	0	1	1	no	8.41658	3.07323	5079	12.2988	0.402207	42745	15.3811	3.38521	XP_004932455.2	100000	1.5954e-13	1.89157e-11	72.6953	6.18379	278	8.12412	0.0220163	20281	14.3079	1.60616
FBgn0029870	CG3869	MARF	delay	BMgn002820	transmembrane GTPase Marf	39.0227	30.1156	yes	TCONS_00022304:260-2560	OK	16.525	19.5408	0.241837	0.817988	0.15245	0.338297	no	1.15045	0.202193	1757	10.7783	0.168376	2021	10.9805	0.193707	XP_012551818.1	100000	0.00706362	0.0465272	3.40733	1.76864	463	8.85798	0.0443699	1580	10.6266	0.151414
FBgn0002441	CG5954	L(3)MBT	NOP	BMgn002836	uncharacterized protein LOC101736218 isoform X1	7.93642	13.5033	yes	TCONS_00022339:388-4653	OK	7.46578	11.7424	0.653366	2.42253	5e-05	0.000445332	yes	1.44786	0.533924	1279	10.3169	0.0945619	1851	10.8521	0.136913	XP_012552490.1	100000	0.00159792	0.0139787	4.42628	2.1461	311	8.2854	0.0229996	1380	10.4315	0.102056
FBgn0000287	CG4881	SALR	L2, L3 arrest	BMgn002946	homeotic protein spalt-major-like isoform X3	13.4003	19.502	yes	TCONS_00052203:281-3160	OK	5.46131	19.2294	1.816	1.92914	0.00265	0.0150503	yes	2.95257	1.56197	2790	11.4384	0.105438	8238	12.9701	0.311314	XP_012549951.1	96771	0.00170061	0.0147039	4.1845	2.06506	812	9.66711	0.0306867	3401	11.7322	0.128529
FBgn0031913	CG5958	CG5958	NOP	BMgn003128	clavesin-1	11.8806	8.32315	no	TCONS_00053263:294-1169	OK	14.8532	20.8599	0.489964	1.7025	0.0038	0.0203653	yes	1.35737	0.440816	1770	10.6797	0.0808852	2403	11.1768	0.109791	XP_004930906.1	100000	2.09476e-12	1.97848e-10	63.1505	5.98072	92	6.53916	0.00420341	5872	12.5199	0.268287
FBgn0264953	CG18103		NOP	BMgn003145	piezo-type mechanosensitive ion channel component isoform X5	15.7206	13.1644	no	TCONS_00053218:186-7334	OK	7.25891	13.0966	0.851368	1.92041	0.00125	0.00805015	yes	1.4541	0.54013	1507	10.5444	0.0774807	2191	11.0944	0.112665	XP_021206809.1	93009	9.46953e-05	0.00126544	6.56589	2.71499	386	8.59619	0.0154252	2540	11.3112	0.101503
FBgn0037646	CG11967	CAHBETA	L1, L2 arrest	BMgn003357	beta carbonic anhydrase 1 isoform X2	1.36123	2.46846	no	TCONS_00031780:116-880	OK	6.69728	14.1202	1.07611	0.935426	0.1063	0.269854	no	2.022	1.01579	273	8.09429	0.0580018	551	9.10507	0.11728	XP_004922999.1	100000	0.000133256	0.00170706	7.38095	2.88381	83	6.39232	0.0176558	619	9.27612	0.131674
				BMgn003430	cAMP-dependent protein kinase inhibitor beta, putative				TCONS_00030834:333-665	OK	4.10123	1.96597	-1.06081	-1.94846	0.0016	0.00992849	yes	1.14656	0.197316	989	9.94896	0.0449452	1134	10.1488	0.0515325			0.00624208	0.0422906	3.625	1.85798	239	7.90689	0.0108577	869	9.76487	0.0394785
FBgn0262739		AGO1		BMgn003670	argonaute 1	50.681	135.792	yes	TCONS_00055217:243-2981	OK	6.13975	6.67298	0.12015	0.372621	0.511	0.697884	no	1.00345	0.00496839	773	9.59371	0.0811719	776	9.60103	0.0814519	NP_001095931.1	100000	0.00716816	0.0470213	3.73554	1.90132	120	6.91886	0.0126011	451	8.82018	0.047359
FBgn0033192	CG2105		NOP	BMgn003679	uncharacterized protein LOC101737507	0.254332	13.9491	yes	TCONS_00055189:2691-5231	OK	14.7748	12.6403	-0.225105	-0.577145	0.30255	0.50346	no	0.803948	-0.314826	3749	11.8725	0.364973	3014	11.549	0.293419	XP_012549231.1	98832	5.11289e-06	9.80777e-05	9.36947	3.22797	451	8.82018	0.0439058	4234	12.0481	0.412188
FBgn0035312	CG15820		NOP	BMgn003808	serine hydrolase-like protein	0.989626	0	yes	TCONS_00045731:2-1042	OK	9.1193	49.0432	2.42706	4.19148	5e-05	0.000445332	yes	5.39183	2.43077	277	8.11349	0.029098	1495	10.5464	0.156892	XP_004926489.1	100000	1.53777e-08	5.33906e-07	21.1456	4.40228	157	7.30378	0.0164726	3340	11.7061	0.350435
FBgn0040080	CG5692		NOP	BMgn003867	G-protein-signaling modulator 2	21.4072	26.4549	no	TCONS_00020442:157-1872	OK	4.57147	10.4308	1.19012	2.70747	5e-05	0.000445332	yes	3.78678	1.92097	267	8.06553	0.0455889	1012	9.96853	0.172635	XP_021202811.1	100000	1.18372e-05	0.000206456	8.8289	3.14223	262	8.03892	0.0446794	2321	11.1812	0.395805
FBgn0015239	CG7199	HR78	NOP	BMgn003895	ecdysone-induced protein 78C	78.9115	27.7904	yes	TCONS_00021200:2-2359	HIDATA	0	0	0	0	1	1	no	6.86555	2.77937	2940	11.5169	0.156326	20187	14.3003	1.07326	XP_021202830.1	95956	8.16703e-16	1.78474e-13	160.582	7.32716	54	5.78136	0.00287097	8831	13.1085	0.469509
FBgn0003733	CG1389	TOR	delay	BMgn003976	Torso	23.1806	22.192	no	TCONS_00037513:213-1631	HIDATA	0	59.4626	0	0	1	1	no	0.303396	-1.72073	57958	15.8144	2.934	17584	14.0869	0.890166	XP_012549743.1	100000	2.18671e-17	7.38512e-15	233.524	7.86743	62	5.97728	0.0031386	14711	13.8447	0.74471
FBgn0034117	CG7997	CG7997	NOP	BMgn004000	alpha-N-acetylgalactosaminidase precursor	2.61213	12.4324	no	TCONS_00037458:102-1388	OK	23.6063	496.352	4.39412	16.0262	5e-05	0.000445332	yes	20.9878	4.39148	1065	10.0259	0.0738122	22345	14.4405	1.54915	NP_001040191.1	98598	3.90198e-07	9.5999e-06	13.867	3.79358	202	7.66534	0.0140044	2814	11.4589	0.195092
FBgn0036516	CG7656	CG7656	NOP	BMgn004052	ubiquitin-conjugating enzyme E2 R2	45.5173	181.23	yes	TCONS_00037365:446-1174	HIDATA	0	0	0	0	1	1	no	1.18594	0.246035	8807	13.1043	0.354477	10445	13.349	0.42039	XP_004922372.1	100	5.97954e-07	1.40299e-05	11.9139	3.57458	638	9.31967	0.0256782	7612	12.8942	0.306367
				BMgn004058	transmembrane protein adipocyte-associated 1 homolog isoform X1				TCONS_00036747:1-1131	OK	16.83	15.1897	-0.147941	-0.146874	0.79605	0.890858	no	0.921391	-0.118115	1064	10.0563	0.290167	981	9.92896	0.267357	XP_004922477.1	100000	0.00114562	0.0106134	5.08621	2.34659	115	6.85798	0.0313522	589	9.20457	0.160578
				BMgn004180	NF-kappa-B essential modulator isoform X2				TCONS_00036963:253-2178	OK	16.9179	24.6223	0.541411	2.12675	0.0003	0.00228882	yes	1.49684	0.581922	2533	11.3018	0.0757984	3792	11.8872	0.113458	XP_004924233.1	100000	0.00177764	0.0152751	4.12539	2.04453	972	9.9263	0.0290826	4013	11.9708	0.120071
				BMgn004206	cholinesterase 1-like				TCONS_00037050:68-1723	OK	18.1529	39.3922	1.11771	3.60477	5e-05	0.000445332	yes	2.0255	1.01828	3033	11.564	0.146296	6143	12.5849	0.296321	XP_004924253.1	100000	2.57121e-11	1.73674e-09	43.4737	5.44207	189	7.56986	0.00911634	8259	13.0119	0.39837
FBgn0046114	CG4919	GCLM	NOP	BMgn004366	glutamate--cysteine ligase regulatory subunit	16.3384	48.4048	yes	TCONS_00039258:491-1492	OK	17.3502	24.1363	0.476255	1.64772	0.0044	0.0230327	yes	1.35894	0.442479	464	8.86088	0.0601234	631	9.3036	0.081704	XP_004922592.1	100000	0.00717836	0.0470605	3.74576	1.90526	117	6.88264	0.0151496	441	8.7879	0.0571022
FBgn0023407	CG9239	B4	NOP	BMgn004450	uncharacterized protein LOC105842420	7.49895	28.7129	yes	TCONS_00038758:279-3494	OK	3.16206	4.92035	0.637895	1.84828	0.00155	0.00966025	yes	1.95059	0.963909	425	8.73007	0.109367	829	9.69498	0.21333	XP_012550774.1	100000	0.000162799	0.00202952	6.84874	2.77584	118	6.89482	0.0303654	814	9.67066	0.20947
FBgn0053116	CG33116	CG33116	NOP	BMgn004452	ethanolaminephosphotransferase 1	15.4026	24.0192	yes	TCONS_00038764:227-1408	OK	0.00292813	5.80176	10.9523	1.06447	0.14275	0.325551	no	5.5	2.45943	65	6.03009	0.00445353	359	8.48842	0.0244944	XP_004922536.1	100000	0.00398143	0.0295435	4.19417	2.06839	102	6.6865	0.00695297	431	8.75489	0.0293797
				BMgn004511	facilitated trehalose transporter Tret1-like				TCONS_00049333:128-1603	OK	0.732596	23.3651	4.99519	3.8611	0.02935	0.10492	no	10.0039	3.32249	173	7.38152	0.0109131	1727	10.7516	0.109173	XP_004926071.1	100000	0.000696424	0.00703685	5.19	2.37573	199	7.64386	0.0125774	1037	10.0196	0.0655417
FBgn0030051	CG2056		NOP	BMgn004518	male reproductive organ serine protease 1 precursor	4.28937	3.62588	no	TCONS_00049314:214-1122	OK	0.109832	0.334163	1.60526	0.604201	0.4637	0.65835	no	2.5625	1.35755	4	2.37643	0.00334362	13	3.61096	0.00977366	NP_001153674.1	99338	NA	NA	3	1.58496	0	0	0	2	1.58496	0.00154321
FBgn0005666	CG32019		P lethal	BMgn004547	twitchin	0.240392	7.56139	no	TCONS_00048888:3-19274	OK	4.73752	3.13186	-0.597112	-1.61274	0.00495	0.025458	yes	0.836639	-0.257323	4471	11.8428	0.0516995	3740	11.8271	0.0432538	XP_021209322.1	99332	0.00137504	0.0123687	4.29779	2.10359	1265	10.3061	0.0146287	5440	12.4097	0.0629091
FBgn0022361	CG1507		NOP	BMgn004557	transcriptional activator protein Pur-alpha isoform X3	62.1084	18.6879	yes	TCONS_00048931:456-1316	OK	3.20947	6.17184	0.943369	1.58085	0.0068	0.0330435	yes	2.1043	1.07334	419	8.70081	0.0407938	881	9.77939	0.0858423	XP_021201812.1	100000	0.00591866	0.0404684	3.75862	1.9102	173	7.44294	0.0168567	653	9.35315	0.0636266
				BMgn004561	facilitated trehalose transporter Tret1-like				TCONS_00048943:3-1361	OK	4.10333	61.3153	3.90138	10.327	5e-05	0.000445332	yes	15.0611	3.91276	256	7.99245	0.0460617	3861	11.9	0.693741	XP_004923499.2	99779	3.03649e-09	1.20863e-07	24.0435	4.58757	275	8.10852	0.049416	6635	12.6961	1.19227
FBgn0044452	CG1241		NOP	BMgn004832	autophagy-related protein 2 homolog A-like	20.0058	13.1687	yes	TCONS_00046458:269-6019	OK	22.0269	18.9189	-0.219436	-0.738272	0.20485	0.404474	no	0.868373	-0.203613	5495	12.3835	0.211832	4772	12.2161	0.183949	XP_021209233.1	100000	0.00408973	0.0301855	3.73007	1.8992	551	9.10852	0.0212397	2058	11.0077	0.0793308
FBgn0039141		SPAS		BMgn005074	spastin isoform X2	18.1609	33.0214	yes	TCONS_00046806:131-2116	OK	2.95254	3.87635	0.392745	0.760061	0.1783	0.372221	no	1.51718	0.601396	1397	10.4476	0.0457518	2119	11.0462	0.069414	XP_004921807.1	100000	0.00617297	0.0419418	3.48692	1.80195	496	8.9571	0.0162479	1732	10.7591	0.0567367
FBgn0027587	CG7028	CG7028	L3 arrest	BMgn005080	dual specificity protein kinase KNS1	16.9586	37.8122	yes	TCONS_00046821:1-2817	OK	8.64738	61.9626	2.84106	3.05505	5e-05	0.000445332	yes	8.40359	3.07101	74	6.13554	0.00728973	625	9.28767	0.0612598	XP_004921796.1	100000	NA	NA	1	0	0	0	NA	0	0	NA
FBgn0003137	CG33103		NOP	BMgn005129	papilin	15.5553	14.3285	no	TCONS_00047449:2-8314	HIDATA	0	0	0	0	1	1	no	4.17233	2.06085	13809	13.7432	0.418597	57614	15.801	1.74652	XP_012544713.2	85411	6.4967e-11	3.97834e-09	32.0616	5.00278	1346	10.3955	0.0408027	43186	15.3983	1.30914
FBgn0034943	CG3006		NOP	BMgn005167	flavin-dependent monooxygenase FMO2 precursor	485.148	72.7244	yes	TCONS_00047339:110-1462	OK	0.639451	4.01111	2.64909	0.701229	0.0649	0.189192	no	0.949834	-0.0742524	1608	10.6493	0.123455	1527	10.5747	0.117262	NP_001171912.1	99778	0.00499947	0.0355125	3.8453	1.9431	180	7.49985	0.0138196	695	9.44294	0.0533589
FBgn0038448	CG12783	CG12783	NOP	BMgn005223	synaptic vesicle glycoprotein 2C-like isoform X1	44.3468	38.9333	no	TCONS_00026339:932-1855	OK	13.0936	53.8758	2.04077	6.30363	5e-05	0.000445332	yes	4.95471	2.3088	2914	11.5001	0.0868421	14440	13.8116	0.430277	XP_004926573.1	100000	1.30435e-06	2.87291e-05	10.5005	3.39239	988	9.94983	0.0294407	10384	13.3422	0.309425
FBgn0036992	CG11796	CG11796	minor delay	BMgn005262	4-hydroxyphenylpyruvate dioxygenase-like	1.12999	3.65624	no	TCONS_00059476:2-1141	OK	70.0153	15.295	-2.19461	-4.64211	5e-05	0.000445332	yes	0.241813	-2.04804	9700	13.2361	0.974027	2346	11.1524	0.235532	XP_012544109.1	100000	1.49939e-13	1.79685e-11	110.429	6.78697	27	4.80735	0.00271112	3091	11.5943	0.310373
FBgn0030452	CG4330	MFS10	NOP	BMgn005389	sialin-like	13.6223	4.56128	yes	TCONS_00059561:1341-2888	OK	12.5046	15.6714	0.325668	0.973609	0.0894	0.23862	no	1.20118	0.264448	1077	10.0706	0.124985	1294	10.3335	0.15013	XP_004932075.1	100000	0.000238314	0.00284674	6.08763	2.60588	193	7.59991	0.0223976	1180	10.2058	0.136939
FBgn0003312	CG14728	SAD	L1 arrest	BMgn005496	Shadow	12616.7	77.8886	yes	TCONS_00059087:467-1609	HIDATA	0	0	0	0	1	1	no	0.828251	-0.27186	40664	15.2774	2.21929	33680	15.0368	1.83813	NP_001106224.1	100000	3.01521e-09	1.20446e-07	22.533	4.49397	468	8.87344	0.0255417	10567	13.3674	0.576707
				BMgn005576	Actin, cytoplasmic A3				TCONS_00033994:73-645	HIDATA	0	0	0	0	1	1	no	0.395777	-1.33724	112624	16.7124	52.1891	44574	15.4396	20.6552	XP_021203568.1	100000	0.129816	0.350355	0.551457	-0.858681	98315	16.5851	45.5584	54216	15.7265	25.1233
FBgn0043903	CG14226	DOME	NOP	BMgn005643	BmDomeless	31.883	41.0648	yes	TCONS_00034570:475-4080	OK	28.9626	13.7129	-1.07865	-3.71791	5e-05	0.000445332	yes	0.468598	-1.09358	1369	10.406	1.15849	642	9.32476	0.542865	XP_012546276.1	100000	0.000271536	0.0031822	7.63415	2.93247	40	5.35755	0.0338409	312	8.29002	0.263959
				BMgn005694	uncharacterized protein LOC101740212				TCONS_00034442:1-1089	OK	0.248684	13.3557	5.747	6.5569	5e-05	0.000445332	yes	20.7778	4.37697	12	3.6416	0.00611933	249	7.9468	0.127146	XP_012545765.1	99697	6.2641e-08	1.8971e-06	42.875	5.42206	7	3	0.00356961	342	8.42206	0.174401
FBgn0027582	CG6230	CG6230	NOP	BMgn005726	probable cation-transporting ATPase 13A3	135.579	19.6499	yes	TCONS_00049163:2-3574	HIDATA	0	11.9007	0	0	1	1	no	1.42817	0.514166	1770	10.7906	0.0926731	2528	11.3031	0.132353	XP_021204113.1	94333	0.0032981	0.0253849	3.87587	1.95452	571	9.15987	0.0298906	2216	11.1144	0.116003
FBgn0051092	CG31092	LPR2	NOP	BMgn005876	low density lipoprotein receptor isoform X1	26.8719	37.539	yes	TCONS_00026389:3-3956	OK	0.868116	7.39876	3.09132	4.02396	5e-05	0.000445332	yes	7.2271	2.85342	175	7.4261	0.0143205	1262	10.3022	0.103495	XP_012544559.1	100000	7.56219e-07	1.74134e-05	11.737	3.553	539	9.07682	0.0441912	6337	12.6298	0.519554
FBgn0050051	CG30051	CG30051	NOP	BMgn005992	transmembrane protein 18	44.8683	13.4184	yes	TCONS_00052797:2-397	OK	26.8772	75.9966	1.49955	5.36699	5e-05	0.000445332	yes	2.68811	1.42659	1503	10.5515	0.228161	4039	11.9692	0.613321	XP_004929213.1	100000	1.06819e-09	4.81981e-08	33.9123	5.08374	56	5.83289	0.00850288	1932	10.9166	0.29335
FBgn0024230	CG10234	HS2ST	NOP	BMgn006029	heparin sulfate O-sulfotransferase	56.3343	14.5056	yes	TCONS_00052708:180-1199	OK	2.32826	3.67814	0.659726	1.11789	0.05325	0.163976	no	1.54127	0.624119	630	9.29189	0.101515	971	9.92354	0.156461	XP_004929169.1	100000	0.00758606	0.0493847	3.56897	1.83551	173	7.44294	0.0278762	620	9.27845	0.0999033
FBgn0039150	CG13605	CG13605	NOP	BMgn006267	RING finger and transmembrane domain-containing protein 2	33.3691	18.336	yes	TCONS_00056910:1-1404	OK	32.4413	33.4614	0.0446639	0.0887768	0.8778	0.936318	no	1.04851	0.0683393	1587	10.631	0.32534	1664	10.6963	0.341122	XP_004923590.1	100000	0.00403153	0.029808	3.9417	1.97882	222	7.8009	0.0455011	878	9.77972	0.179955
FBgn0013759	CG6703		NOP	BMgn006298	peripheral plasma membrane protein CASK	18.9451	99.839	yes	TCONS_00056318:1-1143	OK	4.93515	11.3551	1.20217	2.18779	0.00035	0.00262811	yes	2.14511	1.10105	423	8.71902	0.0282116	907	9.82378	0.0605171	XP_021201856.1	100000	0.00196206	0.0165912	4.45263	2.15466	189	7.56986	0.0126151	845	9.72451	0.056401
FBgn0011725	CG31137	TWIN	L3 arrest	BMgn006317	CCR4-NOT transcription complex subunit 6 isoform X2	39.8977	83.7905	yes	TCONS_00056357:136-1764	OK	7.10572	20.8169	1.55071	1.68322	0.01025	0.0459608	yes	2.79361	1.48213	386	8.58724	0.0320571	1078	10.0644	0.0895551	XP_004923581.2	100.00	0.0015288	0.0134798	5.19737	2.37778	75	6.24793	0.00622872	394	8.62571	0.0327215
				BMgn006319	farnesoic acid O-methyltransferase				TCONS_00056365:188-556	OK	1.50287	20.4615	3.76712	3.39393	0.03145	0.110618	no	9.68557	3.27584	65	5.97081	0.0243016	626	9.26047	0.235375	AGS17914.1	98347	2.9396e-07	7.56625e-06	24.2632	4.6007	18	4.24793	0.00676437	460	8.84862	0.172867
FBgn0037530	CG2943	CG2943	NOP	BMgn006333	ER membrane protein complex subunit 1	251.23	34.1402	yes	TCONS_00056402:2-2773	OK	7.92446	16.1258	1.02498	3.78562	5e-05	0.000445332	yes	2.07072	1.05014	1588	10.6303	0.09307	3289	11.6797	0.192722	XP_004923563.1	100000	0.00167944	0.0145661	4.3493	2.12078	354	8.47168	0.020743	1543	10.5925	0.0904137
FBgn0002719	CG10120	MEN	NOP	BMgn006418	malate dehydrogenase isoform X3	28.5968	48.976	yes	TCONS_00056673:3-1781	OK	10.3519	199.981	4.2719	5.41947	5e-05	0.000445332	yes	16.5237	4.04647	1074	9.93936	0.0352495	17752	14.1047	0.582453	XP_012549549.1	100000	1.3766e-06	3.01418e-05	10.3319	3.36903	1349	10.3987	0.0442614	13947	13.7678	0.457609
FBgn0039728	CG7896		NOP	BMgn006467	chaoptin	3.57503	3.99294	no	TCONS_00056085:1-3978	OK	22.0545	1.75993	-3.64748	-4.48838	5e-05	0.000445332	yes	0.0910139	-3.45777	3468	11.7448	0.304667	316	8.30277	0.027729	XP_021206539.1	98492	0.000335934	0.0038136	6.25243	2.64442	102	6.6865	0.00895994	643	9.33092	0.0564828
FBgn0037744	CG8417	CG8417	NOP	BMgn006473	mannose-6-phosphate isomerase	54.4747	18.5815	yes	TCONS_00056104:1-1215	OK	13.3561	8.82308	-0.598141	-1.13067	0.0474	0.150066	no	0.644453	-0.633854	895	9.80274	0.248773	577	9.17403	0.160322	XP_004930563.1	100000	0.00241671	0.0196314	4.82192	2.26961	72	6.18982	0.0200056	351	8.45943	0.0975271
FBgn0027841	CG7697	CSTF-64	L3 arrest	BMgn006476	protein CREG1	14.2065	16.3504	no	TCONS_00056109:120-842	OK	18.4717	56.8669	1.62227	5.56066	5e-05	0.000445332	yes	2.77942	1.47479	855	9.57151	0.0730118	2377	11.1032	0.202931	XP_004930569.1	100000	3.09143e-06	6.24167e-05	10.8667	3.44184	179	7.49185	0.0152796	1955	10.9337	0.16688
FBgn0052483	CG32483		NOP	BMgn006502	retinoid-inducible serine carboxypeptidase-like	0.0238317	0.204525	no	TCONS_00056160:1-1347	OK	3.27205	2.28986	-0.514935	-0.495136	0.3915	0.592193	no	0.665017	-0.588538	202	7.6585	0.0451296	134	7.07704	0.0300119	XP_004930596.2	100000	6.27955e-05	0.000896528	9.40476	3.23339	41	5.39232	0.00915996	394	8.62571	0.088025
FBgn0259226	CG42326	CG42326	NOP	BMgn006514	uncharacterized protein LOC105842585	1.47614	0.442227	yes	TCONS_00056186:4694-5038	OK	16.2734	23.683	0.541339	1.12778	0.05665	0.171467	no	0.786234	-0.346969	6228	12.5926	7.26721	4897	12.2376	5.71373			9.93378e-08	2.86077e-06	14.4827	3.85626	693	9.43879	0.808635	10050	13.2951	11.727
FBgn0033904	CG18327		NOP	BMgn006698	solute carrier family 25 member 35-like isoform X2	18.0326	3.74112	yes	TCONS_00021639:357-1115	OK	3.95821	0.354206	-3.48219	-4.3673	5e-05	0.000445332	yes	0.0766129	-3.70627	413	8.68942	0.0446075	32	5.00774	0.00341751	XP_021206463.1	100000	0.00238374	0.0194486	4.68539	2.22817	88	6.47573	0.00949709	416	8.7039	0.0448953
FBgn0004657	CG1560		L3 arrest	BMgn006803	integrin beta-8-like isoform X1	135.006	66.7115	yes	TCONS_00022802:1-333	OK	0.627371	8.18719	3.70598	3.90482	5e-05	0.000445332	yes	12.4737	3.64082	5	2.45544	0.00484408	78	6.28859	0.0708447	XP_021202767.1	100000	0.000977052	0.00926744	10.4	3.37851	9	3.32193	0.00817439	103	6.70044	0.0935513
FBgn0250907		CHT3		BMgn006874	chitinase-related protein 1 precursor	268.116	27.2025	yes	TCONS_00022023:149-8983	HIDATA	3.86151	0	0	0	1	1	no	57.8096	5.85324	515	8.87396	0.0388927	29753	14.8117	2.24837	NP_001036861.1	99813	4.47633e-13	4.84357e-11	67.1913	6.0702	182	7.5157	0.0137535	12295	13.5859	0.929117
FBgn0010383	CG6816	CYP18A1	NOP	BMgn006916	CYP18A1	5.89211	0.205978	yes	TCONS_00022834:148-1773	HIDATA	0	17.0882	0	0	1	1	no	0.0223717	-5.48218	33390	14.909	9.74331	747	9.5466	0.217975	NP_001077078.1	100000	2.8924e-06	5.88245e-05	13.4545	3.75002	54	5.78136	0.0157572	739	9.53138	0.215641
FBgn0004959	CG6578	PHM	L1 arrest	BMgn006936	Phantom	13305.2	117.384	yes	TCONS_00022094:168-1784	HIDATA	72.0901	0	0	0	1	1	no	20.8089	4.37913	4143	12.0163	0.558657	86211	16.3842	11.625	BAM73854.1	100000	5.91982e-19	2.74902e-16	319.883	8.3214	110	6.79442	0.0148328	35506	15.1158	4.78776
FBgn0010423	CG9073	TPNC47D	NOP	BMgn006937	troponin C	0.326673	10.2962	no	TCONS_00022101:44-433	OK	31.176	12.6606	-1.30009	-1.6167	0.0212	0.0813377	no	0.612678	-0.706799	3486	11.7561	0.22665	2136	11.0568	0.138864	NP_001037594.1	99074	1.90579e-05	0.00031265	10.4407	3.38414	58	5.88264	0.00377064	615	9.26679	0.0399818
FBgn0263772	CG43284		L2 arrest	BMgn006961	myelin transcription factor 1	336.714	52.1503	yes	TCONS_00022178:2-805	OK	0.447044	6.62408	3.88923	1.41822	0.30495	0.505879	no			199	7.64616	0.00950746	1864	10.8054	0.0888899	XP_012553001	100000	0.00752291	0.0490309	3.28016	1.71376	1027	10.0056	0.0489841	3371	11.7194	0.160784
FBgn0265042	CG6747		NOP	BMgn007034	G protein-activated inward rectifier potassium channel 3-like isoform X2	10.6736	16.43	yes	TCONS_00034822:1337-2362	OK	3.95289	6.9649	0.817193	0.979334	0.0919	0.243622	no	1.59704	0.675399	855	9.72936	0.0645194	1366	10.4024	0.10304	XP_012551257.1	99353	3.83978e-06	7.55488e-05	10.1429	3.34239	265	8.05528	0.0199894	2697	11.3977	0.20344
FBgn0038809	CG16953	CG16953	NOP	BMgn007044	uncharacterized protein LOC101737556	98.175	103.254	no	TCONS_00034791:220-1740	OK	24.4783	22.4605	-0.124117	-0.447342	0.43365	0.63232	no	0.933965	-0.09856	1267	10.3076	0.159411	1183	10.2042	0.148884	XP_004932470.1	100000	0.00398155	0.0295435	3.8429	1.9422	330	8.37069	0.0415199	1271	10.3129	0.159914
FBgn0039758	CG9737		NOP	BMgn007046	melanization protease 1-like isoform X1	1.03261	10.4056	yes	TCONS_00034784:1-1380	OK	1.53061	0.657831	-1.21832	-0.234864	0.5397	0.721068	no	0.437647	-1.19216	141	7.13004	0.0297518	61	5.93484	0.0129019	XP_012551219.2	100	0.00029259	0.00340033	0.103261	-3.27563	183	7.52356	0.0387056	18	4.24793	0.00380711
FBgn0262112	CG12068	SRO	L1 arrest	BMgn007047	Shroud	774.847	12.9578	yes	TCONS_00034780:144-1064	OK	225.707	450.963	0.998557	3.83738	5e-05	0.000445332	yes	2.09642	1.06793	9386	13.1904	1.92606	19676	14.2641	4.03783	NP_001171333.1	100000	7.5598e-18	2.80846e-15	253.329	7.98487	72	6.18982	0.0147753	18492	14.1747	3.79479
				BMgn007062	uncharacterized protein LOC101742468 isoform X2				TCONS_00034185:1-603	OK	13.9386	19.595	0.491398	0.394174	0.4909	0.681495	no	1.33844	0.420553	239	7.90797	0.0497161	320	8.32496	0.066542	XP_004932594.1	100000	6.87018e-05	0.000962157	9.74286	3.28434	34	5.12928	0.00706273	340	8.41363	0.0706273
				BMgn007117	uncharacterized protein LOC101745926				TCONS_00034324:549-3107	OK	21.0383	8.23225	-1.35366	-3.4053	5e-05	0.000445332	yes	0.449176	-1.15465	3663	11.8111	0.30106	1645	10.6703	0.135229	XP_021207817.1	100000	7.32958e-06	0.000135245	9.68783	3.27617	188	7.56224	0.0154516	1830	10.8384	0.150407
FBgn0046258	CG12880	CG12880	NOP	BMgn007124	uncharacterized protein LOC101738458	55.8994	18.7415	yes	TCONS_00034344:206-820	OK	0.0495656	18.2186	8.52186	2.98324	0.1815	0.375498	no	1.76764	0.821822	4087	11.9951	1.0838	7224	12.8127	1.91576	XP_004932567.1	100000	2.96171e-06	6.01243e-05	11.3478	3.50434	137	7.10852	0.0363299	1565	10.6129	0.415009
FBgn0025680	CG3772	CRY	NOP	BMgn007139	cryptochrome 1 isoform X1	0.110697	0.0327623	no	TCONS_00034380:143-1720	OK	33.4798	42.9588	0.359661	0.964042	0.1001	0.258474	no	1.31819	0.398559	14984	13.8157	0.375051	19751	14.2307	0.494389	XP_012551194.1	100000	1.89254e-07	5.08375e-06	12.7778	3.67557	1619	10.6618	0.0405246	20699	14.3373	0.51811
FBgn0015277	CG5373	PI3K59F	NOP	BMgn007158	phosphatidylinositol 3-kinase catalytic subunit type 3	11.2108	11.4531	no	TCONS_00040674:1-2286	OK	2.07231	9.89006	2.25474	2.20625	0.00155	0.00966025	yes	3.01297	1.59118	617	9.26717	0.0357992	1859	10.8279	0.107862	XP_012544940.1	100000	3.83163e-10	1.88954e-08	29.2768	4.87169	353	8.46761	0.0204816	10363	13.3393	0.601276
FBgn0033095	CG3409	CG3409	L2 arrest	BMgn007204	uncharacterized protein LOC101740131 isoform X1	58.6295	18.7827	yes	TCONS_00040236:152-2473	OK	107.984	8.81371	-3.61492	-6.19106	5e-05	0.000445332	yes	0.0842062	-3.56993	16867	14.0284	3.91808	1420	10.4723	0.329926	XP_012544941.1	100000	0.000622224	0.00645088	5.43506	2.4423	153	7.26679	0.0355401	836	9.70908	0.194193
FBgn0028992	CG5851	SDS22	NOP	BMgn007437	protein phosphatase 1 regulatory subunit 7	48.0699	123.192	yes	TCONS_00050460:278-1300	OK	11.324	16.404	0.534666	1.45815	0.0121	0.0524654	no	1.57925	0.659236	999	9.94252	0.139389	1578	10.6197	0.220129	XP_012543965.1	100000	0.00766672	0.0497935	3.44912	1.78623	284	8.15482	0.0396261	982	9.94105	0.137017
FBgn0053156	CG33156	CG33156	NOP	BMgn007449	NAD kinase-like isoform X5	165.329	22.559	yes	TCONS_00051128:238-1494	OK	14.9987	28.2609	0.913969	1.86082	0.00255	0.0146519	yes	1.69343	0.75995	3309	11.692	0.12304	5603	12.4504	0.20836	XP_004926312.1	100000	5.34461e-07	1.26735e-05	11.8223	3.56344	832	9.70217	0.0309397	9847	13.2656	0.366182
FBgn0043806	CG32032		NOP	BMgn007524	uncharacterized protein LOC101742386 isoform X2	21.0436	14.822	yes	TCONS_00030662:145-645	OK	2.37888	2.07631	-0.196261	-0.243617	0.6711	0.815144	no	0.657837	-0.604199	151	7.1693	0.0510308	99	6.64361	0.0335699	XP_004924649.1	100000	0.00338815	0.0259683	4.54545	2.18442	76	6.26679	0.0256844	349	8.45121	0.117945
FBgn0034528	CG11180		L3 arrest	BMgn007618	uncharacterized protein LOC101738259	6.3116	7.79569	no	TCONS_00030102:870-2462	OK	21.141	18.1698	-0.2185	-0.816861	0.1513	0.337294	no	0.91004	-0.135998	1501	10.5518	0.748836	1366	10.4164	0.68147	XP_004928695.1	100000	0.00346595	0.0264214	5.10256	2.35122	38	5.2854	0.0189621	198	7.63662	0.0988024
FBgn0035195	CG9128	SAC1	NOP	BMgn007770	phosphatidylinositide phosphatase SAC1	59.7999	29.0071	yes	TCONS_00031553:2-766	OK	7.89466	11.8428	0.58506	1.53258	0.0084	0.0391908	yes	1.38569	0.4706	335	8.3918	0.0673766	465	8.86035	0.0933628	XP_021205315.1	97285	0.00332142	0.0255115	4.32692	2.11334	103	6.70044	0.0206952	449	8.81378	0.090215
				BMgn007805	lipopolysaccharide-induced tumor necrosis factor-alpha factor homolog isoform X1				TCONS_00031436:222-614	OK	19.4948	17.7276	-0.137087	-0.273708	0.6331	0.790234	no	0.698748	-0.517155	3169	11.6268	0.599735	2214	11.1039	0.419064	XP_004928515.1	100000	1.87785e-06	3.96375e-05	11.3488	3.50447	214	7.74819	0.0404996	2439	11.2527	0.461582
FBgn0011230	CG14472		NOP	BMgn007905	protein purity of essence	44.2316	35.6832	no	TCONS_00031150:631-9615	OK	14.7212	24.1836	0.716138	2.19689	5e-05	0.000445332	yes	1.53233	0.615728	7624	12.8954	0.224973	11683	13.5107	0.344733	XP_021205275.1	98.227	0.0075093	0.0489708	3.26628	1.70765	1381	10.4325	0.0407495	4513	12.1402	0.133166
FBgn0003656	CG2212		NOP	BMgn007928	neuropathy target esterase sws isoform X4	32.0049	38.2449	no	TCONS_00031089:2-3832	OK	14.1496	17.4344	0.301177	0.963115	0.09575	0.250831	no	1.05109	0.0718888	1618	10.6499	0.0790193	1701	10.7094	0.0830566	XP_021205358.1	98669	1.65113e-05	0.000278393	8.05308	3.00954	470	8.87958	0.0229537	3792	11.8891	0.185192
FBgn0000567	CG32180	EIP74EF	delay	BMgn007968	transcription factor E74	57.1393	69.397	no	TCONS_00030945:831-1514	OK	40.2877	3.22358	-3.6436	-2.18716	0.1453	0.329485	no	0.100089	-3.32064	1865	10.8586	0.668459	187	7.53596	0.0669056	NP_001037444.1	99127	0.000297722	0.0034456	9.09524	3.18511	20	4.39232	0.00716846	190	7.57743	0.0681004
FBgn0039640	CG14516		NOP	BMgn008058	Aminopeptidase N-like	0.869932	9.98253	yes	TCONS_00060247:1-873	HIDATA	0	18.2502	0	0	1	1	no	0.100568	-3.31376	9864	13.2652	1.75578	992	9.95257	0.176575	XP_004922953.2	100000	0.00170221	0.0147063	4.45914	2.15677	256	8.00562	0.0484481	1145	10.1624	0.216692
FBgn0051198	CG31198		NOP	BMgn008063	glutamyl aminopeptidase-like precursor	79.004	72.1401	no	TCONS_00060257:3-2711	HIDATA	0	8.57425	0	0	1	1	no	0.0752219	-3.7327	28245	14.7654	0.939507	2125	11.0481	0.0706715	NP_001269149.1	100000	0.000819552	0.00802628	4.89415	2.29106	358	8.48784	0.0119079	1756	10.7789	0.0584087
FBgn0039486	CG6074	CG6074	NOP	BMgn008072	carbonic anhydrase 7	0.211294	0.728648	no	TCONS_00060286:99-1061	OK	125.808	66.8579	-0.912055	-3.66836	5e-05	0.000445332	yes	0.522761	-0.935776	4679	12.1896	0.534071	2446	11.2518	0.279192	XP_004922913.1	100000	1.12181e-05	0.000197945	8.66387	3.11501	356	8.47978	0.0406346	3092	11.5948	0.352928
FBgn0038197	CG3143		NOP	BMgn008092	Fkhr (Uncharacterized protein)	104.555	39.2835	yes	TCONS_00060336:23121-23825	OK	2.74611	1.03295	-1.41062	-2.09681	0.00065	0.00455746	yes	0.355062	-1.49386	1156	10.1627	0.22532	410	8.66857	0.0800026	XP_004923988.3	31915	0.00590205	0.0403796	3.98876	1.99594	88	6.47573	0.0171573	354	8.47168	0.0690193
FBgn0038197	CG3143		NOP	BMgn008094	forkhead box sub-group O	0.702158	0	yes	TCONS_00060915:854-2380	OK	28.0251	8.25549	-1.76329	-4.38928	5e-05	0.000445332	yes	0.271919	-1.87875	2175	11.0758	0.395107	591	9.20859	0.107437	AFD99125.1	99219	0.00355294	0.0268458	4.13971	2.04953	135	7.08746	0.0245276	562	9.13699	0.102108
FBgn0001257	CG15009	ImpL2	NOP	BMgn008146	Ecdysone-inducible gene L2	1155.25	76.2183	yes	TCONS_00045265:167-949	OK	96.155	62.6164	-0.618822	-1.397	0.0229	0.0864101	no	0.200205	-2.32045	13644	13.7348	2.38579	2732	11.4076	0.477648	AFO09967.1	100000	1.18542e-11	9.04896e-10	41.3914	5.37126	860	9.74987	0.150376	35637	15.1211	6.23133
FBgn0001257	CG15009	ImpL2	NOP	BMgn008174	Imp-L2-negative regulator of insulin receptor signaling pathway	1155.25	76.2183	yes	TCONS_00044671:257-1024	HIDATA	105.748	0	0	0	1	1	no	7.90183	2.98219	10590	13.3628	2.4509	83683	16.3438	19.3666	NP_001040473.1	100000	1.51996e-22	1.30307e-19	73.9943	6.20934	4905	12.2603	1.13515	363015	18.4697	84.0118
FBgn0002552	CG11770	LIN	NOP	BMgn008201	protein lines	10.4881	26.6755	yes	TCONS_00044718:266-2689	OK	3.01171	8.89533	1.56247	1.86395	0.0063	0.0310164	yes	2.18986	1.13084	690	9.41722	0.190819	1511	10.5613	0.417865	XP_004923757.1	100000	0.0032311	0.0249783	4.15287	2.05411	156	7.29462	0.0431416	651	9.34873	0.180033
FBgn0030396	CG2556		NOP	BMgn008251	uncharacterized protein LOC101735915	5.31152	9.71604	yes	TCONS_00035810:214-915	OK	1.22317	5.79528	2.24425	5.78098	5e-05	0.000445332	yes	4.20667	2.07268	50	5.60055	0.0159084	210	7.70249	0.0669212	XP_012545642.2	100000	0.00244104	0.0198001	4.57843	2.19485	101	6.67243	0.0321349	466	8.86728	0.148266
FBgn0024251	CG1414	BBX	NOP	BMgn008274	uncharacterized protein LOC101739168	15.556	18.3402	no	TCONS_00035292:256-1866	OK	8.20762	7.37374	-0.154567	-0.506772	0.3794	0.581674	no	0.935515	-0.0961667	682	9.41503	0.358368	638	9.31422	0.335259	XP_004925966.1	100000	0.00135021	0.0121649	6.40625	2.67948	31	5	0.0162815	204	7.67948	0.107143
				BMgn008350	uncharacterized protein LOC101744659 isoform X2				TCONS_00035954:112-939	OK	35.3275	42.542	0.268097	1.06665	0.05965	0.177887	no	1.17464	0.232223	1567	10.6134	0.27525	1841	10.8442	0.323321	XP_004928239.1	100000	0.0031839	0.0247107	4.11173	2.03975	178	7.48382	0.0312665	735	9.52356	0.129106
FBgn0027601	CG9009	PDGY	NOP	BMgn008555	4-coumarate--CoA ligase 1-like	63.5966	36.6791	yes	TCONS_00035665:451-1923	OK	4.05163	18.0262	2.15353	7.04501	5e-05	0.000445332	yes	4.23228	2.08144	475	8.89439	0.0329175	2010	10.9624	0.139316	XP_012547643.1	100000	0.0024187	0.0196332	4.08427	2.03008	355	8.47573	0.0246015	1453	10.5058	0.100693
FBgn0027601	CG9009	CG9009	NOP	BMgn008557	4-coumarate--CoA ligase 1	63.5966	36.6791	yes	TCONS_00035676:206-1873	OK	0	3.22359	inf	#NAME?	0.1174	0.287859	no	3.2	1.67807	105	6.71502	0.00612674	336	8.38546	0.0196056	XP_004928345.1	100	0.000139198	0.00177096	6.97458	2.80211	117	6.88264	0.00682693	822	9.68475	0.0479636
FBgn0035388	CG2162		NOP	BMgn008605	coiled-coil domain-containing protein R3HCC1L isoform X2	7.94851	193.315	yes	TCONS_00058281:1-1206	OK	29.8564	10.5677	-1.49838	-2.41018	0.0001	0.000847087	yes	0.403127	-1.31069	1258	10.291	0.408864	507	8.98569	0.164824	XP_012546601.1	99494	0.000555186	0.00584834	5.77876	2.53076	112	6.82018	0.0364109	652	9.35094	0.211964
FBgn0003206		RAS64B		BMgn008723	ras-like protein 2	63.4863	48.8936	no	TCONS_00057871:123-725	OK	22.991	8.9357	-1.36342	-1.47073	0.01365	0.0577239	no	0.5	-1	1579	10.6239	0.263771	789	9.62416	0.131885	NP_001036993.1	100000	0.00210059	0.0175101	4.4	2.1375	189	7.56986	0.0315789	835	9.70736	0.139515
FBgn0053290	CG33290		NOP	BMgn008810	uncharacterized protein LOC101741012	0	0.0207519	no	TCONS_00050552:140-487	OK	0.188058	3.47419	4.20742	4.24945	5e-05	0.000445332	yes	10.7059	3.42033	5	2.49728	0.00107601	60	5.85924	0.0137576	XP_004927084.1	100000	4.76389e-07	1.14426e-05	24.5294	4.61644	16	4.08746	0.00368919	416	8.7039	0.0959188
FBgn0030612	CG5599	CG5599	NOP	BMgn008821	lipoamide acyltransferase component of branched-chain alpha-keto acid dehydrogenase complex, mitochondrial	16.0533	1.59178	yes	TCONS_00051580:1-1233	OK	42.2111	41.699	-0.0176073	-0.0442956	0.93765	0.965703	no	0.824392	-0.278597	5226	12.3429	0.634645	4308	12.0649	0.523197	XP_004926652.1	98504	5.39008e-07	1.27542e-05	13.6369	3.76944	167	7.39232	0.0202818	2290	11.1618	0.278115
FBgn0050340	CG30340	CG30340	NOP	BMgn008933	Neuropeptide receptor A34	1.03381	0.801645	no	TCONS_00050764:435-1691	OK	0.303198	0.322747	0.0901446	0.099711	0.86105	0.926768	no	1.01802	0.0257631	36	5.19074	0.00384574	37	5.22788	0.00391696	NP_001127750.1	99043	NA	NA	1.875	0.906891	23	4.58496	0.002457	44	5.49185	0.00470035
				BMgn008935	uncharacterized protein LOC105842389				TCONS_00050771:794-2278	HIDATA	0	0	0	0	1	1	no	3.77684	1.91718	16274	13.9652	3.95672	61464	15.8813	14.9439	XP_012550557.1	99301	2.10113e-07	5.57551e-06	20.6944	4.37117	35	5.16993	0.0085096	744	9.5411	0.18089
FBgn0010395	CG1762		NOP	BMgn008986	integrin beta-nu precursor	0	0	no	TCONS_00051322:3-2228	OK	10.8594	8.19982	-0.405279	-0.913803	0.11205	0.279244	no	0.500449	-0.998705	1856	10.8482	0.190951	929	9.85722	0.0955615	NP_001296529.1	97174	6.28254e-05	0.000896528	9.18	3.19849	49	5.64386	0.00504219	458	8.84235	0.047129
FBgn0024320	CG5722	Npc1a	L1 arrest	BMgn009049	Niemann-Pick C1 protein	5478.8	48.2012	yes	TCONS_00050815:372-3983	HIDATA	41.4631	0	0	0	1	1	no	2.05013	1.03572	25006	14.6077	0.409644	51266	15.6438	0.839826	XP_012544312.1	97143	8.19557e-12	6.44878e-10	14.6221	3.87008	6578	12.6837	0.107758	96198	16.5537	1.57588
				BMgn009072	fungal protease inhibitor F-like					OK	79.2879	69.3541	-0.19312	-0.52651	0.35665	0.559951	no	0.880707	-0.183266	2168	11.0721	1.55659	1910	10.8682	1.3709	XP_004924403.1	100	0.00027601	0.00322108	26	4.70044	2	1.58496	0.00143575	77	6.2854	0.0552764
FBgn0010434	CG11949		NOP	BMgn009120	protein 4	59.9037	124.429	yes	TCONS_00039584:44-976	OK	87.1953	37.9161	-1.20144	-4.4772	5e-05	0.000445332	yes	0.421652	-1.24588	2429	11.2463	0.488014	1024	10.0007	0.205772	XP_021203564.1	100000	0.00472818	0.0339533	3.81739	1.93259	229	7.84549	0.0460024	877	9.77808	0.176175
FBgn0004047	CG11129	YP3	NOP	BMgn009161	pancreatic lipase-related protein 2-like	0.19809	0.555283	no	TCONS_00039069:2-1234	HIDATA	0	3.18167	0	0	1	1	no	0.78364	-0.351736	1068	10.0613	0.0597229	837	9.70042	0.0468013	XP_004926042.1	100000	2.41554e-06	4.99466e-05	12.6047	3.65588	85	6.42626	0.00475471	1083	10.0821	0.0605806
FBgn0035217	CG9169		NOP	BMgn009243	alpha-(1,3)-fucosyltransferase C-like	0.37742	0.088798	no	TCONS_00029528:627-1883	OK	4.31175	5.43394	0.333723	0.4923	0.3966	0.597103	no	1.086	0.119023	636	9.3136	0.141479	690	9.42958	0.153646	XP_004922638.1	100000	0.000445728	0.00487023	6.11236	2.61173	88	6.47573	0.019586	543	9.08746	0.120855
FBgn0045073		STIM		BMgn009254	stromal interaction molecule 1 isoform X2	150.109	28.4127	yes	TCONS_00029117:206-2290	OK	24.6467	43.5006	0.819642	2.53925	5e-05	0.000445332	yes	1.52626	0.610001	7280	12.8258	0.123535	11111	13.4384	0.188546	XP_012551147.1	100000	0.00183856	0.0156537	4.06817	2.02438	1686	10.7202	0.0286112	6862	12.7446	0.116447
FBgn0003965	CG2155	V	NOP	BMgn009276	tryptophan 2,3-dioxygenase isoform X1	0.41106	0.0671276	no	TCONS_00029163:117-1322	OK	1.65729	7.67862	2.21202	4.72265	5e-05	0.000445332	yes	3.56364	1.83335	110	6.64303	0.00511271	392	8.58412	0.0182198	XP_004922659.1	100000	6.09696e-06	0.000114203	11.5128	3.52517	77	6.2854	0.0035789	897	9.81057	0.0416918
FBgn0032147	IP3K1	IP3K1		BMgn009298	inositol-trisphosphate 3-kinase A				TCONS_00029254:1-933	OK	470.243	449.689	-0.0644774	-0.171637	0.7489	0.863625	no	0.955503	-0.065667	14503	13.8105	12.7443	13858	13.7357	12.1772	XP_012551594.2	100000	1.43416e-07	3.97605e-06	14.2222	3.83007	611	9.25739	0.536907	8703	13.0875	7.64763
FBgn0013972	CG1912	GYCALPHA99B	NOP	BMgn009300	soluble guanylyl cyclae alpha-1 subunit isoform X1	0.558169	29.5872	yes	TCONS_00029252:134-2239	OK	11.417	25.9354	1.18374	1.11566	0.05775	0.173708	no	2.2566	1.17415	909	9.81305	0.0958909	2052	10.9789	0.216387	XP_012551167.1	100000	3.7269e-07	9.20983e-06	14.1042	3.81805	191	7.58496	0.0201413	2707	11.403	0.285458
FBgn0040294	CG4909		NOP	BMgn009345	Plenty of SH3s	3.96449	2.71493	yes	TCONS_00014554:2-2683	OK	0.385518	0.479047	0.313368	0.657352	0.25525	0.453201	no	1.19124	0.252468	1325	10.3716	0.0595035	1578	10.6189	0.0708831	XP_004923791.3	100000	0.00485785	0.0346835	3.57293	1.83711	760	9.57175	0.0341389	2718	11.4089	0.122091
				BMgn009514	malate synthase, glyoxysomal-like isoform X1				TCONS_00029063:286-1917	OK	11.1605	13.024	0.222775	0.622247	0.28115	0.479982	no	0.714347	-0.485304	2349	11.1913	0.179738	1678	10.706	0.128395	XP_012552691.1	100000	0.000995528	0.00940267	4.69104	2.22991	423	8.72792	0.0323667	1988	10.9578	0.152116
FBgn0011481	CG7187		NOP	BMgn009565	single-stranded DNA-binding protein 3 isoform X2	25.9616	84.0733	yes	TCONS_00044963:104-1240	OK	12.1513	21.7063	0.837005	2.70844	5e-05	0.000445332	yes	1.9837	0.988195	859	9.74356	0.0917343	1704	10.7341	0.181974	NP_001296465.1	83503	0.00238774	0.0194579	4.12	2.04264	324	8.3443	0.0346006	1338	10.3869	0.142888
FBgn0025800	CG2262	SMOX	NOP	BMgn009650	mothers against decapentaplegic homolog 3	40.1723	108.168	yes	TCONS_00038446:140-1474	OK	6.8963	7.67574	0.154484	0.501229	0.3848	0.586577	no	1.3513	0.43435	550	9.10665	0.0385091	744	9.53935	0.0520374	XP_004933309.1	100000	0.000133994	0.00171258	6.49785	2.69996	232	7.86419	0.016234	1513	10.5641	0.105871
FBgn0022702	CG2054		L3 arrest	BMgn009695	probable chitinase 2	33.3844	33.596	no	TCONS_00038364:327-1844	OK	1.14265	3.6351	1.66961	1.5954	0.0326	0.113741	no	3.53832	1.82307	183	7.51579	0.0160784	646	9.33825	0.0568905	XP_004933352.2	100.00	9.00262e-05	0.00121323	8.38333	3.06752	59	5.90689	0.0051932	502	8.97441	0.0441863
				BMgn009728	ecdysis triggering hormone preproprotein				TCONS_00037880:3-341	OK	27.8701	0	#NAME?	#NAME?	5e-05	0.000445332	yes	0.105318	-3.24718	320	5.89051	0.144384	34	5.09607	0.0152063	NP_001165743.1	100000	1.4881e-10	8.29242e-09	80.3	6.32733	9	3.32193	0.00406504	802	9.64926	0.36224
FBgn0031478	CG8814	CG8814	NOP	BMgn009734	acyl-CoA-binding domain-containing protein 5 isoform X2	28.529	21.4813	no	TCONS_00037890:293-1084	OK	12.874	25.705	0.997582	3.32323	5e-05	0.000445332	yes	1.97716	0.983432	555	9.1169	0.0787208	1097	10.0979	0.155644	XP_004933263.1	100000	0.00115243	0.0106588	4.7572	2.25011	242	7.92481	0.0343457	1155	10.1749	0.163923
FBgn0015402	CG2899		delay	BMgn009848	kinase suppressor of Ras 2	10.0118	22.7473	yes	TCONS_00059882:129-2627	OK	11.5242	11.6325	0.0135011	0.0312247	0.956	0.974132	no	0.978884	-0.0307896	4846	12.2315	0.167288	4744	12.2089	0.163756	XP_021201955.1	100000	0.00175956	0.0151548	4.13439	2.04768	944	9.88417	0.0325854	3906	11.9318	0.134829
FBgn0033029	CG8426	NOT3	L3 arrest	BMgn009854	CCR4-NOT transcription complex subunit 3 isoform X2	81.2859	61.9247	yes	TCONS_00059864:453-2384	OK	9.65172	29.9763	1.63496	5.28209	5e-05	0.000445332	yes	3.08809	1.62672	904	9.81981	0.0692392	2793	11.4455	0.213817	XP_004923656.1	100000	0.0021437	0.0177901	4.39037	2.13434	186	7.54689	0.0142409	820	9.68124	0.0627823
FBgn0010246	CG9155		NOP	BMgn009857	myosin-IB isoform X1	65.187	8.21609	yes	TCONS_00059856:414-3512	OK	21.7187	16.6133	-0.386594	-1.4465	0.0137	0.0578945	no	0.76938	-0.378231	3947	11.9189	0.057707	3037	11.5532	0.0443986	XP_021201951.1	100000	0.000330391	0.0037805	5.31749	2.41075	988	9.94983	0.0144438	5258	12.3606	0.076868
FBgn0038731	CG11659		NOP	BMgn009948	4-coumarate--CoA ligase 1-like	87.9	34.8491	yes	TCONS_00008670:3-866	OK	0.12836	252.075	10.9394	3.53465	0.1188	0.290009	no	26.0197	4.70153	254	7.93789	0.11304	6609	12.6903	2.94126	XP_004927714.2	97527
FBgn0023507	CG3835	CG3835	NOP	BMgn009966	D-2-hydroxyglutarate dehydrogenase, mitochondrial	10.0455	3.77746	yes	TCONS_00041372:7-1497	OK	14.1502	14.3731	0.0225496	0.0530375	0.9274	0.961058	no	1.03369	0.0478007	1504	10.5398	0.177317	1555	10.5909	0.18329	XP_004926442.1	100000	0.00615147	0.0418651	3.7362	1.90157	162	7.34873	0.0190993	608	9.2503	0.0716812
				BMgn010041	uncharacterized protein LOC101739948				TCONS_00057462:2-865	OK	10.0443	21.9903	1.13048	3.20707	5e-05	0.000445332	yes	2.2097	1.14385	275	8.03224	0.32391	608	9.22245	0.715744	XP_004923272.1	100000	5.07187e-12	4.15632e-10	133.429	7.05992	6	2.80735	0.00706714	933	9.86728	1.09894
FBgn0051183	CG31183	CG31183	NOP	BMgn010091	receptor type guanylyl cyclase	0.419372	1.99296	yes	TCONS_00058246:2293-4494	OK	0.852647	30.4897	5.16023	11.9693	5e-05	0.000445332	yes	21.6049	4.43329	297	8.19904	0.00381586	6417	12.6392	0.0824415	BAS31078.1	99864	2.16672e-06	4.51367e-05	10.2826	3.36213	590	9.20701	0.00758033	6076	12.5691	0.0780646
FBgn0264894	CG6043		delay	BMgn010111	pollen-specific leucine-rich repeat extensin-like protein 1	34.8398	17.8472	yes	TCONS_00058200:368-2569	OK	3.88958	3.20788	-0.277994	-0.804649	0.1597	0.347486	no	0.939471	-0.0900788	391	8.22267	0.0884615	367	8.51961	0.0831071	XP_004931424.1	100000	1.93629e-05	0.000316886	10.3276	3.36843	57	5.85798	0.0128959	598	9.22641	0.135294
FBgn0250876	CG5661	SEMA-5C	NOP	BMgn010124	semaphorin-5A isoform X2	36.3947	13.9381	yes	TCONS_00058170:170-3334	OK	11.081	5.7247	-0.95281	-1.9292	0.00125	0.00805015	yes	0.455106	-1.13573	2324	11.1751	0.153197	1058	10.0462	0.0697209	XP_012550341.1	100000	0.00416499	0.0305789	3.7377	1.90215	487	8.93074	0.0321028	1823	10.8329	0.120171
FBgn0028990	CG11331	SPN27A	NOP	BMgn010212	serine protease inhibitor 3 isoform X1	91.6824	20.833	yes	TCONS_00057584:234-1610	OK	7.51905	27.8913	1.89119	5.10491	5e-05	0.000445332	yes	2.62908	1.39456	1123	10.093	0.0458372	2953	11.5264	0.12051	XP_012550252.1	100000	3.67769e-08	1.17108e-06	17.2706	4.11025	435	8.76818	0.01775	7529	12.8784	0.307218
FBgn0028990	CG11331	SPN27A	NOP	BMgn010213	serine protease inhibitor 11 precursor	91.6824	20.833	yes	TCONS_00057587:118-1356	OK	11.8239	11.1708	-0.0819733	-0.249014	0.6613	0.808751	no	1.03189	0.0452836	491	8.7239	0.0502952	507	8.98737	0.0518989	NP_001139704.1	98786	1.89635e-11	1.36354e-09	46.3944	5.53588	141	7.14975	0.0144334	6587	12.6856	0.674276
FBgn0039795	CG1342	SPN100A	NOP	BMgn010214	serine protease inhibitor 10 precursor	6.6112	23.1764	yes	TCONS_00057588:120-1661	OK	2.40288	2.69938	0.167865	0.208226	0.70255	0.836679	no	0.928755	-0.106629	388	8.60274	0.104785	361	8.47644	0.0973197	NP_001139703.1	100000	0.00183499	0.0156434	4.54494	2.18426	177	7.47573	0.0477604	808	9.66	0.218025
				BMgn010216	serine protease inhibitor 12 isoform X1				TCONS_00057592:152-1660	OK	4.55956	4.72399	0.0511112	0.13232	0.81195	0.899443	no	1.04056	0.0573594	238	7.88215	0.02771	248	7.94794	0.0288339	XP_012550245.1	100000	0.000281186	0.00327806	5.75082	2.52377	304	8.25267	0.0353447	1753	10.7764	0.203814
FBgn0031948	CG7149	CG7149	NOP	BMgn010327	ethanolaminephosphotransferase 1	5.425	12.7098	yes	TCONS_00026885:209-1366	OK	16.4702	4.45458	-1.8865	-6.25722	5e-05	0.000445332	yes	0.367518	-1.44411	835	9.70238	0.0411535	307	8.26633	0.0151246	XP_012546145.1	100000	2.78339e-06	5.67109e-05	10.2377	3.35582	365	8.5157	0.0179821	3746	11.8715	0.18455
FBgn0028675	CG5772	SUR	NOP	BMgn010331	multidrug resistance-associated protein 1 isoform X2	8.4218	0.886476	yes	TCONS_00026878:357-4907	OK	8.4328	12.3919	0.555312	1.34138	0.02275	0.0859524	no	0.940504	-0.0884935	846	9.7248	0.193992	796	9.63621	0.182451	XP_012546133.1	100000	0.00484438	0.0346316	3.89881	1.96303	167	7.39232	0.038294	654	9.35535	0.149966
				BMgn010399	transmembrane protein 62-like				TCONS_00026650:117-2072	OK	8.41667	8.02897	-0.0680336	-0.211592	0.71095	0.841729	no	0.994031	-0.00863657	614	9.26069	0.441015	611	9.25055	0.438382	XP_004929479.2	100000	0.00608382	0.0414451	4.23729	2.08314	58	5.88264	0.0416368	249	7.96578	0.178751
FBgn0030892	CG7206	CG7206	NOP	BMgn010509	transcriptional protein SWT1	44.2692	31.7537	yes	TCONS_00025970:304-2745	OK	8.70839	11.2724	0.372319	1.42016	0.0128	0.0549518	no	1.33355	0.41527	1032	10.0118	0.0716699	1377	10.4269	0.0955753	XP_012548724.1	100000	0.00604954	0.0412367	3.59091	1.84435	285	8.15987	0.0197862	1026	10.0042	0.0712302
FBgn0039755	CG15531	CG15531	NOP	BMgn010613	acyl-CoA Delta(11) desaturase-like	1.62421	0.346354	no	TCONS_00026854:2-1006	OK	0.440849	63.2113	7.16376	14.2905	5e-05	0.000445332	yes	154.559	7.27201	23	4.52644	0.00385947	3503	11.7656	0.596515	NP_001274329.1	100000	6.26396e-05	0.000896528	14.3077	3.83872	12	3.70044	0.00204325	185	7.53916	0.0315001
FBgn0037386		CG1208		BMgn010740	facilitated trehalose transporter Tret1-2 homolog	13.4636	0	yes	TCONS_00048271:89-1657	OK	4.33597	42.4421	3.29107	8.25675	5e-05	0.000445332	yes	7.60048	2.92609	1101	10.1017	0.0846203	8371	12.9983	0.643155	XP_012551685.1	98956	1.01456e-06	2.26598e-05	14.35	3.84298	79	6.32193	0.00606992	1147	10.1649	0.0881291
FBgn0039254	CG13645	NMNAT	NOP	BMgn010748	nicotinamide/nicotinic acid mononucleotide adenylyltransferase 3	9.99932	4.4279	yes	TCONS_00048248:136-924	OK	6.58695	11.491	0.802828	2.0515	0.0005	0.00360706	yes	1.31022	0.38981	558	9.12352	0.115939	731	9.5139	0.151906	XP_012551669.1	100000	0.00290938	0.0229965	4.54023	2.18277	86	6.44294	0.0178794	394	8.62571	0.0819127
FBgn0046253	CG3502	CG3502	NOP	BMgn010763	aminopeptidase N precursor	8.11991	0.589527	yes	TCONS_00048215:1-1854	OK	19.7416	41.8493	1.08396	3.31325	5e-05	0.000445332	yes	2.09451	1.06661	5340	12.3651	0.215505	11185	13.4337	0.451377	NP_001296554.1	96552	2.41674e-11	1.65242e-09	39.5525	5.3057	437	8.77479	0.0176359	17323	14.0805	0.6991
FBgn0034854	CG3493		NOP	BMgn010786	shootin-1	1.30838	1.78127	no	TCONS_00047845:316-2229	OK	21.2832	5.69868	-1.90102	-4.25654	5e-05	0.000445332	yes	0.304844	-1.71386	3303	11.6857	0.216982	1007	9.96352	0.0661456	XP_004933010.1	100000	0.172609	0.407915	1.68818	0.755467	1750	10.774	0.11495	2955	11.5294	0.194101
FBgn0039594	CG9990	CG9990	NOP	BMgn010825	ABC transporter G family member 23-like	6.62246	3.695	no	chr26:3316939-3378213	OK	1.28363	36.6556	4.83574	13.2634	5e-05	0.000445332	yes	12.0031	3.58533	108	6.75669	0.014528	1292	10.3256	0.17438	XP_012551708.1	100000	1.3007e-10	7.28456e-09	51.7333	5.69302	29	4.90689	0.0039131	1551	10.5999	0.209283
				BMgn010961	Uncharacterized protein					OK	250.65	412.509	0.718754	2.89605	5e-05	0.000445332	yes	1.63653	0.71064	7127	12.7904	0.73079	11663	13.5096	1.19596			1.83939e-14	2.80822e-12	96.4405	6.59157	167	7.39232	0.0171247	16201	13.9839	1.6613
FBgn0261611	CG42700	CG42700	NOP	BMgn010963	uncharacterized protein LOC101745759	0.119045	1.11441	yes	TCONS_00043542:1-1002	OK	4.51123	3.63313	-0.312308	-0.444836	0.40725	0.6077	no	0.377201	-1.40659	360	8.49015	0.0858393	136	7.06767	0.0323787	XP_012545264.1	100000	0.00264441	0.0212948	4.48598	2.16542	106	6.74147	0.0252983	479	8.90689	0.11432
FBgn0259229	CG42329		NOP	BMgn011097	nose resistant to fluoxetine protein 6-like	15.2482	5.95491	yes	TCONS_00008360:31-1194	OK	47.4732	36.8882	-0.363952	-1.44628	0.0114	0.0500828	no	0.755996	-0.40355	3516	11.7748	0.619073	2658	11.3566	0.468016	XP_012552157.1	100000
FBgn0039620	CG1443		NOP	BMgn011129	fatty acyl-CoA reductase 1-like	2.03692	83.4108	yes	TCONS_00044164:266-2143	OK	0.900465	4.48983	2.31792	4.64512	5e-05	0.000445332	yes	3.71864	1.89478	98	6.54572	0.00985107	366	8.51299	0.0366326	XP_004925977.1	100000	1.03535e-06	2.3078e-05	11.8819	3.5707	270	8.08215	0.0270487	3219	11.6528	0.32248
FBgn0013987	CG3086	MAPK-AK2	NOP	BMgn011190	MAP kinase-activated protein kinase 2 isoform X4	422.36	88.6734	yes	TCONS_00044112:227-1270	OK	10.7816	11.9912	0.153409	0.523499	0.35745	0.560639	no	1.22619	0.294183	532	9.05349	0.0585065	652	9.34159	0.0717402	XP_004930857.1	100000	0.00277253	0.0221345	4.12609	2.04477	229	7.84549	0.0251842	948	9.89026	0.104256
				BMgn011201	Glucose-1-phosphatase/inositol phosphatase				TCONS_00044092:1-978	OK	3.24263	1.58717	-1.03071	-0.668483	0.28485	0.483954	no	0.722733	-0.468465	254	7.98334	0.259373	183	7.47593	0.187457	XP_021206707.1	97538	4.02118e-08	1.26242e-06	35	5.12928	14	3.90689	0.0143149	524	9.03617	0.535787
FBgn0032026	CG7627		NOP	BMgn011220	probable multidrug resistance-associated protein lethal(2)03659	57.0766	6.50928	yes	TCONS_00044046:321-4358	OK	1.62294	6.22944	1.94049	2.67273	5e-05	0.000445332	yes	3.1409	1.65118	584	9.17109	0.0197183	1835	10.816	0.0619334	XP_021206647.1	100000	0.00197285	0.016632	4.11532	2.04101	606	9.24555	0.0204495	2497	11.2866	0.0842613
FBgn0085423	CG34394	CG34394	NOP	BMgn011332	GRAM domain-containing protein 1B-like isoform X1	11.9111	21.1236	yes	TCONS_00043124:136-1359	OK	338.829	243.936	-0.474054	-1.81165	0.0011	0.00722075	yes	0.7495	-0.415999	15002	13.8709	0.720696	11244	13.4545	0.540161	XP_004930811.2	100000	1.84381e-08	6.26501e-07	18.8084	4.23331	427	8.74147	0.0205131	8049	12.9748	0.386674
FBgn0041150	CG12787	HOE1	NOP	BMgn011390	P protein-like isoform X2	5.50175	10.3561	yes	TCONS_00043296:1-2439	OK	0.915909	3.66022	1.99866	1.82166	0.00295	0.0164761	yes	2.83281	1.50223	425	8.72522	0.0198202	1203	10.2276	0.0561467	XP_004930848.1	100000	0.000193453	0.00237187	6.53793	2.70883	144	7.17991	0.00672081	947	9.88874	0.0441986
FBgn0022355	CG6186	TSF1	NOP	BMgn011424	transferrin precursor	15.1537	46.5109	yes	TCONS_00043846:102-2147	OK	7.80618	72.525	3.21579	8.03482	5e-05	0.000445332	yes	8.22464	3.03995	598	9.22124	0.0446735	4918	12.2455	0.367424	NP_001037014.1	99413	5.42881e-09	2.04406e-07	21.615	4.43396	412	8.69	0.0307784	8926	13.124	0.666816
FBgn0039209	CG13624	CG13624	NOP	BMgn011510	uncharacterized protein LOC101740805	14.2045	10.362	yes	TCONS_00042834:415-1989	OK	31.5988	20.6564	-0.61328	-1.93308	0.00075	0.0051655	yes	0.719298	-0.475338	2622	11.3405	0.693651	1886	10.8786	0.498942	XP_004932623.1	100000	0.000577494	0.00602637	5.79	2.53356	99	6.64386	0.0261905	578	9.17742	0.15291
FBgn0039016	CG4792		NOP	BMgn011542	dicer-2 isoform X1	1.12241	1.9992	no	TCONS_00042922:2389-5202	OK	9.15617	17.4116	0.927229	2.43731	5e-05	0.000445332	yes	1.82452	0.867513	3301	11.6883	0.0686162	6023	12.5562	0.125191	XP_021207858.1	100000	0.00319907	0.0248111	3.80507	1.92792	1656	10.6944	0.034419	6304	12.6223	0.131025
				BMgn011550	juvenile hormone-binding protein-like				TCONS_00042937:117-869	OK	0	43.1848	inf	#NAME?	0.1125	0.279923	no	16.0613	4.00552	71	6.138	0.0105159	1135	10.1066	0.168899	XP_004932667.1	100000	2.06988e-06	4.34441e-05	13.5152	3.75651	65	6.04439	0.00967262	891	9.8009	0.132589
FBgn0040322	CG4144	GNBP2	NOP	BMgn011609	beta-1,3-glucan recognition protein 2 precursor	26.5432	5.97659	yes	TCONS_00024015:3-1424	OK	3.72772	8.35657	1.16462	2.98568	5e-05	0.000445332	yes	2.13444	1.09386	221	7.76312	0.0214156	471	8.87917	0.0457104	NP_001037450.1	99143	0.00155721	0.013687	4.35831	2.12377	426	8.73809	0.0413432	1860	10.8619	0.180512
FBgn0004045	CG2985	Yp1	NOP	BMgn011616	lipase member H-like isoform X1	0.112951	0.889025	yes	TCONS_00024028:404-1327	NOTEST	0.0770137	0.0241104	-1.67546	0	1	1	no	0.803483	-0.315661	133	7.04787	0.0024471	107	6.75004	0.00196259	XP_012550514.1	100000	NA	NA	3.83696	1.93996	91	6.52356	0.00167433	352	8.46352	0.00647654
FBgn0052333	CG32333		NOP	BMgn011636	GJ12143	5.51685	2.91412	yes	TCONS_00025049:396-2546	OK	0.541205	43.9808	6.34455	7.83259	5e-05	0.000445332	yes	92.5066	6.53148	202	7.65842	0.0186209	18686	14.1777	1.72256	XP_021207183.1	99719	5.02342e-07	1.20142e-05	12.0627	3.59248	733	9.51964	0.0675701	8853	13.1121	0.816095
FBgn0015766	CG10596	MSR-110	NOP	BMgn011701	EN protein binding/engrailed nuclear homeoprotein-regulated protein	278.407	61.3608	no	TCONS_00024240:493-2175	HIDATA	24.4381	0	0	0	1	1	no	9.54579	3.25486	3250	11.6599	0.0504773	31027	14.8966	0.481846	NP_001040122.1	99821	3.02445e-06	6.11751e-05	9.41699	3.23527	2083	11.0251	0.0323487	19624	14.2604	0.304758
FBgn0033665	CG13189	ZIP48C	NOP	BMgn011809	zinc transporter ZIP11	11.7543	6.72954	no	TCONS_00025161:191-1246	OK	23.2613	19.516	-0.253277	-1.01817	0.0752	0.21138	no	0.919247	-0.121476	797	9.63943	0.0710105	732	9.51685	0.0652762	XP_004931528.1	100000	0.0055949	0.0387059	3.86765	1.95146	135	7.08746	0.0120332	525	9.03892	0.0467956
FBgn0029907	CG4547	ATX-1	NOP	BMgn011826	ataxin-1-like	38.9299	13.9305	yes	TCONS_00025113:513-1448	OK	13.7685	25.14	0.868611	2.75755	5e-05	0.000445332	yes	1.68401	0.751899	692	9.41161	0.160371	1165	10.1864	0.270066	XP_012550518.1	100000	0.00390294	0.0291739	4.31868	2.11059	90	6.50779	0.0208575	392	8.61839	0.0908459
FBgn0022029	CG4798	L(2)K01209	NOP	BMgn011932	uridine-cytidine kinase-like 1 isoform X1	65.5215	12.9464	yes	TCONS_00023946:86-1756	OK	3.09238	41.9672	3.76247	7.86112	5e-05	0.000445332	yes	8.86824	3.14865	296	8.20116	0.0520211	2625	11.3581	0.461336	XP_004924163.1	100000	0.000144159	0.00183199	6.65537	2.73452	176	7.46761	0.0309315	1177	10.2021	0.206854
FBgn0022740	CG5005	HLH54F	NOP	BMgn012033	basic helix-loop-helix transcription factor scleraxis	0.237355	0.177935	no	TCONS_00024361:165-791	OK	8.10556	12.0391	0.570745	1.89773	0.0009	0.00604975	yes	1.56064	0.64214	561	9.10978	0.08671	875	9.77238	0.135323	XP_004932944.1	100000	9.56169e-09	3.43758e-07	28.925	4.85425	39	5.32193	0.00603155	1156	10.1762	0.178781
FBgn0035574	CG32239		NOP	BMgn012060	uncharacterized protein LOC101738416	23.6022	12.0223	yes	TCONS_00024434:3-5141	OK	10.248	8.78683	-0.22193	-0.690872	0.2294	0.431284	no	0.887828	-0.171649	2582	11.2924	0.15476	2293	11.1624	0.137401	XP_021208060.1	98778	0.00157558	0.0138049	4.37795	2.13026	380	8.57365	0.0227736	1667	10.7039	0.0999041
FBgn0051323	CG31323	CG31323	minor delay	BMgn012139	uncharacterized protein LOC101739017	4.74325	8.74704	no	TCONS_00045117:150-635	OK	4.9039	23.9491	2.28797	5.67244	5e-05	0.000445332	yes	4.60923	2.20453	108	6.7444	0.0635386	499	8.93932	0.292864	XP_012545000.1	100000	0.000171246	0.00211825	8.44444	3.078	35	5.16993	0.0205279	303	8.24793	0.177713
FBgn0034971	CG3209		NOP	BMgn012193	glycerol-3-phosphate acyltransferase 3	1.74873	11.1493	yes	TCONS_00045820:204-1643	OK	12.7539	14.8863	0.223044	0.704214	0.2171	0.41824	no	1.42322	0.50916	801	9.64436	0.0438208	1140	10.1555	0.0623667	XP_021202970.1	100000	0.000148691	0.001881	6.00178	2.58539	561	9.13443	0.030691	3372	11.7198	0.184474
FBgn0259736	CG42390		NOP	BMgn012199	golgin subfamily A member 6-like protein 22 isoform X1	15.2482	5.95491	yes	TCONS_00045793:596-2065	OK	3.20639	1.18058	-1.44146	-1.69658	0.0088	0.0406895	yes	0.522933	-0.935301	1177	10.1147	0.0363678	616	9.26581	0.0190179	XP_021202977.1	100000	0.00331708	0.0254957	3.89613	1.96204	490	8.93958	0.0151361	1912	10.9016	0.0590616
FBgn0023423	CG3412	SLMB	L3 arrest	BMgn012206	beta-TrCP isoform X1	45.4742	50.0931	no	TCONS_00045765:131-1654	OK	11.6526	22.7904	0.967771	3.28209	5e-05	0.000445332	yes	1.10505	0.144115	1082	10.0781	0.138028	1196	10.2217	0.152528	XP_004925134.1	100000	0.00227709	0.018709	4.26496	2.09253	233	7.87036	0.0297232	997	9.9629	0.127185
FBgn0261451	CG33950		NOP	BMgn012239	uncharacterized protein LOC101745012	34.1185	3.39734	yes	TCONS_00021140:1-1068	HIDATA	0	461.526	0	0	1	1	no	0.0901392	-3.4717	184648	17.4887	16.0997	16644	14.0161	1.45122	XP_021208295.1	99410	0.00505548	0.0358418	3.89677	1.96228	154	7.27612	0.0134275	603	9.2384	0.0525765
FBgn0035813	CG8492	CG8492	NOP	BMgn012264	uncharacterized protein LOC105842565	17.9793	1.69355	no	TCONS_00021079:1-1569	OK	0.311428	4.70461	3.91711	4.90303	5e-05	0.000445332	yes	15.1087	3.91731	15	3.97295	0.00977268	232	7.76159	0.147652	XP_012551806.1	100000	3.64475e-15	6.65914e-13	201	7.65105	15	4	0.00956023	3215	11.6511	2.04908
				BMgn012310	SNF4/AMP-activated protein kinase gamma subunit isoform X1				TCONS_00020226:334-2220	OK	32.6048	21.5434	-0.597838	-1.90149	0.00085	0.00575368	yes	0.659278	-0.601042	5684	12.4713	0.0688995	3747	11.8671	0.0454239	NP_001119720.1	96178	0.00461253	0.0332299	3.60193	1.84877	828	9.69523	0.0100367	2985	11.544	0.0361831
FBgn0037819	CG14688	CG14688	NOP	BMgn012333	phytanoyl-CoA dioxygenase domain-containing protein 1	4.78771	2.09703	no	TCONS_00020291:22-1020	OK	6.91816	30.9084	2.15954	7.69597	5e-05	0.000445332	yes	4.56802	2.19157	615	9.23294	0.0673899	2809	11.4552	0.307838	XP_012551801.1	100000	3.75068e-05	0.000572621	7.50164	2.90721	304	8.25267	0.0333114	2287	11.1599	0.250603
FBgn0035798	CG7526	FRAC	NOP	BMgn012379	fibrillin-1-like, partial	0.0256685	1.29676	yes	TCONS_00040269:1-1263	OK	4.06808	13.4114	1.72104	5.04763	5e-05	0.000445332	yes	3.29581	1.72063	255	7.98698	0.0467879	839	9.62946	0.154204	XP_012545245.1	100000	9.93177e-07	2.23164e-05	13.9231	3.79941	90	6.50779	0.016535	1266	10.3072	0.232592
				BMgn012460	uncharacterized protein LOC101745027 isoform X3				TCONS_00060459:327-827	OK	7.02411	10.4105	0.567651	0.605242	0.28165	0.480452	no	1.55011	0.632372	449	8.80467	0.274954	696	9.44186	0.426209	XP_004924042.1	100000	0.00338042	0.0259289	5.15789	2.36678	37	5.24793	0.0226577	195	7.61471	0.119412
FBgn0026619	CG8766	TAZ	NOP	BMgn012588	tafazzin homolog	21.6607	40.9204	yes	TCONS_00037097:421-1305	OK	7.70908	3.50941	-1.13533	-2.13802	0.0003	0.00228882	yes	0.488146	-1.03462	1406	10.4439	0.230794	686	9.42353	0.112661	XP_004926206.1	100000	0.00124362	0.0113237	5.18889	2.37543	89	6.49185	0.0146093	466	8.86728	0.0764938
FBgn0033729	CG8510	CPR49AF	NOP	BMgn012596	cuticular protein RR-1 motif 17 precursor	0.442543	0.666661	no	TCONS_00037073:2-499	OK	2.61232	0	#NAME?	#NAME?	5e-05	0.000445332	yes	0.0472973	-4.4021	48	5.46364	0.00988412	1	1.05664	0.000272665	NP_001166731.1	100000	6.17947e-05	0.000888648	16.2	4.01792	9	3.32193	0.00184049	161	7.33985	0.0329243
FBgn0260960	CG3971	BALDSPOT	NOP	BMgn012702	elongation of very long chain fatty acids protein 6	64.5377	39.8444	yes	TCONS_00041682:1054-1980	OK	36.1843	19.7447	-0.873897	-3.25811	5e-05	0.000445332	yes	0.527883	-0.921709	1142	10.1355	0.422527	603	9.23719	0.223045	XP_004924792.1	100000	0.00426162	0.0310632	4.22222	2.078	89	6.49185	0.0437132	379	8.56986	0.186149
FBgn0001255	CG2723	ImpE3	NOP	BMgn012766	uncharacterized protein LOC100862793 isoform X1	166.299	7.63277	yes	TCONS_00032266:150-1253	OK	0.154002	17.3534	6.81613	7.43772	5e-05	0.000445332	yes	83.8571	6.38986	12	3.65909	0.00137855	978	9.9326	0.115601	XP_021205366.1	100000	0.00269893	0.0216868	3.90745	1.96623	2884	11.4944	0.340778	11272	13.4606	1.33192
FBgn0028480	CG17841	CG17841	NOP	BMgn012776	protein FAM57A	37.1209	32.4599	no	TCONS_00032284:240-1295	OK	7.58353	6.22433	-0.28495	-1.11204	0.05145	0.159549	no	0.825092	-0.277373	452	8.82229	0.038125	373	8.54384	0.0314566	XP_012548090.1	100000	0.00354123	0.0267936	4.3	2.10434	99	6.64386	0.00835655	429	8.74819	0.0362117
FBgn0035235	CG7879	CG7879	NOP	BMgn012811	uncharacterized protein LOC101746806	9.76417	32.6082	yes	TCONS_00032365:6960-9962	OK	13.9627	15.58	0.158119	0.531523	0.35245	0.556126	no	1.0532	0.0747796	1635	10.6759	0.0813073	1722	10.7508	0.0856328	XP_004928958.1	99893	0.0054072	0.03783	3.54122	1.82425	557	9.12412	0.0276935	1975	10.9484	0.0981952
FBgn0051374	CG31374	SALS	delay	BMgn012972	ABC transporter F family member 4-like	5.75917	18.6504	yes	TCONS_00033193:782-2548	OK	1.80512	4.48829	1.31407	2.54503	5e-05	0.000445332	yes	2.69689	1.4313	246	7.85356	0.0218788	664	9.3747	0.0590046	XP_012548279.1	100000	7.55683e-06	0.000138521	11.6	3.53605	64	6.02237	0.00568434	753	9.55842	0.0668798
FBgn0037323	CG2663		NOP	BMgn013014	uncharacterized protein LOC101742743	0	0.163957	no	TCONS_00033067:253-1251	OK	132.503	17.1198	-2.95229	-11.097	5e-05	0.000445332	yes	0.180116	-2.473	10645	13.352	1.58667	1917	10.9044	0.285785	XP_004928928.1	100000	3.62565e-07	9.03978e-06	14.7313	3.88082	133	7.06609	0.0198241	1973	10.9469	0.294083
FBgn0265630	CG44436	sno		BMgn013079	protein strawberry notch-like	6.55884	20.961	yes	TCONS_00032874:161-4108	OK	2.02265	4.56087	1.17306	1.95647	0.00515	0.026279	yes	1.32961	0.411007	1165	10.1856	0.0342546	1549	10.5951	0.0455454	XP_004929106.2	95864	2.03994e-05	0.000331415	7.76105	2.95625	836	9.70908	0.024581	6495	12.6653	0.190973
FBgn0021767	CG11202		NOP	BMgn013132	T-box transcription factor TBX1-like, partial	0.0537811	0.223862	no	TCONS_00033341:1-750	OK	3.20012	9.92568	1.63304	2.82621	5e-05	0.000445332	yes	3.50342	1.80877	97	6.59583	0.0146234	341	8.40578	0.051232	XP_004926907.2	100000	3.15726e-09	1.239e-07	48.5714	5.60204	13	3.80735	0.00195312	679	9.40939	0.102013
FBgn0000473	CG9438	CG9438	NOP	BMgn013236	cytochrome P450	0.122908	0.0243526	no	TCONS_00033490:107-964	OK	105.36	80.3991	-0.390078	-1.56488	0.0065	0.0318493	yes	0.739437	-0.4355	6990	12.7244	2.05891	5169	12.3203	1.52243	BAM73891.1	99643	1.66292e-16	4.63331e-14	347	8.43879	8	3.16993	0.00235641	3122	11.6087	0.919588
				BMgn013237	cytochrome P450 6ae2				TCONS_00033488:1-1572	OK	7.99009	5.41369	-0.561598	-1.15514	0.04585	0.146553	no	0.527106	-0.923835	1709	10.7362	0.472061	901	9.80864	0.248826	NP_001077080.1	99235	1.55004e-11	1.13653e-09	110.25	6.78463	7	3	0.00193317	881	9.78463	0.243303
FBgn0028369	CG3653		NOP	BMgn013290	irregular chiasm C-roughest protein-like isoform X3	12.9733	5.95055	yes	TCONS_00045381:302-2788	OK	0.0285652	1.96373	6.1032	1.44023	0.1873	0.382296	no	1.86207	0.896907	126	6.93705	0.0156146	234	7.87211	0.0290755	XP_021202787.1	100	4.33203e-06	8.44064e-05	13.8205	3.78874	38	5.2854	0.00472167	538	9.07414	0.0668489
FBgn0261862	CG12891	WHD	NOP	BMgn013317	carnitine O-palmitoyltransferase 1, liver isoform	141.502	16.9401	yes	TCONS_00020985:1-2337	OK	6.72215	8.42459	0.325684	0.44318	0.44215	0.639886	no	1.42157	0.507481	1094	10.0962	0.0627557	1556	10.5993	0.0892113	XP_004927194.1	100000	0.00117146	0.0107811	4.65079	2.21748	314	8.29921	0.0180067	1464	10.5167	0.0839546
FBgn0038965	CG13852	MATS	NOP	BMgn013463	MOB kinase activator-like 1	50.4356	46.6873	no	TCONS_00056514:176-829	OK	7.00443	13.282	0.923137	2.43107	5e-05	0.000445332	yes	2.19228	1.13243	1037	10.0175	0.158221	2273	11.1499	0.346866	XP_004926597.1	100000	0.000448397	0.00488502	5.66667	2.5025	173	7.44294	0.0264042	985	9.94544	0.150336
FBgn0037963	CG6977	CAD87A	NOP	BMgn013573	cadherin-87A	11.9431	11.1869	no	TCONS_00055895:322-5814	OK	3.7598	10.5493	1.48842	5.615	5e-05	0.000445332	yes	2.79419	1.48243	792	9.62362	0.0192191	2213	11.1111	0.0537019	XP_012545103.1	100000	0.0066435	0.0443142	3.3747	1.75476	845	9.72451	0.0205052	2854	11.4793	0.0692567
FBgn0036125	CG6279	CG6279	NOP	BMgn013646	iodotyrosine dehalogenase 1	0.2479	0.198406	no	TCONS_00056535:64-966	OK	20.9353	12.62	-0.730227	-2.22109	5e-05	0.000445332	yes	0.647624	-0.626771	589	9.192	0.0509187	382	8.56059	0.0329762	XP_004925281.1	100000	6.57174e-05	0.000925942	7.39645	2.88683	168	7.40088	0.0145153	1249	10.2877	0.107914
FBgn0004169	CG7107	UP	P lethal	BMgn013700	troponin T	27.2995	81.3003	yes	TCONS_00027285:150-1283	OK	12.1222	26.7391	1.1413	0.133023	0.27605	0.474848	no	0.146377	-2.77224	10701	13.0096	1.09852	1566	10.6082	0.160798	NP_001040221.1	98177	4.94928e-05	0.000734484	7.26523	2.86101	278	8.12412	0.0285392	2026	10.9851	0.207987
FBgn0038074	CG6188	GNMT	NOP	BMgn013706	glycine N-methyltransferase-like	1.65682	0.99939	no	TCONS_00027300:64-936	OK	6.33642	3.277	-0.951292	-1.70587	0.00445	0.0232295	yes	0.681818	-0.552541	6	2.85408	0.00116981	4	2.32193	0.000738825	XP_004926374.1	98635	0.000463806	0.00504304	6.35821	2.66862	66	6.06609	0.00986695	425	8.73471	0.0635372
				BMgn013752	uncharacterized protein LOC101736169 isoform X2				TCONS_00050074:1-636	OK	24.7929	14.5024	-0.773638	-1.02313	0.07945	0.220043	no	0.526504	-0.925484	1119	10.126	0.420013	589	9.18633	0.221138	XP_004923459.1	100000	0.00573364	0.0395115	4.15714	2.05559	69	6.12928	0.0258912	290	8.18488	0.108818
FBgn0034389	CG15078		NOP	BMgn013775	multiple C2 and transmembrane domain-containing protein 1-like	2.75883	2.72618	no	TCONS_00049753:230-2509	OK	6.55581	6.37766	-0.0397475	-0.0699559	0.8907	0.942659	no	1.20393	0.267749	1545	10.5847	0.0194359	1860	10.8612	0.0233994	XP_021209292.1	100000	0.000704926	0.00710344	4.88361	2.28795	652	9.35094	0.00820384	3188	11.6389	0.0401132
				BMgn013878	uncharacterized protein LOC101742875				TCONS_00049889:271-1101	OK	26.1322	24.5257	-0.091535	-0.31439	0.58145	0.753197	no	0.971751	-0.0413408	767	9.56826	0.284285	745	9.54301	0.276254	XP_004924355.1	100000	2.71558e-11	1.81229e-09	65.6522	6.03677	22	4.52356	0.00815419	1509	10.5603	0.559303
FBgn0034391	CG15080	CG15080	NOP	BMgn013949	flocculation protein FLO11	0.0382254	0.147107	no	TCONS_00049563:1-723	OK	4.34524	2.04033	-1.09063	-1.52067	0.01225	0.0529855	no	0.556485	-0.845584	239	7.89666	0.144324	133	7.05015	0.080314	XP_012552150.1	100000	2.50469e-14	3.6253e-12	281.8	8.13853	4	2.32193	0.00241546	1408	10.4605	0.850242
FBgn0262057	CG6680	SPN77BA	NOP	BMgn013958	serine protease inhibitor 14 precursor	89.7194	8.46045	yes	TCONS_00049590:53-1252	OK	26.1457	3.89648	-2.74633	-6.61012	5e-05	0.000445332	yes	0.133031	-2.91017	4478	12.1143	1.31079	596	9.20645	0.174375	NP_001139706.1	100000	0.000124584	0.00161453	6.83436	2.77281	162	7.34873	0.0474239	1113	10.1215	0.32582
FBgn0034538	CG16799	CG16799	NOP	BMgn014001	lysozyme-like	60.8614	1.95729	yes	TCONS_00049695:1-576	OK	17.9197	48.3117	1.43083	4.22005	5e-05	0.000445332	yes	3.48072	1.79939	1089	10.0803	0.0715255	3792	11.8865	0.24896	XP_012552141.1	100000	1.99926e-08	6.71136e-07	18.737	4.22782	383	8.58496	0.0251477	7194	12.8128	0.472357
FBgn0036359	CG14105	CG14105	NOP	BMgn014107	tetratricopeptide repeat protein 36	0	0	no	TCONS_00059446:60-617	OK	0.278056	3.22376	3.5353	0.529259	0.04545	0.145741	no	3.87903	1.9557	40	5.3374	0.00903524	159	7.30687	0.035693	XP_004925180.1	100000	4.1216e-08	1.29032e-06	32.3333	5.01495	17	4.16993	0.00380824	581	9.18488	0.130152
FBgn0265356	CG15105	tn		BMgn014126	RING finger protein nhl-1	8.34068	5.60585	yes	TCONS_00058759:175-3774	OK	0.480813	2.20037	2.1942	1.05126	0.0468	0.148716	no	0.988404	-0.0168266	719	9.29467	0.0519718	710	9.43436	0.0513692	XP_004925174.1	100000	0.000223001	0.00268396	6.05381	2.59784	222	7.8009	0.0160544	1349	10.3987	0.0975557
FBgn0037690	CG9361		NOP	BMgn014562	potassium channel subfamily K member 1-like	0.39566	0.391954	no	TCONS_00043502:1-936	OK	2.91575	14.4489	2.30903	6.59763	5e-05	0.000445332	yes	5.2795	2.4004	107	6.74645	0.0187678	567	9.135	0.0990849	XP_021208704.1	99643	0.000333277	0.00379793	5.78404	2.53208	212	7.73471	0.0370694	1231	10.2668	0.215247
				BMgn014647	uncharacterized protein LOC105842495				TCONS_00020594:444-866	OK	92.7712	168.485	0.860869	1.15718	0.0505	0.157189	no	2.5743	1.36418	10882	13.3957	1.32963	28013	14.7586	3.42286	XP_021208000.1	100000	5.03711e-06	9.71255e-05	9.65397	3.27112	314	8.29921	0.0383675	3040	11.5703	0.371457
FBgn0086254	CG6084		NOP	BMgn014838	aldo-keto reductase AKR2E4-like isoform X1	0.0331155	1.80645	no	TCONS_00038515:103-1134	OK	2.33943	2.81554	0.267254	0.358882	0.53055	0.713202	no	1.41589	0.501713	252	7.97501	0.0174805	356	8.47414	0.0247505	XP_004926779.1	100000	8.08277e-08	2.38945e-06	17.4698	4.12679	148	7.21917	0.0102799	2602	11.346	0.180732
				BMgn014871	Uncharacterized protein													3.75765	1.90983	131	6.98679	0.181734	491	8.93903	0.682893			4.3278e-11	2.83726e-09	61.5	5.94251	23	4.58496	0.0319889	1475	10.5275	2.05146
FBgn0030528	CG11095		NOP	BMgn014917	nucleoside diphosphate-linked moiety X motif 8, mitochondrial	3.9814	7.26518	no	TCONS_00051452:2202-2858	OK	17.8949	4.42858	-2.01463	-3.9831	5e-05	0.000445332	yes	0.473188	-1.07951	2051	10.9915	0.150105	971	9.91999	0.0710279	XP_021202499.1	100	0.00409478	0.0302027	3.81268	1.93081	346	8.43879	0.0253183	1322	10.3696	0.0967364
				BMgn015078	Seroin 2				TCONS_00054788:36-371	OK	0.771166	1.86324	1.2727	1.68775	0.00585	0.0291362	yes	3.73298	1.90033	64	5.95578	0.0129037	238	7.88037	0.0481692			6.34815e-05	0.000902424	9.82857	3.29698	34	5.12928	0.00689096	343	8.42626	0.0695176
FBgn0036316	CG10960		NOP	BMgn015097	facilitated trehalose transporter Tret1-like	0.0807459	0	no	TCONS_00054879:5990-6958	OK	12.8042	13.9047	0.118959	0.469347	0.40905	0.609263	no	1.1713	0.228114	2493	11.2683	0.358193	2920	11.5055	0.419553	XP_004932337.1	100000	1.00819e-05	0.000179206	12.3333	3.62449	38	5.2854	0.00961052	480	8.90989	0.121396
				BMgn015262	uncharacterized protein LOC101739120				TCONS_00056290:76-495	OK	11.1017	21.944	0.983048	2.32999	0.00015	0.0012229	yes	1.98205	0.986994	130	7.00113	0.248092	258	7.95918	0.49173	XP_004925679.1	100000	0.000874016	0.00845565	10.6	3.40599	9	3.32193	0.0171756	105	6.72792	0.200382
FBgn0264574	CG13908		NOP	BMgn015270	glucose transporter type 1-like	19.0751	22.2793	no	TCONS_00056377:1102-2511	OK	149.108	165.471	0.150218	0.484169	0.4053	0.606058	no	1.10873	0.148909	5555	12.4315	2.14562	6159	12.5875	2.37891	XP_004923552.1	100000	1.88866e-08	6.39792e-07	20.381	4.34915	167	7.39232	0.0645037	3423	11.7415	1.32213
FBgn0020764	CG3017	ALAS	major delay	BMgn015475	5-aminolevulinate synthase, nonspecific, mitochondrial	485.148	72.7244	yes	TCONS_00060289:96-1619	OK	147.761	378.748	1.35797	4.37622	5e-05	0.000445332	yes	2.24295	1.1654	733	9.45447	0.39222	1643	10.6769	0.879729	XP_004922915.1	100000	3.52229e-07	8.80177e-06	15.3333	3.9386	107	6.75489	0.0572805	1655	10.6935	0.885974
FBgn0035331	CG8985	MSR1	NOP	BMgn015621	myosuppressin receptor	5.92128	2.23105	yes	TCONS_00022685:347-1471	OK	20.1577	26.592	0.399664	1.40912	0.01335	0.0567195	no	1.49463	0.579793	4132	12.0097	0.0814314	6175	12.5922	0.12171	NP_001036929.1	100000	3.10364e-10	1.57228e-08	32.125	5.00562	215	7.75489	0.00423746	6938	12.7605	0.136742
				BMgn015638	uncharacterized protein LOC101742442				TCONS_00022007:362-907	OK	2.26145	6.90271	1.60991	3.1601	5e-05	0.000445332	yes	2.08228	1.05816	52	5.70768	0.0906433	109	6.76593	0.190643	XP_004924862.1	100000	4.71991e-05	0.000702315	14.4286	3.85086	13	3.80735	0.022807	201	7.65821	0.352632
				BMgn016008	Cps8K					OK	1.09624	2.25333	1.0395	2.0014	0.00065	0.00455746	yes	1.91176	0.934905	33	5.03767	0.0326409	64	5.85533	0.0633037			1.32464e-09	5.72213e-08	304	8.24793	0	0	0	303	8.24793	0.299703
FBgn0033817	CG4688	Glutathione S transferase E14	delay	BMgn016556	glutathione S-transferase 2 isoform X1	22.6656	50.7862	yes	TCONS_00036533:59-802	OK	28.2533	119.626	2.08204	5.75736	5e-05	0.000445332	yes	5.01157	2.32526	835	9.69305	0.0394975	4186	12.0316	0.197945	ABY66602.1	100000	4.30584e-09	1.6605e-07	26.5889	4.73275	89	6.49185	0.00420824	2392	11.2246	0.113102
FBgn0038407	CG6126		NOP	BMgn016930	GK14010	7.78449	9.45995	no	TCONS_00042820:158-748	OK	3.07976	1.57462	-0.967815	-1.14099	0.0556	0.169075	no	0.620432	-0.688656	757	9.53978	0.0993308	470	8.87692	0.061628	XP_021202171.1	100000	0.00212852	0.0177021	4.69444	2.23095	107	6.75489	0.0140402	506	8.98584	0.0663955
				BMgn017006	uncharacterized protein LOC101740334				TCONS_00043299:39-1268	OK	3.94721	42.1371	3.41618	6.00254	5e-05	0.000445332	yes	8.96269	3.16393	45	5.50177	0.0341227	400	8.59536	0.305831	XP_004930768.1	100000	1.83776e-14	2.80822e-12	1006	9.97441	0	0	0	1005	9.97441	0.767762
Drosophila melanogaster 471 RG-specific genes with >10-fold expression in RG vs CNS (Columns G vs H)
FBgn0030740	CG9917	CG9917	NOP	BMgn000233	27 kDa glycoprotein-like	543.226	25.4003	yes	chr22:5618197-5630249	OK	16.5828	20.9398	0.336563	0.924659	0.10465	0.267251	no	1.27348	0.348775	3950	11.9449	0.396023	5031	12.2891	0.504327	XP_012550811.1	90141	0.569008	0.755221	1.19076	0.251881	1687	10.7211	0.169123	2009	10.973	0.201404
FBgn0029838	CG4666	CG4666	NOP	BMgn000305	protein THEM6-like	79.037	3.05694	yes	chr22:8797794-8802756	OK	18.2436	88.796	2.2831	5.07465	5e-05	0.000445332	yes	4.90174	2.29329	672	9.37201	0.449877	3292	11.6806	2.20518	XP_004931915.1	100000	0.000104636	0.00138651	6.55449	2.71248	311	8.2854	0.208305	2044	10.9979	1.36906
FBgn0040849	CG33492	Ir41a	NOP	BMgn000306	uncharacterized protein LOC101740563	46.5408	0.08825	yes	chr22:8806418-8812811	OK	0.0405198	0.34707	3.09853	3.02272	0.0023	0.0134686	yes	3.69231	1.88452	8	3.03092	0.00217556	31	4.98026	0.00879682	XP_012550734.1	99636	NA	NA	1.30769	0.387023	12	3.70044	0.00340522	16	4.08746	0.0045403
FBgn0260874	CG42584	Ir76a	NOP	BMgn000306	uncharacterized protein LOC101740563	12.3404	0.640808	yes	chr22:8806418-8812811	OK	0.0405198	0.34707	3.09853	3.02272	0.0023	0.0134686	yes	3.69231	1.88452	8	3.03092	0.00217556	31	4.98026	0.00879682	XP_012550734.1	99636	NA	NA	1.30769	0.387023	12	3.70044	0.00340522	16	4.08746	0.0045403
FBgn0000449	CG12028	dib	L1, L2 arrest	BMgn000368	Disembodied	918.252	4.44407	yes	chr22:10166578-10232077	HIDATA	77.1172	0	0	0	1	1	no	4.24134	2.08452	7362	12.8271	0.817327	31223	14.9282	3.46656	NP_001036953.1	100	2.68046e-18	1.10644e-15	265.991	8.05524	116	6.87036	0.0128789	31120	14.9256	3.45509
FBgn0035626	LIN-28	lin-28		BMgn000377	Uncharacterized protein	3.21187	0.26576	yes	chr22:9529222-9542658	OK	1.85776	0.626708	-1.5677	-1.25688	0.09795	0.254767	no	0.083599	-3.58037	941	9.86645	0.0759913	79	6.30423	0.0063528	XP_004931899.1	100000	0.529266	0.726597	0.740741	-0.432959	107	6.75489	0.00864088	79	6.32193	0.00637971
FBgn0036287	CG10663	CG10663	NOP	BMgn000385	elastase-1	22.4799	1.36763	yes	chr22:9251600-9266581	NOTEST	0.119726	0.142597	0.252201	0	1	1	no	1.42105	0.50696	12	3.63563	0.000778764	17	4.15638	0.00113477	XP_012550732.1	99653	NA	NA	1.47273	0.55849	54	5.78136	0.00360457	80	6.33985	0.0053401
FBgn0034159	CG15615	CG15615		BMgn000554	uncharacterized protein LOC101736626	2.45887	0.0274466	no	chr1:9193958-9195602	NOTEST	0.101595	0.0120965	-3.07016	0	1	1	no	0.3125	-1.67807	4	2.38998	0.00263585	1	0.666667	0.000405515	XP_004929844.1	99759	NA	NA	1.5	0.584963	1	1	0.000608273	2	1.58496	0.00121655
FBgn0261612	CG42701	CG15709	NOP	BMgn000577	cyclic nucleotide-gated cation channel subunit A-like	94.7234	6.89896	yes	chr1:7380158-7382886	NOTEST	0.166282	0.0186598	-3.15563	0	1	1	no	0.184211	-2.44057	12	3.61412	0.00427664	1	0.773976	0.000488759	XP_012548956.1	100000	0.105584	0.311386	0.326923	-1.61298	51	5.70044	0.018695	16	4.08746	0.0058651
FBgn0035410	CG14964	CG14964	NOP	BMgn000591	projectin-like protein isoform X1	3.9438	0.346838	yes	chr1:6474427-6480539	OK	9.65543	4.89377	-0.980395	-3.14309	5e-05	0.000445332	yes	0.49179	-1.02389	1198	10.2146	0.301679	589	9.20391	0.148363	XP_012548874.1	100000	0.1788	0.416408	1.73451	0.794531	338	8.40514	0.0851385	587	9.19967	0.147859
FBgn0034059	CG8320	CG8320	L3 arrest	BMgn000664	uncharacterized protein LOC692928	10.4535	0.289981	no	chr1:9138120-9142809	OK	18.2166	26.4196	0.536352	1.15623	0.0444	0.143433	no	1.32355	0.404418	1159	10.1787	0.362527	1534	10.566	0.479825	NP_001040235.1	99432	0.00864682	0.0544128	3.31008	1.72687	386	8.59619	0.120738	1280	10.3231	0.400375
FBgn0035977	CG4437	PGRP-LF	NOP	BMgn000673	peptidoglycan-recognition protein LE-like isoform X1	2.6633	0.16508	no	chr1:9410151-9418322	OK	3.71985	2.74277	-0.439611	-1.22437	0.0334	0.115938	no	0.916318	-0.12608	79	6.30441	0.178382	72	6.18706	0.163265	XP_004929966.1	100000	0.557863	0.748181	1.33898	0.421138	58	5.88264	0.131519	78	6.30378	0.176871
FBgn0065108	CG34059	ppk16	NOP	BMgn000674	sodium channel protein Nach-like	2.36569	0.198223	yes	chr1:9435065-9443800	NOTEST	0.0128951	0.0304551	1.23986	0	1	1	no	3.75	1.90689	0	0.333333	3.81607e-05	4	2.10731	0.000457928	XP_021206004.1	94136	NA	NA	0.666667	-0.584963	8	3.16993	0.000915856	5	2.58496	0.00057241
FBgn0034160	CG5550	CG5550	NOP	BMgn000717	fibrinogen C domain-containing protein 1-B-like	1.49504	0.140245	no	chr1:11778097-11782822	NOTEST	0.050696	0.0512812	0.0165583	0	1	1	no	1.03125	0.0443941	10	3.1504	0.00204586	10	3.33145	0.0021164	XP_021206153.1	94481	NA	NA	1.42857	0.514573	6	2.80735	0.00126984	9	3.32193	0.00190476
FBgn0039135	CG13603	CG13603	NOP	BMgn000771	transmembrane protein 179	147.375	8.10358	yes	chr25:494357-499611	OK	14.0944	23.0994	0.712736	2.14125	0.00015	0.0012229	yes	1.69986	0.765413	927	9.85773	0.1765	1576	10.6225	0.300025	XP_012545482.1	100000	0.911386	0.958116	0.9741	-0.0378585	1582	10.6284	0.301104	1541	10.5906	0.2933
FBgn0050025	CG30025	CG30025	NOP	BMgn000840	transmembrane protease serine 9-like	1.01258	0	yes	chr13:2298080-2305340	NOTEST	0.162029	0.0207245	-2.96684	0	1	1	no	0.4	-1.32193	12	3.72456	0.00169881	4	2.19499	0.000596878	XP_012547171.1	98901	0.0241714	0.116821	0.242424	-2.04439	98	6.62936	0.0134986	23	4.58496	0.00316804
FBgn0266099	CG44836	CG13035		BMgn000878	uncharacterized protein LOC101742063 isoform X1	5.86225	0.080445	yes	chr13:5464701-5470786	NOTEST	0	0.0533135	inf	0	1	1	no	1.22667	0.294743	49	5.63688	0.00805259	60	5.93035	0.00991509	XP_021204766.1	100000	0.404521	0.634537	1.67742	0.746243	30	4.9542	0.00493016	51	5.70044	0.00838127
FBgn0052280	CG32280	CG32280	NOP	BMgn000885	lipopolysaccharide-induced tumor necrosis factor-alpha factor homolog isoform X1	386.576	19.2792	yes	chr13:5894068-5974567	OK	30.6222	10.6322	-1.52613	-2.5662	5e-05	0.000445332	yes	0.37476	-1.41596	2781	11.4332	0.0345907	1042	10.024	0.0129632	XP_004927944.1	100000	0.132597	0.35448	1.83774	0.877933	831	9.70044	0.0103349	1528	10.5784	0.0190033
FBgn0051956	CG31956	pgant4	NOP	BMgn001064	polypeptide N-acetylgalactosaminyltransferase 10-like	100.728	2.14727	yes	chr13:16377774-16398980	OK	7.1285	6.02564	-0.242484	-0.624975	0.2768	0.475537	no	0.911451	-0.133763	937	9.86607	0.0653331	854	9.73503	0.0595479	XP_021204817.1	100000	0.0260567	0.123261	2.71671	1.44186	352	8.46352	0.0245347	958	9.90539	0.0667735
FBgn0037837	CG14693	CG14693	NOP	BMgn001177	uncharacterized protein LOC101737495	10.2973	0.0535023	no	chr13:10239954-10247279	NOTEST	0.0762879	0.0335384	-1.18564	0	1	1	no	0.792494	-0.335527	150	7.23446	0.0204778	119	6.88984	0.0162002	XP_021204876.1	99340	0.787098	0.891575	1.12613	0.171368	110	6.79442	0.0150171	124	6.96578	0.0169283
FBgn0050046	CG30046	CG30046	P lethal	BMgn001245	spondin-1-like	21.7956	1.74357	yes	chr13:6898235-6902471	NOTEST	0.00548323	0.021948	2.00099	0	1	1	no	1.83333	0.874469	1	0.861654	0.000236072	3	1.77398	0.000629525	XP_004928080.1	99406	1.83005e-07	4.96251e-06	0.0323383	-4.95061	401	8.65105	0.0946648	12	3.70044	0.00283286
FBgn0030703	CG9066	MSBP	NOP	BMgn001292	progesterone receptor membrane component 2 isoform X1	2703.3	124.408	yes	chr13:3591000-3599696	OK	73.0082	101.455	0.474709	1.9213	0.00085	0.00575368	yes	1.41162	0.497353	6001	12.5352	0.703395	8471	13.0461	0.992928	XP_012547121.1	100000	0.0222149	0.109989	2.69905	1.43245	1471	10.5236	0.17243	3972	11.956	0.465596
FBgn0087005	CG10233	retinophilin	NOP	BMgn001298	MORN repeat-containing protein 4	4.44651	0.407183	no	chr13:2520343-2526021	NOTEST	0.183633	0	#NAME?	0	1	1	no	0.277778	-1.848	5	2.26045	0.000880592	1	0.666667	0.000117412	XP_004928121.1	89103	NA	NA	1.07692	0.106915	12	3.70044	0.00211342	13	3.80735	0.00228954
FBgn0032820	CG31692	fbp	NOP	BMgn001399	fructose-1,6-bisphosphatase	36.0989	3.1856	yes	chr21:13044447-13055006	OK	14.1829	86.5029	2.6086	8.93664	5e-05	0.000445332	yes	6.20171	2.63267	507	8.98679	0.0480429	3146	11.5752	0.297948	NP_001040381.1	100000	0.35397	0.593858	0.729804	-0.454419	2908	11.5063	0.275379	2122	11.0519	0.200947
FBgn0029791	CG4096	CG4096	NOP	BMgn001435	A disintegrin and metalloproteinase with thrombospondin motifs 7	231.452	10.3225	yes	chr21:10377816-10416954	OK	14.7831	7.00881	-1.07671	-1.21092	0.05025	0.156606	no	0.510071	-0.97123	1125	10.1247	0.134722	574	9.12734	0.0687178	XP_012548778.1	100000	0.113376	0.324744	1.92523	0.945034	748	9.54882	0.0895487	1441	10.4939	0.172513
FBgn0259697	NVD	nvd	L1 arrest	BMgn001678	neverland	3758.87	19.3153	yes	chr11:1203825-1216725	HIDATA	57.3187	0	0	0	1	1	no	33.9501	5.08535	7796	12.895	0.604367	264687	18.0115	20.5183	XP_012547344.1	100000	4.35409e-50	1.61755e-46	4139.87	12.0154	104	6.71425	0.00806202	434685	18.7296	33.6965
FBgn0086917	CG41624	SPOK	L1 arrest	BMgn001753	Spookier	0.579043	0.03681	yes	chr11:1264943-1277563	HIDATA	17.8818	0	0	0	1	1	no	1276.6	10.3181	2330	11.1685	0.306374	2974051	21.5039	391.117	BAH47267.1	99813	4.13405e-57	4.6074e-53	10757	13.393	197	7.62936	0.0259074	2129881	21.0223	280.1
FBgn0033028	CG11665	CG11665	NOP	BMgn001808	uncharacterized protein LOC101743059	132.989	12.2219	yes	chr11:3080718-3130843	OK	10.8701	10.5365	-0.0449775	-0.0893199	0.87425	0.934595	no	1.15457	0.207359	1764	10.7749	0.140558	2037	10.9892	0.162284	XP_004922260.1	99843	0.036732	0.15643	2.44554	1.29016	1009	9.98014	0.0803984	2469	11.2703	0.196733
FBgn0030617	CG9095	CG9095	NOP	BMgn002021	CUB and sushi domain-containing protein 3 isoform X1	85.094	3.4708	yes	chr1:2298764-2371052	OK	0.544774	4.73869	3.12076	3.75353	5e-05	0.000445332	yes	5.35776	2.42163	155	7.27721	0.00312799	829	9.69304	0.016759	XP_004932809.1	100000	0.181113	0.418816	0.592433	-0.755275	1162	10.1836	0.0235004	688	9.42836	0.0139142
FBgn0086367	CG12120	t	NOP	BMgn002077	tan protein	5.44826	0.118237	yes	chr1:460236-485620	OK	3.3191	1.54841	-1.1	-1.4016	0.02215	0.0841526	no	0.422414	-1.24327	232	7.86308	0.0112556	98	6.6094	0.00475451	NP_001170882.1	100000	NA	NA	1.63415	0.708537	40	5.35755	0.00194062	66	6.06609	0.00320202
FBgn0001992	CG4163	Cyp303a1	NOP	BMgn002085	cytochrome P450, partial	15.3592	0.873541	yes	chr1:983327-994799	NOTEST	0	0.0279672	inf	0	1	1	no	1.10993	0.150467	93	6.54218	0.00810669	103	6.66796	0.00900744	BAM73851.1	100000	NA	NA	0.606061	-0.722466	65	6.04439	0.00566597	39	5.32193	0.00339958
FBgn0035519	CG1309	CG1309	NOP	BMgn002149	abhydrolase domain-containing protein 16A isoform X2	471.946	20.3518	yes	chr1:4763207-4771588	OK	16.4034	21.8199	0.411646	1.33304	0.0192	0.0753238	no	1.40323	0.488756	1834	10.8406	0.222316	2574	11.3266	0.311962	XP_021208034.1	100000	0.104169	0.309616	0.515404	-0.956224	4316	12.0758	0.523088	2224	11.1196	0.269543
FBgn0051146	CG31146	CG31146	NOP	BMgn002170	uncharacterized protein LOC101739297	5.32861	0.235934	yes	chr15:18396963-18426263	OK	0.0464767	0.428977	3.20632	1.49181	0.1426	0.325358	no	3.51724	1.81444	38	5.2563	0.00314177	135	7.08045	0.0112603	XP_021202514.1	100000	0.0342074	0.148459	2.75833	1.4638	119	6.90689	0.00992577	330	8.37069	0.0275252
FBgn0015033	CG4321	Cyp4d8	L1, L2 arrest	BMgn002268	cytochrome P450 4c21-like	1.24635	0	yes	chr26:6753053-6759994	NOTEST	0.0393532	0.209645	2.4134	0	1	1	no	0.95	-0.0740006	12	3.73322	0.00177688	12	3.62806	0.00168083	XP_021204297.1	64746	NA	NA	0.648649	-0.624491	36	5.20945	0.00518657	23	4.58496	0.00331364
FBgn0036778	CG5137	Cyp312a1	NOP	BMgn002270	cytochrome P450 4c21-like	4.28517	0.328252	yes	chr26:6667852-6704564	OK	0.773634	25.2418	5.02802	4.4711	0.0006	0.00424664	yes	39.0469	5.28714	21	4.43876	0.00191812	833	9.70009	0.0748966	XP_021204179.1	98.864	NA	NA	3.11111	1.63743	8	3.16993	0.000719295	27	4.80735	0.00242762
FBgn0038233	CG8464	HtrA2	NOP	BMgn002317	high temperature requirement protein A2	106.881	5.69532	yes	chr26:7505936-7631668	OK	9.80208	13.5114	0.463018	0.779103	0.17335	0.366045	no	0.851131	-0.232547	19272	14.233	0.130287	16403	14.0015	0.110891	XP_021204051.1	100000	0.00133524	0.0120594	0.23323	-2.10018	10628	13.3757	0.0718496	2478	11.2755	0.0167523
FBgn0051373	CG31373	CG31373	NOP	BMgn002546	peptide deformylase, mitochondrial-like isoform X1	2.0798	0	yes	chr9:17930504-17932610	OK	9.30974	5.94731	-0.646505	-0.947445	0.1083	0.273056	no	0.765545	-0.38544	327	8.35391	0.280206	250	7.96897	0.21451	XP_004931209.1	100000	0.221156	0.465152	0.591078	-0.758579	268	8.07146	0.229649	158	7.31288	0.13539
FBgn0037181	CG11370	CG11370	NOP	BMgn002565	uncharacterized protein LOC101746215	1110.06	100.702	yes	chr5:3290089-3319414	OK	339.85	20.0202	-4.08537	-10.2009	5e-05	0.000445332	yes	0.0618585	-4.01488	12081	13.5591	13.3939	747	9.53997	0.828529	XP_004932415.1	99595	0.000672074	0.00684225	0.205999	-2.27929	5033	12.2975	5.57982	1036	10.0182	1.14856
FBgn0031877	CG10399	CG10399	delay	BMgn002650	hydroxymethylglutaryl-CoA lyase	19.2309	1.65684	yes	chr5:8551750-8573094	OK	7.87072	13.9818	0.828988	0.559071	0.3127	0.514067	no	2.70563	1.43597	633	9.30501	0.130893	1713	10.7343	0.354149	NP_001040133.1	98.00	0.276914	0.523263	0.672547	-0.572293	1813	10.825	0.374897	1219	10.2527	0.252068
FBgn0264979	CG31686	CG31686	delay	BMgn002669	lipase member H-A-like	1.65407	0	yes	chr5:7036285-7038823	NOTEST	0	0	0	0	1	1	no	1	0	0	0	NA	0	0	NA	XP_004932346.1	99688	NA	NA	1.5	0.584963	1	1	0.000394011	2	1.58496	0.000788022
FBgn0264979	CG31686	CG4267	delay	BMgn002669	lipase member H-A-like	40.7863	2.79704	yes	chr5:7036285-7038823	NOTEST	0	0	0	0	1	1	no	1	0	0	0	NA	0	0	NA	XP_004932346.1	99688	NA	NA	1.5	0.584963	1	1	0.000394011	2	1.58496	0.000788022
FBgn0034718	CG3413	wdp	NOP	BMgn002675	Uncharacterized protein LOC101737461	500.643	40.9192	yes	chr5:6706234-6767794	HIDATA	0	0	0	0	1	1	no	0.402017	-1.31467	69334	16.0738	1.17161	27873	14.762	0.471008	XP_004932353.1	100000	0.606121	0.781674	0.858253	-0.220525	4246	12.0522	0.0717496	3644	11.8317	0.0615769
FBgn0036732	OATP74D	Oatp74D	-	BMgn002723	OATP74D homologue	2016.34	36.0122	yes	chr5:3387811-3501804	HIDATA	0	0	0	0	1	1	no	8.41658	3.07323	5079	12.2988	0.402207	42745	15.3811	3.38521	XP_004932455.2	100000	1.5954e-13	1.89157e-11	72.6953	6.18379	278	8.12412	0.0220163	20281	14.3079	1.60616
FBgn0052847	CG32847	CG32847	NOP	BMgn002762	E3 ubiquitin-protein ligase RNF170-like	1.04094	0	no	Bm_scaf146:100264-102407	NOTEST	0.0176017	0	#NAME?	0	1	1	no	0.75	-0.415037	0	0.333333	0.000155618	0	0	0	XP_021203173.1	28889
FBgn0035742	CG8629	CG8629	NOP	BMgn002905	Acyl-CoA binding protein (Uncharacterized protein)	2.30165	0	yes	chr10:17069953-17082220	NOTEST	0.270537	0.295866	0.129117	0	1	1	no	1.29843	0.376767	126	6.99111	0.0143871	164	7.35034	0.0187146			0.953677	0.975438	1.02381	0.0339473	83	6.39232	0.00945223	85	6.42626	0.00967999
FBgn0035743	CG15829	CG15829	NOP	BMgn002905	Acyl-CoA binding protein (Uncharacterized protein)	12.2539	0.308442	no	chr10:17069953-17082220	NOTEST	0.270537	0.295866	0.129117	0	1	1	no	1.29843	0.376767	126	6.99111	0.0143871	164	7.35034	0.0187146			0.953677	0.975438	1.02381	0.0339473	83	6.39232	0.00945223	85	6.42626	0.00967999
FBgn0035926	CG5804	CG5804	major delay	BMgn002905	Acyl-CoA binding protein (Uncharacterized protein)	1.04334	0	no	chr10:17069953-17082220	NOTEST	0.270537	0.295866	0.129117	0	1	1	no	1.29843	0.376767	126	6.99111	0.0143871	164	7.35034	0.0187146			0.953677	0.975438	1.02381	0.0339473	83	6.39232	0.00945223	85	6.42626	0.00967999
FBgn0032129	CG4405	jp	NOP	BMgn002968	junctophilin-1 isoform X1	17.1459	1.71256	yes	chr4:12570831-12607882	OK	1.40971	2.77662	0.977931	1.21568	0.0892	0.238235	no	1.0644	0.090036	450	8.78715	0.0143095	479	8.90061	0.015231	XP_004930996.2	100000	0.184494	0.422476	1.65982	0.731024	2286	11.1592	0.0726383	3795	11.8903	0.120587
FBgn0037199	CG11137	CG11137	NOP	BMgn002987	ER membrane protein complex subunit 4	198.808	15.6503	yes	chr4:13323252-13332820	OK	50.1594	47.5905	-0.0758476	-0.217001	0.7025	0.836679	no	0.954039	-0.0678794	1407	10.4587	1.61538	1342	10.3799	1.54114	XP_012550051.1	100000	0.356424	0.596413	1.3734	0.457751	1014	9.98726	1.16418	1393	10.445	1.59931
FBgn0053548	CG33548	msta	NOP	BMgn003140	protein msta	6.72286	0.185599	yes	chr4:14540158-14551581	OK	0.382935	0.272534	-0.490662	-0.200973	0.72025	0.847588	no	0.383562	-1.38247	48	5.59495	0.0106304	18	4.21462	0.00393993	XP_012550059.1	85714	6.37144e-05	0.000904582	0.107798	-3.2136	435	8.76818	0.0970116	46	5.55459	0.0102587
FBgn0031975	CG7356	Tg	NOP	BMgn003171	annulin isoform X1	26.6325	1.24437	yes	chr4:13742754-13773303	OK	17.9044	18.0445	0.0112454	0.0288385	0.9623	0.97711	no	0.554404	-0.85099	4117	11.9883	0.2799	2283	11.1438	0.155178	XP_004930964.1	100000	5.76294e-07	1.35789e-05	11.7191	3.55079	832	9.70217	0.0565602	9761	13.253	0.663562
FBgn0035431	CG14968	CG14968	NOP	BMgn003225	low density lipoprotein receptor adapter protein 1-A	8.83697	0.347617	no	chr2:781590-796987	OK	37.3732	12.362	-1.59609	-5.78486	5e-05	0.000445332	yes	0.363064	-1.4617	3020	11.5569	0.205629	1096	10.0994	0.0746567	XP_004924999.1	100000	0.78166	0.888734	0.923423	-0.114936	1109	10.1163	0.0755192	1024	10.0014	0.069731
FBgn0035430	CG12009	CG12009	NOP	BMgn003270	uncharacterized protein LOC101740538	118.077	4.94155	yes	chr2:806178-812971	OK	0.0596812	0.907553	3.92663	3.22509	0.02445	0.0907723	no	5.86667	2.55254	4	2.3023	0.000879507	28	4.85049	0.00622984	XP_004924998.1	100000	0.000634693	0.00652551	0.164384	-2.60486	437	8.77479	0.0960862	71	6.16993	0.0156113
FBgn0033982	CG17453	Cyp317a1	NOP	BMgn003293	uncharacterized protein LOC101739293	11.4633	0.0631536	no	chr15:16791633-16796557	OK	0.223664	0.517603	1.21051	2.06422	0.00065	0.00455746	yes	0.9869	-0.0190248	152	7.25382	0.0308015	150	7.21122	0.0303953	NP_001266314.1	100000	NA	NA	2.28571	1.19265	6	2.80735	0.00121852	15	4	0.0030463
FBgn0037290	CG1124	CG1124	NOP	BMgn003406	uncharacterized protein LOC101744394	300.699	11.8325	yes	chr15:14274107-14284065	NOTEST	0.17528	0.151686	-0.208573	0	1	1	no	1.23333	0.302563	19	4.23808	0.00190801	24	4.60991	0.00237665	XP_004923017.2	100000	NA	NA	0.823529	-0.280108	16	4.08746	0.00160675	13	3.80735	0.00130548
FBgn0032218	CG5381	CG5381	NOP	BMgn003494	uncharacterized protein LOC101742602	38.8634	2.87847	yes	chr5:12240288-12271679	OK	35.4161	24.6206	-0.524538	-1.48877	0.0098	0.0443078	yes	0.722119	-0.469692	5550	12.4212	0.352626	4008	11.967	0.254638	XP_004930160.1	100000	0.0656402	0.231287	2.13994	1.09757	928	9.85953	0.0589581	1987	10.9571	0.126239
FBgn0042173	CG18853	CG18853	NOP	BMgn003618	deoxyribodipyrimidine photo-lyase	8.67325	0	yes	chr5:16894050-16901668	OK	4.25704	2.39192	-0.831681	-2.18581	0.00035	0.00262811	yes	0.619988	-0.689689	540	9.07474	0.117771	335	8.3907	0.0730166	XP_004930027.2	100000	0.593703	0.773061	0.827692	-0.272834	324	8.3443	0.070619	268	8.07146	0.0584133
FBgn0010397	LAMC	LamC		BMgn003652	lamin-C-like	106.13	10.1406	yes	chr5:14941565-14956849	HIDATA	0	159.182	0	0	1	1	no	0.352	-1.50635	33953	15.0427	2.47216	11951	13.5229	0.8702	XP_004930078.1	100000	0.104626	0.310109	1.92756	0.946772	8226	13.0062	0.598952	15857	13.9529	1.15458
FBgn0032495	CG16820	CG16820	NOP	BMgn003736	juvenile hormone binding protein an-0147 isoform X1	86.8227	4.71824	yes	chr5:10823255-10837009	OK	28.1045	0.544977	-5.68846	-12.1963	5e-05	0.000445332	yes	0.0230065	-5.44182	1492	10.5397	0.10881	34	5.14126	0.00250334	XP_012549119.1	100000	NA	NA	4.5	2.16993	5	2.58496	0.000364564	26	4.75489	0.00189573
FBgn0003733	CG1389	tor	delay	BMgn003976	Torso	161.797	1.59094	yes	chr19:10815001-10835489	HIDATA	0	59.4626	0	0	1	1	no	0.303396	-1.72073	57958	15.8144	2.934	17584	14.0869	0.890166	XP_012549743.1	100000	2.18671e-17	7.38512e-15	233.524	7.86743	62	5.97728	0.0031386	14711	13.8447	0.74471
FBgn0033387	CG8008	CG8008	NOP	BMgn004081	proton-coupled folate transporter-like isoform X1	3.36309	0.181815	yes	chr19:7595710-7618517	OK	3.77177	3.26029	-0.210242	-0.400974	0.49055	0.681356	no	1.42331	0.509253	108	6.75936	0.0370116	154	7.27285	0.0528246	XP_012549674.1	100000	0.45194	0.670367	1.35669	0.440089	156	7.29462	0.0536267	212	7.73471	0.0728773
FBgn0033388	CG8046	CG8046	NOP	BMgn004081	proton-coupled folate transporter-like isoform X1	3.43891	0.237748	yes	chr19:7595710-7618517	OK	3.77177	3.26029	-0.210242	-0.400974	0.49055	0.681356	no	1.42331	0.509253	108	6.75936	0.0370116	154	7.27285	0.0528246	XP_012549674.1	100000	0.45194	0.670367	1.35669	0.440089	156	7.29462	0.0536267	212	7.73471	0.0728773
FBgn0266377	Pde8	CG42241		BMgn004105	high affinity cAMP-specific and IBMX-insensitive 3',5'-cyclic phosphodiesterase 8A	11.0217	0.441761	no	chr19:9124145-9422092	OK	0.034429	1.22419	5.15206	2.546	0.1146	0.283336	no	1.34051	0.422783	1920	10.9026	0.00644298	2573	11.3283	0.00863688	XP_021206404.1	94850	0.768936	0.880956	0.919906	-0.120442	4244	12.0515	0.0142441	3904	11.9311	0.013103
FBgn0042083	CG3267	CG3267	NOP	BMgn004140	probable methylcrotonoyl-CoA carboxylase beta chain, mitochondrial	44.5202	4.05816	yes	chr19:10968881-11054296	OK	10.3469	12.2589	0.244639	0.561278	0.31285	0.514229	no	1.23834	0.30841	63	5.99756	0.0161936	79	6.26059	0.0201142	XP_004922469.1	100000	NA	NA	1	0	0	0	NA	0	0	NA
FBgn0023441	CG8205	fus	NOP	BMgn004353	RNA-binding protein fusilli isoform X1	259.363	11.0043	yes	Bm_scaf192:5940-37528	OK	6.72526	5.36595	-0.325756	-0.516106	0.35925	0.56247	no	0.976269	-0.0346494	506	8.9519	0.0401195	494	8.95023	0.0391675	XP_012546975.1	87262
FBgn0031376	CG10908	CG10908	L3 arrest	BMgn004377	Der1-like domain family member 1	365.851	34.129	yes	chr20:4741852-4752976	OK	89.6479	106.23	0.244855	0.811808	0.16395	0.353193	no	1.18501	0.2449	4888	12.2547	1.06539	5792	12.4932	1.2625	NP_001040297.1	99600	0.106976	0.313234	1.92713	0.946452	1879	10.8765	0.409547	3622	11.823	0.789451
FBgn0020376	CG31962	Sr-CIII	NOP	BMgn004577	scavenger receptor type C precursor	2.37224	0	yes	chr27:10922318-10932462	OK	5.83839	9.08256	0.637527	1.81613	0.0015	0.00941129	yes	1.48966	0.574978	290	8.17989	0.0286194	432	8.75677	0.042633	NP_001128387.1	98674	0.220873	0.46481	0.604061	-0.727234	393	8.62205	0.0387842	237	7.89482	0.0233889
FBgn0032228	CG5367	CG5367	NOP	BMgn004622	cathepsin L-like proteinase isoform X1	1.9214	0.0799142	no	chr27:11972165-11993112	NOTEST	0.133468	0	#NAME?	0	1	1	no	1.06933	0.0967116	500	8.96459	0.0238698	535	9.06244	0.0255247	XP_012546484.1	100000	0.211681	0.454145	0.588424	-0.765071	310	8.28077	0.0147993	182	7.5157	0.0086886
FBgn0035718	CG14820	CG14820	NOP	BMgn004799	mast cell carboxypeptidase A-like	2.98651	0.0686613	no	chr25:3191081-3194917	NOTEST	0.1562	0.0737342	-1.08299	0	1	1	no	0.518519	-0.947533	17	4.13593	0.0044317	8	3.15178	0.0021724	XP_021209258.1	100000	NA	NA	2.25	1.16993	7	3	0.00182482	17	4.16993	0.0044317
FBgn0020762	CG2969	Atet	NOP	BMgn005094	ATP-binding cassette sub-family G member 1/BmAtet	510.06	23.1978	yes	chr25:12650999-12665385	OK	1.87513	51.4997	4.7795	13.8053	5e-05	0.000445332	yes	28.5888	4.83738	184	7.51732	0.0189749	5260	12.3562	0.54247	XP_012545154.1	100000	0.958689	0.975438	1.00753	0.0108196	2523	11.3015	0.260184	2542	11.3123	0.262143
FBgn0037779	CG12811	CG12811	NOP	BMgn005149	uncharacterized protein LOC101745936	184.026	6.08821	yes	chr25:10004350-10006538	OK	5.72682	0.654306	-3.1297	-2.85253	0.03305	0.115043	no	0.15864	-2.65617	117	6.44829	0.0539874	18	4.21657	0.00817523	XP_004921844.1	100000	0.639586	0.802633	0.738095	-0.438121	41	5.39232	0.0189727	30	4.9542	0.0138825
FBgn0053461	CG33461	CG33461	NOP	BMgn005172	serine protease easter	8.87399	0.216469	yes	chr25:8546560-8571627	NOTEST	0.0941012	0.186281	0.985196	0	1	1	no	1.43161	0.517639	109	6.76287	0.00577369	156	7.29341	0.00828861	XP_012544928.1	99767	1.91114e-07	5.12011e-06	15.6581	3.96883	154	7.27612	0.00818235	2426	11.245	0.128899
FBgn0031250	CG11907	Ent1	NOP	BMgn005200	equilibrative nucleoside transporter 3	94.7474	7.91714	yes	chr12:16080987-16097981	OK	8.54283	7.17808	-0.251116	-0.731059	0.2042	0.40367	no	0.955415	-0.0657999	1480	10.5306	0.0871092	1414	10.4651	0.0832255	XP_004926797.1	100000	0.93162	0.966841	1.02102	0.0300051	570	9.15735	0.0335412	582	9.18735	0.0342474
FBgn0031220	CG4822	CG4822	NOP	BMgn005203	ATP-binding cassette sub-family G member 1, partial	533.592	4.35168	yes	chr12:15948465-16003964	OK	3.75043	0.796206	-2.23584	-2.30401	0.0019	0.011467	yes	0.225877	-2.14639	608	9.23561	0.0409538	137	7.1031	0.00925053	XP_012546360.1	100000	0.549512	0.741711	1.23828	0.308339	255	8	0.0171763	316	8.30834	0.0212852
FBgn0037817	CG14680	Cyp12e1	NOP	BMgn005356	cytochrome P450 CYP12A2 isoform X1	69.8519	5.83997	yes	chr8:9637553-9647567	OK	25.0841	2.79686	-3.1649	-5.18421	5e-05	0.000445332	yes	0.152475	-2.71336	1253	10.2769	0.202795	191	7.58395	0.0309212	XP_004932126.1	100000	2.14789e-05	0.000346428	0.116875	-3.09697	1522	10.5727	0.246398	177	7.47573	0.0286547
FBgn0051105	CG31105	CG31105	NOP	BMgn005375	sodium channel protein Nach-like	5.00597	0.0427793	no	chr8:8219292-8225075	NOTEST	0.012406	0	#NAME?	0	1	1	no	0.5	-1	1	0.861654	0.000172921	0	0	0	XP_021207649.1	96237	NA	NA	0.941176	-0.0874628	16	4.08746	0.00276673	15	4	0.00259381
FBgn0030926	CG6367	psh	NOP	BMgn005380	venom protease-like	3.91057	0.148077	yes	chr8:7887661-7906053	OK	48.0078	49.5682	0.0461468	0.157242	0.7772	0.880597	no	1.04789	0.067485	5422	12.403	0.29482	5682	12.4687	0.308939	XP_012550963.1	100000	0.0413125	0.170128	2.36337	1.24085	1730	10.7574	0.0940626	4090	11.9982	0.222379
FBgn0038438	CG14899	CG14899	NOP	BMgn005465	derlin-2	116.521	11.2035	yes	chr8:10511342-10515604	OK	54.841	45.3576	-0.27391	-1.06678	0.062	0.182982	no	0.83421	-0.261517	2218	11.1154	0.520335	1850	10.8507	0.434069	XP_004932146.1	100000	0.406245	0.635631	1.32299	0.403799	1030	10.0098	0.241671	1363	10.4136	0.319803
FBgn0003312	CG14728	sad	L1 arrest	BMgn005496	Shadow	12616.7	77.8886	yes	chr8:11766143-11784777	HIDATA	0	0	0	0	1	1	no	0.828251	-0.27186	40664	15.2774	2.21929	33680	15.0368	1.83813	NP_001106224.1	100000	3.01521e-09	1.20446e-07	22.533	4.49397	468	8.87344	0.0255417	10567	13.3674	0.576707
FBgn0032252	CG6232	CG6232	NOP	BMgn005633	thrombospondin type-1 domain-containing protein 7A-like	104.032	1.30691	yes	chr17:2425559-2722104	NOTEST	0.0271156	0.026311	-0.0434569	0	1	1	no	1.32809	0.40935	275	8.10152	0.0092521	366	8.51716	0.0122876	XP_012546423.1	61156	3.11445e-09	1.23158e-07	0.0400806	-4.64095	4964	12.2776	0.166807	198	7.63662	0.00665345
FBgn0029994	CG2254	CG2254	NOP	BMgn005808	epidermal retinol dehydrogenase 2-like	392.24	3.65015	yes	chr5:19997742-20014880	NOTEST	0.034921	0	#NAME?	0	1	1	no	1.59211	0.670936	24	4.61634	0.00370032	39	3.28183	0.00598135	XP_012543887.1	100000	NA	NA	0.923077	-0.115477	12	3.70044	0.00182482	11	3.58496	0.00167275
FBgn0002524	CG4162	lace	NOP	BMgn005845	serine palmitoyltransferase 2	155.211	14.2083	yes	chr12:19931429-19941233	OK	12.4383	15.0985	0.279615	0.603013	0.29335	0.493497	no	1.02618	0.0372895	2597	11.3387	0.268174	2665	11.379	0.275196	XP_021204139.1	97187	0.120029	0.335071	0.538238	-0.893684	8250	13.0104	0.851921	4440	12.1167	0.458488
FBgn0034194	CG15611	CG15611	NOP	BMgn005959	FYVE, RhoGEF and PH domain-containing protein 3-like	158.031	5.36723	yes	chr4:7036261-7057803	OK	4.88164	5.63233	0.206367	0.454675	0.4282	0.626906	no	1.24141	0.311979	757	9.55924	0.0361938	939	9.87583	0.0449313	XP_012548497.1	100000	0.00498158	0.0354532	4.05	2.01792	99	6.64386	0.00473548	404	8.66178	0.0193246
FBgn0032083	CG9541	CG9541	NOP	BMgn006031	adenylate kinase isoenzyme 5 isoform X1	15.2414	0.503937	yes	chr4:1667026-1703773	OK	0.457217	0.239053	-0.935548	-1.05265	0.09255	0.245041	no	0.315385	-1.66482	42	5.38809	0.0073368	13	3.72331	0.00219526	XP_012548466.2	100000	0.112253	0.322769	0.406593	-1.29834	90	6.50779	0.0155979	36	5.20945	0.00623917
FBgn0051810	CG31810	CG31810	NOP	BMgn006048	inactive hydroxysteroid dehydrogenase-like protein 1	1.1279	0	yes	chr4:1017077-1033443	OK	0.381252	2.37344	2.63816	3.82936	5e-05	0.000445332	yes	3.24432	1.69792	58	5.87387	0.00323063	189	7.57122	0.0106069	XP_012548494.2	100000	0.00235122	0.0192114	4.74699	2.24701	82	6.37504	0.00459384	393	8.62205	0.0220168
FBgn0265187	CG44252	CG30194		BMgn006186	long-chain fatty acid transport protein 4-like	19.0237	1.06571	yes	chr4:6564770-6586843	OK	6.92293	16.9968	1.29581	2.3011	5e-05	0.000445332	yes	2.09016	1.06361	1135	10.1445	0.0514203	2372	11.1959	0.107477	XP_004929240.1	100000	0.0316828	0.140637	2.51658	1.33146	934	9.86882	0.0423141	2352	11.2003	0.106556
FBgn0014396	CG3234	tim	L3 arrest	BMgn006226	timeless	6.80423	0.660621	yes	chr4:8439998-8474793	OK	38.4874	26.7024	-0.527416	-1.51084	0.0089	0.0410252	yes	0.947187	-0.0782792	6760	12.7066	0.288653	6403	12.6358	0.273408	NP_001037622.1	99352	5.16256e-05	0.000760062	6.83292	2.7725	1615	10.6582	0.068964	11041	13.4307	0.471475
FBgn0034661	CG4386	CG4386	NOP	BMgn006324	trypsin-4-like	17.7259	1.32393	yes	chr6:15200058-15212179	NOTEST	0.223747	0.0178181	-3.65046	0	1	1	no	0.256757	-1.96153	24	4.6201	0.00195253	5	2.63563	0.000440008	XP_021201872.1	100000	NA	NA	1.2069	0.271302	28	4.85798	0.00231004	34	5.12928	0.00280505
FBgn0261612	CG42701	Cng	NOP	BMgn006352	uncharacterized protein LOC101747086	161.756	6.4222	yes	chr6:10017248-10039281	OK	0.424698	0.264066	-0.68554	-0.400983	0.49875	0.688119	no	0.555851	-0.84723	124	6.92588	0.0140474	69	6.12216	0.00775807	XP_021206594.1	100000	0.752013	0.872243	0.867925	-0.204358	105	6.72792	0.0118631	91	6.52356	0.0102813
FBgn0039851	CG12063	CG12063	NOP	BMgn006371	uncharacterized protein LOC101744039	2.46689	0.232364	yes	chr6:8311216-8479391	OK	14.6546	0.467324	-4.97078	-4.21536	5e-05	0.000445332	yes	0.125656	-2.99245	2478	11.2298	0.0481765	311	8.2482	0.00605365	XP_004930597.1	100000	2.52774e-05	0.000400165	0.106274	-3.23414	780	9.60918	0.0151665	82	6.37504	0.00159443
FBgn0039852	CG1499	CG1499	NOP	BMgn006371	uncharacterized protein LOC101744039	28.0423	2.71863	yes	chr6:8311216-8479391	OK	14.6546	0.467324	-4.97078	-4.21536	5e-05	0.000445332	yes	0.125656	-2.99245	2478	11.2298	0.0481765	311	8.2482	0.00605365	XP_004930597.1	100000	2.52774e-05	0.000400165	0.106274	-3.23414	780	9.60918	0.0151665	82	6.37504	0.00159443
FBgn0038632	CG14301	CG14301	NOP	BMgn006380	uncharacterized protein LOC101741926	11.2435	0.339306	yes	chr6:7791037-7818504	OK	9.53339	4.58148	-1.05718	-2.08816	0.00075	0.0051655	yes	0.632432	-0.661017	432	8.72817	0.0168442	273	8.09557	0.0106528	XP_021206571.1	100000	0.00206693	0.0172683	0.24589	-2.02392	2736	11.4184	0.106762	672	9.39446	0.0262223
FBgn0039272	CG11836	CG11836	NOP	BMgn006407	male reproductive organ serine protease 2 precursor	8.11144	0.721186	yes	chr6:5537280-5546098	NOTEST	0	0	0	0	1	1	no	1.21429	0.280108	4	2.21462	0.000415816	5	2.44064	0.000529221	NP_001153675.1	97509	NA	NA	1	0	5	2.58496	0.000567022	5	2.58496	0.000567022
FBgn0050441	CG30441	CG30441	NOP	BMgn006560	intraflagellar transport protein 20 homolog	2.37286	0	no	chr10:6436140-6439025	OK	0.538211	0.061751	-3.12364	-1.03357	0.2362	0.437776	no	0.587879	-0.766409	54	5.72938	0.0251748	31	4.99308	0.0146076	XP_021206395.1	100000	NA	NA	0.333333	-1.58496	8	3.16993	0.0037296	2	1.58496	0.000932401
FBgn0043792	CG30427	CG30427	NOP	BMgn006569	putative fatty acyl-CoA reductase CG5065	3.96987	0.328159	yes	chr10:6025063-6035977	OK	0.370037	0.277374	-0.415839	-0.601322	0.2892	0.488932	no	0.901408	-0.149747	23	4.54889	0.00207684	20	4.4084	0.00186305	XP_012549537.1	100000	NA	NA	1.59259	0.671377	26	4.75489	0.00238226	42	5.42626	0.00384827
FBgn0028563	CG8714	sut1	NOP	BMgn006642	solute carrier family 2, facilitated glucose transporter member 1-like	151.921	4.28842	yes	chr10:2473543-2504455	OK	1.90555	3.39138	0.831667	1.68968	0.0039	0.020797	yes	1.41155	0.497276	537	9.07125	0.0173719	758	9.56711	0.0245212	XP_021206391.1	91667	0.068334	0.237401	0.469838	-1.08977	1723	10.7515	0.0557389	809	9.66178	0.0261711
FBgn0032144	CG17633	CG17633	NOP	BMgn006715	carboxypeptidase	7.52918	0	yes	chr10:3358338-3367926	NOTEST	0.0307389	0	#NAME?	0	1	1	no	0.496063	-1.0114	126	6.98627	0.0131414	62	5.95491	0.00646642	XP_021206384.1	100000	0.855816	0.931106	0.943548	-0.0838316	371	8.53916	0.0386942	350	8.45533	0.036504
FBgn0034005	CG16827	alphaPS4	delay	BMgn006717	integrin alpha-IIb-like	4.2002	0.12578	no	chr10:3432438-3454293	OK	0.0672943	0.386114	2.52047	1.62853	0.06485	0.189157	no	2.03797	1.02714	25	4.65043	0.00253663	53	5.71894	0.00527352	XP_012549403.1	100000	0.48952	0.696414	0.726496	-0.460974	116	6.87036	0.0116151	84	6.40939	0.00841093
FBgn0259247	CG42345	CG42345	NOP	BMgn006746	TPA: laccase-like multicopper oxidase 2 isoform B	48.0147	2.65954	yes	chr10:4842376-4844106	NOTEST	0.0570592	0.0143562	-1.99079	0	1	1	no	0.5	-1	1	1	0.000578035	0	0	0	DAA06287.1	100000	0.0579517	0.213089	0.0625	-4	15	4	0.00867052	0	0	0
FBgn0031248	CG11912	CG11912	NOP	BMgn006747	trypsin-1-like	14.6764	0	no	chr10:4847957-4851511	NOTEST	0.0113033	0	#NAME?	0	1	1	no	1	0	1	1.05664	0.000375164	1	1.19499	0.000375164	XP_004930413.1	100000	NA	NA	1.55556	0.63743	8	3.16993	0.00225098	13	3.80735	0.00365785
FBgn0031249	CG11911	CG11911	NOP	BMgn006747	trypsin-1-like	7.04199	0.183479	no	chr10:4847957-4851511	NOTEST	0.0113033	0	#NAME?	0	1	1	no	1	0	1	1.05664	0.000375164	1	1.19499	0.000375164	XP_004930413.1	100000	NA	NA	1.55556	0.63743	8	3.16993	0.00225098	13	3.80735	0.00365785
FBgn0038595	CG7142	CG7142	NOP	BMgn006747	trypsin-1-like	2.35428	0.0800745	no	chr10:4847957-4851511	NOTEST	0.0113033	0	#NAME?	0	1	1	no	1	0	1	1.05664	0.000375164	1	1.19499	0.000375164	XP_004930413.1	100000	NA	NA	1.55556	0.63743	8	3.16993	0.00225098	13	3.80735	0.00365785
FBgn0040104	CG3410	lectin-24A	NOP	BMgn006768	C-type lectin 10 precursor	1.13651	0	yes	chr10:6009585-6024401	OK	11.8131	17.2046	0.542415	1.78405	0.0019	0.011467	yes	1.56776	0.648703	519	9.0087	0.042843	814	9.64287	0.0671675	NP_001091784.1	99676	0.0887423	0.277756	2.17361	1.12009	143	7.16993	0.0118045	312	8.29002	0.0257553
FBgn0000442	CG3324	Pkg21D	NOP	BMgn006881	cGMP-dependent protein kinase, isozyme 1-like	44.9961	1.52438	yes	chr10:10045960-10053851	NOTEST	0.0566252	0.00570319	-3.3116	0	1	1	no	0.923077	-0.115477	3	1.93578	0.000422422	3	1.86165	0.00038018	XP_012544699.1	99155	NA	NA	1	0	7	3	0.000887087	7	3	0.000887087
FBgn0010383	CG6816	Cyp18a1	NOP	BMgn006916	CYP18A1	5.89211	0.205978	yes	chr10:11519567-11522994	HIDATA	0	17.0882	0	0	1	1	no	0.0223717	-5.48218	33390	14.909	9.74331	747	9.5466	0.217975	NP_001077078.1	100000	2.8924e-06	5.88245e-05	13.4545	3.75002	54	5.78136	0.0157572	739	9.53138	0.215641
FBgn0004959	CG6578	phm	L1 arrest	BMgn006936	Phantom	13305.2	117.384	yes	chr10:11512028-11519442	HIDATA	72.0901	0	0	0	1	1	no	20.8089	4.37913	4143	12.0163	0.558657	86211	16.3842	11.625	BAM73854.1	100000	5.91982e-19	2.74902e-16	319.883	8.3214	110	6.79442	0.0148328	35506	15.1158	4.78776
FBgn0037513	CG3027	pyd3	NOP	BMgn006965	beta-ureidopropionase-like	40.9515	3.09143	yes	chr10:13852153-13880947	OK	0.202262	1.82899	3.17675	0.659773	0.09705	0.253151	no	0.886878	-0.173193	73	6.18737	0.0114274	64	6.0296	0.0101169	XP_021209178.1	98718	NA	NA	1	0	0	0	NA	0	0	NA
FBgn0051145	CG31145	CG31145	NOP	BMgn007011	extracellular serine/threonine protein kinase FAM20C isoform X2	142.982	6.10287	yes	chr17:12099034-12219399	OK	0.0463516	1.2873	4.79558	1.65341	0.22425	0.426069	no	0.811981	-0.300483	762	9.56996	0.00633351	619	9.26259	0.00514269	XP_004932518.1	100000	0.66309	0.818037	1.13771	0.186133	1248	10.2866	0.0103685	1420	10.4727	0.0117974
FBgn0262112	CG12068	CG12068	L1 arrest	BMgn007047	Shroud	774.847	12.9578	yes	chr17:10122020-10139009	OK	225.707	450.963	0.998557	3.83738	5e-05	0.000445332	yes	2.09642	1.06793	9386	13.1904	1.92606	19676	14.2641	4.03783	NP_001171333.1	100000	7.5598e-18	2.80846e-15	253.329	7.98487	72	6.18982	0.0147753	18492	14.1747	3.79479
FBgn0265413	CG44325	CG15366		BMgn007087	Putative secreted protein member of chemokine-like factor super family	14.2567	0	no	chr17:12053626-12071304	HIDATA	0	24.2083	0	0	1	1	no	0.0323628	-4.94952	50830	15.6229	2.87533	1645	10.6819	0.0930535	NP_001091800.1	100000	0.802894	0.900952	0.931631	-0.10217	2544	11.3134	0.143908	2370	11.2113	0.134065
FBgn0039073	CG4408	CG4408	NOP	BMgn007227	uncharacterized protein LOC101746291 isoform X1	3220.92	26.0537	yes	Bm_scaf131:247631-303698	NOTEST	0.0710158	0.127813	0.847827	0	1	1	no	1.27907	0.355095	13	3.8026	0.00215645	17	4.1504	0.00280339	XP_021204210.1	100000
FBgn0038420	CG10311	CG10311	NOP	BMgn007257	uncharacterized protein LOC101737344	36.3111	1.53181	yes	chr17:7223085-7241288	OK	164.17	20.0632	-3.03257	-7.88105	5e-05	0.000445332	yes	0.141806	-2.81801	6250	12.608	0.354267	886	9.78798	0.0502371	XP_004925890.1	100000	0.0793194	0.258954	2.07466	1.05287	508	8.99152	0.0287933	1055	10.0444	0.0597971
FBgn0034350	CG5189	CG5189	NOP	BMgn007266	roadblock domain-containing protein 3	39.3374	3.69225	no	chr17:6975727-6977662	OK	43.2225	29.6733	-0.542619	-2.06858	0.00035	0.00262811	yes	0.682421	-0.551267	1911	10.9011	0.987769	1304	10.3501	0.674074	NP_001040324.1	100000	0.548106	0.740872	0.820285	-0.285803	561	9.13443	0.289922	460	8.84862	0.237726
FBgn0038099	CG7091	CG7091	NOP	BMgn007280	putative inorganic phosphate cotransporter	5.57913	0.192583	yes	chr17:5902447-5912476	OK	0.142322	0.593715	2.06061	2.37244	0.00175	0.0107084	yes	4.5	2.16993	3	1.9183	0.00096401	17	4.04779	0.00546272	XP_004925899.1	100000	NA	NA	2.66667	1.41504	2	1.58496	0.000642674	7	3	0.00224936
FBgn0039972	CG17018	CG17018	NOP	BMgn007293	meiosis arrest female protein 1 homolog	13.4559	0.298479	yes	chr17:6614151-6635488	OK	17.965	19.7334	0.135447	0.55428	0.33065	0.533188	no	1.09867	0.135752	3172	11.6309	0.224892	3485	11.766	0.247082	XP_012545577.1	100000	0.284454	0.530484	1.46689	0.55276	1796	10.8114	0.127322	2635	11.3641	0.1868
FBgn0039341	CG5112	CG5112	NOP	BMgn007424	fatty-acid amide hydrolase 2-like	571.866	36.1616	yes	chr3:1801814-1815092	OK	4.00038	4.44436	0.15184	0.418089	0.45675	0.65241	no	0.287572	-1.798	231	7.79219	0.0214853	66	6.01997	0.00617859	XP_021202188.1	99793	0.0588781	0.215039	2.43443	1.28358	121	6.93074	0.0112705	296	8.21432	0.0275708
FBgn0034162	CG6426	CG6426	NOP	BMgn007458	lysozyme-like	523.761	4.02458	yes	chr3:3760710-3773090	OK	588.193	11.5807	-5.66649	-17.4965	5e-05	0.000445332	yes	0.0238609	-5.38921	14207	13.7935	1.1476	339	8.40033	0.0273829	XP_004926302.1	100000	0.464692	0.679836	1.27496	0.350454	650	9.34651	0.052504	829	9.69697	0.0669628
FBgn0030683	CG8239	CG8239	NOP	BMgn007459	diphosphomevalonate decarboxylase	166.492	7.88401	yes	chr3:3693186-3695013	OK	10.3604	15.5638	0.587112	1.77947	0.0023	0.0134686	yes	1.30925	0.388739	114	6.84732	0.0627516	150	7.2351	0.0823271	NP_001093300.1	95897	NA	NA	1	0	0	0	NA	0	0	NA
FBgn0261560	CG8846	Thor	NOP	BMgn007466	eukaryotic translation initiation factor 4E-binding protein 2	4238.81	90.3559	yes	chr3:3445226-3449479	HIDATA	0	75.4208	0	0	1	1	no	0.0729402	-3.77714	44118	15.4195	10.337	3218	11.6112	0.753983	NP_001040409.1	99130	0.315642	0.56003	1.42695	0.51294	971	9.92481	0.227507	1386	10.4378	0.324742
FBgn0039877	CG2118	CG2118	NOP	BMgn007497	methylcrotonoyl-CoA carboxylase subunit alpha, mitochondrial	102.106	7.49882	yes	chr15:10936034-10953301	OK	23.8816	15.7732	-0.598422	-2.35272	0.0001	0.000847087	yes	0.715916	-0.482138	3271	11.6752	0.192115	2342	11.1937	0.137538	XP_004924681.1	100000	0.847084	0.925733	1.05438	0.0763958	992	9.95565	0.058257	1046	10.032	0.0614282
FBgn0266758	ESYT2	CG6643		BMgn007503	Extended synaptotagmin-2-A-like	61.4326	5.78104	yes	chr15:11086685-11106006	OK	133.273	73.6524	-0.855578	-3.39201	5e-05	0.000445332	yes	0.554963	-0.849537	15683	13.932	0.820558	8704	13.0873	0.455379	XP_021202645.1	100000	0.0104814	0.0624585	3.02979	1.59922	3725	11.8634	0.194894	11288	13.4626	0.590593
FBgn0040319	CG2259	Gclc	NOP	BMgn007582	glutamate--cysteine ligase catalytic subunit	481.586	10.3201	yes	chr15:11221696-11237799	OK	26.7204	24.7205	-0.112231	-0.458806	0.4202	0.619616	no	0.926589	-0.109999	6089	12.5706	0.394595	5642	12.4617	0.365628	XP_004924668.1	100000	0.0470261	0.186472	2.30403	1.20416	1364	10.4147	0.0883935	3144	11.6188	0.203746
FBgn0010549	CG8799	l(2)03659	NOP	BMgn007769	probable multidrug resistance-associated protein lethal(2)03659	3.27486	0.0814046	yes	chr15:9754245-9871439	OK	5.6038	4.63105	-0.275065	-0.592305	0.29475	0.495101	no	0.708582	-0.496994	1286	10.3279	0.0217534	911	9.82882	0.015414	XP_004927667.2	100000	0.151109	0.381194	0.564644	-0.824587	1515	10.5661	0.0256337	855	9.74147	0.0144665
FBgn0033633	CG7759	CG7759	NOP	BMgn007907	SET and MYND domain-containing protein 4	1.36594	0.111798	yes	chr15:3879124-3898146	OK	0.487826	0.331649	-0.556708	-0.239254	0.79465	0.8901	no	0.579618	-0.786826	209	7.71592	0.0368804	121	6.93335	0.0213766	XP_012547930.1	99355	0.509602	0.71192	0.739496	-0.435386	118	6.89482	0.0207893	87	6.45943	0.0153277
FBgn0036271	CG10335	Pbgs	delay	BMgn007949	heat shock 70 kD protein cognate isoform X1	71.0481	6.90866	yes	chr15:1594097-1621249	OK	34.7456	30.4732	-0.189288	-0.39178	0.49345	0.683526	no	0.73426	-0.445637	5660	12.4659	0.210977	4156	12.0207	0.154912	XP_021205234.1	100000	0.287789	0.533236	0.687177	-0.541247	5216	12.349	0.194438	3584	11.8078	0.133602
FBgn0037547	CG7910	CG7910	NOP	BMgn008002	fatty-acid amide hydrolase 2-A-like isoform X2	1.2607	0	yes	chr9:1878655-1909621	OK	0.3279	0.788616	1.26607	0.670966	0.24705	0.446718	no	0.884712	-0.176721	132	7.02888	0.0092814	117	6.8755	0.00820325	XP_012552755.1	100000	3.92183e-05	0.0005963	0.121521	-3.04072	1077	10.0741	0.0757277	130	7.03342	0.00914077
FBgn0033214	CG1941	CG1941	NOP	BMgn008048	uncharacterized protein LOC101747019	21.5908	0.482378	yes	chr9:570656-677891	OK	3.02749	4.28507	0.501198	0.220989	0.7538	0.866607	no	0.921229	-0.118368	597	9.2126	0.00959688	550	9.10481	0.00884092	XP_004922891.1	100000	0.0535667	0.203824	0.418067	-1.25819	475	8.89482	0.00763997	198	7.63662	0.00318466
FBgn0001257	CG15009	ImpL2	NOP	BMgn008174	Imp-L2-negative regulator of insulin receptor signaling pathway	1155.25	76.2183	yes	chr24:1031449-1039409	HIDATA	105.748	0	0	0	1	1	no	7.90183	2.98219	10590	13.3628	2.4509	83683	16.3438	19.3666	NP_001040473.1	100000	1.51996e-22	1.30307e-19	73.9943	6.20934	4905	12.2603	1.13515	363015	18.4697	84.0118
FBgn0050438	CG30438	CG30438	NOP	BMgn008381	UDP-glycosyltransferase UGT50A1 precursor	33.5432	0.453017	yes	chr18:3820210-3827832	NOTEST	0.25986	0.0442082	-2.55535	0	1	1	no	0.848485	-0.237039	32	5.03253	0.00419837	27	4.7766	0.00354238	NP_001243994.1	99606	NA	NA	1.27273	0.347923	10	3.45943	0.00131199	13	3.80735	0.00170559
FBgn0031251	CG4213	CG4213	NOP	BMgn008519	myosin heavy chain, cardiac muscle isoform	11.991	1.00528	yes	chr18:9440480-9444612	OK	2.67226	3.47266	0.377981	1.021	0.0728	0.206475	no	1.26779	0.342313	258	7.99532	0.0623588	327	8.33774	0.0790578	XP_004928304.1	100000	0.0115403	0.0673383	3.4065	1.76829	122	6.94251	0.0295257	418	8.71081	0.101162
FBgn0030612	CG5599	CG5599	NOP	BMgn008821	lipoamide acyltransferase component of branched-chain alpha-keto acid dehydrogenase complex, mitochondrial	16.0533	1.59178	yes	chr3:18180605-18189414	OK	42.2111	41.699	-0.0176073	-0.0442956	0.93765	0.965703	no	0.824392	-0.278597	5226	12.3429	0.634645	4308	12.0649	0.523197	XP_004926652.1	98504	5.39008e-07	1.27542e-05	13.6369	3.76944	167	7.39232	0.0202818	2290	11.1618	0.278115
FBgn0250816	AGO3	AGO3	-	BMgn009037	argonaute 3	9.0694	0.190787	yes	chr3:7243277-7259087	OK	3.73819	3.37457	-0.147634	-0.504025	0.3865	0.587955	no	0.88256	-0.180234	474	8.88005	0.0410923	418	8.71116	0.0362664	NP_001098067.2	100000	0.310705	0.554232	1.57658	0.656795	110	6.79442	0.00953619	174	7.45121	0.0150845
FBgn0024320	CG5722	Npc1a	L1 arrest	BMgn009049	Niemann-Pick C1 protein	5478.8	48.2012	yes	chr3:14314145-14377347	HIDATA	41.4631	0	0	0	1	1	no	2.05013	1.03572	25006	14.6077	0.409644	51266	15.6438	0.839826	XP_012544312.1	97143	8.19557e-12	6.44878e-10	14.6221	3.87008	6578	12.6837	0.107758	96198	16.5537	1.57588
FBgn0035767	CG8596	CG8596	NOP	BMgn009191	major facilitator superfamily domain-containing protein 8 isoform X2	202.314	9.04116	yes	Bm_scaf182:76742-91064	OK	2.45541	23.9421	3.28551	6.48885	5e-05	0.000445332	yes	7.62542	2.93082	501	8.9698	0.0352246	3820	11.8936	0.268602	XP_004927507.1	100000
FBgn0030798	CG13003	CG13003	NOP	BMgn009263	uncharacterized protein LOC105842505	22.794	1.13241	yes	chr14:5965635-6077430	OK	88.9245	69.8513	-0.348294	-0.625938	0.28015	0.478985	no	0.888457	-0.170627	257	7.97889	0.152161	228	7.82324	0.135188	XP_012551451.1	100000	NA	NA	1	0	0	0	NA	0	0	NA
FBgn0003861	CG7875	trp	NOP	BMgn009272	transient receptor potential protein isoform X1	1.05963	0.0449696	yes	chr14:6794685-6825570	OK	0.0380623	0.668052	4.13353	2.71612	0.0561	0.17025	no	3.2284	1.69082	53	5.75295	0.00207941	173	7.42965	0.00680059	XP_021207708.1	100000	0.0265749	0.124811	3.05333	1.61039	74	6.22882	0.00290333	228	7.8392	0.00894539
FBgn0032147	IP3K1	IP3K1		BMgn009298	inositol-trisphosphate 3-kinase A	36.2264	3.04613	yes	chr14:8729422-8831306	OK	470.243	449.689	-0.0644774	-0.171637	0.7489	0.863625	no	0.955503	-0.065667	14503	13.8105	12.7443	13858	13.7357	12.1772	XP_012551594.2	100000	1.43416e-07	3.97605e-06	14.2222	3.83007	611	9.25739	0.536907	8703	13.0875	7.64763
FBgn0030748	CG4394	Traf-like	NOP	BMgn009461	TRAF3	1.45456	0.122614	no	chr14:2398285-2412384	NOTEST	0.0400118	0.0483939	0.2744	0	1	1	no	1.57224	0.65282	117	6.86505	0.00827482	184	7.52773	0.0130506	NP_001243916.1	100000	NA	NA	0.820896	-0.284729	66	6.06609	0.00468118	54	5.78136	0.00383006
FBgn0003867	CG6705	tsl	NOP	BMgn009542	torso-like protein	219.116	7.30227	yes	Bm_scaf153:27423-32084	OK	0.686089	0.986004	0.523199	0.826404	0.15385	0.340244	no	1.41333	0.499102	24	4.48253	0.0051458	34	5.12979	0.00736135	XP_021204407.1	100000
FBgn0025709	CG8083	CG8083	NOP	BMgn009781	solute carrier family 28 member 3-like	2.85303	0.151257	yes	chr2:7379134-7418864	NOTEST	0.214629	0.0762906	-1.49227	0	1	1	no	0.172285	-2.53713	88	6.35124	0.00870511	14	3.91857	0.00141788	XP_004933307.1	100000	0.218603	0.461886	2.05882	1.04182	33	5.08746	0.00326442	69	6.12928	0.0068256
FBgn0035028	CG3522	Start1	NOP	BMgn009790	BmStart1	2276.69	25.1623	yes	chr2:7542823-7584800	OK	7.04046	12.5661	0.835799	2.21639	0.00015	0.0012229	yes	1.82209	0.865596	1651	10.6876	0.0421325	3008	11.5539	0.0767693	NP_001036998.1	100000	0.565732	0.753926	1.19049	0.251561	2629	11.3608	0.067104	3130	11.6124	0.0798918
FBgn0023000	CG6936	mth	NOP	BMgn009810	G-protein coupled receptor Mth2-like	142.457	12.8557	yes	chr8:14575141-14593765	OK	0.92876	1.22242	0.396366	0.628035	0.2719	0.471118	no	1.19373	0.255473	181	7.50251	0.00970335	216	7.75358	0.0115831	XP_004927373.3	100000	0.000359803	0.00403016	0.168397	-2.57006	866	9.75989	0.0465116	145	7.18982	0.00778774
FBgn0028956	CG6530	mthl3	NOP	BMgn009810	G-protein coupled receptor Mth2-like	202.499	13.5689	yes	chr8:14575141-14593765	OK	0.92876	1.22242	0.396366	0.628035	0.2719	0.471118	no	1.19373	0.255473	181	7.50251	0.00970335	216	7.75358	0.0115831	XP_004927373.3	100000	0.000359803	0.00403016	0.168397	-2.57006	866	9.75989	0.0465116	145	7.18982	0.00778774
FBgn0035789	CG16992	mthl6	NOP	BMgn009810	G-protein coupled receptor Mth2-like	33.5424	1.03857	yes	chr8:14575141-14593765	OK	0.92876	1.22242	0.396366	0.628035	0.2719	0.471118	no	1.19373	0.255473	181	7.50251	0.00970335	216	7.75358	0.0115831	XP_004927373.3	100000	0.000359803	0.00403016	0.168397	-2.57006	866	9.75989	0.0465116	145	7.18982	0.00778774
FBgn0035847	CG7476	mthl7	NOP	BMgn009810	G-protein coupled receptor Mth2-like	1.10643	0	yes	chr8:14575141-14593765	OK	0.92876	1.22242	0.396366	0.628035	0.2719	0.471118	no	1.19373	0.255473	181	7.50251	0.00970335	216	7.75358	0.0115831	XP_004927373.3	100000	0.000359803	0.00403016	0.168397	-2.57006	866	9.75989	0.0465116	145	7.18982	0.00778774
FBgn0035623	CG17795	mthl2	NOP	BMgn009820	methuselah-like protein 10	29.2762	2.80224	yes	Bm_scaf255:43409-43964	OK	1.18095	1.14991	-0.0384216	-0.0543474	0.9141	0.953994	no	0.982456	-0.0255351	18	4.14557	0.032491	18	4.19311	0.0318893	AEM43038.1	100000
FBgn0036742	CG7497	CG7497	NOP	BMgn010037	uncharacterized protein LOC101746233	69.1881	2.9424	yes	chr7:698358-701773	OK	6.83067	4.03736	-0.758613	-1.38376	0.02005	0.0777924	no	0.536232	-0.899071	114	6.84147	0.0333821	61	5.94005	0.0177648	XP_021209179.1	99432	0.602752	0.77886	1.24762	0.319177	104	6.71425	0.0304539	130	7.03342	0.0380673
FBgn0259998	CG17571	CG17571	NOP	BMgn010063	trypsin, alkaline A-like	8.98132	0.151734	no	chr7:1748882-1754327	NOTEST	0	0	0	0	1	1	no	1.01024	0.0146965	97	6.5847	0.0177533	98	6.59762	0.0179369	XP_004923290.1	100000	0.599459	0.776767	0.765432	-0.385654	80	6.33985	0.0146924	61	5.9542	0.0112029
FBgn0036891	CG9372	CG9372	NOP	BMgn010257	hemocyte protease-1	46.3211	4.2655	yes	chr7:9067663-9077923	OK	11.1946	7.58232	-0.562091	-1.31975	0.0221	0.0840159	no	0.683372	-0.549256	712	9.46783	0.0801156	486	8.92689	0.0547488	BAG70409.1	100000	0.0973671	0.296248	0.47619	-1.07039	335	8.39232	0.0377125	159	7.32193	0.0178994
FBgn0040260	CG17932	Ugt36Bc	L3 arrest	BMgn010295	UDP-glycosyltransferase UGT40B4 precursor	3.02678	0.253391	yes	chr7:11070656-11096744	OK	0.49357	0.0644809	-2.93631	-1.08623	0.27615	0.474965	no	0.102041	-3.29278	32	4.9767	0.0198662	2	1.63563	0.00146382	NP_001243965.1	100000	NA	NA	2.5	1.32193	1	1	0.000627353	4	2.32193	0.00250941
FBgn0028940	CG8864	Cyp28a5	NOP	BMgn010429	uncharacterized protein LOC101736895	1.15721	0.105305	yes	chr12:4009248-4014609	NOTEST	0.0425856	0.162031	1.92783	0	1	1	no	1.64706	0.719892	5	2.48374	0.000870484	8	3.19499	0.00155444	NP_001269151.1	100000	NA	NA	2.45455	1.29546	10	3.45943	0.00186532	26	4.75489	0.00484984
FBgn0262475	CG43065	bru-2	NOP	BMgn010431	CUGBP Elav-like family member 1 isoform X5	41.4641	3.25928	yes	chr12:3457796-3552407	OK	3.75142	8.20555	1.12916	2.51612	5e-05	0.000445332	yes	1.89128	0.919363	294	8.1498	0.0434184	557	9.11482	0.0821163	XP_012548683.1	91257	0.0162601	0.0874608	3.02913	1.5989	205	7.6865	0.0302404	623	9.2854	0.0919015
FBgn0264494	CG17646	CG17646	L3 arrest	BMgn010555	ATP-binding cassette sub-family G member 1	228.611	9.13616	yes	chr12:7015609-7067660	OK	0.504768	6.64888	3.71942	7.77622	5e-05	0.000445332	yes	6.56069	2.71385	58	5.85265	0.00372716	378	8.56	0.0244528	XP_021205740.1	96748	0.172267	0.407641	0.530806	-0.913744	210	7.7211	0.0135729	111	6.80735	0.00717425
FBgn0028841	CG17330	jhamt	L1, L2, L3 arrest	BMgn010564	uncharacterized protein LOC101745245/BmRab3	586.73	1.43834	yes	chr12:7314383-7314749	NOTEST	0	0.0643337	inf	0	1	1	no	1.33333	0.415037	0	0	0	0	0.333333	0.000910747	XP_021205846.1	100000	0.611091	0.78391	0.25	-2	3	2	0.00819672	0	0	0
FBgn0052499	CG32499	Cda4	NOP	BMgn010573	uncharacterized protein LOC101746257	66.4659	6.4539	yes	chr12:7971781-8015692	OK	1.66409	0.777615	-1.0976	-0.316554	0.62245	0.782517	no	0.835498	-0.259292	153	7.26363	0.0066655	128	7.00388	0.00556185	XP_012548585.1	100000	NA	NA	0.907895	-0.139403	75	6.24793	0.0032674	68	6.10852	0.00296245
FBgn0031619	CG3355	CG3355	NOP	BMgn010589	Trypsin Hz19	11.4714	0.925751	yes	chr12:9263377-9263569	NOTEST	0	0	0	0	1	1	no	1.33333	0.415037	0	0	0	0	0.333333	0.00173611	XP_004926970.1	33.333	NA	NA	1	0	0	0	NA	0	0	NA
FBgn0038130	CG8630	CG8630	L3 arrest	BMgn010676	stearoyl-CoA desaturase 5	51.3617	1.1343	yes	chr12:12063322-12103143	OK	0.945666	0.0258377	-5.19378	-2.82487	0.0421	0.138118	no	0.885895	-0.174792	210	7.63848	0.00528197	186	7.54382	0.00467927	XP_004925565.1	100000	NA	NA	1.44211	0.528176	94	6.56986	0.00236056	136	7.09803	0.00341528
FBgn0038132	CG15887	CG15887	NOP	BMgn010677	uncharacterized protein LOC101743593 isoform X1	8.29803	0	yes	chr12:12116912-12122925	NOTEST	0.0270726	0	#NAME?	0	1	1	no	1.38366	0.468488	188	7.55481	0.0312102	260	8.0126	0.0431842	XP_004925566.1	100000	0.471182	0.684733	0.682353	-0.55141	84	6.40939	0.0139697	57	5.85798	0.00947946
FBgn0038135	CG8773	CG8773	NOP	BMgn010679	glutamyl aminopeptidase-like	1.04761	0.0306857	no	chr12:12134619-12154167	OK	20.7732	17.858	-0.218158	-0.846608	0.13665	0.316483	no	0.828085	-0.27215	2445	11.2561	0.113864	2025	10.983	0.094289	NP_001274771.1	100000	0.583304	0.766076	0.847826	-0.23816	2299	11.1674	0.107065	1949	10.9293	0.0907651
FBgn0004110	CG7895	tin	minor delay	BMgn010704	homeobox protein Nkx-2	7.7923	0.660861	yes	chr26:4809007-4810636	NOTEST	0	0	0	0	1	1	no	1	0	0	0	NA	0	0	NA	XP_004933124.1	100000	NA	NA	0.666667	-0.584963	2	1.58496	0.00122775	1	1	0.000613874
FBgn0037618	CG11762	CG11762	L2 arrest	BMgn010721	zinc finger protein 391-like isoform X2	272.903	5.73423	yes	chr26:3865111-3876986	OK	12.5108	10.1909	-0.295893	-0.929369	0.1066	0.270203	no	0.846505	-0.24041	1168	10.1913	0.106668	989	9.95095	0.0902949	XP_004933057.1	100000	0.782292	0.889108	1.08644	0.119603	751	9.55459	0.0685657	816	9.67419	0.0745001
FBgn0037386	CG1208	CG1208,glob3		BMgn010740	facilitated trehalose transporter Tret1-2 homolog	13.4636	0	yes	chr26:2256942-2289687	OK	4.33597	42.4421	3.29107	8.25675	5e-05	0.000445332	yes	7.60048	2.92609	1101	10.1017	0.0846203	8371	12.9983	0.643155	XP_012551685.1	98956	1.01456e-06	2.26598e-05	14.35	3.84298	79	6.32193	0.00606992	1147	10.1649	0.0881291
FBgn0046253	CG3502	CG3502	NOP	BMgn010763	aminopeptidase N precursor	8.11991	0.589527	yes	chr26:656380-712096	OK	19.7416	41.8493	1.08396	3.31325	5e-05	0.000445332	yes	2.09451	1.06661	5340	12.3651	0.215505	11185	13.4337	0.451377	NP_001296554.1	96552	2.41674e-11	1.65242e-09	39.5525	5.3057	437	8.77479	0.0176359	17323	14.0805	0.6991
FBgn0020508	CG9540	Ag5r2	NOP	BMgn010817	uncharacterized protein LOC101737322	20.5114	0.618457	yes	chr26:2965130-2975547	NOTEST	0.0768648	0.157157	1.03181	0	1	1	no	2.92593	1.54889	8	3.0641	0.000767975	25	4.70826	0.00243192	XP_021208174.1	100000	NA	NA	0.576271	-0.79518	58	5.88264	0.00556782	33	5.08746	0.0031679
FBgn0031734	CG11147	CG11147	NOP	BMgn010825	ABC transporter G family member 23-like	17.4806	0.538916	no	chr26:3316939-3378213	OK	1.28363	36.6556	4.83574	13.2634	5e-05	0.000445332	yes	12.0031	3.58533	108	6.75669	0.014528	1292	10.3256	0.17438	XP_012551708.1	100000	1.3007e-10	7.28456e-09	51.7333	5.69302	29	4.90689	0.0039131	1551	10.5999	0.209283
FBgn0243514	CG6124	eater	NOP	BMgn010891	zonadhesin-like isoform X3	47.4782	0.606267	yes	chr22:22210139-22275131	NOTEST	0.0805285	0.166098	1.04446	0	1	1	no	1	0	0	0	NA	0	0	NA	XP_021202412.1	68067	NA	NA	1	0	0	0	NA	0	0	NA
FBgn0039030	CG6660	CG6660	NOP	BMgn010920	elongation of very long chain fatty acids protein 7-like	25.0529	0.29153	no	chr22:19332111-19339549	NOTEST	0.154817	0.0385755	-2.0048	0	1	1	no	0.615385	-0.70044	16	4.08244	0.00219593	10	3.35894	0.00129963	XP_012544586.1	83616	NA	NA	0.8	-0.321928	14	3.90689	0.00188223	11	3.58496	0.00147889
FBgn0053105	CG33105	p24-2	NOP	BMgn010959	transmembrane emp24 protein transport domain containing 9 precursor	78.2505	0	yes	chr23:2980938-2983483	OK	240.898	332.517	0.465006	1.90499	0.0009	0.00604975	yes	1.37969	0.464339	4598	12.1662	1.72715	6343	12.6269	2.38292	NP_001040538.1	99539	0.123786	0.340893	1.84363	0.882547	3804	11.8937	1.429	7014	12.7762	2.63486
FBgn0029969	CG10932	CG10932	NOP	BMgn011029	acetoacetyl-CoA thiolase isoform X1	101.65	8.94791	yes	chr23:6115284-6118404	OK	116.127	320.132	1.46296	5.48446	5e-05	0.000445332	yes	2.40599	1.26663	6177	12.5848	2.71383	14861	13.8578	6.52944	XP_021209236.1	100000	0.411931	0.64066	1.30434	0.383321	6564	12.6806	2.88401	8562	13.0639	3.76186
FBgn0036622	CG4753	CG4753	NOP	BMgn011091	lysocardiolipin acyltransferase 1-like	1.36	0.0361741	no	chr23:7954324-7958264	NOTEST	0	0.0598742	inf	0	1	1	no	4.75	2.24793	0	0.333333	8.46024e-05	5	2.63563	0.00135364	XP_012543873.1	100000	NA	NA	1.75	0.807355	3	2	0.000761421	6	2.80735	0.00152284
FBgn0016032	CG2374	lbm	NOP	BMgn011109	23 kDa integral membrane protein-like isoform X5	201.897	7.2677	yes	chr23:22851041-22856049	NOTEST	0	0	0	0	1	1	no	1.95238	0.965235	34	5.06101	0.00678914	67	6.03237	0.0134452	XP_004926002.1	100000	NA	NA	1.1	0.137504	19	4.32193	0.00379393	21	4.45943	0.00419329
FBgn0033127	CG12845	Tsp42Ef	NOP	BMgn011109	23 kDa integral membrane protein-like isoform X5	289.712	13.5854	yes	chr23:22851041-22856049	NOTEST	0	0	0	0	1	1	no	1.95238	0.965235	34	5.06101	0.00678914	67	6.03237	0.0134452	XP_004926002.1	100000	NA	NA	1.1	0.137504	19	4.32193	0.00379393	21	4.45943	0.00419329
FBgn0033128	CG12142	Tsp42Eg	NOP	BMgn011109	23 kDa integral membrane protein-like isoform X5	9.0436	0.681237	yes	chr23:22851041-22856049	NOTEST	0	0	0	0	1	1	no	1.95238	0.965235	34	5.06101	0.00678914	67	6.03237	0.0134452	XP_004926002.1	100000	NA	NA	1.1	0.137504	19	4.32193	0.00379393	21	4.45943	0.00419329
FBgn0033130	CG12843	Tsp42Ei	NOP	BMgn011109	23 kDa integral membrane protein-like isoform X5	93.2618	0.356099	yes	chr23:22851041-22856049	NOTEST	0	0	0	0	1	1	no	1.95238	0.965235	34	5.06101	0.00678914	67	6.03237	0.0134452	XP_004926002.1	100000	NA	NA	1.1	0.137504	19	4.32193	0.00379393	21	4.45943	0.00419329
FBgn0033133	CG12841	Tsp42Ek	NOP	BMgn011109	23 kDa integral membrane protein-like isoform X5	250.366	4.9384	yes	chr23:22851041-22856049	NOTEST	0	0	0	0	1	1	no	1.95238	0.965235	34	5.06101	0.00678914	67	6.03237	0.0134452	XP_004926002.1	100000	NA	NA	1.1	0.137504	19	4.32193	0.00379393	21	4.45943	0.00419329
FBgn0033134	CG12840	Tsp42El	NOP	BMgn011109	23 kDa integral membrane protein-like isoform X5	411.086	3.11494	yes	chr23:22851041-22856049	NOTEST	0	0	0	0	1	1	no	1.95238	0.965235	34	5.06101	0.00678914	67	6.03237	0.0134452	XP_004926002.1	100000	NA	NA	1.1	0.137504	19	4.32193	0.00379393	21	4.45943	0.00419329
FBgn0261803	CG42749	CG15786	NOP	BMgn011141	uncharacterized protein LOC101735378	6.2829	0.43542	yes	chr23:22143665-22214264	OK	0.000185411	0.910088	12.2611	0.139703	0.24675	0.446499	no	7.6	2.926	2	1.72331	0.000229908	24	4.6555	0.00239761	XP_004926014.2	91218	NA	NA	1	0	0	0	NA	0	0	NA
FBgn0039620	CG1443	CG1443	NOP	BMgn011207	putative fatty acyl-CoA reductase CG5065	34.1185	3.39734	yes	chr23:19240145-19255978	NOTEST	0.0605314	0.0765086	0.337938	0	1	1	no	1.28723	0.364274	30	4.96472	0.00191583	39	5.32072	0.00248426	XP_012549859.1	99045	NA	NA	0.76	-0.395929	49	5.64386	0.0030948	37	5.24793	0.00233689
FBgn0058006	CG40006	CG40006		BMgn011212	scavenger receptor class B member 1	111.372	0.473791	yes	chr23:19037423-19144359	OK	7.31015	3.52624	-1.05177	-2.85444	5e-05	0.000445332	yes	0.656623	-0.606862	2567	11.2581	0.0243235	1685	10.7189	0.0159714	XP_012549834.1	93149	0.00712066	0.0468476	3.43799	1.78157	378	8.56605	0.00358219	1302	10.3476	0.0123387
FBgn0030522	CG11103	CG11103	NOP	BMgn011322	TM2 domain-containing protein CG11103	45.8204	4.07396	yes	chr23:16067543-16068300	OK	45.488	38.0024	-0.259394	-0.902838	0.11635	0.286267	no	0.832187	-0.265021	872	9.76914	1.11938	726	9.50074	0.931536	XP_004930704.1	100000	0.879718	0.942264	0.95806	-0.0618117	762	9.57554	0.978177	730	9.51373	0.937099
FBgn0034142	CG8306	CG8306	NOP	BMgn011398	putative fatty acyl-CoA reductase CG8306	182.097	10.87	yes	chr23:20021333-20048114	OK	1.51054	9.57221	2.66379	3.27036	5e-05	0.000445332	yes	1.18633	0.246501	941	9.86999	0.0676784	1116	10.1023	0.0802886	XP_004930778.1	100000	0.021442	0.10779	2.77038	1.47009	600	9.23122	0.043153	1664	10.7013	0.119678
FBgn0029999	CG1575	CG1575	L3 arrest	BMgn011568	testis-expressed sequence 10 protein	78.6472	6.31829	yes	chr23:12099178-12123862	OK	14.3051	9.98398	-0.518846	-0.896329	0.12315	0.295665	no	0.617801	-0.694786	1273	10.3155	0.37429	787	9.6194	0.231237	XP_004932679.1	100000	0.939745	0.972138	1.02203	0.0314325	226	7.82655	0.0664315	231	7.85798	0.0679012
FBgn0030347	CG15739	CG15739	NOP	BMgn011596	phosphoglycolate phosphatase 2-like	7.67704	0.0775028	no	Bm_scaf197:18007-61524	OK	1.6245	2.69144	0.728377	1.34724	0.0226	0.0855476	no	1.7341	0.79419	115	6.85558	0.0185453	200	7.64362	0.0321595	XP_004927568.1	100000
FBgn0040322	CG4144	GNBP2	NOP	BMgn011609	beta-1,3-glucan recognition protein 2 precursor	8.40752	0.54199	yes	chr11:8161039-8170770	OK	3.72772	8.35657	1.16462	2.98568	5e-05	0.000445332	yes	2.13444	1.09386	221	7.76312	0.0214156	471	8.87917	0.0457104	NP_001037450.1	99143	0.00155721	0.013687	4.35831	2.12377	426	8.73809	0.0413432	1860	10.8619	0.180512
FBgn0030300	CG1747	Sk1	NOP	BMgn011622	sphingosine kinase 1-like	21.0904	1.08102	no	chr11:9453676-9468834	OK	4.35441	2.28394	-0.930954	-1.98539	0.0005	0.00360706	yes	0.637337	-0.649873	561	9.12552	0.0510207	357	8.48092	0.0325174	XP_004931675.2	100000	0.589457	0.770367	0.827869	-0.272526	365	8.5157	0.033215	302	8.24317	0.027482
FBgn0032161	CG4594	CG4594	NOP	BMgn011639	enoyl-CoA delta isomerase 1, mitochondrial-like	12.2112	0.223698	yes	chr11:10543155-10549659	OK	36.85	74.4622	1.01484	3.74612	5e-05	0.000445332	yes	2.0792	1.05603	1982	10.9526	0.317834	4122	12.0022	0.660841	XP_004931569.1	99497	0.00797756	0.051393	3.24549	1.69844	997	9.9629	0.159852	3238	11.6613	0.51916
FBgn0036741	CG7510	CG7510	NOP	BMgn011733	integral membrane protein GPR155 isoform X1	115.057	10.0473	yes	chr11:13567523-13584161	OK	25.5733	25.8862	0.0175423	0.069848	0.9026	0.948251	no	1.01862	0.0266199	4618	12.1722	0.295287	4704	12.1999	0.300786	XP_012550509.1	100000	0.217493	0.461128	1.58304	0.662702	1733	10.7599	0.110813	2744	11.4226	0.175459
FBgn0015522	CG14489	olf186-M	NOP	BMgn011790	uncharacterized protein LOC101741084 isoform X2	12.1327	0.943337	yes	chr11:12455327-12470903	OK	7.05434	7.20808	0.0311036	0.0674916	0.9053	0.949855	no	0.914393	-0.129114	623	9.27864	0.203064	570	9.15437	0.18568	XP_021207256.1	88066	0.274915	0.520829	1.54065	0.62354	245	7.94251	0.0798566	378	8.56605	0.123207
FBgn0036759	CG5577	CG5577	NOP	BMgn011791	phosphoglycolate phosphatase-like	21.5953	1.61363	yes	chr11:12422196-12427411	OK	12.3993	13.1618	0.0860984	0.316252	0.57655	0.74954	no	1.04185	0.0591429	1235	10.2693	0.237071	1286	10.3197	0.246992	XP_004931506.1	100000	0.39708	0.628705	1.35537	0.438689	362	8.50383	0.0695084	491	8.94251	0.094278
FBgn0030057	PPT1	Ppt1		BMgn011835	palmitoyl-protein thioesterase 1 isoform X1	99.2313	8.97448	yes	chr11:10835018-10840149	OK	29.5987	16.4352	-0.848741	-2.74703	5e-05	0.000445332	yes	0.592726	-0.754562	1201	10.2253	0.241001	712	9.46896	0.142848	XP_004931556.1	100000	0.0571792	0.211504	0.448056	-1.15825	1568	10.6156	0.314733	702	9.45738	0.140907
FBgn0038986	CG5278	CG5278	minor delay	BMgn010945	elongation of very long chain fatty acids protein 7-like isoform X1	5.76965	0	yes	chr22:19383250-19387622	NOTEST	0.0464242	0.14471	1.64022	0	1	1	no	1.625	0.70044	4	2.40961	0.000991156	8	3.07144	0.00175358	XP_012544599.1	100000	0.12074	0.336057	0.285714	-1.80735	34	5.12928	0.00777676	9	3.32193	0.00205855
FBgn0032209	CG18144	Hand	NOP	BMgn012003	heart- and neural crest derivatives-expressed protein 2 isoform X1	72.8517	2.15015	yes	chr11:4903197-4910599	NOTEST	0	0	0	0	1	1	no	1.81818	0.862496	3	1.83062	0.000360263	6	2.54312	0.000765559	XP_004924229.1	100000	NA	NA	2.11111	1.078	8	3.16993	0.00108079	18	4.24793	0.00243178
FBgn0038115	CG7966	CG7966	NOP	BMgn012019	selenium-binding protein 1 isoform X2	50.7958	2.57714	yes	chr11:15830178-15851795	OK	1.37188	16.6465	3.60099	8.44952	5e-05	0.000445332	yes	10.0559	3.32997	107	6.59755	0.00496523	1079	10.0305	0.0499298	XP_004932961.1	100000	9.62331e-06	0.000171603	0.108398	-3.20558	2047	11	0.094694	221	7.79442	0.0102234
FBgn0262870	CG43225	CG13717	NOP	BMgn012092	contactin-associated protein-like 5	12.3778	1.01906	yes	chr11:18740553-18776742	OK	0.445207	1.18228	1.40902	3.17359	5e-05	0.000445332	yes	1.63119	0.705927	182	7.50366	0.00548328	296	8.21532	0.00894429	XP_012551606.1	100000	3.40951e-08	1.09507e-06	0.0572042	-4.12773	7446	12.8624	0.224744	425	8.73471	0.0128279
FBgn0051217	CG31217	modSP	NOP	BMgn012215	hemolymph protein 14	67.6042	4.3719	yes	Bm_scaf168:161259-191311	OK	0.736473	0.873943	0.246906	0.294786	0.6116	0.775156	no	0.768369	-0.380129	268	8.05867	0.00890708	206	7.68631	0.00684392	AFK93534.1	98854
FBgn0035813	CG8492	CG8492	NOP	BMgn012264	uncharacterized protein LOC105842565	17.9793	1.69355	no	chr1:16890322-16933719	OK	0.311428	4.70461	3.91711	4.90303	5e-05	0.000445332	yes	15.1087	3.91731	15	3.97295	0.00977268	232	7.76159	0.147652	XP_012551806.1	100000	3.64475e-15	6.65914e-13	201	7.65105	15	4	0.00956023	3215	11.6511	2.04908
FBgn0037975	CG3397	CG3397		BMgn012268	L-galactose dehydrogenase-like isoform X1	6.61289	0.558361	yes	chr1:16660234-16685063	OK	73.7144	489.377	2.73093	9.5363	5e-05	0.000445332	yes	5.94964	2.5728	3369	11.7016	0.136463	20044	14.2889	0.811906	XP_004933152.1	98693	0.0407254	0.168292	0.423823	-1.23846	8243	13.0091	0.333887	3493	11.7707	0.141486
FBgn0004654	CG3724	Pgd	NOP	BMgn012298	6-phosphogluconate dehydrogenase	106.92	9.41449	yes	chr1:15112862-15127673	OK	65.403	140.99	1.10816	4.4655	5e-05	0.000445332	yes	2.14713	1.10241	4153	12.0041	0.280377	8916	13.1085	0.602008	XP_021208182.1	100000	0.0166902	0.0890439	2.85227	1.51211	2930	11.5172	0.197826	8359	13.0293	0.564378
FBgn0027660	CG3897	blot	NOP	BMgn012340	sodium-dependent nutrient amino acid transporter 1-like	135.945	11.4496	yes	chr1:17686929-17695283	NOTEST	0.0155337	0.00738856	-1.07204	0	1	1	no	0.636364	-0.652077	3	1.83062	0.000319208	1	0.773976	0.000159604	XP_012551814.1	99215	NA	NA	0.404762	-1.30485	41	5.39232	0.00490783	16	4.08746	0.00191525
FBgn0036279	CG4357	Ncc69	NOP	BMgn012368	bumetanide-sensitive sodium-(potassium)-chloride cotransporter	230.672	17.0186	yes	chr21:1561493-1591638	NOTEST	0.107741	0.135606	0.331849	0	1	1	no	1.2835	0.360083	301	8.23401	0.00998507	386	8.59704	0.0128158	XP_012545232.1	91213	0.000632087	0.00650471	0.189266	-2.40152	1061	10.0526	0.0351966	200	7.65105	0.0066346
FBgn0032785	CG10026	CG10026	NOP	BMgn012441	clavesin-2-like	206.463	14.5896	yes	chr21:3127581-3149270	OK	23.5085	8.71395	-1.43178	-5.20955	5e-05	0.000445332	yes	0.448535	-1.15671	2354	11.1933	0.10855	1056	10.0446	0.0486883	XP_004925626.1	100000	0.316546	0.561005	1.47653	0.562215	276	8.11374	0.0127253	408	8.67596	0.0188114
FBgn0032603	CG17928	CG17928	NOP	BMgn012487	cytochrome b5-related protein-like	21.4694	0.474805	yes	chr9:11671088-11688064	OK	6.27688	6.20663	-0.0162379	-0.0486376	0.93045	0.962387	no	5.76696	2.52781	113	6.46416	0.0258109	652	9.3439	0.14885	XP_012544041.1	100000	0.0129531	0.0736543	5.57143	2.47805	13	3.80735	0.00296939	77	6.2854	0.0175879
FBgn0034494	CG10444	CG10444	NOP	BMgn012502	Sodium/solute symporter	102.144	7.33192	yes	chr9:10483830-10512074	OK	3.45715	2.18223	-0.663778	-1.50764	0.0095	0.0431993	yes	0.581054	-0.783256	1158	10.1719	0.0662887	673	9.39326	0.0385173	XP_021202234.1	100000	0.0823756	0.264125	0.479452	-1.06054	729	9.51175	0.041743	349	8.45121	0.019984
FBgn0033763	CG8646	CG8646	NOP	BMgn012512	arylsulfatase B-like	31.2627	0.795365	yes	chr9:9754434-9756477	NOTEST	0.0153386	0.0331382	1.11133	0	1	1	no	1.28571	0.36257	1	1.05664	0.000652635	2	1.3023	0.000978953	XP_012544010.1	96681	NA	NA	2	1	0	0	0	1	1	0.000489476
FBgn0041182	CG7052	TepII	NOP	BMgn012631	alpha-2-macroglobulin-like	190.286	17.2391	yes	Bm_scaf129:468510-498539	OK	1.14934	17.8108	3.95387	11.9541	5e-05	0.000445332	yes	13.6877	3.77481	195	7.59199	0.00781052	2674	11.3835	0.106908	XP_012546509.1	99924
FBgn0041183	CG18096	TepI	NOP	BMgn012631	alpha-2-macroglobulin-like	65.748	0.315132	yes	Bm_scaf129:468510-498539	OK	1.14934	17.8108	3.95387	11.9541	5e-05	0.000445332	yes	13.6877	3.77481	195	7.59199	0.00781052	2674	11.3835	0.106908	XP_012546509.1	99924
FBgn0265089	EIF4E-3	eIF4E-3		BMgn012675	eukaryotic initiation factor 4E-1	13.4607	0.0726674	no	chr22:2755247-2760790	OK	0.57581	0.790794	0.457709	0.672586	0.2418	0.442596	no	1.43262	0.51866	46	5.49854	0.0123656	66	6.05476	0.0178315	NP_001091832.1	100000	0.00410184	0.0302348	0.234848	-2.0902	395	8.62936	0.106183	92	6.53916	0.0247312
FBgn0035379	CG9972	spz5	L3 arrest	BMgn012697	uncharacterized protein LOC101741202	74.8481	2.72128	yes	chr22:3551435-3590768	NOTEST	0.100751	0.0852304	-0.241354	0	1	1	no	1.23932	0.309544	38	5.20301	0.00096611	47	5.5919	0.0012034	XP_004924790.1	99272	0.974504	0.975438	0.998081	-0.00277175	520	9.02514	0.0132205	519	9.02237	0.013195
FBgn0260006	CG33968	drd	NOP	BMgn012758	uncharacterized protein LOC101744376	7.54938	0.672034	yes	chr16:248254-262058	NOTEST	0	0.0195649	inf	0	1	1	no	0.00714286	-7.12928	233	6.62067	0.0371077	2	1.10731	0.000265055	XP_012548136.1	99398	0.00037092	0.00412154	0.139394	-2.84276	329	8.36632	0.0523219	45	5.52356	0.00715649
FBgn0001255	CG2723	ImpE3	NOP	BMgn012766	uncharacterized protein LOC100862793 isoform X1	166.299	7.63277	yes	chr16:584222-600542	OK	0.154002	17.3534	6.81613	7.43772	5e-05	0.000445332	yes	83.8571	6.38986	12	3.65909	0.00137855	978	9.9326	0.115601	XP_021205366.1	100000	0.00269893	0.0216868	3.90745	1.96623	2884	11.4944	0.340778	11272	13.4606	1.33192
FBgn0003358	CG31039	Jon99Ci	NOP	BMgn012786	collagenase-like	2.69096	0.138065	no	chr16:1399970-1406072	NOTEST	0.010619	0.0122421	0.205199	0	1	1	no	1.27273	0.347923	3	1.72331	0.000437015	4	2.04309	0.000600896	XP_004928983.1	99200	NA	NA	0.655172	-0.610053	28	4.85798	0.00458866	18	4.24793	0.00294985
FBgn0035670	CG10472	CG10472	NOP	BMgn012791	collagenase-like	5.9577	0.28129	yes	chr16:1630539-1638388	OK	1.35405	1.12014	-0.273607	-0.550693	0.3321	0.534547	no	0.846457	-0.240492	84	6.40263	0.0106595	71	6.14852	0.00900327	XP_004928979.1	99615	NA	NA	1.18519	0.245112	26	4.75489	0.00331252	31	5	0.00394955
FBgn0038173	CG9345	Adgf-C	NOP	BMgn012939	adenosine deaminase related growth factor precursor	1.20626	0.114518	yes	chr16:8007934-8022424	OK	3.62746	9.74637	1.4259	1.66041	0.0017	0.0104516	yes	1.32584	0.40691	29	4.34419	0.00948913	38	5.13531	0.012689	NP_001098698.1	98403	0.00265383	0.0213552	0.170588	-2.55141	169	7.40939	0.0559417	28	4.85798	0.00926845
FBgn0033836	CG18278	CG18278	NOP	BMgn012952	N-acetylglucosamine-6-sulfatase-like	14.8526	0	yes	chr16:6837070-6860016	OK	106.745	70.7853	-0.592646	-2.37962	5e-05	0.000445332	yes	0.863392	-0.211913	1981	10.9506	0.791583	1711	10.74	0.683447	XP_004928865.1	100000	0.736981	0.863146	1.10806	0.148038	582	9.18735	0.232521	645	9.33539	0.257691
FBgn0030588	CG9521	CG9521	major delay	BMgn013005	glucose dehydrogenase [FAD, quinone]-like	14.8028	0.817877	no	chr16:4421246-4877731	OK	4.13214	0.195811	-4.39935	-1.39819	0.06225	0.183395	no	0.0704173	-3.82793	1789	10.2778	0.145403	126	6.93121	0.0102389	XP_021205532.1	100000	NA	NA	0.353659	-1.49957	81	6.35755	0.00658216	28	4.85798	0.00227531
FBgn0038468	CG5225	CG5225	NOP	BMgn013062	ataxin-2-like protein	1.98479	0	yes	chr16:1951594-1993196	OK	6.51679	9.40542	0.529331	1.48821	0.01175	0.0512969	no	1.46402	0.549935	269	8.06846	0.0721253	393	8.62307	0.105593	XP_021205395.1	96573	0.0376338	0.158935	2.73585	1.45199	105	6.72792	0.0281879	289	8.17991	0.0775839
FBgn0065032	CG8936	Arpc3B	L1, L2 arrest	BMgn013120	Arp2/3 complex subunit	12.0305	0.857428	yes	chr16:9942629-9948615	OK	32.9134	34.6231	0.0730625	0.160005	0.77635	0.880167	no	1.02967	0.0421812	1180	10.2049	0.61377	1215	10.2449	0.631981	NP_001041679.1	100000	0.908986	0.957852	0.97093	-0.0425605	1031	10.0112	0.53642	1001	9.96867	0.520812
FBgn0033304	CG2397	Cyp6a13	NOP	BMgn013241	cytochrome P450 CYP6AE7	106.599	0.209405	yes	chr16:13566813-13568816	NOTEST	0.0768029	0.0251391	-1.61123	0	1	1	no	0.470588	-1.08746	5	2.49728	0.00232984	2	1.38998	0.000832085	NP_001104006.1	99029	NA	NA	1	0	0	0	NA	0	0	NA
FBgn0035791	CG8539	CG8539		BMgn013276	Carboxypeptidase (Precursor)	59.1455	0.377994	yes	chr16:11956081-11973533	OK	45.7824	14.6138	-1.64746	-6.54432	5e-05	0.000445332	yes	0.357707	-1.48315	802	9.63499	0.0597419	287	8.16468	0.0213701			0.0570931	0.211504	2.52577	1.33673	96	6.59991	0.00714818	244	7.93664	0.0181683
FBgn0033995	CG8090	CG8090	NOP	BMgn013305	Golgi pH regulator	53.6312	3.87634	yes	chr24:3979988-3986654	OK	10.7604	11.7727	0.129712	0.322592	0.57095	0.745463	no	1.04718	0.066511	834	9.7023	0.132035	873	9.76926	0.138264	XP_004924915.1	100000	0.782832	0.889364	1.08716	0.120559	653	9.35315	0.103421	710	9.47371	0.112449
FBgn0003886	CG9476	alphaTub85E	L3 arrest	BMgn013413	tubulin alpha chain	29.0027	2.85102	yes	chr27:3016729-3018977	HIDATA	0	0	0	0	1	1	no	0.188062	-2.41072	297442	18.18	126.302	55938	15.768	23.7527	NP_001036884.1	99556	0.0352795	0.151577	0.411984	-1.27934	346406	18.4021	147.094	142713	17.1228	60.6
FBgn0004797	CG31991	mdy	NOP	BMgn013552	diacylglycerol O-acyltransferase 1 isoform X1	128.673	4.94402	yes	chr4:10778967-10795187	OK	15.2077	13.923	-0.127328	-0.389127	0.4964	0.686046	no	0.894954	-0.160115	2510	11.2833	0.154509	2246	11.134	0.138278	XP_004927020.1	100000	0.275584	0.521709	1.48607	0.571504	1435	10.4878	0.0883349	2133	11.0593	0.131302
FBgn0027843	CG6906	CAH2	L2 arrest	BMgn013579	carbonic anhydrase 1-like	360.417	24.2069	yes	chr6:2133396-2136376	NOTEST	0	0	0	0	1	1	no	1.21429	0.280108	4	2.13077	0.00123043	5	2.35894	0.001566	XP_012545079.1	98810	0.966192	0.975438	1.04348	0.0614005	22	4.52356	0.00738255	23	4.58496	0.00771812
FBgn0050091	CG30091	CG30091	NOP	BMgn013739	transmembrane protease serine 11A-like	5.45166	0.13987	yes	chr28:9153529-9158771	NOTEST	0.0361162	0.0384073	0.0887354	0	1	1	no	1.1875	0.247928	4	2.32576	0.000826656	5	2.58496	0.00101742	XP_021209315.1	100000	NA	NA	0.875	-0.192645	7	3	0.00133537	6	2.80735	0.0011446
FBgn0033906	CG8331	CG8331	NOP	BMgn013777	receptor expression enhancing protein isoform 2	487.359	28.4786	yes	chr28:6653863-6670430	OK	91.7536	93.0546	0.020313	0.060152	0.91755	0.955943	no	1.24484	0.31596	7541	12.8797	0.45703	9387	13.1936	0.568929	NP_001040329.1	100000	0.109027	0.31668	1.90911	0.932903	3971	11.9556	0.240667	7582	12.8886	0.459515
FBgn0010053	CG15101	Jheh1	NOP	BMgn013929	juvenile hormone epoxide hydrolase-like protein 5	47.5397	1.92058	yes	chr28:647524-656446	OK	3.5044	4.87637	0.476641	1.34536	0.0183	0.0726013	no	1.7254	0.786928	694	9.43489	0.0695725	1198	10.21	0.12004	NP_001171331.1	99487	NA	NA	0.767857	-0.38109	55	5.80735	0.00551102	42	5.42626	0.00420842
FBgn0262624	CG12026	CG12026	NOP	BMgn013935	lipoma HMGIC fusion partner-like 3 protein	56.9886	5.23857	yes	chr28:366786-395231	OK	35.3785	7.2628	-2.28428	-7.35917	5e-05	0.000445332	yes	0.24047	-2.05607	1731	10.7498	0.060866	416	8.69172	0.0146364	XP_012552106.1	100	0.543548	0.737392	1.2244	0.292076	458	8.84235	0.0161012	561	9.13443	0.0197223
FBgn0034538	CG16799	CG16799	NOP	BMgn014001	lysozyme-like	60.8614	1.95729	yes	chr28:3364429-3379773	OK	17.9197	48.3117	1.43083	4.22005	5e-05	0.000445332	yes	3.48072	1.79939	1089	10.0803	0.0715255	3792	11.8865	0.24896	XP_012552141.1	100000	1.99926e-08	6.71136e-07	18.737	4.22782	383	8.58496	0.0251477	7194	12.8128	0.472357
FBgn0031693	CG14032	Cyp4ac1	NOP	BMgn014043	cytochrome P450 4C1-like	8.05834	0.145478	no	Bm_scaf206:16858-44916	OK	0.0836699	0.378281	2.17668	0.407298	0.25045	0.449654	no	0.818182	-0.289507	10	3.40274	0.000782779	8	3.09513	0.000626223	XP_004927603.1	100000
FBgn0050104	CG30104	CG30104	NOP	BMgn014049	ecto-nucleotidase precursor	189.793	3.56699	yes	Bm_scaf218:23682-77022	OK	0.284914	0.379718	0.414399	0.539953	0.35245	0.556126	no	1.4	0.485427	248	7.96108	0.0111066	348	8.43073	0.0155493	XP_021204617.1	100000
FBgn0035770	CG8588	pst	NOP	BMgn014091	uncharacterized protein LOC101736214	129.347	5.43682	yes	Bm_scaf338:783-9584	OK	30.47	25.645	-0.248712	-0.623469	0.2791	0.477953	no	0.872574	-0.19665	3092	11.5884	0.432327	2698	11.3907	0.377237	XP_021208651.1	100000
FBgn0259101	CG42249	CG42249	NOP	BMgn014198	apyrase-like	256.429	0.389115	yes	Bm_scaf243:12492-25316	NOTEST	0.121057	0.0322143	-1.90991	0	1	1	no	0.585586	-0.772048	36	5.2091	0.00280746	21	4.408	0.00161169	XP_004927708.1	99388
FBgn0032601	CG17914	yellow-b	NOP	BMgn014224	Yellow-f	249.384	6.33636	yes	chr8:1521554-1551038	OK	1.84784	0.123708	-3.90082	-1.617	0.144	0.327654	no	0.162025	-2.62571	395	8.62352	0.108845	64	6.01543	0.0176357	XP_021203127.1	100000	0.550504	0.742421	1.27869	0.354665	121	6.93074	0.0333425	155	7.2854	0.0427115
FBgn0010651	CG15095	l(2)08717	NOP	BMgn014242	putative inorganic phosphate cotransporter	47.7716	3.34169	yes	chr8:370258-392356	OK	0.428512	0.136978	-1.64539	-1.60073	0.0338	0.116893	no	0.605263	-0.724366	12	3.62294	0.0021565	7	2.7618	0.00123229	XP_004925374.1	100000	NA	NA	3	1.58496	7	3	0.0012939	23	4.58496	0.00425139
FBgn0034784	CG9826	CG9826	NOP	BMgn014247	putative inorganic phosphate cotransporter	1.72102	0.12488	no	chr8:205337-241057	OK	1.36151	0.149386	-3.18809	-4.78381	5e-05	0.000445332	yes	0.31068	-1.6865	102	6.66401	0.00285554	31	4.96765	0.000867861	XP_004925371.1	100000	NA	NA	1.2381	0.308122	41	5.39232	0.00114782	51	5.70044	0.00142777
FBgn0039886	CG2003	CG2003	NOP	BMgn014247	putative inorganic phosphate cotransporter	44.0944	3.25943	no	chr8:205337-241057	OK	1.36151	0.149386	-3.18809	-4.78381	5e-05	0.000445332	yes	0.31068	-1.6865	102	6.66401	0.00285554	31	4.96765	0.000867861	XP_004925371.1	100000	NA	NA	1.2381	0.308122	41	5.39232	0.00114782	51	5.70044	0.00142777
FBgn0034783	CG9825	CG9825	NOP	BMgn014257	Uncharacterized protein	1.13092	0	yes	chr8:469105-470970	OK	3.09473	3.12503	0.0140553	0.0337244	0.9507	0.971656	no	1.05516	0.0774683	1801	10.8135	0.193766	1900	10.8922	0.204455	XP_004925376.2	29.004	NA	NA	1.57692	0.657112	25	4.70044	0.0026902	40	5.35755	0.00430432
FBgn0034139	CG4927	CG4927	NOP	BMgn014436	serine protease snake-like	18.1364	0.535548	yes	Bm_scaf212:19819-31115	OK	1.59758	0.331009	-2.27094	-2.5844	0.0006	0.00424664	yes	0.941309	-0.0872593	148	7.06245	0.0130922	139	7.06262	0.0123238	XP_004927620.1	100000
FBgn0031738	CG9171	CG9171	NOP	BMgn014515	uncharacterized protein LOC101736465	198.925	13.108	yes	Bm_scaf339:5110-8402	NOTEST	0.00708149	0.00725347	0.0346175	0	1	1	no	0.75	-0.415037	0	0.333333	0.000101286	0	0	0	XP_004933740.2	100000
FBgn0265052	St3	CG5431		BMgn014619	estrogen sulfotransferase	20.1091	1.71089	yes	Bm_scaf641:2561-9040	NOTEST	0.0180278	0.0588104	1.70585	0	1	1	no	1.54286	0.625604	11	3.53578	0.0016466	17	4.04159	0.00262427	NP_001040491.1	98522
FBgn0043577	CG9697	PGRP-SB2	NOP	BMgn014669	peptidoglycan-recognition protein SB2-like	65.214	6.35728	yes	chr1:9165065-9178573	OK	6.74826	7.06656	0.0664931	0.180008	0.75625	0.868091	no	1.06476	0.0905294	571	9.15863	0.0430027	608	9.24935	0.0457875	XP_004929843.1	100000	0.720732	0.85362	1.13462	0.182203	259	8.02237	0.0194942	294	8.20457	0.0221286
FBgn0031564	CG2816	CG2816	NOP	BMgn014809	Chymotrypsin inhibitor CI13	13.0198	0.254775	no	chr2:6451390-6453370	OK	2.04031	0.0440649	-5.53302	-1.84571	0.1556	0.342295	no	0.08	-3.64386	16	3.72664	0.00791246	0	0.333333	0.00016835	NP_001119737.1	100	8.24215e-11	4.869e-09	0.00642055	-7.28309	622	9.28309	0.314141	3	2	0.00151515
FBgn0034647	CG15678	pirk	NOP	BMgn014953	uncharacterized protein LOC101738894	16.2968	0.939828	yes	chr4:3247897-3248600	OK	4.30771	0.183597	-4.55231	-4.00771	0.02015	0.0780894	no	0.035	-4.8365	132	7.04019	0.188241	4	2	0.00521574	XP_004929185.1	100000	NA	NA	0.5	-1	1	1	0.00142248	0	0	0
FBgn0038738	CG4572	CG4572	NOP	BMgn015043	venom serine carboxypeptidase-like	534.671	33.7335	yes	chr4:15710467-15717665	NOTEST	0.0217492	0.049291	1.18036	0	1	1	no	1.13017	0.176538	218	7.77085	0.0302399	246	7.93874	0.0341762	XP_004930887.1	98182	0.890626	0.948664	1.08163	0.113211	48	5.61471	0.00666852	52	5.72792	0.00722423
FBgn0034583	CG10527	CG10527	NOP	BMgn015080	Farnesoic acid methyltransferase	217.084	17.6269	yes	chr5:6109507-6117455	HIDATA	0	0	0	0	1	1	no	0.314803	-1.66748	121017	16.8779	27.25	38097	15.2136	8.5784	XP_004932371.1	100	0.034879	0.150669	2.43524	1.28406	26697	14.7044	6.01148	65015	15.9885	14.6397
FBgn0034471	CG8462	Obp56e	NOP	BMgn015089	antennal binding protein precursor	21.2123	0.19419	no	chr5:7133035-7138556	OK	50.9066	14.3644	-1.82536	-4.57936	5e-05	0.000445332	yes	0.259259	-1.94753	17	4.16993	0.0374449	4	1.77398	0.00807636	NP_001106744.1	100000	NA	NA	1	0	0	0	NA	0	0	NA
FBgn0032084	CG13101	CG13101	NOP	BMgn015161	protein rolling stone-like	429.942	2.12673	yes	chr5:15609756-15629072	NOTEST	0.214739	0.0787045	-1.44806	0	1	1	no	0.908108	-0.139064	61	5.92173	0.00314075	55	5.79475	0.00284738	XP_004930058.1	99248	0.300482	0.544976	1.5	0.584963	243	7.93074	0.0125802	365	8.5157	0.0188963
FBgn0042206	CG18548	GstD10	NOP	BMgn015283	glutathione S-transferase delta 2	3.57335	0.322812	yes	chr6:17102361-17123156	OK	69.7519	26.9263	-1.37322	-1.38719	0.04345	0.141447	no	0.403639	-1.30886	3407	11.7283	0.198702	1375	10.4262	0.0802037	NP_001036974.1	100000	0.038701	0.161908	0.418048	-1.25826	5429	12.4067	0.316597	2269	11.1485	0.132319
FBgn0036501	CG7272	CG7272	NOP	BMgn015694	sugar transporter SWEET1	56.5075	4.86155	yes	chr10:17749485-17762410	OK	47.7199	49.8374	0.0626358	0.177722	0.75645	0.868187	no	0.975282	-0.0361083	4990	12.283	0.428776	4866	12.2484	0.418178	XP_021207329.1	100000	0.00570311	0.0393324	3.43649	1.78093	1605	10.6493	0.137922	5518	12.4302	0.474177
FBgn0036833	CG3819	CG3819	NOP	BMgn016051	uncharacterized protein LOC101736304	1.76184	0.167651	no	chr14:3070988-3072514	NOTEST	0.0461652	0.0135569	-1.76778	0	1	1	no	0.666667	-0.584963	1	0.861654	0.000655308	0	0.333333	0.000218436	XP_004922835.1	100000	NA	NA	1	0	0	0	NA	0	0	NA
FBgn0033696	CG8859	Cyp6g2	NOP	BMgn016173	cytochrome P450 CYP332A1	992.369	6.83649	yes	chr15:6643532-6656339	OK	0.307407	0.823977	1.42246	2.12245	0.00105	0.00692898	yes	1.89024	0.918572	26	4.74068	0.00205553	51	5.6824	0.00395493	NP_001108340.1	100000	0.688057	0.833281	1.17021	0.226771	140	7.13955	0.0109281	164	7.36632	0.0128015
FBgn0033205	CG2064	CG2064	NOP	BMgn016283	retinol dehydrogenase 11-like	96.2161	7.77373	yes	chr16:1951594-1993196	OK	0.475059	0.312551	-0.604016	-0.286412	0.5418	0.722746	no	0.746988	-0.420843	27	4.77351	0.0147574	20	4.34539	0.0108836	XP_004928973.1	100000	NA	NA	0.666667	-0.584963	2	1.58496	0.00110681	1	1	0.000553403
FBgn0030981	CG14191	CG14191	NOP	BMgn016443	cuticular protein glycine-rich 5 (CPG5)	1.69467	0	yes	chr18:142771-144412	OK	4.54794	0.0767298	-5.88928	-4.04669	0.04575	0.146342	no	0.0208333	-5.58496	79	6.22319	0.0481414	1	0.666667	0.000406256			NA	NA	1.16667	0.222392	5	2.58496	0.00304692	6	2.80735	0.00365631
FBgn0032713	CG17323	CG17323	NOP	BMgn016501	UDP-glycosyltransferase UGT42A1	136.438	4.90053	yes	chr18:8604856-8607914	OK	0.954777	0.0535654	-4.15579	-3.35683	0.0027	0.0153082	yes	0.0872483	-3.51873	49	5.40363	0.0159145	3	2.10731	0.00109004	NP_001243968.1	100000	NA	NA	0.571429	-0.807355	6	2.80735	0.00196207	3	2	0.000981033
FBgn0260942	CG6921	bond	NOP	BMgn016519	elongation of very long chain fatty acids protein 4-like	210.181	6.06857	yes	chr18:10497812-10505327	NOTEST	0.00958636	0.0110506	0.205073	0	1	1	no	2.5	1.32193	1	0.861654	0.000133067	4	2.3023	0.000532269	XP_004928326.1	100000	NA	NA	1.54167	0.624491	23	4.58496	0.00306055	36	5.20945	0.00479042
FBgn0033817	CG4688	Glutathione S transferase E14	delay	BMgn016556	glutathione S-transferase 2 isoform X1	1202.52	9.47124	yes	chr19:1246190-1281850	OK	28.2533	119.626	2.08204	5.75736	5e-05	0.000445332	yes	5.01157	2.32526	835	9.69305	0.0394975	4186	12.0316	0.197945	ABY66602.1	100000	4.30584e-09	1.6605e-07	26.5889	4.73275	89	6.49185	0.00420824	2392	11.2246	0.113102
FBgn0010611	CG4311	Hmgs	minor delay	BMgn016622	3-hydroxy-3-methylglutaryl-CoA synthase	406.18	30.2517	yes	chr19:9980125-9983183	OK	5.50376	19.2223	1.80429	4.625	5e-05	0.000445332	yes	1.11856	0.161638	64	6.01468	0.0270577	71	6.16738	0.0303159	NP_001093297.1	100000	NA	NA	1	0	0	0	NA	0	0	NA
FBgn0011695	CG11390	PebIII	NOP	BMgn016625	chemosensory protein 9 isoform X1	626.122	6.80812	yes	chr19:10453128-10528923	OK	0.424954	0.505039	0.249091	0.278722	0.6266	0.785328	no	1.28487	0.361625	170	7.41462	0.00484984	218	7.76111	0.00623142	XP_012549310.1	100000	NA	NA	0.782258	-0.354283	123	6.9542	0.00351589	96	6.59991	0.00274411
FBgn0037433	CG17919	CG17919	NOP	BMgn016938	protein TERMINAL FLOWER 1-like	51.9746	5.0125	yes	chr23:9044315-9047407	NOTEST	0.0339271	0.00983183	-1.7869	0	1	1	no	0.666667	-0.584963	2	1.52832	0.000691085	1	0.666667	0.000345543	XP_021207881.1	100000	NA	NA	0.625	-0.678072	7	3	0.0024188	4	2.32193	0.00138217
FBgn0034736	CG6018	CG6018	NOP	BMgn016998	alpha-esterase 48 isoform X1	30.8093	0.565422	no	chr23:18850606-18888249	OK	5.51852	30.922	2.48628	5.40948	5e-05	0.000445332	yes	5.22673	2.38591	888	9.77197	0.0255341	4641	12.1751	0.13346	XP_012549721.1	100000	0.00876252	0.0548642	3.15088	1.65576	2544	11.3134	0.0731518	8018	12.9692	0.230555
FBgn0261393	CG1089	alpha-Est5	NOP	BMgn016998	alpha-esterase 48 isoform X1	21.4291	1.83891	yes	chr23:18850606-18888249	OK	5.51852	30.922	2.48628	5.40948	5e-05	0.000445332	yes	5.22673	2.38591	888	9.77197	0.0255341	4641	12.1751	0.13346	XP_012549721.1	100000	0.00876252	0.0548642	3.15088	1.65576	2544	11.3134	0.0731518	8018	12.9692	0.230555
FBgn0031646	CG2837	CG2837	NOP	BMgn017017	uncharacterized protein LOC101742014	50.3838	0.26397	yes	chr23:21965078-21972758	OK	0.504988	0.208082	-1.27909	-1.23434	0.0526	0.162325	no	0.573529	-0.802061	22	4.38809	0.00282118	12	3.60245	0.0015625	XP_004925978.1	100000	0.481487	0.690232	0.738562	-0.437209	152	7.25739	0.0197917	112	6.82018	0.0145833
FBgn0262057	CG6680	CG6680	NOP	BMgn017309	serine protease inhibitor 7 precursor	89.7194	8.46045	yes	chr28:536349-537594	OK	0.500218	0.698269	0.481226	0.719974	0.20925	0.409678	no	1.6	0.678072	1	0.528321	0.000544662	2	1.19499	0.00136166	NP_001139701.1	100000	NA	NA	1	0	0	0	NA	0	0	NA
FBgn0041710	CG18550	yellow-f	NOP	BMgn017372	uncharacterized protein LOC101737203 precursor	44.4208	3.029	yes	Bm_scaf149:179074-191088	OK	1.66045	0.343863	-2.27167	-3.47506	5e-05	0.000445332	yes	0.603053	-0.729642	86	6.41766	0.01075	52	5.68825	0.0064334	NP_001266441.1	84595
FBgn0035529	CG1319	CG1319	L1, L2, L3 arrest	BMgn017400	adrenodoxin	85.1292	7.49352	yes	Bm_scaf168:69269-78048	OK	17.5322	73.2607	2.06303	8.08872	5e-05	0.000445332	yes	3.957	1.98441	1240	10.2772	0.164065	4908	12.26	0.649206	XP_004927445.1	100000
FBgn0033574	CG7722	CG7722	NOP	BMgn017446	serine protease inhibitor 26	1.97984	0.046641	no	Bm_scaf291:32918-38719	NOTEST	0.0189196	0.0195376	0.0463713	0	1	1	no	0.894737	-0.160465	69	6.12033	0.0118391	61	5.88642	0.0105747	NP_001139718.1	98667
FBgn0000166	CG1034	bcd,zen	NOP			2.55745	0.218695	yes
FBgn0001223	CG4460	Hsp22,Hsp67Bb	NOP			319.442	8.06898	yes
FBgn0001320	CG4717	kni	L3 arrest			50.8332	4.49998	yes
FBgn0001323	CG4761	knrl	NOP			17.5491	1.35077	yes
FBgn0001967	CG16880	nimC3	NOP			29.848	1.56604	yes
FBgn0003356	CG31034	Jon99Cii	NOP			107.708	0.0865791	no
FBgn0003357	CG31362	Jon99Ciii	NOP			81.4488	0.564217	yes
FBgn0004228	CG7936	mex1	NOP			2.29081	0.0575288	no
FBgn0004430	CG1165	LysS	NOP			12.9429	0	yes
FBgn0004431	CG9120	LysX	NOP			1.87778	0	yes
FBgn0005592	CG32134	btl,l(3)70Da	NOP			50.6365	4.4894	yes
FBgn0010381	CG10810	Drs	NOP			31.1489	2.89178	yes
FBgn0010385	CG1385	Def	NOP			1.03459	0	no
FBgn0011829	CG14396	Ret	NOP			14.2164	0.875304	yes
FBgn0016675	CG9976	Lectin-galC1,lectin-37Da,lectin-37Db	NOP			191.428	1.18389	yes
FBgn0020300	CG13695	gk	NOP			143.098	2.54925	yes
FBgn0026190	CG9726	PH4alphaMP	NOP			59.8854	2.45532	yes
FBgn0027929	CG33119	nimB1	NOP			17.0409	0.85734	no
FBgn0028430	CG31770	He	NOP			121.006	6.66902	yes
FBgn0028514	CG4793	CG4793	NOP			19.8201	0.413321	yes
FBgn0028542	CG33115	nimB4	minor delay			31.1938	0.912723	yes
FBgn0028955	CG8788	CG8788	NOP			40.6753	2.66501	yes
FBgn0029723	CG6986	Proc-R	NOP			57.1673	1.54676	yes
FBgn0029770	CG4151	CG4151	NOP			9.59958	0.908256	yes
FBgn0030040	CG15347	CG15347	NOP			42.9062	0.943408	yes
FBgn0030078	CG10970	CG10970,CG7267	NOP			5965.88	94.8498	yes
FBgn0030262	CG2081	Vago	NOP			4.05734	0.341431	no
FBgn0030389	CG15927	CG15927	NOP			2.15308	0	yes
FBgn0030390	CG15731	CG15731	NOP			1.74415	0	yes
FBgn0030836	CG8664	CG8664	NOP			6.96932	0.470045	yes
FBgn0030927	CG15046	CG15046	NOP			34.3656	1.41942	yes
FBgn0030933	CG6470	CG6470	NOP			10.6394	0.360776	yes
FBgn0030994	CG14193	CG14193,Mec2	NOP			115.751	8.12233	yes
FBgn0031127	CG1835	CG1835	NOP			1.69024	0.0613377	no
FBgn0031219	CG13694	CG13694	NOP			7.39786	0.110908	no
FBgn0031360	CG31937	CG31937	NOP			154.651	13.2587	yes
FBgn0031389	CG4259	CG4259	NOP			39.3539	0.470384	yes
FBgn0031449	CG31689	CG31689	NOP			54.539	1.53023	yes
FBgn0031469	CG18558	CG18558	NOP			1.2629	0	no
FBgn0031560	CG16713	CG16713	NOP			7.46433	0.651435	no
FBgn0031579	CG15422	CG15422	NOP			1.04556	0	yes
FBgn0031580	CG15423	CG15423	NOP			1.87449	0	yes
FBgn0031653	CG8871	Jon25Biii	NOP			12.296	0	yes
FBgn0031805	CG9505	CG9505	NOP			1.80627	0.117588	yes
FBgn0032087	CG9568	CG9568	NOP			4.80209	0.194438	no
FBgn0032331	CG14913	CG14913				1.86759	0.0523272	no
FBgn0032639	CG18563	CG18563	NOP			3.27024	0.175227	no
FBgn0032665	CG15152	CG15152				1.18216	0	yes
FBgn0032693	CG10391	Cyp310a1	NOP			51.7038	0.663409	yes
FBgn0032805	CG10337	CG10337	NOP			791.801	4.15	yes
FBgn0032900	CG14401	CG14401	NOP			7.40672	0.644232	no
FBgn0033221	CG12825	CG12825	NOP			5.84926	0.479082	yes
FBgn0033222	CG12824	CG12824	NOP			1.70311	0	yes
FBgn0033287	CG8701	CG8701	NOP			7.13437	0.629172	yes
FBgn0033321	CG8738	CG8738	NOP			4.55727	0.138447	yes
FBgn0033440	CG10459	CG10459,CG1773	NOP			10.8025	0.634504	yes
FBgn0033820	CG4716	CG4716	NOP			7.61972	0.190933	yes
FBgn0034140	CG8317	CG8317	NOP			73.4905	3.18199	yes
FBgn0034198	CG11400	CG11400	L3 arrest			6.35492	0.0343037	no
FBgn0034199	CG15917	CG15917	NOP			43.1655	2.47569	yes
FBgn0034221	CG10764	CG10764	delay			15.3273	1.37868	yes
FBgn0034290	CG5773	CG5773	NOP			20.9359	1.94631	yes
FBgn0034318	CG14500	CG14500	NOP			1.08384	0	no
FBgn0034365	CG5335	CG5335	NOP			29.0615	2.63505	yes
FBgn0034398	CG15098	CG15098	NOP			1355.36	94.2037	yes
FBgn0034399	CG15083	CG15083	NOP			114.214	6.56759	yes
FBgn0034468	CG11797	Obp56a	NOP			140.073	11.589	yes
FBgn0034541	CG13437	CG13437	NOP			5.95096	0.199941	no
FBgn0034588	CG9394	CG9394	NOP			229.76	1.00396	yes
FBgn0034663	CG4363	CG4363	NOP			1.05125	0	yes
FBgn0034737	CG11362	CG11362	L2, L3 arrest			2.66852	0	yes
FBgn0034755	CG3746	CG3746	NOP			4.34213	0.267799	no
FBgn0035208	CG9184	CG9184	NOP			598.023	3.92383	yes
FBgn0035412	CG14957	CG14957	NOP			1.1832	0	no
FBgn0035666	CG6580	Jon65Aii	NOP			6.88756	0.0543826	no
FBgn0035667	CG10475	Jon65Ai	NOP			19.401	0.309886	no
FBgn0035886	CG7118	Jon66Ci	NOP			49.7049	0.218738	no
FBgn0035887	CG7170	Jon66Cii	NOP			6.78749	0	yes
FBgn0036024	CG18180	CG18180	NOP			8.49985	0.392029	no
FBgn0036121	CG6310	CG6310	NOP			1662.69	11.3067	yes
FBgn0036351	CG14107	CG14107	NOP			149.764	5.29579	yes
FBgn0036422	CG3868	CG3868	NOP			6.56416	0.421936	yes
FBgn0036587	CG4950	CG4950	NOP			52.0289	4.49188	yes
FBgn0036596	CG13045	CG13045	NOP			30.4981	0.449997	yes
FBgn0036627	CG4680	CG4680	NOP			64.7963	3.88439	yes
FBgn0036676	CG13028	CG13028	NOP			5.45544	0.360172	yes
FBgn0036716	CG13728	CG13728	NOP			2.07945	0.0111215	no
FBgn0036834	CG6836	CG6836	NOP			1.18564	0.060833	no
FBgn0036835	CG14075	CG14075	NOP			1950.61	69.6125	yes
FBgn0036996	CG5932	CG5932	NOP			3.78115	0.367148	no
FBgn0037009	CG5104	CG5104	NOP			98.1593	9.53635	yes
FBgn0037090	CG7529	CG7529	NOP			7.24285	0.553517	no
FBgn0037164	CG11438	CG11438				15.8876	1.21716	yes
FBgn0037228	CG1092	CG1092	L2, L3 arrest			18.6577	1.74183	yes
FBgn0037395	CG10280	CG10280	NOP			26.6373	0.293607	yes
FBgn0037782	CG12813	Npc2d	NOP			3.03561	0.207607	no
FBgn0037885	CG17721	CG17721	NOP			40.5442	3.45649	yes
FBgn0038109	CG11656	CG11656	NOP			5.1593	0.370869	no
FBgn0038144	CG8870	CG8870				16.5145	0.22401	no
FBgn0038214	CG9616	CG9616	NOP			3.58807	0.148561	no
FBgn0038530	CG7629	AttD	NOP			1.03176	0	yes
FBgn0038654	CG14298	CG14298	NOP			3.30163	0.249069	no
FBgn0038832	CG15695	CG15695	NOP			2.73045	0.165212	yes
FBgn0038973	CG18594	CG18594	NOP			5.88092	0.431104	yes
FBgn0039098	CG13822	CG13822	NOP			77.596	0.684567	yes
FBgn0039108	CG10232	CG10232	NOP			20.9272	0.413097	yes
FBgn0039235	CG10899	CG10899	NOP			1.77114	0.122308	no
FBgn0039328	CG10675	CHKov2	NOP			46.3603	1.21009	yes
FBgn0039356	CG5039	CG5039	NOP			30.6011	2.40457	no
FBgn0039467	CG14253	CG14253	NOP			73.2006	2.50197	yes
FBgn0039592	CG14062	CG14062	NOP			1.64878	0	yes
FBgn0039593	CG9989	CG9989	NOP			56.8321	1.39621	yes
FBgn0039612	CG14523	CG14523	NOP			3.04045	0.235055	no
FBgn0039613	CG14527	CG14527	NOP			2.28796	0.148301	no
FBgn0039777	JON99FII	Jon99Fii				15.8843	0	yes
FBgn0039778	CG18030	Jon99Fi	NOP			10.8824	0	yes
FBgn0039788	CG2241	Rpt6R	NOP			86.9047	0.957285	yes
FBgn0039874	CG2135	CG2135	NOP			102.972	9.80846	yes
FBgn0040089	CG14233	meso18E	NOP			16.3423	1.61392	yes
FBgn0040251	CG6658	Ugt86Di	NOP			22.2769	0.819054	yes
FBgn0040658	CG13516	CG13516				13.337	0.706956	yes
FBgn0040729	CG15126	CG15126	NOP			2.367	0	no
FBgn0040733	CG15068	CG15068				5.13547	0	no
FBgn0040743	CG15919	CG15919	NOP			3706.11	1.0997	yes
FBgn0040813	CG11051	Nplp2	NOP			220.211	4.5969	yes
FBgn0040965	CG13130	CG13130	NOP			2.68409	0.185098	no
FBgn0042104	CG18747	CG18747	NOP			1.16644	0.059375	no
FBgn0045761	CG10618	CHKov1	NOP			187.048	13.5012	yes
FBgn0046302	CG10650	CG10650				20.4312	1.77335	yes
FBgn0046696	RNASEP:RNA	RNaseP:RNA				14.539	0.233735	no
FBgn0046878	CG15582	Obp83cd	major delay			1.92334	0	no
FBgn0050000	CG30000	CG30000	NOP			115.178	11.1679	yes
FBgn0050008	CG30008	CG30008	NOP			53.1821	0.443001	no
FBgn0050062	CG30062	CG30062	NOP			2.34829	0.232135	no
FBgn0050090	CG30090	CG30090	NOP			57.4164	0.22654	no
FBgn0050148	CG30148	CG30148	NOP			60.0596	2.48562	yes
FBgn0050154	CG30154	CG30154	NOP			96.4441	1.4822	yes
FBgn0050285	CG30285	CG30285	NOP			14.0416	1.19363	yes
FBgn0050286	CG30286	CG30286,CG30287	NOP			1.4877	0.0755376	no
FBgn0050323	CG30323	CG30323	NOP			5.52775	0.308054	no
FBgn0050354	CG30354	CG30354	NOP			1.28656	0	no
FBgn0050471	CG30471	CG30471	L3 arrest			119.67	0.452239	yes
FBgn0050487	CG30487	CG30487	NOP			1.34401	0.0777129	no
FBgn0051054	CR31054	CG31054				1.79786	0	yes
FBgn0051231	CG31231	CG31231	NOP			19.7244	0.0525002	no
FBgn0051370	CG31370	CG31370	NOP			15.5199	1.44013	yes
FBgn0051389	CG31389	CG31389				1.69902	0	no
FBgn0051436	CG31436	CG31436	NOP			20.43	1.22823	yes
FBgn0051477	CG31477	CG31477	NOP			89.0858	1.53032	no
FBgn0051525	CG31525	CG31525	NOP			1.56695	0.153808	no
FBgn0051614	HIS-PSI:CR31614	His-Psi:CR31614				3.41057	0	yes
FBgn0051777	CG31777	CG31777	NOP			86.4629	2.00524	yes
FBgn0051789	CG31789	CG31789	NOP			27.5426	0.686189	yes
FBgn0051955	CG31955	CG31955	NOP			10.9651	0.95779	yes
FBgn0052185	CG32185	CG32185	NOP			17.7829	0	no
FBgn0052212	CG32212	CG32212				120.825	11.2108	yes
FBgn0052259	CG32259	CG32259	NOP			5.04376	0.0944918	no
FBgn0052274	CG32274	Drs-l	NOP			1.03683	0	no
FBgn0052318	CG32318	CG32318	L3 arrest			5.4558	0	yes
FBgn0052365	CG32365	CG32365	NOP			21.3974	1.25063	yes
FBgn0052475	CG32475	mthl8	NOP			12.9874	0	yes
FBgn0052594	CG32594	CG32594	NOP			117.475	8.45854	yes
FBgn0052641	CG32641	CG32641				8.48083	0	no
FBgn0052817	CG32817	CG32817				5.16691	0.380743	no
FBgn0052845	CG32845	CG32845				10.0275	0.922837	no
FBgn0053189	CG33189	CG33189	L2 arrest			1.04637	0	no
FBgn0053194	CG33194	CheA29a	NOP			1.3483	0	yes
FBgn0053225	CG33225	CG33225	NOP			10.6994	0.473215	yes
FBgn0053307	CG33307	CG33307	NOP			2.0761	0.165639	no
FBgn0053459	CG33459	CG33459	L2 arrest			11.4431	0.783967	yes
FBgn0053460	CG33460	CG33460				61.8163	2.48198	yes
FBgn0053465	CG33465	CG33465	NOP			63.753	3.0691	yes
FBgn0053498	CR33498	CG33498				1.65036	0	yes
FBgn0054038	CG34038	CG34038				13.3016	0.0545321	no
FBgn0058439	CG40439	CG40439	NOP			172.839	9.79728	yes
FBgn0063449	UHG2	Uhg2				97.3748	8.09471	yes
FBgn0063492	CG17533	GstE8	NOP			2.26934	0.174318	no
FBgn0064650	Dere\GG16505	CG12378				17.0548	0.822929	no
FBgn0065109	CG34058	ppk11	NOP			1.36497	0	yes
FBgn0068156	Dyak\Fkbp13	Fkbp13				876.858	76.5969	yes
FBgn0068441	Dyak\GE13348	CG13335				189.9	4.59329	yes
FBgn0069913	CG4681	CG4681	NOP			43.6135	0.0906595	no
FBgn0085095	Dsim\dro4	dro4				5.1417	0	yes
FBgn0085197	CG34168	CG34168	NOP			1.0368	0	yes
FBgn0085245	CG34216	CG34216				45.2241	0	no
FBgn0085279	CG34250	CG34250	NOP			29.3594	1.60653	yes
FBgn0085292	CG34263	CG34263	NOP			71.6161	4.43255	no
FBgn0085305	CG34276	CG34276	NOP			1.78204	0	no
FBgn0085307	CG34278	CG34278				1.01812	0	no
FBgn0085320	CG34291	CG34291	NOP			20.0453	0	no
FBgn0085330	CG34301	CG34301	NOP			2.7624	0.211746	no
FBgn0085359	CG34330	CG34330	L3 arrest			3.93155	0.324845	no
FBgn0085465	CG34436	CG34436	NOP			4.00808	0.134549	no
FBgn0085466	CG34437	CG34437	NOP			10.1187	0.0309682	no
FBgn0085475	CG34446	CG34446	NOP			10.1817	0	yes
FBgn0086200	CR42490	CG42490				1.61591	0	yes
FBgn0086782	CG11937	amn	NOP			2.34962	0.212956	no
FBgn0259715	CG42369	CG42369	NOP			7.24619	0.715305	yes
FBgn0259740	CG42394	CG42394				35.735	1.0784	no
FBgn0260479	CG31904	CG31904	NOP			2.05332	0.131799	yes
FBgn0261808	CG31299	nocturnin	NOP			2370.29	57.0573	yes
FBgn0262116	CG40127	CG40127				710.196	18.3184	yes
FBgn0263020	CG43315	CG13169				9.08379	0.197637	no
FBgn0263107	BFT	bft				2.44662	0.0830914	yes
FBgn0263390	NHA2	Nha2				3.00932	0.0480346	no
Drosophila melanogaster 208 RG-specific genes with >10-fold expression in RG vs whole body (see Ou et al. 20156for details)
FBgn0001255	CG2723	Ecdysone-inducible gene E3	NOP	BMgn012766	uncharacterized protein LOC100862793 isoform X1	166.299	7.63277	yes	chr16:584222-600542	OK	0.154002	17.3534	6.81613	7.43772	5e-05	0.000445332	yes	83.8571	6.38986	12	3.65909	0.00137855	978	9.9326	0.115601	XP_021205366.1	100000	0.00269893	0.0216868	3.90745	1.96623	2884	11.4944	0.340778	11272	13.4606	1.33192
FBgn0003733	CG1389	torso	delay	BMgn003976	Torso	161.797	1.59094	yes	chr19:10815001-10835489	HIDATA	0	59.4626	0	0	1	1	no	0.303396	-1.72073	57958	15.8144	2.934	17584	14.0869	0.890166	XP_012549743.1	100000	2.18671e-17	7.38512e-15	233.524	7.86743	62	5.97728	0.0031386	14711	13.8447	0.74471
FBgn0053970	CG33970	CG33970	NOP	BMgn010726	ABC transporter G family member 23	113.804	4.38527	yes	chr26:3204270-3304176	OK	16.8214	0.310182	-5.76104	-6.64945	5e-05	0.000445332	yes	0.0742955	-3.75058	1952	10.2068	0.022243	145	7.18608	0.00165255	XP_021208144.1	100000	NA	NA	1.75949	0.81516	236	7.88874	0.00268967	416	8.7039	0.00474112
FBgn0000449	CG12028	disembodied	L1, L2 arrest	BMgn000368	Disembodied	918.252	4.44407	yes	chr22:10166578-10232077	HIDATA	77.1172	0	0	0	1	1	no	4.24134	2.08452	7362	12.8271	0.817327	31223	14.9282	3.46656	NP_001036953.1	100	2.68046e-18	1.10644e-15	265.991	8.05524	116	6.87036	0.0128789	31120	14.9256	3.45509
FBgn0003312	CG14728	shadow	L1 arrest	BMgn005496	Shadow	12616.7	77.8886	yes	chr8:11766143-11784777	HIDATA	0	0	0	0	1	1	no	0.828251	-0.27186	40664	15.2774	2.21929	33680	15.0368	1.83813	NP_001106224.1	100000	3.01521e-09	1.20446e-07	22.533	4.49397	468	8.87344	0.0255417	10567	13.3674	0.576707
FBgn0004959	CG6578	phantom	L1 arrest	BMgn006936	Phantom	13305.2	117.384	yes	chr10:11512028-11519442	HIDATA	72.0901	0	0	0	1	1	no	20.8089	4.37913	4143	12.0163	0.558657	86211	16.3842	11.625	BAM73854.1	100000	5.91982e-19	2.74902e-16	319.883	8.3214	110	6.79442	0.0148328	35506	15.1158	4.78776
FBgn0024320	CG5722	Niemann-Pick type C-1a	L1 arrest	BMgn009049	Niemann-Pick C1 protein	5478.8	48.2012	yes	chr3:14314145-14377347	HIDATA	41.4631	0	0	0	1	1	no	2.05013	1.03572	25006	14.6077	0.409644	51266	15.6438	0.839826	XP_012544312.1	97143	8.19557e-12	6.44878e-10	14.6221	3.87008	6578	12.6837	0.107758	96198	16.5537	1.57588
FBgn0036732	CG7571	Oatp74D		BMgn002723	OATP74D homologue	2016.34	36.0122	yes	chr5:3387811-3501804	HIDATA	0	0	0	0	1	1	no	8.41658	3.07323	5079	12.2988	0.402207	42745	15.3811	3.38521	XP_004932455.2	100000	1.5954e-13	1.89157e-11	72.6953	6.18379	278	8.12412	0.0220163	20281	14.3079	1.60616
FBgn0086917	CG41624	spookier	L1 arrest	BMgn001753	Spookier	0.579043	0.03681	yes	chr11:1264943-1277563	HIDATA	17.8818	0	0	0	1	1	no	1276.6	10.3181	2330	11.1685	0.306374	2974051	21.5039	391.117	BAH47267.1	99813	4.13405e-57	4.6074e-53	10757	13.393	197	7.62936	0.0259074	2129881	21.0223	280.1
FBgn0259697	CG40050	neverland	L1 arrest	BMgn001678	Neverland	3758.87	19.3153	yes	chr11:1203825-1216725	HIDATA	57.3187	0	0	0	1	1	no	33.9501	5.08535	7796	12.895	0.604367	264687	18.0115	20.5183	XP_012547344.1	100000	4.35409e-50	1.61755e-46	4139.87	12.0154	104	6.71425	0.00806202	434685	18.7296	33.6965
FBgn0001253	CG32356	Ecdysone-inducible gene E1	NOP	BMgn006908	low-density lipoprotein receptor-related protein 2 isoform X1	40.0046	247.466	yes	chr10:12028710-12074206	OK	2.00862	1.04995	-0.935882	-1.35228	0.0322	0.112766	no	0.524917	-0.929839	301	8.06763	0.00667583	158	7.30435	0.00350426	XP_004923227.1	100000	0.0159403	0.0861565	0.33463	-1.57936	770	9.59059	0.0170777	257	8.01123	0.00569996
FBgn0001992	CG4163	Cyp303a1	NOP	BMgn002085	Cyp303a1	15.3592	0.873541	yes	chr1:983327-994799	NOTEST	0	0.0279672	inf	0	1	1	no	1.10993	0.150467	93	6.54218	0.00810669	103	6.66796	0.00900744	BAM73851.1	100000	NA	NA	0.606061	-0.722466	65	6.04439	0.00566597	39	5.32193	0.00339958
FBgn0003448	CG3956	snail	NOP			0.368672	32.2255	yes
FBgn0004611	CG4574	Phospholipase C at 21C	major delay	BMgn009602	1-phosphatidylinositol 4,5-bisphosphate phosphodiesterase epsilon-1-like	209.57	23.6099	yes	chr24:10941028-10947055	NOTEST	0	0.0352309	inf	0	1	1	no	1.42857	0.514573	4	2.21462	0.000608373	6	2.13077	0.000940213	XP_021203764.1	99034	0.247365	0.493534	1.80702	0.853611	56	5.83289	0.00929152	102	6.6865	0.0169238
FBgn0004842	CG5811	Neuropeptide Y receptor-like	NOP	BMgn012745	neuropeptide receptor A35 isoform X1	3.18592	1.3677	no	chr22:580036-729989	NOTEST	0.0101483	0	#NAME?	0	1	1	no	0.972332	-0.0404791	590	9.19969	0.00393679	574	9.16707	0.00382787	NP_001127751.1	99687	NA	NA	0.959938	-0.0589863	648	9.34207	0.00432135	622	9.28309	0.00414797
FBgn0011739	CG12072	warts	P lethal	BMgn006330	serine/threonine-protein kinase Warts	58.5059	18.1058	yes	chr6:15435213-15445819	OK	14.6308	18.9987	0.376887	0.789721	0.17665	0.370221	no	1.25496	0.327644	2905	11.5044	0.540767	3646	11.8319	0.678642	XP_004923559.1	100000	0.113939	0.325601	1.89246	0.920265	2082	11.0244	0.387565	3941	11.9447	0.733619
FBgn0014396	CG3234	timeless	L3 arrest	BMgn006226	timeless	6.80423	0.660621	yes	chr4:8439998-8474793	OK	38.4874	26.7024	-0.527416	-1.51084	0.0089	0.0410252	yes	0.947187	-0.0782792	6760	12.7066	0.288653	6403	12.6358	0.273408	NP_001037622.1	99352	5.16256e-05	0.000760062	6.83292	2.7725	1615	10.6582	0.068964	11041	13.4307	0.471475
FBgn0016061	CG31062	sidestep	NOP	BMgn005030	nephrin-like isoform X1	41.3181	18.4869	yes	chr25:9312669-9321206	NOTEST	0	0.0155323	inf	0	1	1	no	0.666667	-0.584963	5	2.53824	0.000585686	3	1.86165	0.000351412	XP_012545358.1	98148	0.00569294	0.0392865	0.201258	-2.31288	158	7.31288	0.0185077	31	5	0.00363125
FBgn0016930	CG4551	smell impaired 35A	NOP	BMgn006111	dual specificity tyrosine-phosphorylation-regulated kinase 2-like	20.5142	38.5843	yes	chr4:1412377-1426134	NOTEST	0	0	0	0	1	1	no	0.67033	-0.577057	910	9.83076	0.0661481	610	9.25365	0.0443411	XP_012548335.1	98980	0.111145	0.320909	2.15054	1.1047	92	6.53916	0.0066875	199	7.64386	0.0144654
FBgn0020762	CG2969	ABC transporter expressed in trachea	NOP	BMgn005094	ATP-binding cassette sub-family G member 1/BmAtet	510.06	23.1978	yes	chr25:12650999-12665385	OK	1.87513	51.4997	4.7795	13.8053	5e-05	0.000445332	yes	28.5888	4.83738	184	7.51732	0.0189749	5260	12.3562	0.54247	XP_012545154.1	100000	0.958689	0.975438	1.00753	0.0108196	2523	11.3015	0.260184	2542	11.3123	0.262143
FBgn0023083	CG7693	frayed	NOP	BMgn003606	serine/threonine-protein kinase OSR1	67.5092	31.377	yes	chr5:17109662-17136837	OK	42.4969	23.9259	-0.828781	-2.26355	0.00015	0.0012229	yes	0.594458	-0.750352	2911	11.5033	0.52016	1731	10.7566	0.309213	XP_004930020.1	100000	0.316995	0.561399	1.42188	0.507795	1087	10.0875	0.194211	1546	10.5953	0.276219
FBgn0026319	CG3048	TNF-receptor-associated factor 4	NOP	BMgn015580	TNF receptor-associated factor 4 isoform X3	139.067	35.9038	yes	chr10:1320995-1375367	OK	2.07116	10.5452	2.34807	6.25469	5e-05	0.000445332	yes	4.7969	2.2621	215	7.74027	0.069896	1031	10.0112	0.335284	XP_012549508.1	99160	0.0308242	0.138022	0.386196	-1.3726	1216	10.2491	0.395319	469	8.87652	0.152471
FBgn0030587	CG9522	CG9522	NOP	BMgn013008	glucose dehydrogenase [FAD, quinone]-like	2.60648	0.727348	no	chr16:4421246-4877731	NOTEST	0.139327	0.23873	0.776899	0	1	1	no	1.36111	0.444785	23	4.53578	0.0033084	32	5.00763	0.00455504	XP_021205471.1	79087	NA	NA	3.2	1.67807	4	2.32193	0.000575374	15	4	0.00215765
FBgn0030661	CG8105	CG8105	NOP	BMgn009866	membrane-bound alkaline phosphatase-like	2.22291	0.265222	no	chr8:16410412-16419773	NOTEST	0.0267694	0.0278466	0.0569116	0	1	1	no	2.76923	1.46949	3	2.10731	0.000356087	11	3.52644	0.00117509	XP_004923692.2	100000	NA	NA	2.10526	1.074	18	4.24793	0.00192287	39	5.32193	0.00416622
FBgn0031220	CG4822	CG4822	NOP	BMgn005203	ATP-binding cassette sub-family G member 1, partial	533.592	4.35168	yes	chr12:15948465-16003964	OK	3.75043	0.796206	-2.23584	-2.30401	0.0019	0.011467	yes	0.225877	-2.14639	608	9.23561	0.0409538	137	7.1031	0.00925053	XP_012546360.1	100000	0.549512	0.741711	1.23828	0.308339	255	8	0.0171763	316	8.30834	0.0212852
FBgn0031306	CG4577	CG4577	NOP			34.9692	44.5415	no
FBgn0032083	CG9541	CG9541	NOP	BMgn006031	adenylate kinase isoenzyme 5 isoform X1	15.2414	0.503937	yes	chr4:1667026-1703773	OK	0.457217	0.239053	-0.935548	-1.05265	0.09255	0.245041	no	0.315385	-1.66482	42	5.38809	0.0073368	13	3.72331	0.00219526	XP_012548466.2	100000	0.112253	0.322769	0.406593	-1.29834	90	6.50779	0.0155979	36	5.20945	0.00623917
FBgn0032252	CG6232	loh	NOP	BMgn005633	thrombospondin type-1 domain-containing protein 7A-like	104.032	1.30691	yes	chr17:2425559-2722104	NOTEST	0.0271156	0.026311	-0.0434569	0	1	1	no	1.32809	0.40935	275	8.10152	0.0092521	366	8.51716	0.0122876	XP_012546423.1	61156	3.11445e-09	1.23158e-07	0.0400806	-4.64095	4964	12.2776	0.166807	198	7.63662	0.00665345
FBgn0032315	CG14069	CG14069	NOP			0.130336	0	no
FBgn0033820	CG4716	CG4716	NOP			7.61972	0.190933	yes
FBgn0034413	CG15115	CG15115	NOP			1.56108	0.24436	no
FBgn0034718	CG3413	windpipe	NOP	BMgn002675	uncharacterized protein LOC101737461	500.643	40.9192	yes	chr5:6706234-6767794	HIDATA	0	0	0	0	1	1	no	0.402017	-1.31467	69334	16.0738	1.17161	27873	14.762	0.471008	XP_004932353.1	100000	0.606121	0.781674	0.858253	-0.220525	4246	12.0522	0.0717496	3644	11.8317	0.0615769
FBgn0035208	CG9184	CG9184	NOP			598.023	3.92383	yes
FBgn0035379	CG9972	spatzle 5	L3 arrest	BMgn012697	uncharacterized protein LOC101741202	74.8481	2.72128	yes	chr22:3551435-3590768	NOTEST	0.100751	0.0852304	-0.241354	0	1	1	no	1.23932	0.309544	38	5.20301	0.00096611	47	5.5919	0.0012034	XP_004924790.1	99272	0.974504	0.975438	0.998081	-0.00277175	520	9.02514	0.0132205	519	9.02237	0.013195
FBgn0035934	CG5751	Transient receptor potential A1	major delay	BMgn002131	transient receptor potential cation channel subfamily A member 1 isoform X1	3.88172	0.623724	yes	chr1:3600056-3623740	NOTEST	0.0158117	0.0574417	1.86111	0	1	1	no	1.61224	0.689071	48	5.60858	0.00202668	78	6.26902	0.00329336	XP_021207949.1	95645	NA	NA	1.02817	0.0400774	70	6.14975	0.00295558	72	6.18982	0.00304003
FBgn0036094	CG14153	CG14153	NOP			1.20649	0.393501	no
FBgn0036351	CG14107	CG14107	NOP			149.764	5.29579	yes
FBgn0036352	CG14110	CG14110	NOP			0.678334	0.25297	no
FBgn0036741	CG7510	CG7510	NOP	BMgn011733	integral membrane protein GPR155 isoform X1	115.057	10.0473	yes	chr11:13567523-13584161	OK	25.5733	25.8862	0.0175423	0.069848	0.9026	0.948251	no	1.01862	0.0266199	4618	12.1722	0.295287	4704	12.1999	0.300786	XP_012550509.1	100000	0.217493	0.461128	1.58304	0.662702	1733	10.7599	0.110813	2744	11.4226	0.175459
FBgn0036956	CG13813	CG13813	NOP	BMgn011953	uncharacterized protein LOC101738118	1.50906	0.228437	no	chr11:7043399-7044807	NOTEST	0.00749703	0.0185525	1.30722	0	1	1	no	1.25	0.321928	0	0.333333	0.000236742	1	0.666667	0.000473485	XP_012544119.2	99756	NA	NA	1	0	0	0	NA	0	0	NA
FBgn0037046	CG10581	CG10581	NOP	BMgn005557	ATP binding protein	19.4596	3.31048	no	chr17:1768005-1772419	OK	5.38442	5.20405	-0.0491548	-0.0844778	0.8836	0.938794	no	0.885403	-0.175593	521	9.01633	0.203068	461	8.85101	0.179797	NP_001040309.1	97436	0.2398	0.487349	0.616071	-0.69883	335	8.39232	0.130655	206	7.69349	0.0803432
FBgn0037165	CG11437	CG11437	NOP			0.198123	0	no
FBgn0037395	CG10280	CG10280	NOP			26.6373	0.293607	yes
FBgn0038130	CG8630	CG8630	L3 arrest	BMgn010676	stearoyl-CoA desaturase 5	51.3617	1.1343	yes	chr12:12063322-12103143	OK	0.945666	0.0258377	-5.19378	-2.82487	0.0421	0.138118	no	0.885895	-0.174792	210	7.63848	0.00528197	186	7.54382	0.00467927	XP_004925565.1	100000	NA	NA	1.44211	0.528176	94	6.56986	0.00236056	136	7.09803	0.00341528
FBgn0038140	CG8784	PK2-R1	NOP	BMgn015908	neuropeptide receptor A2	3.56466	5.73366	no	chr12:12231132-12236919	NOTEST	0.0166943	0	#NAME?	0	1	1	no	1.08451	0.117039	23	4.54645	0.00391683	25	4.62576	0.00426243	NP_001127737.1	100000	NA	NA	0.333333	-1.58496	14	3.90689	0.00241922	4	2.32193	0.000691204
FBgn0038144		CG8870				16.5145	0.22401	no
FBgn0038156	CG14372	CG14372	NOP	BMgn004767	nephrin-like	75.1518	19.1377	yes	chr25:16106662-16219984	OK	0.822661	0.0817597	-3.33084	-2.60741	0.03815	0.128092	no	0.846715	-0.240051	45	5.48954	0.00714438	38	5.24182	0.00602474	XP_012544068.1	100	0.00270422	0.021706	7.5	2.90689	13	3.80735	0.00207933	104	6.71425	0.0166347
FBgn0038749	CG4468	exit protein of rhodopsin and TRP	NOP	BMgn010424	uncharacterized protein LOC101737310	0.754946	0.617156	no	chr12:4574805-4607081	NOTEST	0	0	0	0	1	1	no	0.942308	-0.0857299	16	4.09974	0.000506052	15	4.02158	0.000475069	XP_004929452.1	100000	NA	NA	1.14634	0.197037	40	5.35755	0.00123931	46	5.55459	0.00142521
FBgn0038755	CG4451	Heparan sulfate 6-O-sulfotransferase	minor delay	-	heparan-sulfate 6-O-sulfotransferase 2	341.687	37.8596	yes	chr15:12345504-12464416	OK	3.13389	3.46062	0.14308	0.117766	0.83465	0.912207	no	1.21088	0.276061	196	7.61678	0.0110137	237	7.87963	0.0133363	XP_004924610.3	100000
FBgn0038847	CG12278	CG12278	NOP			0.0945267	0.123103	no
FBgn0039419	CG12290	CG12290	NOP	BMgn012826	probable G-protein coupled receptor No9	51.0536	5.7861	yes	chr16:3826743-3867232	OK	7.99601	9.03484	0.17622	0.357543	0.53695	0.718388	no	1.08198	0.113675	390	8.53674	0.289136	422	8.70005	0.31284	XP_021205445.1	98305	0.0429441	0.174593	2.40637	1.26686	501	8.97154	0.371111	1207	10.2384	0.894074
FBgn0039443	CG14242	TweedleS	NOP			0	0	no
FBgn0039754	CG9747	CG9747	NOP	BMgn014550	acyl-CoA Delta(11) desaturase	4.41139	4.34063	no	Bm_scaf452:17960-22613	NOTEST	0.119441	0.0200886	-2.57185	0	1	1	no	0.357143	-1.48543	4	2.16395	0.000788191	1	0.528321	0.000143308	XP_004933819.2	100000
FBgn0039820	CG15554	CG15554	NOP			1.28298	0.869427	no
FBgn0039925	CG17461	Kif3C	NOP			5.63488	1.47386	yes
FBgn0040032		CG17626
FBgn0040319	CG2259	Glutamate-cysteine ligase catalytic subunit	NOP	BMgn007582	glutamate--cysteine ligase catalytic subunit	481.586	10.3201	yes	chr15:11221696-11237799	OK	26.7204	24.7205	-0.112231	-0.458806	0.4202	0.619616	no	0.926589	-0.109999	6089	12.5706	0.394595	5642	12.4617	0.365628	XP_004924668.1	100000	0.0470261	0.186472	2.30403	1.20416	1364	10.4147	0.0883935	3144	11.6188	0.203746
FBgn0040743	CG15919	CG15919	NOP			3706.11	1.0997	yes
FBgn0043792	CG30427	CG30427	NOP	BMgn006569	putative fatty acyl-CoA reductase CG5065	3.96987	0.328159	yes	chr10:6025063-6035977	OK	0.370037	0.277374	-0.415839	-0.601322	0.2892	0.488932	no	0.901408	-0.149747	23	4.54889	0.00207684	20	4.4084	0.00186305	XP_012549537.1	100000	NA	NA	1.59259	0.671377	26	4.75489	0.00238226	42	5.42626	0.00384827
FBgn0046258	CG12880	CG12880	NOP	BMgn007124	uncharacterized protein LOC101738458	55.8994	18.7415	yes	chr17:14191013-14258057	OK	0.0495656	18.2186	8.52186	2.98324	0.1815	0.375498	no	1.76764	0.821822	4087	11.9951	1.0838	7224	12.8127	1.91576	XP_004932567.1	100000	2.96171e-06	6.01243e-05	11.3478	3.50434	137	7.10852	0.0363299	1565	10.6129	0.415009
FBgn0050054	CG30054	CG30054	major delay	BMgn012492	G protein alpha q isoform 1/BmGq	0.612095	0.960231	no	chr9:10957961-10978275	OK	23.0485	29.9727	0.378979	1.28518	0.02685	0.0977797	no	1.34787	0.430681	4701	12.195	0.2327	6336	12.6293	0.313649	NP_001036898.1	100000	0.578776	0.762646	1.17786	0.23617	6088	12.572	0.301356	7171	12.8082	0.354965
FBgn0050395	CG30395	CG30395	NOP			0.0108188	0	no
FBgn0050471	CG30471	CG30471	L3 arrest			119.67	0.452239	yes
FBgn0051161	CG31161	CG31161	NOP			1.23259	1.45809	no
FBgn0052282	CG32282	Drosomycin-like 4	NOP			5.1417	0	yes
FBgn0053527		SIFa				161.804	30.7154	no
FBgn0053556	CG33556	formin 3	NOP	BMgn015359	inverted formin-2-like	21.3877	8.19661	yes	chr7:15675143-15694744	OK	5.73105	8.02791	0.486226	0.810925	0.1419	0.324205	no	1.61946	0.695515	880	9.76398	0.107647	1426	10.4747	0.17433	XP_004927068.2	99850	0.111766	0.321785	0.519253	-0.94549	1713	10.7432	0.209464	889	9.79766	0.108706
FBgn0053557	CG33557	CG33557	L2, L3 arrest			0.0557951	0.979524	no
FBgn0058275		CG40275
FBgn0058336		CG40336
FBgn0063368		Gpb5		BMgn010342	tyrosine-protein kinase transmembrane receptor Ror-like	0	0	no	chr12:13422031-13490342	OK	7.33767	7.6007	0.0508098	0.109317	0.85215	0.921926	no	1.05273	0.074139	3300	11.6883	0.0456184	3474	11.7608	0.0480239	XP_021203906.1	96958	0.801745	0.900735	0.930748	-0.103538	2526	11.3032	0.0349223	2351	11.1997	0.0325029
FBgn0063924		Kaz1-0RFA				217.403	33.0692	yes
FBgn0069913	CG4681	CG4681	NOP			43.6135	0.0906595	no
FBgn0069958		CG41059
FBgn0069973	CG40485	CG40485	NOP	BMgn016328	farnesol dehydrogenase-like isoform X2	0.547445	2.04388	no	chr16:9889506-9896734	NOTEST	0.105642	0.0670392	-0.656107	0	1	1	no	1.18182	0.241008	6	2.86165	0.000876222	8	3.03092	0.00106069	XP_004926886.1	96296	NA	NA	2.5	1.32193	13	3.80735	0.00179856	34	5.12928	0.00470393
FBgn0084005		CG41439
FBgn0085245		CG34216				45.2241	0	no
FBgn0085246		CG34217				0	0.244225	no
FBgn0085292	CG34263	CG34263	NOP			71.6161	4.43255	no
FBgn0085512	CG40733	RYamide	NOP			0	0	no
FBgn0085519		CG40798
FBgn0085522		CG40818
FBgn0085526		CG40856
FBgn0085622		CG41336
FBgn0085711		CG41587
FBgn0260487	CG42534	CG42534	NOP	BMgn005150	ankyrin repeat domain-containing protein 12	3.2839	0.795162	yes	chr25:9981428-9991817	NOTEST	0.0665733	0.0329318	-1.01546	0	1	1	no	0.618421	-0.693339	24	4.62863	0.00234222	15	3.93793	0.00141175	XP_012545379.1	99865	0.00183594	0.0156434	0.112245	-3.15528	97	6.61471	0.0093368	10	3.45943	0.000962557
FBgn0261612	CG42701	Cyclic-nucleotide-gated ion channel protein	NOP	BMgn006352	uncharacterized protein LOC101747086	161.756	6.4222	yes	chr6:10017248-10039281	OK	0.424698	0.264066	-0.68554	-0.400983	0.49875	0.688119	no	0.555851	-0.84723	124	6.92588	0.0140474	69	6.12216	0.00775807	XP_021206594.1	100000	0.752013	0.872243	0.867925	-0.204358	105	6.72792	0.0118631	91	6.52356	0.0102813
FBgn0261808	CG31299	curled	NOP			2370.29	57.0573	yes
FBgn0262685	CG43155	CG43155	NOP	BMgn000983	TWiK family of potassium channels protein 7	26.8208	17.7949	yes	chr13:10844535-10853027	NOTEST	0.00528948	0.00898142	0.763818	0	1	1	no	1.63636	0.710493	3	1.83062	0.000332751	5	2.57142	0.000623908	XP_012547433.1	91733	NA	NA	1.35294	0.436099	16	4.08746	0.00199651	22	4.52356	0.0027452
FBgn0262737	CG7437	mushroom-body expressed	NOP	BMgn012503	poly(rC)-binding protein 3 isoform X1	253.041	219.793	no	chr9:10007263-10027125	OK	7.94003	13.4481	0.760188	2.53003	5e-05	0.000445332	yes	1.72305	0.784961	3821	11.8993	0.192753	6584	12.6848	0.332123	XP_004924034.1	100000	0.369832	0.607215	0.742922	-0.428717	4838	12.2405	0.244035	3594	11.8118	0.181286
FBgn0262870	CG43225	axotactin	NOP	BMgn012092	contactin-associated protein-like 5	22.1895	18.6024	no	chr11:18740553-18776742	OK	0.445207	1.18228	1.40902	3.17359	5e-05	0.000445332	yes	1.63119	0.705927	182	7.50366	0.00548328	296	8.21532	0.00894429	XP_012551606.1	100000	3.40951e-08	1.09507e-06	0.0572042	-4.12773	7446	12.8624	0.224744	425	8.73471	0.0128279
FBgn0264000	CG4481	Glutamate receptor IB	NOP	BMgn000645	glutamate receptor 1-like	3.1733	4.72728	yes	chr1:8427841-8439117	NOTEST	0.0140233	0.114602	3.03073	0	1	1	no	1.24803	0.319654	254	7.99337	0.0225257	317	8.29576	0.0281128	XP_012549091.2	100000	0.332386	0.574619	0.643357	-0.636309	142	7.15987	0.0125931	91	6.52356	0.00807024
FBgn0264443	CG13966	CG43861	NOP	BMgn007660	uncharacterized protein LOC101741356	43.3605	5.51188	yes	chr15:2730581-2858620	OK	0.647792	0.215015	-1.59109	-0.994972	0.17085	0.362735	no	0.447761	-1.1592	44	5.42773	0.0162028	19	4.29726	0.00705009	XP_004928799.1	100000	0.0032955	0.0253824	0.176101	-2.50553	158	7.31288	0.0586271	27	4.80735	0.0100186
FBgn0267429		CG40467		BMgn002471	proton-associated sugar transporter A-like	0	0	no	chr9:13629048-13646461	NOTEST	0.0113369	0.00840324	-0.432006	0	1	1	no	0.714286	-0.485427	39	5.28606	0.00222056	27	4.78023	0.00156971	XP_004931236.1	100000	NA	NA	0.777778	-0.36257	26	4.75489	0.00149314	20	4.39232	0.00114857
FBgn0000032	CG7899	Acid phosphatase 1	NOP	BMgn016342	prostatic acid phosphatase-like	108.448	17.7235	yes	chr16:12503380-12522144	OK	11.8204	11.8389	0.00225187	0.00313357	0.99525	0.996215	no	1.03289	0.0466802	943	9.88145	0.465285	974	9.92469	0.480586	XP_012552387.1	100	0.0344549	0.149305	0.400641	-1.31962	1559	10.6073	0.769497	624	9.28771	0.307996
FBgn0001981	CG3758	escargot	NOP	BMgn006230	zinc finger protein SNAI2-like	98.7132	31.8453	yes	chr4:8596429-8598540	OK	0.0365967	2.89156	6.30399	4.97035	0.044	0.142572	no	63.8571	5.99678	2	1.44064	0.00110532	149	7.12625	0.0705827	XP_004929308.1	100000	0.176766	0.413531	0.595501	-0.747824	2444	11.2556	1.15775	1455	10.5078	0.689247
FBgn0003162	CG9441	Punch	NOP	BMgn001235	GTP cyclohydrolase I isoform A	215.271	28.5708	yes	chr13:7198166-7295674	OK	7.70023	4.34537	-0.825423	-0.982375	0.09945	0.25735	no	0.584349	-0.775097	848	9.72649	0.0788014	495	8.94249	0.0460475	NP_001166803.1	100000	0.0422722	0.172699	2.45758	1.29724	329	8.36632	0.0305847	810	9.66356	0.0752998
FBgn0003366	CG18085	sevenless	NOP	BMgn011535	proto-oncogene tyrosine-protein kinase ROS isoform X1	64.4677	9.33541	yes	chr23:10106579-10130411	NOTEST	0.147063	0.302872	1.04227	0	1	1	no	2.75	1.45943	54	5.74143	0.00225187	149	7.22131	0.00626608	XP_012551361.1	100000	0.00817862	0.0522354	0.302961	-1.72279	1755	10.7781	0.0736405	531	9.05528	0.022281
FBgn0004110	CG7895	tinman	minor delay	BMgn010704	homeobox protein Nkx-2	7.7923	0.660861	yes	chr26:4809007-4810636	NOTEST	0	0	0	0	1	1	no	1	0	0	0	NA	0	0	NA	XP_004933124.1	100000	NA	NA	0.666667	-0.584963	2	1.58496	0.00122775	1	1	0.000613874
FBgn0004552	CG1171	Adipokinetic hormone	NOP	BMgn008722	Adipokinetic hormone 1	2861.51	413.795	yes	chr7:14718934-14780435	NOTEST	0	0.127754	inf	0	1	1	no	0.137504	2	1.63563	0.00233333	3	1.77398	0.00266667				2.48491e-17	8.1454e-15	0.00087222	-10.163	2292	11.163	2.292	1	1	0.001
FBgn0005640	CG10579	Ecdysone-induced protein 63E	NOP	BMgn011854	cyclin-dependent kinase 14	170.589	31.9783	yes	chr11:9568559-9653485	OK	8.42083	7.16066	-0.23387	-0.790079	0.171	0.362925	no	0.761311	-0.393442	1739	10.7568	0.0204727	1324	10.3642	0.0155861	XP_021207159.1	100000	0.153196	0.383998	0.568994	-0.813515	1818	10.8289	0.0214069	1034	10.0154	0.0121753
FBgn0011288		Snap25		BMgn005175	synaptosomal-associated protein 25 isoform X3	57.0459	26.8975	yes	chr25:8418440-8444641	OK	12.3941	14.339	0.210294	0.535704	0.35085	0.554653	no	1.22915	0.297658	4268	12.058	0.164173	5246	12.3542	0.201793	XP_004921882.1	100000	0.715655	0.851134	1.11252	0.153826	3163	11.6275	0.121668	3519	11.7814	0.135362
FBgn0011746		ana				8.91977	8.55153	no
[truncated: 105 more rows]
