# Supplementary material for: Refining a steroidogenic model: an analysis of RNA-seq datasets from insect prothoracic glands
Source: BMC Genomics. 2018 Jul 13;19:537. doi: 10.1186/s12864-018-4896-2 (PMC6045881; doi:10.1186/s12864-018-4896-2)
Supplement: Supplementary file 13 — Table S12. Tabulation of 76 gene models that were down-regulated by PTTH and 173 gene models that were up-regulated by PTTH based on data from [4]. Data derived from [4] was annotated using the nomenclature of KAIKObase (http://sgp.dna.affrc.go.jp/KAIKObase/) and enriched with our Bowtie2 data [27], the Cufflinks data (this study) and Dm orthologue data as presented in [4]. (XLSX 167 kb) [file 12864_2018_4896_MOESM13_ESM.xlsx]

## Sheet: Sheet2
Test ID	Gene ID	Bombyx mori gene ID	1h control	1h PTTH	3h control	3h PTTH	1h FC	3h FC	1h P value	3h P value	Fly orthologs of PTTH-responsive Bombyx genes affected by RasV12 and/or Torso -RNAi in Drosophila	Control 30 hrs after molt (-18 hr)	RasV12 effect in Drosophila 30 hrs after molt (-18 hr)	Torso -RNAi in Drosophila 30 hrs after molt (-18 hr)	Control 40 hrs after molt (-8 hr)	RasV12 effect in Drosophila 40 hrs after molt (-8 hr)	Torso -RNAi in Drosophila 40 hrs after molt (-8 hr)	Celera FPKM	CNS FPKM	significant	Locus	Transdecoder-calculated protein length	Test ID coordinates	Strand	Status	Cufflinks value:Day 0 of the 5th instar	Cufflinks value:Day 6 of the 5th instar	Cufflinks:log2 fold change between Day 6 vs Day 0	Test statistics	p value	q value	Significant fold change between Day 0 vs Day 6	Protein description	natural normalized fold change DV0 vs DV6	log2 normalized fold change DV0 vs DV6	natural normalized mean counts DV0	log2 normalized mean counts DV0	rpgm normalized mean counts DV0	natural normalized mean counts DV6	log2 normalized mean counts DV6	rpgm normalized mean counts DV6	Highest hit GenBank ID	Similarity %
Down regulated by PTTH
TCONS_00041924	XLOC_030390	BMgn000398	120.4	98.3	141.4	75.1	0.8	0.5	NS	1.5e-09	CG1140							36.9073	6.00877	yes	chr22:8690462-8701246	517	TCONS_00041924:530-2080	(+)	OK	70.9981	34.592	-1.03734	-3.42585	5e-05	0.000445332	yes	succinyl-CoA:3-ketoacid coenzyme A transferase 1, mitochondrial	0.539303	-0.890833	10029	13.2882	0.95907	5409	12.3902	0.517229	XP_004931921.1	100000
TCONS_00020908	XLOC_019004	BMgn000509	770.9	513.8	838.4	265.7	0.7	0.3	9.58e-12	2.92e-33	ph-d							6.76806	19.3427	yes	chr1:11788131-11873140	1364	TCONS_00020908:298-4389	(+)	OK	16.1121	12.0343	-0.421	-0.917077	0.10685	0.270585	no	polyhomeotic isoform X9	0.332089	-1.59036	7501	12.859	0.243326	2491	11.2729	0.0808058	XP_021205987.1	98412
TCONS_00020653	XLOC_018908	BMgn000599	3.2	2.9	15.8	3	0.9	0.2	NS	5.37e-47	CG11486							240.854	131.055	yes	chr1:6180369-6207943	610	TCONS_00020653:530-2359	(+)	OK	34.1244	87.1448	1.35261	4.71346	5e-05	0.000445332	yes	PAB-dependent poly(A)-specific ribonuclease subunit PAN3	2.60392	1.38069	2973	11.5257	0.167069	7742	12.9018	0.435036	XP_021206161.1	100000
TCONS_00041235	XLOC_030084	BMgn000307	26.9	38.9	36	164.7	1.4	4.6	NS	2.81e-84	svr	1.0	0.7	0.2	0.9	0.6	0.3	113.948	55.9014	yes	chr22:8817225-8831251	357	TCONS_00041235:633-1703	(+)	OK	48.1985	23.1368	-1.0588	-3.54891	5e-05	0.000445332	yes	carboxypeptidase E-like	0.486165	-1.04048	7517	12.7464	0.545208	3655	11.8212	0.265061	XP_012550824.1	100000
TCONS_00019923	XLOC_018577	BMgn000656	48.4	34.1	38.5	11.8	0.7	0.3	NS	6.39e-17	gce							4.27247	9.53981	yes	chr1:8876457-8952182	833	TCONS_00019923:3-2501	(+)	OK	2.99149	6.86386	1.19816	1.2674	0.0418	0.13739	no	juvenile hormone resistence protein II	2.17126	1.11854	580	9.17073	0.0153386	1259	10.2563	0.0333042	NP_001108457.1	100000
TCONS_00028473	XLOC_022942	BMgn001162	21.9	94.3	20.2	217.7	4.3	10.8	2.54e-197	3.46e-64	Cyp4g15/Cyp4g1	1.0	0.3	0.1	1.4	0.6	0.0	5.803	52.5209	yes	chr13:10917500-10929403	557	TCONS_00028473:259-1929	(+)	HIDATA	0	0.0773709	0	0	1	1	no	Cytochrome P450 CYP4G25	0.0438653	-4.51077	94577	15.3496	7.95704	4149	12.0165	0.349038	BAM73799.1	99820
TCONS_00028318	XLOC_022876	BMgn001210	17.1	10.6	17	6.5	0.6	0.4	NS	3.19e-14	rib							0.0552722	0.0919487	no	chr13:8457439-8462243	499	TCONS_00028318:506-2002	(+)	OK	3.14739	29.1667	3.21209	8.78727	5e-05	0.000445332	yes	COPII coat assembly protein SEC16 isoform X1	7.33448	2.8747	677	9.36532	0.140914	4963	12.2485	1.03353	XP_012547130.1	100000
TCONS_00024729	XLOC_020999	BMgn001632	3.7	4.1	18.7	7.2	1.1	0.4	NS	1.3e-19	CG42726							4.9209	9.31284	yes	chr11:3131669-3138786	541	TCONS_00024729:125-1747	(+)	OK	5.22282	6.40284	0.293881	0.586182	0.30715	0.50801	no	GDNF-inducible zinc finger protein 1-like isoform X1	1.23286	0.302013	355	8.46785	0.0663056	438	8.77384	0.0817457	XP_004922261.1	100000
TCONS_00023595	XLOC_020534	BMgn001748	45	40.4	60.9	26.3	0.9	0.4	NS	8.39e-12	CG6073							8.71137	6.57789	no	chr11:999111-1001626	362	TCONS_00023595:74-1159	(+)	OK	135.671	61.8168	-1.13404	-4.03023	5e-05	0.000445332	yes	protein HGH1 homolog	0.470394	-1.08806	5050	12.3012	4.29759	2375	11.2123	2.02156	XP_004922191.1	100000
TCONS_00037318	XLOC_027752	BMgn001926	13.7	10.7	12.6	4.9	0.8	0.4	NS	8.2e-42	Fpps							161.838	44.448	yes	chr19:5142046-5152656	428	TCONS_00037318:350-1633	(+)	OK	45.5165	23.5299	-0.951899	-3.64029	5e-05	0.000445332	yes	farnesyl diphosphate synthase	0.628247	-0.670596	3170	11.6152	0.304307	1991	10.9354	0.19118	BAF62113.1	99766
TCONS_00031425	XLOC_024561	BMgn007809	9.3	8.5	8.4	3.1	0.9	0.4	NS	6.14e-12	nAChRbeta3	1.0	1.1	0.8	1.0	1.2	0.4	45.945	5.14759	yes	chr15:8295064-8300903	425	TCONS_00031425:2-1276	(+)	NOTEST	0.271047	0.190618	-0.50786	0	1	1	no	nicotinic acetylcholine receptor subunit alpha 9 precursor	1	0	0	0	NA	0	0	NA	NP_001103399.1	99761
TCONS_00029129	XLOC_023380	BMgn009263	19.7	75.9	35.2	200.1	3.9	5.7	9.22e-109	3.73e-100	CG13003	1.0	0.2	0.5	1.8	0.4	0.8	22.794	1.13241	yes	chr14:5965635-6077430	405	TCONS_00029129:3-1217	(+)	OK	88.9245	69.8513	-0.348294	-0.625938	0.28015	0.478985	no	uncharacterized protein LOC105842505	0.888457	-0.170627	257	7.97889	0.152161	228	7.82324	0.135188	XP_012551451.1	100000
TCONS_00053829	XLOC_036912	BMgn002574	17.9	10.9	24.7	5.2	0.6	0.2	NS	4.48e-57	CG5009							20.9731	7.11579	yes	chr5:3579025-3655817	598	TCONS_00053829:726-2519	(+)	NOTEST	0.105616	0	#NAME?	0	1	1	no	probable peroxisomal acyl-coenzyme A oxidase 1			5323	12.3754	0.446898	443	8.76229	0.0372205	XP_004932403	99000
TCONS_00053847	XLOC_036921	BMgn002584	8.3	7.6	27.7	9.1	0.9	0.3	NS	6.21e-25	-										chr5:4162104-4353754	108	TCONS_00053847:3-326	(+)	HIDATA	0	22.7263	0	0	1	1	no	probable aminopeptidase NPEPL1			2105	11.0171	6.43833	593	9.21276	1.81448	XP_021203558.1	55000
TCONS_00054730	XLOC_036920	BMgn002707	7.6	4.7	10.8	3.2	0.6	0.3	NS	1.5e-19	bun							90.4301	200.994	yes	chr5:4162104-4353754	997	TCONS_00054730:220-3210	(+)	HIDATA	0	27.2672	0	0	1	1	no	protein bunched, class 2/F/G isoform-like	0.492532	-1.02171	20667	14.3231	0.744635	10179	13.3089	0.366757	XP_004932392.1	100
TCONS_00059476	XLOC_039926	BMgn005262	27.4	24.8	47.7	12	0.9	0.3	NS	4.18e-08	CG11796	1.0	0.7	5.3	0.4	0.3	0.4	1.12999	3.65624	no	chr8:4694163-4710041	380	TCONS_00059476:2-1141	(+)	OK	70.0153	15.295	-2.19461	-4.64211	5e-05	0.000445332	yes	4-hydroxyphenylpyruvate dioxygenase-like	0.241813	-2.04804	9700	13.2361	0.974027	2346	11.1524	0.235532	XP_012544109.1	100000
TCONS_00052499	XLOC_036194	BMgn003071	19.4	16.4	35.7	10.7	0.8	0.3	NS	2.13e-52	Patronin							50.424	64.8676	no	chr4:17109008-17179938	1515	TCONS_00052499:333-4877	(+)	OK	9.7805	6.84171	-0.515551	-0.709516	0.20835	0.408503	no	patronin isoform X2	0.464413	-1.10652	11034	13.4283	0.161805	5124	12.3156	0.0751446	XP_021206813.1	93626
TCONS_00046654	XLOC_033017	BMgn005012	156.4	330.4	109.5	363.4	2.1	3.3	5.01e-07	9.84e-44	CG33229	1.0	1.9	1.1	1.1	2.3	1.4	2311.22	1932.77	no	chr25:8634113-8660875	1008	TCONS_00046654:3-3026	(+)	HIDATA	0	0	0	0	1	1	no	uncharacterized protein LOC101745792	0.160019	-2.64368	40601	15.3052	6.16012	6497	12.642	0.985738	XP_021203045.1	40.129
TCONS_00037513	XLOC_027852	BMgn003976	2.3	2.1	3.3	1.4	0.9	0.4	NS	7.28e-12								7.80601	3.7147	yes	chr19:10815001-10835489	473	TCONS_00037513:213-1631	(+)	HIDATA	0	59.4626	0	0	1	1	no	Torso	0.303396	-1.72073	57958	15.8144	2.934	17584	14.0869	0.890166	XP_012549743.1	100000
TCONS_00039196	XLOC_028856	BMgn004399	10.6	0.4	5.1	2.3	0	0.4	1.9e-28	NS	-										chr20:3512956-3513830	268	TCONS_00039196:3-806	(+)	OK	0	5.21331	inf	#NAME?	5e-05	0.000445332	yes	low molecular 30 kDa lipoprotein PBMHP-12 isoform X1	6.66667	2.73697	0	0	0	6	2	0.00654349	XP_012550486.1	100000
TCONS_00022702	XLOC_019997	BMgn006839	803.1	303.2	2523.6	302.2	0.4	0.1	4.72e-62	9.92e-101	E75	1.0	0.9	0.4	1.2	1.3	0.6	53.501	223.699	yes	chr10:8476934-8603150	607	TCONS_00022702:325-2145	(+)	OK	16.2209	34.8849	1.10475	2.06016	0.0022	0.0129871	yes	nuclear hormone receptor E75			1686	10.7075	0.763436	276	8.10809	0.125151	NP_001106080	99000
TCONS_00041437	XLOC_030175	BMgn004697	19.9	17.2	33.8	18.1	0.9	0.5	NS	2.33e-24	cno							26.4909	27.4079	no	chr22:16752609-16840313	1765	TCONS_00041437:426-5720	(+)	OK	9.85997	7.45315	-0.403734	-1.3601	0.0184	0.0729497	no	afadin	0.545119	-0.875356	2442	11.2505	0.0611962	1331	10.3769	0.0333592	XP_012546115.1	100000
TCONS_00046878	XLOC_033107	BMgn004739	24.4	13	20.2	5	0.5	0.2	NS	6.39e-17	pic							41.6713	31.3968	yes	chr25:14996210-15065665	499	TCONS_00046878:248-1744	(+)	OK	2.45264	20.717	3.07841	2.30811	0.00345	0.0187887	yes	b(0,+)-type amino acid transporter 1			35	5.12916	0.0163808	56	5.82999	0.0261165	XP_004924096	100000
TCONS_00047139	XLOC_033211	BMgn004836	56.5	9.5	30.8	17.1	0.2	0.6	1.12e-31	NS	CG42233							4.7875	11.6166	yes	chr25:5226919-5238904	826	TCONS_00047139:153-2630	(+)	OK	24.3365	18.3307	-0.408858	-1.46515	0.012	0.05213	no	DDB1- and CUL4-associated factor 5	0.807651	-0.308196	2475	11.2585	0.225297	1999	10.9636	0.181962	XP_012553133.1	100000
TCONS_00047038	XLOC_033166	BMgn004875	21.6	20.7	35.1	19.3	1	0.6	NS	3.94e-09	Mocs2							19.266	6.84943	yes	chr25:2445031-2462319	330	TCONS_00047038:558-1547	(+)	OK	8.90649	8.62482	-0.0463636	-0.0957936	0.8707	0.93243	no	molybdopterin synthase catalytic subunit	0.689186	-0.537035	1372	10.4223	0.10934	945	9.87579	0.0753554	XP_004923393.1	100000
TCONS_00046544	XLOC_032977	BMgn004927	26.1	28.9	46.2	10.9	1.1	0.2	NS	2.52e-44	MED6							12.7132	32.6853	yes	chr25:6737549-6759662	286	TCONS_00046544:50-907	(+)	OK	17.815	12.1639	-0.550489	-0.878014	0.1338	0.312054	no	mediator of RNA polymerase II transcription subunit 6			203	7.67428	0.0191987	1579	10.6253	0.14912	XP_012544459	100000
TCONS_00046648	XLOC_033016	BMgn005009	5.6	0.2	2.2	1.3	0	0.6	1.26e-204	NS	CG7277							44.5083	19.1497	yes	chr25:8591015-8615185	277	TCONS_00046648:813-1643	(+)	OK	17.0267	15.9011	-0.0986692	-0.321148	0.5789	0.751388	no	ubiquinone biosynthesis monooxygenase COQ6, mitochondrial	0.889432	-0.169043	1227	10.2596	0.0549707	1091	10.0926	0.0488927	XP_012545101.2	100000
TCONS_00051187	XLOC_035478	BMgn009028	9.6	8.2	19.1	6.3	0.9	0.3	NS	7.28e-12	Lsp2	1.0	1.2	0.8	1.4	1.5	0.7	312.266	295.992	no	chr3:8646713-8654587	712	TCONS_00051187:3-2138	(+)	NOTEST	0.0334337	0.0198748	-0.75036	0	1	1	no	sex-specific storage-protein 2 precursor	0.666667	-0.584963	4	1.52832	0.000895656	2	1.63563	0.000522466	NP_001037590.1	99858
TCONS_00034961	XLOC_026392	BMgn006976	188.2	291.9	152.7	388.4	1.6	2.5	NS	8.14e-07	stv	1.0	0.4	1.1	0.6	0.3	0.8	9.565	7.85397	no	chr17:14772661-14817587	678	TCONS_00034961:125-2158	(+)	OK	193.457	74.5683	-1.37538	-3.45803	5e-05	0.000445332	yes	BAG domain-containing protein Samui	0.415232	-1.26801	25320	14.6012	2.30035	10514	13.3385	0.95518	NP_001036843.1	99261
TCONS_00058924	XLOC_039676	BMgn005434	3	2.5	5.6	1.7	0.9	0.3	NS	6.14e-12	RPA2							34.2745	42.8859	no	chr8:8310032-8313279	260	TCONS_00058924:228-1007	(+)	OK	64.226	73.3805	0.19224	0.744314	0.1968	0.394008	no	replication protein A2	1.1138	0.155496	1980	10.9483	0.595489	2205	11.0892	0.663258	NP_001036939.1	100000
TCONS_00003670	XLOC_003493	BMgn005696	1015	813	1386.8	912.2	0.8	0.7	NS	8.41e-108	-										Bm_scaf143:394001-398558	490	TCONS_00003670:1-1470	(+)	OK	0.463016	0.0992322	-2.22218	-1.82134	0.0596	0.177809	no	beta-fructofuranosidase precursor	0.5	-1	1	0.666667	0.000649773	0	0	0	NP_001119721.1	100000
TCONS_00030584	XLOC_024203	BMgn007498	0.9	0.7	1.8	19.7	0.8	11.2	NS	1.7e-183	Glut4EF	1.0	1.6	0.5	1.1	1.7	0.5	11.1212	16.9427	no	chr15:10959048-11012393	168	TCONS_00030584:3-506	(+)	NOTEST	0	0	0	0	1	1	no	zinc finger protein 704			301	8.22926	0.165568	241	7.90474	0.132418	XP_004924707	100000
TCONS_00004856	XLOC_004531	BMgn005908	13.8	4.9	54.7	41.2	0.4	0.8	5.98e-16	NS	CG10623							35.9986	8.76021	yes	Bm_scaf167:27443-42421	210	TCONS_00004856:331-960	(+)	OK	71.7713	5.22556	-3.77975	-11.008	5e-05	0.000445332	yes	homocysteine S-methyltransferase 1-like	0.0843071	-3.5682	5049	12.2949	0.340849	426	8.73056	0.028736	XP_021204502.1	99038
TCONS_00052068	XLOC_036009	BMgn006197	16.1	13.4	21.8	7.1	0.8	0.3	NS	3.18e-22	CG3294							4.31051	13.5863	yes	chr4:7356718-7361362	389	TCONS_00052068:577-1743	(+)	OK	6.19608	5.43557	-0.188924	-0.425335	0.45555	0.651628	no	U2 small nuclear ribonucleoprotein auxiliary factor 35 kDa subunit-related protein 2	0.858714	-0.21975	394	8.58108	0.09801	338	8.38862	0.0841625	XP_004929383.1	100000
TCONS_00021581	XLOC_019476	BMgn006675	25.8	20.3	21.4	8.4	0.8	0.4	NS	5.24e-12	AstC-R2							0.296441	5.58203	yes	chr10:319324-335134	411	TCONS_00021581:129-1361	(+)	NOTEST	0.0495344	0.262696	2.40689	0	1	1	no	neuropeptide receptor A1	1.55769	0.63941	34	5.10392	0.00212287	53	5.72909	0.00334195	NP_001127736.1	100000
TCONS_00043053	XLOC_031103	BMgn011311	99.8	190.4	161	323.2	1.9	2	5.91e-13	3.18e-22	Haspin	1.0	1.7	1.7	1.2	2.7	1.6	0	0	no	chr23:15224049-15226075	271	TCONS_00043053:234-1046	(+)	OK	0.667756	0.56656	-0.237094	-0.202678	0.7266	0.851015	no	uncharacterized protein LOC101741829	0.444706	-1.16908	141	7.06711	0.270513	62	5.97043	0.119231	XP_021206723.1	100000
TCONS_00022813	XLOC_020040	BMgn006927	27.2	24.6	40.4	17.1	0.9	0.4	3.53e-07	5.47e-20	-										chr10:10910423-10920262	1321	TCONS_00022813:1-3963	(+)	OK	38.3888	10.3492	-1.89117	-5.92212	5e-05	0.000445332	yes	uncharacterized protein LOC101745993	0.277179	-1.85111	6706	12.6972	0.69858	1859	10.8595	0.193631	XP_012553009.1	100000
TCONS_00034181	XLOC_026031	BMgn007061	22.1	20.6	33.9	12.4	0.9	0.4	NS	6.87e-18	CtsB1							500.339	119.357	yes	chr17:10421421-10422702	338	TCONS_00034181:155-1168	(+)	OK	3.29618	11.2613	1.7725	4.34675	5e-05	0.000445332	yes	cathepsin B precursor	3.34831	1.74344	119	6.7196	0.092636	397	8.62123	0.310174	NP_001036850.1	99407
TCONS_00034231	XLOC_026056	BMgn007078	26.2	17.2	23.3	8.5	0.7	0.4	NS	8.39e-12	CG18262							3.26552	20.7586	yes	chr17:11645748-11656464	477	TCONS_00034231:1-1431	(+)	OK	14.6212	29.1615	0.996006	2.67589	5e-05	0.000445332	yes	zinc finger protein 583-like isoform X1	1.5824	0.662119	1137	10.1512	0.117936	1799	10.8123	0.186622	XP_004932497.2	100000
TCONS_00034369	XLOC_026125	BMgn007136	7.2	5.9	6.6	2.9	0.8	0.4	NS	1.16e-07	CG14997							87.2815	12.9427	yes	chr17:14712919-14738037	441	TCONS_00034369:256-1578	(+)	OK	24.1567	13.7288	-0.815217	-2.63527	5e-05	0.000445332	yes	sulfide:quinone oxidoreductase, mitochondrial	0.595006	-0.749023	1575	10.6222	0.218341	937	9.87258	0.129915	XP_004932579.1	100000
TCONS_00040641	XLOC_029649	BMgn007176	7.1	2.4	18.5	8.1	0.3	0.4	5.71e-13	NS	crol							76.9183	118.535	yes	chr21:16730052-16762945	475	TCONS_00040641:75-1496	(+)	OK	6.55768	4.59237	-0.513947	-0.676223	0.25	0.449205	no	zinc finger protein 337-like isoform X2	0.964232	-0.0525471	224	7.79757	0.0529514	216	7.75066	0.0510574	XP_021202917.1	100000
TCONS_00051359	XLOC_035545	BMgn008965	7.2	26.3	13.2	65.1	3.7	5	NS	6.39e-17	E(spl)mbeta-HLH	1.0	0.4	1.6	1.0	0.8	2.3	41.998	30.1931	yes	chr3:11719396-11802743	222	TCONS_00051359:3-668	(+)	OK	12.2982	12.5707	0.031622	0.0850255	0.87835	0.936578	no	enhancer of split mbeta	1.00775	0.0111406	344	8.41474	0.328872	347	8.41182	0.331421	NP_001164466.1	100000
TCONS_00057999	XLOC_039126	BMgn010003	5.9	3.6	5.1	11.4	0.6	2.2	NS	8.73e-28	CG10365	1.0	1.0	2.4	0.8	2.0	3.2	2.64299	5.34111	no	chr7:3858603-3889982	246	TCONS_00057999:249-986	(+)	OK	28.6258	2.82825	-3.33934	-11.5409	5e-05	0.000445332	yes	putative glutathione-specific gamma-glutamylcyclotransferase 2 isoform X1	0.0988889	-3.33805	300	8.21075	0.559701	30	4.9276	0.0553483	XP_004923313.1	100000
TCONS_00051087	XLOC_035435	BMgn007466	146.1	91.5	333.3	113.6	0.6	0.3	NS	1.62e-138	Thor							4238.81	90.3559	yes	chr3:3445226-3449479	143	TCONS_00051087:2-430	(+)	HIDATA	0	75.4208	0	0	1	1	no	eukaryotic translation initiation factor 4E-binding protein 2	0.0729402	-3.77714	44118	15.4195	10.337	3218	11.6112	0.753983	NP_001040409.1	99130
TCONS_00048771	XLOC_034193	BMgn013421	72.2	106.8	66.7	177.2	1.5	2.7	NS	1.66e-23	vri	1.0	0.7	0.2	1.5	1.4	0.8	40.9776	103.457	yes	chr27:4490486-4500640	365	TCONS_00048771:335-1429	(+)	OK	177.894	149.4	-0.251837	-1.00505	0.0784	0.217921	no	nuclear factor interleukin-3-regulated protein	0.835017	-0.260123	13135	13.6808	1.29355	10968	13.4166	1.08013	XP_004923610.1	100000
TCONS_00031407	XLOC_024556	BMgn007815	20.4	16	23.1	8.9	0.8	0.4	NS	1e-14	raw							16.7735	23.5479	yes	chr15:8104426-8187709	673	TCONS_00031407:520-2538	(+)	OK	18.9307	8.18461	-1.20974	-2.02966	0.00105	0.00692898	yes	uncharacterized protein LOC101738615 isoform X3	0.157353	-2.66793	16570	14.0103	0.302543	2607	11.3482	0.047606	XP_004928529.1	99539
TCONS_00031333	XLOC_024525	BMgn007843	29.1	26.9	45	18.6	0.9	0.4	NS	3.17e-20	CG4936							11.55	57.5222	yes	chr15:6730124-6732998	388	TCONS_00031333:2-1162	(+)	OK	6.72239	4.7951	-0.487414	-0.786046	0.17855	0.372535	no	zinc finger protein 431-like	0.7085	-0.497161	584	9.18573	0.502005	414	8.6879	0.35567	XP_012548042.1	100000
TCONS_00036012	XLOC_027028	BMgn008337	5.9	3.4	6.7	2.8	0.6	0.4	NS	6.14e-12	Tis11							45.3065	23.5768	yes	chr18:8146610-8176802	270	TCONS_00036012:664-1473	(+)	OK	42.8461	65.9614	0.622459	1.95738	0.00075	0.0051655	yes	protein TIS11 isoform X1	1.69847	0.764233	6695	12.7086	0.226615	11371	13.4521	0.384898	XP_004928273.1	100000
TCONS_00045632	XLOC_032435	BMgn008758	7.9	7.5	10	4.9	0.9	0.5	NS	1.12e-10	CG12299							8.69423	63.3365	yes	chr24:13371790-13385283	557	TCONS_00045632:1-1671	(+)	OK	15.5676	14.7949	-0.0734422	-0.201228	0.7261	0.850762	no	zinc finger protein 260-like	0.971635	-0.0415144	1434	10.4808	0.110146	1393	10.4439	0.107022	XP_004926691.1	100000
TCONS_00044979	XLOC_032185	BMgn008779	16.7	15.4	29.4	13.8	0.9	0.5	NS	2.45e-14	l(3)72Ab							31.0768	46.3892	yes	chr24:13156423-13189637	706	TCONS_00044979:2-2119	(+)	OK	22.2507	22.6954	0.0285461	0.0966103	0.86415	0.929137	no	putative U5 small nuclear ribonucleoprotein 200 kDa helicase	1.00531	0.00764325	3451	11.7511	0.114105	3470	11.7569	0.114711	XP_021204012.1	100000
TCONS_00050748	XLOC_035301	BMgn008926	105.9	89.8	116.3	40.2	0.8	0.3	NS	2.49e-157	CG9934							57.1142	54.4137	no	chr3:12458182-12484748	1219	TCONS_00050748:162-3818	(+)	OK	17.3737	26.9924	0.635652	2.27433	5e-05	0.000445332	yes	ubiquitin conjugation factor E4 B	1.56576	0.64686	2552	11.3179	0.114573	3996	11.9618	0.179393	XP_004931704.1	100000
TCONS_00051418	XLOC_035572	BMgn008947	49	55.8	77.5	18.9	1.1	0.2	NS	7.66e-42	CG4424							3.71113	5.0227	no	chr3:12534322-12553422	130	TCONS_00051418:2-388	(+)	NOTEST	0	0.083855	inf	0	1	1	no	uncharacterized protein LOC101745004			274	8.09704	0.145767	181	7.5047	0.0961743	XP_012550665	98000
TCONS_00051314	XLOC_035522	BMgn008989	22.4	20.8	21.5	7.1	0.9	0.3	NS	1.23e-19	bru							0.951586	16.087	yes	chr3:10905392-10920147	1333	TCONS_00051314:1327-5325	(+)	OK	23.3353	23.3903	0.00340035	0.0138946	0.9817	0.987105	no	protein brunelleschi	0.99168	-0.0120539	4046	11.9801	0.29759	4013	11.968	0.295114	XP_004931750.1	100000
TCONS_00051370	XLOC_035552	BMgn014906	0.8	16.8	1	32.6	22	32.5	1.9e-28	1.5e-19	E(spl)mbeta-HLH	1.0	0.4	1.6	1.0	0.8	2.3	41.998	30.1931	yes	chr3:11935204-11936410	259	TCONS_00051370:428-1204	(-)	OK	3.08677	2.14702	-0.523766	-1.0977	0.0575	0.173217	no	enhancer of split mbeta protein	0.692308	-0.530515	21	4.37857	0.0171365	14	3.89826	0.0116086	XP_004931724.1	100000
TCONS_00050889	XLOC_035349	BMgn009072	7.8	5.6	7.9	2.1	0.7	0.3	NS	1.31e-46	-										chr3:15128097-15139525				OK	79.2879	69.3541	-0.19312	-0.52651	0.35665	0.559951	no	fungal protease inhibitor F-like	0.880707	-0.183266	2168	11.0721	1.55659	1910	10.8682	1.3709	XP_004924403.1	100
TCONS_00057981	XLOC_039113	BMgn010014	3.6	3.2	6.5	1.9	0.9	0.3	NS	3.18e-22	-										chr7:2421554-2436274	378	TCONS_00057981:112-1245	(+)	OK	0.266716	0.329051	0.30301	0.340747	0.57925	0.751647	no	proline-rich extensin-like protein EPR1	1.34848	0.431339	21	4.21432	0.00142663	29	4.67712	0.00194746	XP_004923302.1	100000
TCONS_00058174	XLOC_039198	BMgn010122	2.9	2.5	4.4	1.5	0.8	0.3	NS	1.21e-09	CG5618							36.2041	18.2368	yes	chr7:9078607-9086917	480	TCONS_00058174:1-1440	(+)	OK	2.61461	1.32918	-0.976061	-2.02324	0.00075	0.0051655	yes	acidic amino acid decarboxylase GADL1	0.652406	-0.616157	124	6.9507	0.0148817	80	6.33782	0.00966707	XP_004931358.1	100000
TCONS_00032301	XLOC_025063	BMgn012784	4.8	5	5.1	11.7	1	2.3	NS	2.48e-21	Ca-αlpha1D	1.0	0.2	0.9	0.9	0.3	0.7	1.5348	6.5629	yes	chr16:1241265-1284798	479	TCONS_00032301:1165-2601	(+)	HIDATA	0	0	0	0	1	1	no	Uncharacterized protein	0.747017	-0.420788	698	9.4465	0.056299	522	9.02549	0.0420563	XP_004928989.2	100000
TCONS_00042986	XLOC_031064	BMgn011576	26.7	20.9	31.3	15.7	0.8	0.5	NS	1.37e-08	CG13907							3.32532	11.4858	yes	chr23:12346699-12393750	777	TCONS_00042986:379-2709	(+)	OK	26.7	7.87908	-1.76074	-5.16309	5e-05	0.000445332	yes	monocarboxylate transporter 4 isoform X1	0.370793	-1.43131	5665	12.4441	0.126179	2101	11.0309	0.0467865	XP_004932687.1	100000
TCONS_00025113	XLOC_021159	BMgn011826	13.2	11.7	26.6	11.3	0.9	0.4	NS	9.06e-15	Atx-1							38.9299	13.9305	yes	chr11:11130302-11172409	312	TCONS_00025113:513-1448	(+)	OK	13.7685	25.14	0.868611	2.75755	5e-05	0.000445332	yes	ataxin-1-like	1.68401	0.751899	692	9.41161	0.160371	1165	10.1864	0.270066	XP_012550518.1	100000
TCONS_00023930	XLOC_020662	BMgn011921	10	8.9	14.5	5.3	0.9	0.4	NS	2.57e-22	CG44249							56.2264	38.2995	yes	chr11:6286037-6291349	424	TCONS_00023930:3-1274	(+)	NOTEST	0	0	0	0	1	1	no	RNA-binding protein 40-like	0.616541	-0.69773	43	5.4527	0.0339869	26	4.73112	0.0206536	XP_004924173.1	100000
TCONS_00024886	XLOC_021058	BMgn011976	52.7	40.3	68.2	26.5	0.8	0.4	NS	8.14e-07	CG18012							43.1828	9.67624	yes	chr11:6273285-6285297	440	TCONS_00024886:317-1636	(+)	OK	40.4007	43.5289	0.107592	0.432643	0.4443	0.641726	no	chitobiosyldiphosphodolichol beta-mannosyltransferase	1.09058	0.125092	3010	11.556	0.253139	3283	11.6798	0.276068	XP_004924175.1	100000
TCONS_00039058	XLOC_028788	BMgn009155	5.8	28.8	6.5	52	5	8	5.29e-19	3.89e-88	Vhl	1.0	2.4	1.3	1.0	1.1	1.3	6.97945	2.59026	no	chr20:13291610-13299102	170	TCONS_00039058:369-878	(+)	OK	61.0371	3.61159	-4.07898	-7.99327	5e-05	0.000445332	yes	von Hippel-Lindau-like protein	0.0485574	-4.36417	2368	11.1701	1.8246	115	6.84963	0.0885978	XP_004926036.1	100000
TCONS_00045120	XLOC_032254	BMgn012140	12.4	0.3	4.4	2.2	0	0.5	3.56e-51	NS	CG4996							15.7366	13.9867	no	chr24:16944844-16952228	803	TCONS_00045120:211-2619	(+)	OK	5.84842	9.81708	0.747247	1.85446	0.00175	0.0107084	yes	coiled-coil domain-containing protein 132	1.51784	0.602023	897	9.8042	0.193623	1361	10.4075	0.293889	XP_004925133.1	94464
TCONS_00021139	XLOC_019104	BMgn012240	66.3	51.6	60.1	19.3	0.8	0.3	NS	2.45e-14	trol							34.8398	17.8472	yes	chr1:18325248-18348773	779	TCONS_00021139:767-3103	(+)	HIDATA	0	0	0	0	1	1	no	basement membrane-specific heparan sulfate proteoglycan core protein-like	0.0873313	-3.51736	715650	19.4433	30.4208	62499	15.9283	2.65669	XP_021208290.1	100000
TCONS_00060474	XLOC_040528	BMgn012464	84.1	61.1	113.9	40.1	0.7	0.4	NS	8.39e-12	CAP							12.3066	40.2229	yes	chr9:10333000-10457816	476	TCONS_00060474:1151-2578	(+)	OK	6.39884	13.7853	1.10724	2.30941	5e-05	0.000445332	yes	c-Cbl-associated protein isoform A	1.47585	0.561549	6716	12.7072	0.0538045	9911	13.2747	0.0794076	NP_001166801.1	91845
TCONS_00052793	XLOC_036323	BMgn005995	0.5	0.4	0.5	2.3	0.8	4.2	NS	8.39e-12	ck	1.0	1.0	0.4	1.6	1.2	0.8	13.3461	5.15932	yes	chr4:5178675-5187834	2054	TCONS_00052793:1-6162	(+)	OK	0.0903828	0.312478	1.78964	1.47486	0.08375	0.228176	no	myosin-VIIa-like isoform X1	1.79558	0.84445	59	5.82838	0.00650228	107	6.75225	0.0117626	XP_004929359.2	100000
TCONS_00032320	XLOC_025072	BMgn012793	2.5	0.2	1.6	0.2	0.1	0.1	5.29e-19	NS	Smr							11.1408	28.129	yes	chr16:1692034-1890993	334	TCONS_00032320:222-1220	(+)	NOTEST	0.0735265	0.0490252	-0.584741	0	1	1	no	nuclear receptor corepressor 1			2646	11.3657	0.0509189	5074	12.2973	0.0976491	XP_012548131	99000
TCONS_00032454	XLOC_025127	BMgn012841	7.2	5.8	9.5	3.7	0.8	0.4	NS	1.16e-07	-										chr16:4977768-5066624	239	TCONS_00032454:359-1075	(+)	OK	5.40275	3.47487	-0.636736	-0.883139	0.1166	0.286343	no	methyl-CpG-binding domain protein 4-like	0.668044	-0.581985	242	7.91266	0.337517	162	7.3332	0.225477	XP_004928908.1	100000
TCONS_00032460	XLOC_025128	BMgn012842	190	171.2	260	63.1	0.9	0.2	NS	1.2e-106	Kdm2							13.4382	43.5797	yes	chr16:5069151-5106497	154	TCONS_00032460:3-464	(+)	OK	1.00266	0.212917	-2.23546	-0.211391	0.20925	0.409678	no	jmjC domain-containing histone demethylation protein 1			1562	10.5751	0.0970273	13794	13.7487	0.856684	XP_012548208	97000
TCONS_00032635	XLOC_025204	BMgn012914	4.1	3.6	8.1	3.3	0.9	0.4	NS	1e-09	RhoGAP5A							17.4135	25.6174	yes	chr16:8711072-8726056	453	TCONS_00032635:148-1506	(+)	OK	4.62283	5.34598	0.209678	0.59264	0.29995	0.500803	no	beta-chimaerin	1.18175	0.240924	438	8.77905	0.0646796	518	9.01177	0.076435	XP_004929032.1	100000
TCONS_00022834	XLOC_020051	BMgn006916	37.3	64.7	38.9	65.8	1.7	1.7	3.5e-43	5.24e-12	Cyp18a1	1.0	1.5	4.8	0.6	1.4	2.7	5.89211	0.205978	yes	chr10:11519567-11522994	542	TCONS_00022834:148-1773	(+)	HIDATA	0	17.0882	0	0	1	1	no	CYP18A1	0.0223717	-5.48218	33390	14.909	9.74331	747	9.5466	0.217975	NP_001077078.1	100000
TCONS_00039111	XLOC_028814	BMgn013669	7.4	0.2	2.9	1.2	0	0.4	6.11e-35	NS	dnr1							10.5056	3.40749	yes	chr20:218968-253575	500	TCONS_00039111:223-1722	(+)	OK	216.261	60.8845	-1.82863	-7.30902	5e-05	0.000445332	yes	E3 ubiquitin-protein ligase MYLIP	0.303718	-1.7192	19179	14.2224	0.554194	5825	12.5015	0.168319	XP_004926949.1	100000
TCONS_00012047	XLOC_011085	BMgn014545	4.9	0.4	3	2.7	0.1	0.9	1.12e-31	NS	Cubn							1.1009	0.783358	no	Bm_scaf395:9421-22209	3038	TCONS_00012047:1-9114	(+)	NOTEST	0.161027	0.130276	-0.30573	0	1	1	no	cubilin-like	0.767606	-0.381563	46	3.36249	0.00394259	35	3.22883	0.00300658	XP_021208683.1	100000
TCONS_00023550	XLOC_020518	BMgn015709	9.7	7.1	19.4	2.5	0.7	0.1	NS	9.35e-29	crol							76.9183	118.535	yes	chr11:674584-677828	533	TCONS_00023550:1078-2676	(-)	OK	4.25491	6.03983	0.505378	1.57727	0.00675	0.0328592	yes	zinc finger protein 808-like	1.37317	0.457511	136	7.09266	0.0418208	187	7.54468	0.0575421	XP_021205734.1	100000
TCONS_00054522	XLOC_037190	BMgn005770	17.7	17.3	67.2	17.7	1	0.3	NS	5.41e-69	Sfmbt	1.0	0.5	0.4	1.0	0.6	0.5	18.9791	33.1954	yes	chr5:20558589-20571302	784	TCONS_00054522:373-2724	(+)	OK	20.4709	8.05772	-1.34513	-4.6228	5e-05	0.000445332	yes	scm-like with four MBT domains protein 2	0.420864	-1.24857	1489	10.5403	0.209306	627	9.2936	0.0880892	XP_004923872.1	100000
Up regulated by PTTH
TCONS_00048127	XLOC_033760	BMgn000032	1.7	6.6	2.2	33.6	3.9	15.1	5.12e-97	4.42e-135	5PtaseI							10.1529	9.57835	no	chr26:11023081-11049726	257	TCONS_00048127:209-979	(+)	OK	3.5394	4.06028	0.198074	0.19798	0.73915	0.858263	no	type I inositol 1,4,5-trisphosphate 5-phosphatase isoform X2	1.01623	0.0232212	555	9.06301	0.03098	564	9.13475	0.0314827	XP_012545779.1	100000
TCONS_00022909	XLOC_020080	BMgn002940	13.5	11.5	17.1	7.3	0.9	0.4	NS	6.14e-12	Pdh	1.0	3.4	1.0	0.9	0.9	0.9	0.28923	0.549974	no	chr10:14817884-14847036	282	TCONS_00022909:95-940	(+)	NOTEST	0.185048	0.30769	0.733578	0	1	1	no	15-hydroxyprostaglandin dehydrogenase [NAD(+)]-like	1.15556	0.208587	14	3.03878	0.00226062	16	3.83593	0.00263739	XP_012550936.1	100000
TCONS_00039354	XLOC_028932	BMgn004280	20	24.4	19.1	48.2	1.2	2.5	4.97e-31	6.39e-17	Gs2	1.0	0.7	2.2	1.3	0.8	7.9	19.6382	99.4748	yes	chr20:7637326-7656574	384	TCONS_00039354:77-1228	(+)	OK	103.358	0.269672	-8.58223	-5.12587	0.0703	0.200983	no	glutamine synthetase 2 cytoplasmic-like	0.00599453	-7.38214	10120	13.0964	0.618375	61	5.93476	0.00370687	XP_004925341.1	100000
TCONS_00041260	XLOC_030098	BMgn000317	1.5	2.4	1.9	9	1.6	4.7	NS	5.02e-78	-										chr22:9382328-9400201	313	TCONS_00041260:517-1455	(+)	OK	0.426094	7.08481	4.05549	9.89665	5e-05	0.000445332	yes	uncharacterized protein LOC105842407	13.878	3.79473	13	3.72143	0.00626752	189	7.56372	0.0933531	XP_012550722.1	100000
TCONS_00051897	XLOC_035914	BMgn006120	36.1	85.3	35.3	96.4	2.4	2.7	NS	8.86e-26	cbt	1.0	2.1	3.2	2.6	5.0	3.3	49.8476	17.6952	yes	chr4:2044959-2046509	339	TCONS_00051897:125-1141	(+)	OK	107.101	21.6926	-2.3037	-8.47949	5e-05	0.000445332	yes	Krueppel-like factor 10	0.197047	-2.34339	3928	11.9389	2.53419	774	9.54312	0.499355	XP_004929171.1	100000
TCONS_00041855	XLOC_030364	BMgn000422	39.1	48	51.2	151.7	1.2	3	NS	6.92e-28	CG31523							96.924	34.0846	yes	chr22:7579874-7618568	314	TCONS_00041855:495-1436	(+)	OK	16.2392	22.9592	0.499587	1.5189	0.00895	0.041224	yes	elongation of very long chain fatty acids protein AAEL008004	1.59492	0.67348	2780	11.4322	0.0720924	4433	12.1135	0.114981	XP_004931947.1	100000
TCONS_00032805	XLOC_025284	BMgn013107	31.4	36.8	50.4	100.7	1.2	2	1.29e-25	1.08e-29	CG3655	1.0	0.6	0.7	1.4	1.3	0.6	20.8122	12.4809	yes	chr16:8676-72255	519	TCONS_00032805:2-1555	(+)	OK	91.9082	54.0434	-0.766076	-2.34868	0.0001	0.000847087	yes	uncharacterized protein LOC101744804 isoform X1	0.581415	-0.78236	4315	12.0707	1.98955	2509	11.2906	1.15675	XP_012548195.1	95221
TCONS_00030608	XLOC_024210	BMgn007505	8.4	8.3	10.1	26.2	1	2.6	NS	2.32e-12	RhoL	1.0	0.8	1.5	0.8	0.9	1.7	32.6277	29.56	no	chr15:11107190-11132230	184	TCONS_00030608:495-1046	(+)	OK	1.95541	1.65568	-0.240044	-0.282019	0.62135	0.781462	no	ras-like GTP-binding protein RhoL	0.971182	-0.0421871	115	6.8292	0.0163087	111	6.80562	0.0158346	XP_004924677.1	100000
TCONS_00023950	XLOC_020674	BMgn011934	0.6	0.5	1.1	2.9	0.9	2.5	NS	6.13e-14	Tre1	1.0	4.3	0.7	1.3	5.7	1.5	22.2406	14.4622	yes	chr11:6661294-6740507	335	TCONS_00023950:550-1554	(+)	OK	0.379826	6.11238	4.00832	9.16434	5e-05	0.000445332	yes	protein trapped in endoderm-1	5.24739	2.3916	191	7.58625	0.00381827	1004	9.96867	0.0200359	XP_004924161.1	100000
TCONS_00020123	XLOC_018681	BMgn000731	5.5	4.3	4	8.7	0.8	2.1	NS	1.01e-15	CG8830							20.9743	26.4932	no	chr1:12430891-12463455	776	TCONS_00020123:468-2795	(+)	OK	7.28795	12.0572	0.726314	2.39811	0.00015	0.0012229	yes	ubiquitin carboxyl-terminal hydrolase 35	2.11481	1.08053	871	9.76671	0.0461604	1842	10.8445	0.0976204	XP_021206059.1	100000
TCONS_00027856	XLOC_022697	BMgn001056	9.8	15.6	15.1	76.8	1.6	5.1	NS	2.81e-155	bmm							9.36492	11.2242	no	chr13:16227110-16255739	548	TCONS_00027856:198-1841	(+)	OK	8.57694	9.83244	0.197087	0.43535	0.4506	0.64764	no	adipose triglyceride lipase brummer	0.897184	-0.156524	509	8.98464	0.11046	457	8.83347	0.099103	NP_001165929.1	100000
TCONS_00028644	XLOC_023020	BMgn001104	82.8	82.6	68.5	312.9	1	4.6	NS	2.81e-155	-										chr13:16256220-16262843				OK	12.0033	12.1694	0.0198284	0.0784182	0.88885	0.941766	no	Uncharacterized protein	1.01742	0.0249176	95	6.54779	0.553606	96	6.59222	0.563353	XP_021205020.1	54.545
TCONS_00020752	XLOC_018944	BMgn000563	6.7	25.8	47.3	98.1	3.8	2.1	1.06e-51	NS	ple	1.0	0.5	4.2	0.8	4.4	0.8	0.735589	53.6187	yes	chr1:8795362-8803219	562	TCONS_00020752:197-1882	(+)	OK	7.54448	11.2305	0.573935	1.7715	0.0023	0.0134686	yes	tyrosine hydroxylase	1.44865	0.534705	591	8.95345	0.0751771	856	9.55998	0.108905	NP_001138794.1	100000
TCONS_00028456	XLOC_022934	BMgn001167	9.4	12.3	7.4	19.9	1.3	2.7	NS	8.04e-12	aop							33.7189	23.831	yes	chr13:10619989-10626490	360	TCONS_00028456:215-1294	(+)	OK	106.333	7.79938	-3.76908	-11.1799	5e-05	0.000445332	yes	ets DNA-binding protein pokkuri-like	0.0750469	-3.73606	6929	12.7523	3.90807	520	9.01763	0.293288	NP_001266436.1	99443
TCONS_00028315	XLOC_022875	BMgn001211	23.6	23.7	31.3	57.3	1	1.8	NS	4.48e-57	HLH106							76.0945	55.6519	yes	chr13:8436212-8454510	1067	TCONS_00028315:211-3411	(+)	OK	23.8457	20.5191	-0.21676	-0.712364	0.2079	0.407968	no	sterol regulatory element-binding protein 1	0.975944	-0.0351303	804	9.64695	0.117667	784	9.61654	0.114837	XP_004927874.1	100000
TCONS_00056673	XLOC_038240	BMgn006418	33.5	41.9	40.4	132.1	1.3	3.3	6.32e-59	3.73e-70	Men	1.0	0.6	1.5	0.7	0.2	0.8	28.5968	48.976	yes	chr6:4754708-4838744	593	TCONS_00056673:3-1781	(+)	OK	10.3519	199.981	4.2719	5.41947	5e-05	0.000445332	yes	malate dehydrogenase isoform X3	16.5237	4.04647	1074	9.93936	0.0352495	17752	14.1047	0.582453	XP_012549549.1	100000
TCONS_00020760	XLOC_018947	BMgn000560	5.4	7.4	4.7	8	1.4	1.7	NS	8.2e-42	fray	1.0	0.6	0.2	0.7	0.4	0.2	67.5092	31.377	yes	chr1:8962739-8983799	647	TCONS_00020760:718-2658	(+)	OK	0.0462656	9.81086	7.7283	3.07366	0.1887	0.384133	no	serine/threonine-protein kinase OSR1-like	5.13882	2.36144	696	9.44464	0.113873	3578	11.7887	0.585173	XP_021206062.1	100000
TCONS_00040218	XLOC_029446	BMgn007199	10	0.7	4.7	2.1	0.1	0.5	1.12e-31	NS	tobi	1.0	1.2	7.1	0.4	0.3	0.9	0.347826	0.391112	no	chr21:17130967-17138569	639	TCONS_00040218:62-1978	(+)	NOTEST	0.0284927	0.0747711	1.39189	0	1	1	no	uncharacterized family 31 glucosidase KIAA1161-like	1.38462	0.469485	3	1.93578	0.000438481	5	2.09513	0.000657722	XP_004925059.1	100000
TCONS_00040463	XLOC_029555	BMgn001461	16.9	18.7	21.6	77.3	1.1	3.6	3.86e-25	1e-203	CG3823							10.2396	3.75923	yes	chr21:7689937-7698458	275	TCONS_00040463:165-989	(+)	OK	22.2689	6.82477	-1.70618	-3.4662	5e-05	0.000445332	yes	alpha-tocopherol transfer protein-like	0.377381	-1.4059	1925	10.9039	0.228827	726	9.50413	0.0863552	XP_004929636.1	100000
TCONS_00039958	XLOC_029318	BMgn001502	8.8	11.7	7.6	21.3	1.3	2.8	NS	6.63e-12	betaggt-I							21.8225	26.0385	no	chr21:6964860-6980171	350	TCONS_00039958:223-1272	(+)	OK	9.22535	5.40104	-0.772366	-2.52421	5e-05	0.000445332	yes	geranylgeranyltransferase type I beta subunit	0.597269	-0.743548	1196	10.2188	0.0780679	714	9.47771	0.0466275	NP_001177770.1	100000
TCONS_00024718	XLOC_020995	BMgn001635	4	6.6	2	7.1	1.7	3.6	NS	3.18e-22	Hsp68							2.149	13.3355	yes	chr11:2986561-3003228	552	TCONS_00024718:2-1657	(+)	OK	0.161012	0.488553	1.60135	0.631782	0.4744	0.668063	no	heat shock protein 68-like			397	8.05953	0.208399	169	7.23397	0.0888889	XP_012548156	100000
TCONS_00024604	XLOC_020954	BMgn001678	394.9	588.4	443.1	1488.5	1.5	3.4	6.59e-182	9.06e-254	neverland							3758.87	19.3153	yes	chr11:1203825-1216725	454	TCONS_00024604:108-1469	(+)	HIDATA	57.3187	0	0	0	1	1	no	neverland	33.9501	5.08535	7796	12.895	0.604367	264687	18.0115	20.5183	XP_012547344.1	100000
TCONS_00023545	XLOC_020517	BMgn001735	18.9	22.6	13.5	24.8	1.2	1.8	NS	6.14e-12	Paip2							52.3022	69.1726	yes	chr11:659354-672728	295	TCONS_00023545:413-1297	(+)	OK	18.5274	19.8568	0.0999721	0.383793	0.50895	0.696391	no	altered inheritance of mitochondria protein 21 isoform X2	1.04418	0.0623756	1335	10.3824	0.176936	1394	10.4459	0.184753	XP_004922174.1	100000
TCONS_00023608	XLOC_020540	BMgn001753	1724.6	2023.1	2157.9	3803.2	1.2	1.8	NS	9.06e-254	spook							0.579043	0.03681	yes	chr11:1264943-1277563	566	TCONS_00023608:1-1698	(+)	HIDATA	17.8818	0	0	0	1	1	no	Spookier	1276.6	10.3181	2330	11.1685	0.306374	2974051	21.5039	391.117	BAH47267.1	99813
TCONS_00023638	XLOC_020554	BMgn001762	2.4	1.2	1.4	8	0.5	5.6	NS	2.99e-26	CG17279							0.158873	0	no	chr11:1598786-1608271	258	TCONS_00023638:2-775	(+)	OK	1.19684	3.48405	1.54154	2.58137	5e-05	0.000445332	yes	uncharacterized protein LOC101740352	1.71103	0.774862	87	6.43409	0.00917399	149	7.2246	0.0157722	XP_012548877.1	100000
TCONS_00023768	XLOC_020600	BMgn001808	19	18.3	20.1	52.2	1	2.6	NS	2.15e-40	CG11665							132.989	12.2219	yes	chr11:3080718-3130843	657	TCONS_00023768:509-2479	(+)	OK	10.8701	10.5365	-0.0449775	-0.0893199	0.87425	0.934595	no	uncharacterized protein LOC101743059	1.15457	0.207359	1764	10.7749	0.140558	2037	10.9892	0.162284	XP_004922260.1	99843
TCONS_00036660	XLOC_027444	BMgn001879	3.2	6.1	3.7	14.7	1.9	3.9	0.0125	2.28e-80	-										chr19:4167849-4183479	132	TCONS_00036660:1145-1540	(+)	NOTEST	0.0605805	0.263326	2.11993	0	1	1	no	Uncharacterized protein	1.88616	0.915449	1165	10.1827	0.283398	2198	11.1024	0.534533	XP_021204381.1	34483
TCONS_00036722	XLOC_027467	BMgn001901	1.9	2	2.9	14.4	1	4.9	NS	1.36e-90	CG13937							3.30983	51.9924	yes	chr19:5686794-5768814	378	TCONS_00036722:443-1576	(+)	OK	0.535555	4.35459	3.02343	2.26344	0.0465	0.147967	no	carbohydrate sulfotransferase 11 isoform X1	2.64048	1.4008	1082	10.0766	0.0132386	2857	11.4691	0.0349561	XP_004933399.1	100000
TCONS_00020543	XLOC_018871	BMgn002026	9.4	11.6	13.6	19.4	1.2	1.4	NS	2.68e-14	BtbVII							20.7144	51.7599	yes	chr1:1862248-1897469	446	TCONS_00020543:226-1563	(+)	OK	8.74929	20.858	1.25336	2.12435	0.00015	0.0012229	yes	uncharacterized protein LOC101745111 isoform X1	2.35287	1.23442	1655	10.6908	0.0643393	3894	11.9258	0.151382	XP_012551512.1	100000
TCONS_00043445	XLOC_031254	BMgn011153	1.2	1.2	2	7	1	3.4	NS	1.82e-104	emp	1.0	0.2	0.9	1.2	0.3	1.0	83.7503	14.9754	yes	chr23:22727187-22811708	516	TCONS_00043445:103-1650	(+)	OK	2.34872	1.86894	-0.329658	-0.770297	0.1839	0.378269	no	scavenger receptor class B member 1 isoform X2	0.877876	-0.187911	188	7.3327	0.0087654	165	7.37451	0.00769493	XP_012545678.1	100000
TCONS_00041356	XLOC_030150	BMgn009960	16.5	46.2	12.2	41.9	2.8	3.4	1.34e-16	1.23e-50	dnc	1.0	0.5	1.1	1.1	0.5	0.9	4.50975	36.818	no	chr22:13624160-13793748	877	TCONS_00041356:728-3358	(+)	HIDATA	0	22.682	0	0	1	1	no	BmDunce	0.121921	-3.03598	48690	15.561	0.658908	5936	12.5098	0.0803347	XP_021203845.1	100000
TCONS_00053810	XLOC_036905	BMgn002566	43.6	82.5	31	103.5	1.9	3.3	NS	2.86e-27	-										chr5:3333740-3337310	501	TCONS_00053810:3-1505	(+)	OK	23.4759	1.2712	-4.20691	-8.82401	5e-05	0.000445332	yes	glycine-rich cell wall structural protein-like	0.0561769	-4.15388	1282	10.2936	0.674207	72	6.13981	0.0378748	ACY06911.1	99800
TCONS_00053931	XLOC_036960	BMgn002620	90.6	81.2	141.6	322.2	0.9	2.3	NS	1.25e-60	ref(2)P							299.672	75.846	yes	chr5:6977054-6992622	473	TCONS_00053931:212-1630	(+)	OK	72.5864	100.085	0.463452	1.56166	0.0066	0.0322338	yes	sequestosome-1 isoform X1	1.38225	0.467014	11449	13.4796	1.15413	15825	13.9485	1.5953	XP_004932348.1	100000
TCONS_00054870	XLOC_037332	BMgn002661	102.5	298.3	129.5	600.8	2.9	4.6	6.37e-102	2.19e-158	LpR2							26.8719	37.539	yes	chr5:7772971-7991011	215	TCONS_00054870:393-1037	(+)	OK	145.345	22.413	-2.69707	-5.9698	5e-05	0.000445332	yes	lipophorin receptor isoform 2 precursor	0.361742	-1.46697	14761	13.8332	0.366505	5340	12.3744	0.13258	NP_001104809.1	99057
TCONS_00061114	XLOC_040827	BMgn002448	183.1	158.4	391.8	162	0.9	0.4	NS	1.13e-41	CG8519	1.0	0.6	2.9	1.5	1.2	7.2	2.19665	0.492517	no	chr9:12606264-12726603	212	TCONS_00061114:187-822	(+)	OK	3.49546	5.09164	0.542649	1.06544	0.07365	0.208235	no	ras-related and estrogen-regulated growth inhibitor-like protein	1.41629	0.502116	221	7.76779	0.0307414	313	8.28718	0.0435387	XP_004931100.1	100000
TCONS_00054719	XLOC_037272	BMgn002709	29.1	29.3	26.3	103.1	1	3.9	NS	1.62e-138	CG8026							31.1595	42.9663	yes	chr5:4135125-4159315	309	TCONS_00054719:215-1141	(+)	OK	26.0272	25.2601	-0.0431604	-0.146425	0.7968	0.891175	no	mitochondrial folate transporter/carrier	0.95817	-0.0616467	3482	11.7613	0.167839	3337	11.7033	0.160819	XP_004932393.1	93464
TCONS_00054680	XLOC_037258	BMgn002723	438.6	343.4	343.9	444	0.8	1.3	NS	2.86e-27	Oatp74D							2016.34	36.0122	yes	chr5:3387811-3501804	707	TCONS_00054680:399-2519	(+)	HIDATA	0	0	0	0	1	1	no	OATP74D homologue	8.41658	3.07323	5079	12.2988	0.402207	42745	15.3811	3.38521	XP_004932455.2	100000
TCONS_00023056	XLOC_020135	BMgn002894	23.4	21.3	26.6	42.2	0.9	1.6	NS	1.96e-36	Dgp-1							12.4155	28.3149	yes	chr10:17412003-17425549	619	TCONS_00023056:435-2291	(+)	OK	21.6129	29.5013	0.448888	1.62514	0.00495	0.025458	yes	GTP-binding protein 1	1.39305	0.478247	2897	11.4984	0.239501	4036	11.973	0.333636	XP_004921603.1	100000
TCONS_00022982	XLOC_020106	BMgn002915	150.4	254	215.3	498	1.7	2.3	5.29e-19	1.1e-47	Xbp1							315.305	379.503	no	chr10:16297817-16301273	169	TCONS_00022982:2-508	(+)	OK	220.372	126.066	-0.805764	-2.0221	0.0005	0.00360706	yes	X-box-binding protein 1	0.562392	-0.830352	18159	14.1303	6.38514	10213	13.3182	3.59095	XP_004921618.1	99405
TCONS_00022974	XLOC_020103	BMgn002918	46.3	47.9	28.5	77.6	1	2.7	NS	2.13e-52	UbcD2							60.6485	56.5511	no	chr10:16146405-16175274	187	TCONS_00022974:593-1153	(+)	OK	13.8491	19.7109	0.509193	1.04659	0.0726	0.206024	no	ubiquitin-conjugating enzyme E2-24 kDa isoform X1	1.57507	0.655419	4076	11.9914	0.509627	6420	12.6484	0.802701	XP_004921625.1	100000
TCONS_00052292	XLOC_036109	BMgn002985	18.4	20	9.8	27.8	1.1	2.8	NS	2.24e-20	Paf-AHalpha							29.8047	127.265	yes	chr4:13297198-13299164	226	TCONS_00052292:265-942	(+)	OK	18.2237	16.2296	-0.167184	-0.581682	0.3108	0.511955	no	platelet-activating factor acetylhydrolase alpha subunit-like protein	0.890849	-0.166747	907	9.82624	0.54214	808	9.6594	0.482965	NP_001040515.1	98667
TCONS_00052299	XLOC_036113	BMgn002988	5.8	10.8	20.6	41.8	1.9	2	NS	1.16e-07	JhI-21							50.6607	19.3968	yes	chr4:13424313-13447805	480	TCONS_00052299:574-2013	(+)	OK	11.4515	23.6233	1.04467	3.79465	5e-05	0.000445332	yes	large neutral amino acids transporter small subunit 2	1.88774	0.916659	1416	10.4515	0.0612813	2674	11.3836	0.115683	XP_004930971.1	100000
TCONS_00041652	XLOC_030269	BMgn012714	98.5	88.6	88.7	41.3	0.9	0.5	NS	7.16e-09	Amnionless	1.0	1.5	13.8	7.6	2.0	8.2	5.75939	5.59618	no	chr22:2555234-2556919	433	TCONS_00041652:2-1300	(+)	NOTEST	0.122793	0.0508358	-1.27232	0	1	1	no	protein amnionless	0.5	-1	6	1.74931	0.00375865	3	1.33333	0.00158259	XP_004924805.1	100000
TCONS_00038272	XLOC_028293	BMgn003258	16.3	14.7	26.2	53.1	0.9	2	NS	7.28e-12	Pdk							22.7397	18.7537	no	chr2:1417651-1480772	418	TCONS_00038272:383-1636	(+)	OK	23.411	16.6005	-0.495953	-1.95562	0.00085	0.00575368	yes	pyruvate dehydrogenase kinase	0.621735	-0.685629	5423	12.3861	0.0889016	3372	11.7148	0.0552732	NP_001108115.1	100000
TCONS_00031837	XLOC_024724	BMgn003327	61.5	51.1	37.1	64.6	0.8	1.7	NS	5.89e-39	-										chr15:15388702-15398196	213	TCONS_00031837:683-1321	(+)	OK	17.6059	7.24326	-1.28135	-3.99377	5e-05	0.000445332	yes	uncharacterized protein LOC101747020	0.451094	-1.1485	518	9.01936	0.0886379	234	7.87391	0.039984	XP_004923031.1	100000
TCONS_00031771	XLOC_024690	BMgn003362	53.3	99.2	52.4	361	1.9	6.9	4.97e-31	1.1e-93	Cct1							21.2017	63.2891	yes	chr15:13516869-13547339	402	TCONS_00031771:283-1488	(+)	OK	34.2271	25.9673	-0.398442	-1.04231	0.07675	0.214509	no	choline-phosphate cytidylyltransferase B-like isoform X1	0.432204	-1.21022	6581	12.6715	0.215983	2844	11.4726	0.0933486	XP_004922987.1	100000
TCONS_00054048	XLOC_037008	BMgn003457	79.8	106.7	37.1	141	1.3	3.8	NS	5.89e-39	Rap2l							55.8531	44.4184	no	chr5:10588937-10590511	181	TCONS_00054048:293-835	(+)	OK	153.357	124.153	-0.304773	-1.24804	0.02855	0.102635	no	ras-related protein 2	0.699831	-0.514921	198	7.63197	0.128022	138	7.1218	0.0895941	NP_001040327.1	100000
TCONS_00054862	XLOC_037325	BMgn002664	6.6	10.6	12.6	41.2	1.6	3.3	NS	2.45e-14	Cpr49Ac	1.0	3.9	0.5	6.5	39.1	4.8	121.836	902.696	yes	chr5:7525004-7527291	256	TCONS_00054862:2-769	(+)	OK	6.9036	1.99959	-1.78764	-3.92351	5e-05	0.000445332	yes	TPA: putative cuticle protein	0.31962	-1.64557	211	7.6638	0.0921149	67	6.0404	0.0294418	FAA00503.1	100000
TCONS_00054421	XLOC_037147	BMgn003584	1017.2	1052.7	685.1	2048.5	1	3	5.98e-16	8.39e-12	PRL-1							333.062	81.4832	yes	chr5:16871014-16893842	117	TCONS_00054421:3-353	(+)	HIDATA	0	34.6035	0	0	1	1	no	protein tyrosine phosphatase type IVA 1	0.290101	-1.78537	30126	14.8757	1.31971	8740	13.0925	0.382849	XP_012549254.1	80198
TCONS_00031092	XLOC_024426	BMgn007927	12.6	13.6	15	119.5	1.1	8	NS	0	sws	1.0	0.7	0.4	1.1	0.8	0.5	32.0049	38.2449	no	chr15:2551303-2598444	548	TCONS_00031092:2-1642	(+)	NOTEST	0.101915	0.17228	0.757384	0	1	1	no	neuropathy target esterase sws			1267	10.2949	0.0831092	1450	10.4963	0.095135	XP_012547977	91000
TCONS_00055087	XLOC_037414	BMgn003708	31.1	51	26.4	123.3	1.6	4.7	4.72e-62	5.15e-231	-										chr5:12058088-12112473	890	TCONS_00055087:478-3147	(+)	OK	62.2083	17.2585	-1.8498	-3.84673	5e-05	0.000445332	yes	C-Maf-inducing protein	0.351681	-1.50766	4215	12.0209	0.322544	1482	10.487	0.113432	XP_004930164.1	100000
TCONS_00032953	XLOC_025356	BMgn016285	17.2	13.9	91.6	20.4	0.8	0.2	NS	8.39e-12	CG17162	1.0	1.8	0.7	1.2	3.0	0.8	0	0	no	chr16:2158953-2178576	178	TCONS_00032953:138-671	(-)	OK	143.126	11.0223	-3.69879	-4.8568	5e-05	0.000445332	yes	uncharacterized protein LOC101736449	0.0986842	-3.34104	100	6.65881	0.149084	9	3.15993	0.013373	XP_004928970.1	100000
TCONS_00021217	XLOC_019132	BMgn003891	8.1	10.1	7.7	17.7	1.2	2.3	NS	8.95e-24	Taf4							36.6401	68.8126	yes	chr1:21556343-21577673	835	TCONS_00021217:14-2518	(+)	OK	9.84227	10.0672	0.0325964	0.0851483	0.88035	0.937569	no	transcription initiation factor TFIID subunit 4	1.21405	0.279828	1314	10.3349	0.0894835	1596	10.6377	0.108637	XP_012544788.1	100000
TCONS_00037427	XLOC_027810	BMgn004018	10.9	11.2	7.3	31.5	1	4.3	NS	1.3e-59	Cdk5							18.2094	25.0908	yes	chr19:8882884-8895026	235	TCONS_00037427:58-762	(+)	OK	6.49374	5.76077	-0.172788	-0.424741	0.45705	0.652639	no	cyclin dependent kinase 5	0.806966	-0.30942	1359	10.4049	0.270502	1097	10.0958	0.218286	NP_001162053.1	100000
TCONS_00037423	XLOC_027808	BMgn004020	69.7	67.9	96.2	147.4	1	1.5	NS	1.5e-19	GÎ±o										chr19:8808107-8850815	355	TCONS_00037423:337-1401	(+)	OK	61.8898	68.9362	0.155561	0.610733	0.2814	0.480245	no	G protein alpha subunit Go isoform 1	1.10029	0.13788	4294	12.0402	0.0952413	4725	12.2028	0.104793	NP_001036916.1	100000
TCONS_00037421	XLOC_027806	BMgn004024	47.8	63.2	57.9	228.7	1.3	3.9	NS	6.39e-17	-										chr19:8645764-8649016	122	TCONS_00037421:1-366	(+)	OK	12.9925	10.1369	-0.358057	-0.483172	0.4129	0.612925	no	uncharacterized protein LOC105841548	0.826215	-0.275411	226	7.72117	0.618397	187	7.55004	0.510929	XP_004932733.1	47692
TCONS_00040489	XLOC_029567	BMgn001449	62.1	176.4	68	190.5	2.8	2.8	1.82e-195	9.53e-69	CG34394	1.0	0.7	0.5	1.1	0.7	0.5	11.9111	21.1236	yes	chr21:8869402-8931173	367	TCONS_00040489:3-1103	(+)	OK	2.11837	23.1101	3.4475	3.88893	5e-05	0.000445332	yes	GRAM domain-containing protein 1B	1.94824	0.962174	3948	11.9259	0.0641128	7692	12.8944	0.124907	XP_021205935.1	99701
TCONS_00038915	XLOC_028714	BMgn004336	67.2	82.9	73.2	225.5	1.2	3.1	NS	6.39e-17	CG6272							20.4108	19.8351	no	chr20:7637326-7656574	120	TCONS_00038915:209-568	(+)	OK	82.5766	41.3354	-0.998356	-1.26921	0.0331	0.115137	no	ovary C/EBPg transcription factor	0.424782	-1.23521	2714	11.3839	1.33121	1153	10.172	0.565473	NP_001037102.1	100000
TCONS_00048801	XLOC_034202	BMgn005722	1.6	1.2	1.4	5.2	0.7	3.6	NS	1.21e-09	Nep3	1.0	0.4	0.9	1.1	0.5	0.6	8.12065	41.1936	yes	chr27:5687159-5749550	798	TCONS_00048801:3-2396	(+)	OK	0.476515	2.69069	2.49738	2.47308	0.0003	0.00228882	yes	endothelin-converting enzyme 1	2.01979	1.0142	253	7.98542	0.0100528	510	8.99433	0.0203045	XP_004926822.2	100000
TCONS_00038721	XLOC_028605	BMgn004435	7.5	18.3	17.9	81.4	2.4	4.5	2.12e-19	3.12e-62	CG10960							104.555	39.2835	yes	chr20:2392040-2430422	489	TCONS_00038721:250-1716	(+)	OK	15.8403	6.88668	-1.20171	-2.35653	0.00025	0.00193946	yes	facilitated trehalose transporter Tret1-like	0.122608	-3.02788	11582	13.4643	0.344119	1420	10.298	0.0421916	XP_004922520.1	100000
TCONS_00049333	XLOC_034407	BMgn004511	4.6	6.2	4.5	30	1.4	6.7	NS	7.54e-34	Tret1-2							0.244627	1.36104	no	chr27:14269685-14289514	492	TCONS_00049333:128-1603	(+)	OK	0.732596	23.3651	4.99519	3.8611	0.02935	0.10492	no	facilitated trehalose transporter Tret1-like	10.0039	3.32249	173	7.38152	0.0109131	1727	10.7516	0.109173	XP_004926071.1	100000
TCONS_00049240	XLOC_034372	BMgn004586	6.6	6.5	5.6	12.8	1	2.3	NS	7.16e-09	Treh							64.4893	63.7827	no	chr27:10509975-10591285	638	TCONS_00049240:381-2294	(+)	OK	4.33289	14.8035	1.77254	3.46674	5e-05	0.000445332	yes	trehalase-2 isoform X2	2.96507	1.56807	1126	10.1315	0.041391	3339	11.6988	0.122727	XP_012553192.1	100000
TCONS_00049307	XLOC_034393	BMgn004613	1.1	2.8	1.2	1.8	2.4	1.6	1.59e-08	NS	Hsp70Ba							0.229193	0	no	chr27:12572176-12574613	254	TCONS_00049307:1-762	(+)	OK	128.913	0.768069	-7.39094	-12.234	5e-05	0.000445332	yes	heat shock protein 70 A1-like, partial	0.0182654	-5.77474	10001	11.6314	4.10368	183	7.42926	0.0749555	XP_021204173.1	90323
TCONS_00049306	XLOC_034392	BMgn004614	3.8	11.1	2.9	6.9	2.9	2.4	1.59e-08	5.24e-12	Hsp70Ba	1.0	1.1	0.1	0.1	1.3	0.5	0.229193	0	no	chr27:12563747-12565936	531	TCONS_00049306:94-1686	(+)	HIDATA	0	9.06966	0	0	1	1	no	heat shock protein 70 A1	0.00766447	-7.0276	76544	14.4776	34.9674	587	8.87645	0.268007	NP_001296526.1	99761
TCONS_00008955	XLOC_008186	BMgn004630	91.7	269.7	27.2	129.9	2.9	4.8	NS	8.39e-12	l(2)efl							87.9579	78.5263	no	Bm_scaf276:14846-15581	189	TCONS_00008955:56-622	(+)	OK	72.9675	28.2843	-1.36725	-4.61472	5e-05	0.000445332	yes	protein lethal(2)essential for life-like	0.382575	-1.38619	1370	10.321	1.86603	524	9.02658	0.713896	XP_004933665.1	100000
TCONS_00025587	XLOC_021347	BMgn004655	4.9	4.8	10	25.8	1	2.6	NS	6.43e-75	FAS							0	0	no	chr11:23040016-23074923	2196	TCONS_00025587:243-6830	(+)	OK	5.7712	6.27475	0.120685	0.367579	0.5265	0.709988	no	p270	1.04737	0.0667755	1485	10.3698	0.0756364	1555	10.5891	0.0792195	XP_021204252.1	96314
TCONS_00060589	XLOC_040581	BMgn002483	24.5	16.8	39.2	15.9	0.7	0.4	NS	7.28e-12	ec	1.0	0.5	0.5	1.5	0.6	0.7	13.1008	11.3976	no	chr9:14108354-14132887	1615	TCONS_00060589:299-5143	(+)	OK	0.485954	0.194519	-1.32091	-1.45123	0.03165	0.111204	no	uncharacterized protein LOC101744043 isoform X2	0.6875	-0.540568	95	6.54907	0.00719533	65	6.03928	0.00492312	XP_012550173.1	100000
TCONS_00047292	XLOC_033281	BMgn004961	16.5	26.6	4.5	35.7	1.6	7.9	NS	1.38e-106	tara							10.4	50.6055	yes	chr25:7728476-7770931	137	TCONS_00047292:355-765	(+)	OK	46.348	25.6032	-0.856186	-2.88261	5e-05	0.000445332	yes	uncharacterized protein LOC101742777	0.542666	-0.881863	848	9.72586	1.59636	460	8.83962	0.86629	XP_004924488.1	100000
TCONS_00054975	XLOC_037376	BMgn003739	3.4	5.8	1.4	6.7	1.7	4.9	NS	2.74e-31	Tret1-1	1.0	0.6	0.8	0.7	0.7	1.7	7.02433	7.31746	no	chr5:10727058-10734483	410	TCONS_00054975:1147-2376	(+)	OK	2.40057	74.8358	4.96228	8.28222	5e-05	0.000445332	yes	facilitated trehalose transporter Tret1	23.8101	4.5735	344	8.30897	0.113382	8191	12.9874	2.69963	NP_001108344.1	100000
TCONS_00046766	XLOC_033058	BMgn005057	5	4.6	3.7	10.1	0.9	2.7	NS	8.04e-12	Dhap-at							6.8712	5.31725	no	chr25:10208631-10232629	502	TCONS_00046766:613-2118	(+)	OK	4.59898	2.99315	-0.619651	-1.54618	0.00805	0.0378408	yes	dihydroxyacetone phosphate acyltransferase isoform X1	0.781442	-0.35579	869	9.76171	0.0362268	679	9.40731	0.0283091	XP_004921835.1	100000
TCONS_00046774	XLOC_033063	BMgn005063	10.9	8.9	9.9	21.5	0.8	2.2	NS	6.39e-17	Pli							29.486	38.4378	no	chr25:10441846-10504743	433	TCONS_00046774:454-1752	(+)	OK	39.2414	59.6081	0.603131	2.43493	5e-05	0.000445332	yes	protein pellino	1.42	0.505896	7182	12.8077	0.114378	10198	13.3125	0.162417	XP_004921823.1	100000
TCONS_00026925	XLOC_022197	BMgn005233	9	16.8	5.4	19.7	1.9	3.6	NS	6.39e-17	-										chr12:15121203-15124441	285	TCONS_00026925:2-856	(+)	OK	3.84994	1.34015	-1.52244	-3.15875	5e-05	0.000445332	yes	uncharacterized protein LOC101737441	0.283262	-1.81979	155	7.21966	0.186251	44	5.46536	0.0527578	NP_001091845.1	24468
TCONS_00059633	XLOC_040002	BMgn005352	12.2	54	27.6	74.6	4.4	2.7	6.11e-35	1.23e-10	CG42666							17.6647	13.6977	no	chr8:9716123-9755204	201	TCONS_00059633:167-769	(+)	OK	84.799	36.6187	-1.21146	-4.76502	5e-05	0.000445332	yes	transducin beta-like protein 2	0.428258	-1.22345	5471	12.3782	0.139991	2343	11.187	0.0599524	XP_004932131.1	99145
TCONS_00034638	XLOC_026253	BMgn005614	11.5	29.6	16	92.4	2.6	5.8	3.58e-112	9.73e-135	CG5337							5.63111	13.9797	yes	chr17:3490300-3501479	736	TCONS_00034638:345-2552	(+)	OK	6.25108	8.95323	0.518303	1.89635	0.00075	0.0051655	yes	TBC1 domain family member 16	1.5538	0.635797	610	9.22459	0.0768682	948	9.8583	0.119437	XP_004922032.1	100000
TCONS_00003662	XLOC_003489	BMgn005700	30.4	42.5	42.8	124.7	1.4	2.9	NS	5.35e-55	lqf							72.5372	60.0859	no	Bm_scaf143:3188-56130	484	TCONS_00003662:133-1584	(+)	OK	20.4826	47.4508	1.21203	2.13761	0.0006	0.00424664	yes	epsin-1	1.51059	0.595111	6799	12.7204	0.620377	10271	13.3226	0.937135	XP_021204344.1	100000
TCONS_00048802	XLOC_034203	BMgn005721	2.6	0.6	0.8	5.1	0.2	6.8	NS	1.21e-09	-										chr27:5687159-5749550				OK	1.22057	4.93126	2.0144	0.970129	0.13645	0.316216	no	Uncharacterized protein (Precursor)	4.75	2.24793	6	2.73322	0.0196759	31	4.98181	0.106481
TCONS_00025379	XLOC_021270	BMgn012133	8.7	6.8	12.7	4.5	0.8	0.4	NS	3.17e-20	CG31248	1.0	0.7	1.5	1.4	1.1	0.7	1.6879	0.997517	no	chr11:15886276-15897814	333	TCONS_00025379:299-1297	(+)	OK	120.8	35.9021	-1.75048	-5.71383	5e-05	0.000445332	yes	uncharacterized protein LOC101741741	0.272434	-1.87602	12002	13.5462	2.37798	3270	11.6611	0.647844	XP_012551612.1	100000
TCONS_00055539	XLOC_037593	BMgn005788	20.1	64.6	20.6	134.9	3.2	6.6	6.37e-102	7.2e-58	CG32512							4.43306	13.1601	no	chr5:20730905-20775800	286	TCONS_00055539:115-972	(+)	OK	22.2819	44.5038	0.998056	3.8411	5e-05	0.000445332	yes	transmembrane protein 205	1.87468	0.906645	2221	11.0713	0.0729968	4164	12.0135	0.136846	XP_004923868.1	100000
TCONS_00046786	XLOC_033068	BMgn005066	1.5	0.1	0.8	0.5	0.1	0.6	3.45e-07	NS	KrT95D	1.0	1.2	0.5	1.1	1.2	0.5	22.1551	43.9425	yes	chr25:10615215-10642750	796	TCONS_00046786:3-2390	(+)	OK	3.46623	3.25177	-0.0921391	-0.238351	0.67065	0.81506	no	phosphofurin acidic cluster sorting protein 1	1.06677	0.093247	874	9.76853	0.0401354	932	9.85452	0.0428151	XP_021202709.1	100000
TCONS_00044167	XLOC_031575	BMgn011128	2.9	1.9	3.7	32.4	0.7	8.8	NS	2.41e-112	wat	1.0	0.2	0.9	0.9	0.2	1.2	34.1185	3.39734	yes	chr23:21906712-21957047	179	TCONS_00044167:1-537	(+)	OK	1.72409	4.03629	1.22719	0.909261	0.1525	0.338383	no	fatty acyl-CoA reductase 1-like			104	6.6874	0.0716253	192	7.5748	0.132002	XP_004925977	100000
TCONS_00055943	XLOC_037918	BMgn013593	2.2	2	3.7	10.7	0.9	2.9	NS	1.2e-13	Lsd-1	1.0	0.4	1.3	1.0	0.4	1.1	38.0167	7.43527	yes	chr6:2760239-2785405	396	TCONS_00055943:2-1189	(+)	OK	12.1323	9.27568	-0.387332	-1.1672	0.0432	0.140802	no	perilipin	0.745809	-0.423121	1332	10.3734	0.070156	994	9.91146	0.052323	NP_001040143.1	100000
TCONS_00042019	XLOC_030426	BMgn000368	122.5	157.6	80	228.8	1.3	2.9	2.5e-105	3.59e-32	disembodied	1.0	1.2	0.5	1.3	1.1	0.8	918.252	4.44407	yes	chr22:10166578-10232077	518	TCONS_00042019:253-1806	(+)	HIDATA	77.1172	0	0	0	1	1	no	Disembodied	4.24134	2.08452	7362	12.8271	0.817327	31223	14.9282	3.46656	NP_001036953.1	100
TCONS_00056780	XLOC_038290	BMgn006365	27.4	42.4	25.7	149.7	1.5	5.8	5.33e-95	2.66e-301	Usp12-46							34.821	106.113	yes	chr6:8691565-8761197	910	TCONS_00056780:341-3070	(+)	OK	33.2331	27.1249	-0.293004	-0.731709	0.20025	0.398571	no	uncharacterized protein LOC101745102 isoform X7	0.683306	-0.549395	12380	13.5942	0.444221	8459	13.0304	0.303539	XP_012549641.2	99775
TCONS_00056777	XLOC_038289	BMgn006366	2.5	10	2	19.2	4	9.4	5.33e-95	2.66e-301	-										chr6:8637047-8690608	104	TCONS_00056777:1-312	(+)	HIDATA	0	13.0616	0	0	1	1	no	DNA topoisomerase 2-binding protein 1	2.18421	1.12711	12	3.66195	0.0168593	27	4.7183	0.0385356	XP_021209065.1	42105
TCONS_00056677	XLOC_038242	BMgn006415	616.2	728.3	615.2	1247.4	1.2	2	NS	1.6e-54	CG7786							0	0	no	chr6:4939657-4953057	513	TCONS_00056677:172-1710	(+)	HIDATA	0	0	0	0	1	1	no	chorion b-ZIP transcription factor	0.517395	-0.950662	64577	15.9782	12.3028	33412	15.024	6.3654	NP_001037099.1	100000
TCONS_00033108	XLOC_025410	BMgn013000	4.9	4.4	7.1	2.9	0.9	0.4	NS	2.15e-40	CG9518	1.0	0.4	1.2	0.9	0.4	0.9	0.111574	0.259411	no	chr16:4421246-4877731	476	TCONS_00033108:2144-3571	(+)	OK	0.338991	0.291649	-0.217014	-0.0542677	0.90755	0.951002	no	glucose dehydrogenase [FAD, quinone]-like	1.06818	0.0951572	43	5.4527	0.0100023	46	5.51046	0.0107002	XP_004928918.1	100000
TCONS_00022584	XLOC_019942	BMgn006589	169.8	167.5	149.7	272.2	1	1.8	5.98e-16	3.6e-86	CLIP-190							230.419	23.6122	yes	chr10:5040725-5107415	1765	TCONS_00022584:76-5370	(+)	HIDATA	0	23.056	0	0	1	1	no	restin homolog	0.238932	-2.06533	21164	14.369	1.19104	5057	12.279	0.284578	XP_012549430.1	100
TCONS_00022577	XLOC_019941	BMgn006590	17.1	17.5	18.4	40.9	1	2.2	NS	3.6e-86	Syx1A							12.8507	36.9899	yes	chr10:4982144-5033616	292	TCONS_00022577:185-1060	(+)	OK	9.03765	8.0806	-0.161485	-0.237027	0.64395	0.797364	no	syntaxin-1A isoform X1	0.750224	-0.414607	2235	11.124	0.0469007	1677	10.7092	0.035186	XP_004930420.1	100000
TCONS_00022557	XLOC_019931	BMgn006602	4.5	4.4	2.7	10.7	1	3.9	NS	2.68e-14	-										chr10:4370238-4383071	533	TCONS_00022557:114-1712	(+)	OK	5.59492	4.53889	-0.301777	-0.556078	0.3384	0.541429	no	poly(A)-specific ribonuclease PARN-like domain-containing protein 1	0.891501	-0.165692	737	9.52793	0.0625018	657	9.36255	0.0557204	XP_004930511.1	100000
TCONS_00021646	XLOC_019507	BMgn006699	11.3	11.7	11.7	25	1	2.1	NS	4.18e-08	CG8323							18.0326	3.74112	yes	chr10:2460946-2472734	304	TCONS_00021646:182-1093	(+)	OK	12.7329	5.48573	-1.2148	-2.18044	0.0004	0.00295249	yes	solute carrier family 25 member 35	0.545284	-0.874921	1774	10.7896	0.15234	967	9.91501	0.0830686	XP_004930494.2	100000
TCONS_00021694	XLOC_019542	BMgn006712	5.1	4.7	8.4	16.2	0.9	1.9	NS	5.02e-78	cta							27.4189	13.6466	yes	chr10:3027280-3047452	376	TCONS_00021694:216-1343	(+)	OK	5.22377	6.36945	0.286077	0.948574	0.09915	0.256951	no	G protein alpha subunit	1.04978	0.0700897	917	9.84079	0.0536892	963	9.90489	0.0563619	NP_001243931.1	100000
TCONS_00021876	XLOC_019631	BMgn006787	61.2	729.9	53.4	816.2	11.9	15.3	5.29e-19	3.03e-20	-										chr10:6969337-6970151	104	TCONS_00021876:124-432	(+)	OK	368.13	338.389	-0.121533	-0.485835	0.39565	0.596242	no	inositol-trisphosphate 3-kinase A	0.933616	-0.0990991	3776	11.8685	10.0426	3525	11.7624	9.37589	XP_012551594.2	100000
TCONS_00021995	XLOC_019688	BMgn006865	98.3	132	160.7	331.7	1.3	2.1	3.53e-07	NS	CrebB							25.8576	38.069	yes	chr10:9515145-9525834	265	TCONS_00021995:264-1058	(+)	OK	92.7814	47.0509	-0.979613	-3.72211	5e-05	0.000445332	yes	cAMP responsive element binding protein	0.513526	-0.96149	9944	13.2681	0.951547	5106	12.3154	0.488644	NP_001040181.1	100000
TCONS_00053127	XLOC_036461	BMgn003178	4.1	4.3	5.6	21	1	3.7	NS	1.16e-07	mnd	1.0	0.8	0.4	1.0	1.0	0.6	71.2297	42.309	yes	chr4:13367430-13386872	498	TCONS_00053127:1500-2993	(+)	OK	7.53039	12.7749	0.762521	2.66334	5e-05	0.000445332	yes	large neutral amino acids transporter small subunit 1	1.71602	0.779065	660	9.35419	0.0367482	1132	10.1452	0.0630606	XP_004930975.1	100000
TCONS_00022094	XLOC_019735	BMgn006936	763.2	953.4	990.5	1127.2	1.2	1.1	3.5e-43	5.24e-12	phantom							13305.2	117.384	yes	chr10:11512028-11519442	539	TCONS_00022094:168-1784	(+)	HIDATA	72.0901	0	0	0	1	1	no	Phantom	20.8089	4.37913	4143	12.0163	0.558657	86211	16.3842	11.625	BAM73854.1	100000
TCONS_00022178	XLOC_019771	BMgn006961	5.2	16.2	7.4	11.3	3.1	1.5	1.53e-116	5.89e-39	CG43689							0.0678385	7.86046	yes	chr10:13702840-13768987	268	TCONS_00022178:2-805	(+)	OK	0.447044	6.62408	3.88923	1.41822	0.30495	0.505879	no	myelin transcription factor 1			199	7.64616	0.00950746	1864	10.8054	0.0888899	XP_012553001	100000
TCONS_00026138	XLOC_021801	BMgn010580	59.8	56.3	101.5	38	0.9	0.4	NS	1.31e-46	toc	1.0	0.6	0.6	0.6	0.3	0.3	35.5305	28.4511	no	chr12:8753684-8860546	808	TCONS_00026138:1-2424	(+)	OK	4.66777	3.34476	-0.480833	-0.776377	0.1831	0.377401	no	uncharacterized protein LOC101746579	0.632609	-0.660615	767	9.58406	0.270907	485	8.91524	0.171378	XP_021205727.1	99875
TCONS_00034827	XLOC_026334	BMgn007032	76.7	66	117.9	573.4	0.9	4.9	NS	3.4e-08	step							26.5472	20.782	no	chr17:11308522-11368433	416	TCONS_00034827:157-1404	(+)	OK	8.67127	19.6332	1.17898	3.00161	5e-05	0.000445332	yes	cytohesin-1 isoform X2	1.76534	0.819948	1293	10.3372	0.0248251	2282	11.1555	0.0438248	XP_004932484.1	100000
TCONS_00034767	XLOC_026316	BMgn007051	4.8	4.8	6.1	16.7	1	2.7	NS	6.39e-17	CG9896							0.707496	4.89738	yes	chr17:10012756-10070052	213	TCONS_00034767:248-886	(+)	OK	12.7914	6.05943	-1.07793	-1.38635	0.01775	0.0707661	no	uncharacterized protein LOC101736860	0.552617	-0.855648	1828	10.8266	0.0494405	1010	9.96261	0.0273217	XP_004932465.1	99519
TCONS_00059274	XLOC_039825	BMgn009894	0.6	0.1	0.3	4.7	0.2	18.8	NS	0	CG15312	1.0	0.8	0.6	0.8	2.7	0.9	4.85384	11.7971	yes	chr8:17447724-17476731	118	TCONS_00059274:1-354	(+)	OK	4.64786	7.00883	0.592606	0.146191	0.7386	0.858015	no	contactin-1a	1.2949	0.372836	176	7.4685	0.0727748	228	7.83829	0.0942358	XP_012553436.1	100000
TCONS_00040236	XLOC_029454	BMgn007204	20.7	40.5	29.2	55.4	2	1.9	3.53e-07	NS	CG3409							58.6295	18.7827	yes	chr21:17385542-17412667	774	TCONS_00040236:152-2473	(+)	OK	107.984	8.81371	-3.61492	-6.19106	5e-05	0.000445332	yes	uncharacterized protein LOC101740131 isoform X1	0.0842062	-3.56993	16867	14.0284	3.91808	1420	10.4723	0.329926	XP_012544941.1	100000
TCONS_00051011	XLOC_035401	BMgn007355	52.7	143.4	63.9	203	2.7	3.2	5.7e-201	9.78e-134	tkv							101.543	26.2475	yes	chr3:1426423-1555334	486	TCONS_00051011:222-1679	(+)	OK	35.4854	83.3522	1.23199	3.72244	5e-05	0.000445332	yes	bone morphogenetic protein receptor type-1B isoform X1	1.71892	0.781504	6111	12.5757	0.738311	10504	13.3509	1.2691	XP_004923953.1	100000
TCONS_00050371	XLOC_035120	BMgn007397	28.3	41.4	17.8	140.5	1.5	7.9	NS	1.1e-65	chrb							46.3934	68.6578	yes	chr3:741953-782613	215	TCONS_00050371:1-645	(+)	OK	93.7131	98.52	0.0721663	0.0721288	0.89635	0.945354	no	protein charybde-like	1.00313	0.00451287	6916	12.6948	5.2115	6937	12.7338	5.22783	XP_004923940.1	98519
TCONS_00050401	XLOC_035133	BMgn007413	45.1	43.9	49.1	91.1	1	1.9	NS	1.83e-10	CG3008							29.8164	37.1025	no	chr3:1588410-1591468				OK	4.21184	3.06693	-0.457655	-0.188485	0.739	0.858263	no	Serine/threonine-protein kinase RIO3-like	1	0	0	0	NA	0	0	NA
TCONS_00051128	XLOC_035450	BMgn007449	23.4	30.4	23.2	88.2	1.3	3.8	2.69e-48	3.48e-95	CG33156							165.329	22.559	yes	chr3:4190110-4243307	419	TCONS_00051128:238-1494	(+)	OK	14.9987	28.2609	0.913969	1.86082	0.00255	0.0146519	yes	NAD kinase-like isoform X5	1.69343	0.75995	3309	11.692	0.12304	5603	12.4504	0.20836	XP_004926312.1	100000
TCONS_00054220	XLOC_037058	BMgn003505	3.8	3.6	5.3	13.9	1	2.6	NS	8.95e-24	Dark	1.0	1.5	0.6	1.7	3.7	0.8	542.723	376.566	yes	chr5:13184922-13257829	885	TCONS_00054220:278-2932	(+)	OK	0.993706	1.93074	0.958262	1.00713	0.10355	0.265074	no	uncharacterized protein LOC101740740	0.717381	-0.479189	677	9.40435	0.078593	486	8.92022	0.0563811	XP_012549316.1	100000
TCONS_00042183	XLOC_030497	BMgn004700	12.1	9.7	14.8	25	0.8	1.7	NS	1e-09	Mkp3	1.0	3.8	0.8	1.6	6.9	1.1	39.8369	16.6444	yes	chr22:16843793-16877907				NOTEST	0	0	0	0	1	1	no	Uncharacterized protein	0.566706	-0.819328	282	8.13283	0.619152	160	7.33084	0.350877
TCONS_00030194	XLOC_024055	BMgn007656	41	74.2	23.6	98.7	1.8	4.2	3.09e-38	0	Rbp1-like							82.0126	181.404	yes	chr15:2602517-2607965	179	TCONS_00030194:169-705	(-)	OK	3.94645	23.9834	2.60341	2.52971	0.001	0.00663999	yes	Rbp1-like RNA-binding protein PB	1.54543	0.628008	3698	11.8217	1.14525	5715	12.4722	1.7699	XP_021201925.1	32558
TCONS_00053716	XLOC_036867	BMgn013545	28.6	38.9	15.7	125.7	1.4	8	NS	6.38e-14	l(2)efl	1.0	0.2	1.0	0.6	0.1	1.3	87.9579	78.5263	no	chr5:59347-60062	168	TCONS_00053716:98-601	(+)	OK	42.953	2.05381	-4.38638	-9.42859	5e-05	0.000445332	yes	heat shock protein Hsp-12	0.0452781	-4.46504	773	9.18638	1.08112	35	5.04779	0.048951	XP_004927349.1	100000
TCONS_00040661	XLOC_029656	BMgn007169	104.5	177.3	93.9	500.7	1.7	5.3	7.07e-87	9.45e-168	Ras85D	1.0	3.1	1.1	1.1	3.2	1.2	80.613	135.088	yes	chr21:16886586-16894592	193	TCONS_00040661:225-803	(+)	OK	67.287	74.9963	0.15649	0.642073	0.26535	0.464417	no	ras-like protein 1	1.13178	0.178592	5145	12.3283	0.642162	5823	12.5062	0.726785	NP_001036973.1	100000
TCONS_00031002	XLOC_024398	BMgn007950	126.4	162	325.6	628.1	1.3	1.9	NS	1.07e-23	Hsc70-3							1231.07	831.796	yes	chr15:1589143-1592691	659	TCONS_00031002:177-2153	(+)	OK	129.325	335.598	1.37573	5.06695	5e-05	0.000445332	yes	heat shock protein 70-3	2.58237	1.36869	10492	13.2643	2.97383	27093	14.7113	7.67952	AEI58998.1	100000
TCONS_00060906	XLOC_040733	BMgn008099	14.2	43.9	19.6	35.6	3.1	1.8	2.12e-19	NS	CG11791							56.321	69.3992	no	chr9:4938929-4948906	124	TCONS_00060906:356-727	(+)	OK	202.18	128.564	-0.653155	-2.23825	0.00015	0.0012229	yes	uncharacterized protein LOC101735549 isoform X3	0.793263	-0.334129	14131	13.784	0.860891	11209	13.4399	0.682913	XP_004925659.1	99074
TCONS_00045336	XLOC_032329	BMgn008121	7.3	10.3	12.7	37.3	1.4	2.9	NS	1.09e-130	NC2alpha							12.9199	60.1668	yes	chr24:2652361-2683244	343	TCONS_00045336:138-1166	(+)	OK	4.64013	1.67628	-1.4689	-1.81184	0.00585	0.0291362	yes	uncharacterized protein LOC101746654 isoform X1	0.524976	-0.929675	354	8.43578	0.161197	186	7.53633	0.0846247	XP_012543804.1	100000
TCONS_00045265	XLOC_032304	BMgn008146	408.6	523.2	442.3	1157.5	1.3	2.6	1.46e-52	3.54e-152	ImpL2							1155.25	76.2183	yes	chr24:918755-927774	261	TCONS_00045265:167-949	(+)	OK	96.155	62.6164	-0.618822	-1.397	0.0229	0.0864101	no	IBP2	0.200205	-2.32045	13644	13.7348	2.38579	2732	11.4076	0.477648	AFO09967.1	100000
TCONS_00035630	XLOC_026834	BMgn008543	21.2	113.2	20	119.4	5.3	6	7.03e-120	2.3e-103	CG2865							9.68981	78.498	yes	chr18:11323233-11472731	160	TCONS_00035630:285-764	(+)	OK	18.1825	10.5971	-0.778875	-2.63652	5e-05	0.000445332	yes	uncharacterized protein LOC101744991 isoform X2	0.603975	-0.727439	2214	11.107	0.632657	1337	10.3847	0.382109	XP_012547665.1	100000
TCONS_00045611	XLOC_032426	BMgn008773	34.8	44.4	40.7	71	1.3	1.7	NS	2.33e-24	CG3281							7.83187	8.84619	no	chr24:13191416-13199918	440	TCONS_00045611:1-1320	(+)	OK	24.5733	20.1635	-0.285343	-0.593504	0.29295	0.493156	no	zinc finger protein 490-like	0.769925	-0.377211	3325	11.6951	0.459001	2560	11.3197	0.353396	XP_021204013.1	99768
TCONS_00028028	XLOC_022760	BMgn001296	5	7.9	7.1	32.3	1.6	4.6	NS	4.91e-31	Ets98B	1.0	0.3	1.1	1.2	0.4	1.1	2.07146	1.01892	yes	chr13:2768616-2824446	470	TCONS_00028028:307-1716	(+)	OK	6.59894	7.66212	0.215509	0.456412	0.4356	0.633898	no	DNA-binding protein D-ETS-4-like isoform X1	1.06541	0.0914067	1554	10.5977	0.0513931	1656	10.6903	0.0547547	XP_021204720.1	99787
TCONS_00051335	XLOC_035530	BMgn008981	33	79.2	41.4	265.9	2.4	6.4	1.4e-58	2.09e-63	Tak1							27.3537	37.8252	yes	chr3:11077665-11142029	181	TCONS_00051335:2-544	(+)	OK	16.6006	18.3818	0.147043	0.18577	0.74345	0.860355	no	Mitogen-activated protein kinase kinase kinase 7	1.18175	0.240928	2324	11.1771	0.422331	2746	11.4219	0.499091	XP_021207294.1	100000
TCONS_00050790	XLOC_035318	BMgn009044	5.8	7.1	5.9	14.4	1.2	2.4	NS	5.22e-16	Tab2							11.7359	12.3527	no	chr3:14183722-14197687	549	TCONS_00050790:608-2254	(+)	OK	7.15194	9.62319	0.428181	1.66796	0.0034	0.0185535	yes	uncharacterized protein LOC101743924 isoform X1	1.33144	0.412993	353	8.46245	0.0464229	470	8.87629	0.0618096	XP_012544333.2	100000
TCONS_00039569	XLOC_029008	BMgn009126	9.8	10.1	14.8	57	1	3.9	NS	3.89e-88	-										chr20:13320490-13376833	104	TCONS_00039569:1-312	(+)	OK	2.63206	1.3372	-0.976975	-0.352922	0.7205	0.847682	no	oxidative stress-induced growth inhibitor 1-like			130	6.99878	0.0271724	117	6.75732	0.0244482	XP_004926056	99000
TCONS_00056384	XLOC_038102	BMgn006326	23	22.7	33.4	118.8	1	3.6	NS	3.66e-81	mask	1.0	0.8	0.5	1.1	0.9	0.6	42.1615	76.7914	yes	chr6:15239825-15302158	128	TCONS_00056384:1-384	(+)	OK	6.62097	2.84581	-1.2182	-0.274142	0.49285	0.683157	no	ankyrin repeat domain-containing protein 17-like			678	9.40724	0.412863	569	9.14709	0.346521	XP_012553284	100000
TCONS_00029563	XLOC_023588	BMgn009227	15.7	58	31.8	83.1	3.7	2.6	5.91e-13	NS	-										chr14:7065795-7067890				OK	96.2209	22.8696	-2.07292	-3.16183	5e-05	0.000445332	yes	Integral membrane sensor hybrid histidine kinase	0.26946	-1.89186	1567	10.5994	5.33107	422	8.69534	1.43651
TCONS_00004834	XLOC_004512	BMgn004639	2.3	0.2	1.2	0.8	0.1	0.7	5e-10	NS	fz2	1.0	0.4	1.2	1.3	0.8	0.8	40.7444	87.9449	yes	Bm_scaf164:198336-233997	465	TCONS_00004834:516-1910	(+)	OK	12.7412	65.206	2.35551	9.03315	5e-05	0.000445332	yes	frizzled-2-like	5.11934	2.35596	508	8.99205	0.174805	2602	11.341	0.894888	XP_021204477.1	81262
TCONS_00029254	XLOC_023426	BMgn009298	95.2	1141	81.8	1382.2	12	16.9	1.12e-31	1.12e-27	IP3K1							36.2264	3.04613	yes	chr14:8729422-8831306	311	TCONS_00029254:1-933	(+)	OK	470.243	449.689	-0.0644774	-0.171637	0.7489	0.863625	no	inositol-trisphosphate 3-kinase A	0.955503	-0.065667	14503	13.8105	12.7443	13858	13.7357	12.1772	XP_012551594.2	100000
TCONS_00029716	XLOC_023675	BMgn009309	0.2	2.9	1.2	4.1	15.2	3.4	NS	3.27e-26	Klp68D							6.88858	22.8494	yes	chr14:14848857-14851408	101	TCONS_00029716:1-303	(+)	NOTEST	0.189173	0.0610537	-1.63155	0	1	1	no	kinesin-like protein Klp68D	0.265537	-1.91302	117	6.86457	0.0458644	30	4.94794	0.0118908	XP_021202086.1	92754
TCONS_00029323	XLOC_023465	BMgn009361	23.2	25.7	19	77	1.1	4.1	NS	5.01e-89	Rab30							11.1274	5.69887	yes	chr14:12675371-12681118	203	TCONS_00029323:1-609	(+)	NOTEST	0.0860127	0.117674	0.452177	0	1	1	no	ras-related protein Rab-30	1.72222	0.784271	222	7.79776	0.0386288	382	8.58243	0.0665275	XP_004923802.1	100000
TCONS_00029292	XLOC_023444	BMgn009419	107.5	166.6	95.5	323.5	1.5	3.4	NS	7.66e-42	AdipoR							140.474	43.824	yes	chr14:10435281-10469160	183	TCONS_00029292:106-654	(+)	OK	56.8836	79.1049	0.475754	0.532905	0.3542	0.55777	no	malignant T-cell-amplified sequence 1 homolog	1.29282	0.370524	1454	10.5	0.0429076	1879	10.8713	0.0554719	XP_004925424.1	100000
TCONS_00029480	XLOC_023556	BMgn009436	2.6	2.6	4.7	17	1	3.6	NS	4.91e-31	CG4393							5.17985	9.78256	yes	chr14:4215006-4306680				OK	0.762147	2.40457	1.65764	0.366908	0.61665	0.778425	no	Hspc200, putative	2.38158	1.25192	24	4.64769	0.0383202	59	5.90412	0.0934383
TCONS_00029393	XLOC_023513	BMgn009479	0.3	0.5	6.6	38.9	2.2	5.9	NS	1.12e-27	-										chr14:1292858-1294619	263	TCONS_00029393:3-791	(+)	OK	0.144074	19.473	7.07852	7.46522	5e-05	0.000445332	yes	Uncharacterized protein	96.3889	6.59079	6	2.79744	0.00813008	578	4.78051	0.78365	XP_021207496.1	28070
TCONS_00059882	XLOC_040109	BMgn009848	9.3	11.4	10.9	53.4	1.2	4.9	2.9e-24	0	ksr							10.0118	22.7473	yes	chr8:17378965-17408015	833	TCONS_00059882:129-2627	(+)	OK	11.5242	11.6325	0.0135011	0.0312247	0.956	0.974132	no	kinase suppressor of Ras 2	0.978884	-0.0307896	4846	12.2315	0.167288	4744	12.2089	0.163756	XP_021201955.1	100000
TCONS_00059247	XLOC_039815	BMgn009883	17.5	16.5	13.4	42.5	0.9	3.2	NS	4.61e-50	Cdk12							25.1614	26.3061	no	chr8:16905440-16922215	1050	TCONS_00059247:318-3467	(+)	OK	16.2535	26.6518	0.713479	2.54446	5e-05	0.000445332	yes	cyclin dependent kinase 12 isoform X1	1.7084	0.772643	3509	11.7704	0.209901	5995	12.5484	0.358594	XP_012553370.1	100000
TCONS_00042857	XLOC_030995	BMgn011521	5.1	5.2	6.6	25.9	1	3.9	NS	6.39e-17	asparagine-synthetase	1.0	1.4	0.4	1.2	1.6	0.5	52.3515	38.7736	no	chr23:9320093-9322631	552	TCONS_00042857:269-1924	(+)	OK	3.69555	3.06072	-0.271919	-0.439057	0.4534	0.649825	no	asparagine synthetase	0.753413	-0.408487	391	8.61042	0.142009	294	8.19665	0.106991	NP_001037414.1	100000
TCONS_00031197	XLOC_024472	BMgn007887	0.3	2.4	0.2	22.8	7	100	4.01e-27	3.03e-183	Hr4	1.0	1.5	1.3	2.7	4.9	1.3	3.49286	8.09571	yes	chr15:5020421-5152485	737	TCONS_00031197:350-2560	(+)	OK	0.0578256	1.22932	4.41001	3.67452	0.0247	0.0915529	no	Nuclear hormone receptor HR4 isoform X1	2.29851	1.2007	89	6.49452	0.00283095	205	7.68649	0.00650695	XP_012547753.1	100000
TCONS_00048271	XLOC_033838	BMgn010740	5.7	8.7	2.9	34.9	1.5	11.9	NS	1.35e-118	CG1208	1.0	12.1	8.2	1.8	23.8	7.5	65.6581	83.213	no	chr26:2256942-2289687	523	TCONS_00048271:89-1657	(+)	OK	4.33597	42.4421	3.29107	8.25675	5e-05	0.000445332	yes	facilitated trehalose transporter Tret1-2 homolog	7.60048	2.92609	1101	10.1017	0.0846203	8371	12.9983	0.643155	XP_012551685.1	98956
TCONS_00058025	XLOC_039135	BMgn010182	25.4	24	22.5	38	0.9	1.7	NS	6.39e-17	CG16833							15.4726	10.3693	yes	chr7:5708211-5738750	1036	TCONS_00058025:721-3828	(+)	OK	9.35127	16.8267	0.847518	2.03772	0.00045	0.00328352	yes	tubulin polyglutamylase TTLL4-like isoform X1	2.85377	1.51287	916	9.82774	0.100663	2615	11.3531	0.287268	XP_012550316.1	100
TCONS_00059452	XLOC_039914	BMgn014105	125.1	168	159.2	478.7	1.3	3	5.91e-13	2.92e-33	Picot	1.0	23.2	1.1	0.7	22.5	1.0	4.03032	10.7672	yes	chr8:3443348-3549632	522	TCONS_00059452:371-1936	(+)	HIDATA	0	30.3898	0	0	1	1	no	inorganic phosphate co-transporter	0.107795	-3.21364	26179	14.6509	0.265629	2822	11.4571	0.0286335	XP_012545009.1	100000
TCONS_00026706	XLOC_022093	BMgn010376	21.3	22.2	12.1	19.4	1	1.6	NS	2.07e-11	l(3)87Df							10.3854	9.57938	no	chr12:8523358-8524252	122	TCONS_00026706:178-543	(+)	OK	31.8796	25.0584	-0.347338	-1.10642	0.05425	0.166235	no	uncharacterized protein LOC100141456	0.785796	-0.347773	582	9.17878	0.651007	457	8.83872	0.511559	NP_001108406.1	99174
TCONS_00026213	XLOC_021846	BMgn010659	13.6	19.2	10.9	37.4	1.4	3.4	NS	6.21e-25	kek1							37.038	16.3585	yes	chr12:11331774-11334547	649	TCONS_00026213:220-2166	(+)	OK	96.2725	9.18764	-3.38936	-12.5082	5e-05	0.000445332	yes	Noki protein	0.0945902	-3.40217	8133	12.9817	2.93304	769	9.56381	0.277437	NP_001037283.1	99645
TCONS_00055289	XLOC_037484	BMgn003654	6	4.2	9.5	24.5	0.7	2.6	NS	2.92e-33	InR	1.0	0.5	0.4	1.5	1.3	1.0	12.4628	18.5796	yes	chr5:14850807-14921977	1473	TCONS_00055289:234-4652	(+)	OK	10.2533	8.97667	-0.191834	-0.70395	0.2146	0.415643	no	insulin receptor isoform X1	0.786732	-0.346056	4633	12.1603	0.0651378	3645	11.831	0.051246	XP_021206178.1	98792
TCONS_00047955	XLOC_033669	BMgn010831	21.5	22	16.3	39.8	1	2.4	NS	7.2e-58	tws							61.5114	70.1182	no	chr26:3655985-3703272	450	TCONS_00047955:175-1524	(+)	OK	9.60061	18.3426	0.934001	2.80358	5e-05	0.000445332	yes	protein phosphatase PP2A 55 kDa regulatory subunit isoform X2	1.27664	0.352355	5155	12.3278	0.2066	6581	12.6819	0.263754	XP_004933054.1	100000
TCONS_00041510	XLOC_030204	BMgn010929	27.1	24.1	17.8	42.2	0.9	2.4	NS	1.13e-41	cwo							20.3723	13.4905	yes	chr22:19827795-19872878	442	TCONS_00041510:380-1705	(+)	OK	6.42703	9.07786	0.498199	0.832463	0.15455	0.341163	no	hairy/enhancer-of-split related with YRPW motif protein isoform X6	2.13465	1.094	3139	11.5683	0.0724056	6701	12.5883	0.154561	XP_012544616.1	100000
TCONS_00043648	XLOC_031355	BMgn011008	13.2	14.9	10.8	35.8	1.1	3.3	NS	7.66e-42	Drep-1							10.7397	18.2318	yes	chr23:8189390-8193998	198	TCONS_00043648:321-914	(+)	OK	12.9396	13.5608	0.0676421	0.116446	0.8328	0.911204	no	cell death activator CIDE-B	1.02203	0.031443	1180	10.2014	0.302332	1206	10.2368	0.308993	NP_001108342.1	99492
TCONS_00044204	XLOC_031593	BMgn011111	2.6	2.2	3.3	11.4	0.9	3.4	NS	1.82e-104	crol							76.9183	118.535	yes	chr23:22814382-22819172	583	TCONS_00044204:117-1865	(+)	OK	5.03831	4.41121	-0.191768	-0.530027	0.3554	0.558808	no	gastrula zinc finger protein XlCGF57	0.888046	-0.171294	351	8.45941	0.0734853	312	8.28747	0.0652583	XP_004925997.1	100000
TCONS_00006141	XLOC_005689	BMgn004353	2.5	3.1	4.5	8.4	1.2	1.9	NS	4.91e-31	fus	1.0	1.1	0.5	1.1	0.9	0.3	259.363	11.0043	yes	Bm_scaf192:5940-37528	604	TCONS_00006141:1-1812	(+)	OK	6.72526	5.36595	-0.325756	-0.516106	0.35925	0.56247	no	RNA-binding protein fusilli isoform X1	0.976269	-0.0346494	506	8.9519	0.0401195	494	8.95023	0.0391675	XP_012546975.1	87262
TCONS_00019664	XLOC_018470	BMgn002099	104.6	213.6	91.8	509.9	2	5.6	1.66e-143	1.99e-233	Drat	1.0	0.9	2.7	0.9	0.9	2.4	92.1531	93.9377	no	chr1:1898229-1912825	381	TCONS_00019664:1-1143	(+)	OK	30.6133	20.9981	-0.543895	-0.915649	0.11245	0.279892	no	quinone oxidoreductase isoform X1	0.677875	-0.560909	2102	11.0371	0.320816	1425	10.4305	0.217473	XP_012551533.1	100000
TCONS_00043857	XLOC_031451	BMgn011297	47.8	61.9	30.8	83.7	1.3	2.7	NS	3.19e-14	CG1416							101.338	130.292	yes	chr23:15049021-15059345	342	TCONS_00043857:748-1773	(+)	HIDATA	0	36.7892	0	0	1	1	no	activator of 90 kDa heat shock protein ATPase homolog 1	1.41295	0.498707	3203	11.6315	0.493757	4526	12.1375	0.697652	NP_001036909.1	99.707
TCONS_00054303	XLOC_037095	BMgn003534	10.9	9.9	36.9	9.4	0.9	0.3	NS	1.96e-36	Ctf4	1.0	1.0	0.7	0.8	0.4	0.5	6.58134	12.7953	yes	chr5:14750756-14780941	739	TCONS_00054303:257-2473	(+)	OK	9.27981	12.8646	0.471236	1.24451	0.0337	0.116642	no	acidic nucleoplasmic DNA-binding protein 1	1.39338	0.47859	796	9.63285	0.0895517	1109	10.1157	0.12478	NP_001136085.1	99362
TCONS_00043076	XLOC_031114	BMgn011317	36.8	42.4	34.4	88.4	1.2	2.6	NS	6.21e-25	Snx3							122.379	124.808	no	chr23:15719358-15728459	167	TCONS_00043076:111-611	(+)	OK	19.3764	36.579	0.916712	2.93967	5e-05	0.000445332	yes	sorting nexin-12	1.69807	0.763893	2293	11.1621	0.305978	3894	11.9256	0.519571	XP_004930695.1	100000
TCONS_00043204	XLOC_031163	BMgn011364	33	33	36.5	84.6	1	2.3	NS	2.92e-33	CG2201							13.9339	3.9826	yes	chr23:17687111-17729928	123	TCONS_00043204:253-621	(-)	OK	3.96771	2.40953	-0.719555	-0.676695	0.24145	0.442388	no	Choline/ethanolamine kinase	0.955976	-0.0649538	3930	11.9373	0.0917782	3757	11.8744	0.0877377
TCONS_00043258	XLOC_031184	BMgn011380	5.4	6.7	4.5	12.1	1.2	2.7	NS	4.68e-22	swm							29.0806	44.46	yes	chr23:18727367-18766977	872	TCONS_00043258:199-2814	(+)	OK	4.03946	6.50378	0.687118	1.66846	0.0034	0.0185535	yes	RNA-binding protein 26 isoform X5	1.58798	0.667195	854	9.73732	0.044536	1357	10.4059	0.0707223	XP_012549771.1	99543
TCONS_00052679	XLOC_036276	BMgn006039	20	22.9	12.6	54.2	1.1	4.3	1.9e-28	1.96e-242	NFAT	1.0	0.9	0.6	1.0	1.0	0.5	18.5638	26.5158	yes	chr4:1208203-1313850	1064	TCONS_00052679:429-3620	(+)	HIDATA	0	22.7153	0	0	1	1	no	nuclear factor of activated T-cell 5/NFAT	0.154102	-2.69804	15613	13.928	1.19174	2406	11.2255	0.18365	XP_012548370.1	100000
TCONS_00061223	XLOC_040872	BMgn002412	4.6	7.7	5.8	12.7	1.7	2.2	NS	5.15e-19	CG14073	1.0	0.8	0.4	1.2	0.9	0.6	11.045	23.1563	yes	chr9:14777115-14839883	2104	TCONS_00061223:552-6863	(+)	OK	5.62792	13.7979	1.29377	2.7785	5e-05	0.000445332	yes	BCL-6 corepressor	1.83219	0.873566	1889	10.8812	0.341098	3461	11.7509	0.624955	XP_012550180.1	100000
TCONS_00024387	XLOC_020859	BMgn012045	346.4	427.9	232.4	388.7	1.2	1.7	NS	6.14e-12	SmF							105.628	186.346	yes	chr11:17608855-17610091				OK	101.324	153.161	0.596071	2.31485	0.0001	0.000847087	yes	Small nuclear ribonucleoprotein protein F (Uncharacterized protein)	1.50325	0.588081	1951	10.8973	1.57875	2933	11.515	2.37325	NP_001093276.1	100
TCONS_00025443	XLOC_021299	BMgn012109	40.8	39.2	22.9	67.7	1	3	NS	6.14e-12	CG33052							52.7456	49.943	no	chr11:17586714-17607733	133	TCONS_00025443:442-840	(+)	OK	13.5536	11.9934	-0.176434	-0.585324	0.30715	0.50801	no	RAB6-interacting golgin	0.780822	-0.356935	23	4.60067	0.118443	18	4.19741	0.0913706	XP_004932991.2	100000
TCONS_00025438	XLOC_021295	BMgn012113	0.3	0.7	0.4	1	2.4	2.4	3.45e-07	NS	CG3238							8.3167	4.71408	yes	chr11:17314676-17373801	238	TCONS_00025438:2-712	(+)	OK	1.23673	2.09492	0.760367	1.24767	0.0331	0.115137	no	ATP-dependent DNA helicase PIF6-like	1.22488	0.292641	69	6.11056	0.0961718	84	6.41475	0.118114	XP_004932994.1	100000
TCONS_00025420	XLOC_021289	BMgn012120	5.1	22.1	7.8	63.4	4.3	8.1	1.77e-180	1.49e-174	CG8243							31.155	41.1855	yes	chr11:16884129-16907490	385	TCONS_00025420:348-1502	(+)	OK	11.7555	7.46137	-0.65582	-1.86227	0.00165	0.0101797	yes	arf-GAP with dual PH domain-containing protein 1-like isoform X2	0.726606	-0.460754	773	9.58705	0.0760153	562	9.12086	0.0552332	XP_012551592.1	100000
TCONS_00025412	XLOC_021283	BMgn012124	7.9	12.6	7.3	17.1	1.6	2.3	NS	5.35e-17	emc							75.6181	182.888	yes	chr11:16698134-16703478	143	TCONS_00025412:135-563	(+)	OK	119.774	88.6439	-0.434219	-1.75541	0.00265	0.0150503	yes	extramacrochaetae protein	0.733883	-0.446378	5822	12.5	1.09932	4273	12.0263	0.806772	NP_001040299.1	100000
TCONS_00036530	XLOC_027393	BMgn012627	38.1	40.6	27.2	48.9	1.1	1.8	NS	9.81e-07	CG10565							40.4288	88.5652	yes	chr19:1234934-1238293	610	TCONS_00036530:229-2058	(+)	OK	39.0894	40.1908	0.0400889	0.160491	0.77365	0.878269	no	dnaJ homolog subfamily C member 2	1.02136	0.0304884	2794	11.447	0.831696	2853	11.4767	0.849459	XP_021203665.1	99836
TCONS_00041015	XLOC_029971	BMgn012670	11.3	12.9	19.4	32.8	1.1	1.7	NS	2.52e-44	-										chr22:2647179-2656793	426	TCONS_00041015:264-1541	(+)	OK	62.3005	48.3511	-0.365694	-1.44474	0.0107	0.0476009	yes	interferon-related developmental regulator 2	0.777648	-0.36281	5730	12.477	0.598211	4456	12.1036	0.465198	XP_012544642.1	90099
TCONS_00020082	XLOC_018660	BMgn000714	81.1	74	86	219.4	0.9	2.6	NS	2.99e-26	path	1.0	0.4	2.4	1.0	0.6	1.9	177.763	63.5543	yes	chr1:11576603-11602341	465	TCONS_00020082:179-1573	(+)	OK	142.695	46.109	-1.62981	-6.34076	5e-05	0.000445332	yes	proton-coupled amino acid transporter 1	0.325103	-1.62103	19751	14.2558	0.767374	6421	12.6175	0.249475	XP_004929913.1	100000
TCONS_00032849	XLOC_025312	BMgn013087	10.6	11.3	13	30.8	1.1	2.4	NS	1.97e-21	CG11679							17.9692	11.4774	yes	chr16:822466-833179	382	TCONS_00032849:209-1354	(+)	OK	7.72704	5.65149	-0.451286	-1.30406	0.02445	0.0907723	no	required for meiotic nuclear division protein 1 homolog	0.877169	-0.189073	730	9.50012	0.0912158	640	9.29805	0.0800117	XP_004929006.1	100000
TCONS_00034075	XLOC_025983	BMgn007282	7.7	6.1	9.5	3.6	0.8	0.4	NS	9.84e-44	dmGlut	1.0	3.1	0.8	1.4	9.9	1.4	22.7049	6.2223	yes	chr17:5979622-5998689	528	TCONS_00034075:239-1822	(+)	OK	79.6257	5.16983	-3.94505	-13.2637	5e-05	0.000445332	yes	putative inorganic phosphate cotransporter	0.0656357	-3.92938	7501	12.8388	0.393402	492	8.8798	0.0258212	XP_004925855.1	100000
TCONS_00044753	XLOC_032079	BMgn013312	15.5	18.6	16.7	144	1.2	8.6	NS	1.93e-176	Cbl							26.2364	116.422	yes	chr24:5240594-5338781	225	TCONS_00044753:176-850	(+)	OK	10.2337	10.83	0.0817075	0.267131	0.63835	0.793843	no	E3 ubiquitin-protein ligase CBL-B-B	1.00388	0.00558183	2322	11.1791	0.0258982	2331	11.1849	0.0259986	XP_021202793.1	98661
TCONS_00041207	XLOC_030072	BMgn000295	115.7	258	53.3	565.3	2.2	10.6	4.68e-69	2.81e-155	Rab3	1.0	0.4	0.9	0.6	0.4	0.6	2.83977	66.9943	yes	chr22:8390524-8399823	219	TCONS_00041207:879-1535	(+)	OK	4.48156	120.321	4.74674	14.2205	5e-05	0.000445332	yes	ras-related GTP-binding protein Rab3 isoform X2	26.5382	4.73	227	7.81478	0.0740983	6015	12.5485	1.96644	NP_001037620.1	100000
TCONS_00054568	XLOC_037213	BMgn013536	193	381.5	59.6	423.2	2	7.1	NS	1.31e-53	CG5001							39.7236	12.3045	yes	chr5:1286901-1312827	352	TCONS_00054568:292-1347	(+)	OK	354.236	177.251	-0.998915	-3.29066	5e-05	0.000445332	yes	dnaJ (Hsp40) homolog 5 isoform X1	0.485757	-1.04169	15446	13.6039	11.9736	7503	12.8676	5.81628	XP_012545855.1	100000
TCONS_00020651	XLOC_018907	BMgn000600	14.9	10.7	60.4	10.3	0.7	0.2	NS	9.53e-69	sl	1.0	0.8	0.5	1.1	0.9	0.6	14.415	3.50689	yes	chr1:6120287-6172910	1202	TCONS_00020651:1-3606	(+)	OK	20.0023	33.1065	0.726948	1.09525	0.0619	0.182813	no	phospholipase C gamma isoform X1/BmPLCgamma	1.44619	0.532262	6136	12.4971	0.386419	8874	13.0852	0.558837	XP_012548883.1	99917
TCONS_00028135	XLOC_022802	BMgn001266	7.4	28.5	7.2	54.6	3.9	7.5	5.51e-140	6.38e-143	sty	1.0	2.6	0.2	1.2	2.8	0.3	68.8074	37.0087	yes	chr13:5549137-5555813	214	TCONS_00028135:361-1002	(+)	OK	43.8128	64.7588	0.563724	2.21685	5e-05	0.000445332	yes	protein sprouty	1.44265	0.528724	910	9.82551	1.41693	1312	10.3566	2.04413	XP_004927952.1	100000
TCONS_00056575	XLOC_038195	BMgn013626	1.5	1.3	1	2.9	0.9	2.8	NS	9.71e-18	CG31224							34.8894	67.6594	yes	chr6:2568980-2588706	498	TCONS_00056575:59-1552	(+)	OK	2.62808	4.75248	0.854674	2.56619	5e-05	0.000445332	yes	zinc finger protein OZF-like	1.5818	0.661569	363	8.49743	0.036216	574	9.16638	0.0572865	XP_012545088.2	100000
TCONS_00057598	XLOC_038931	BMgn010218	44.6	83.6	36.9	56.1	1.9	1.5	3.75e-11	NS	CG31324	1.0	3.2	3.3	1.3	4.3	2.1	10.6861	19.5531	yes	chr7:7474377-7633951	185	TCONS_00057598:1047-1601	(+)	OK	7.25029	3.7072	-0.967708	-2.5857	5e-05	0.000445332	yes	endonuclease-reverse transcriptase	0.56953	-0.812157	652	9.35063	0.125772	371	8.54032	0.0716307	ADI61814.1	58772
TCONS_00037925	XLOC_028152	BMgn014803	160.1	358.7	176	562.2	2.2	3.2	3.53e-07	6.21e-25	GlcT-1							12.3885	27.949	yes	chr2:4911148-5063271	398	TCONS_00037925:770-1963	(-)	OK	96.6301	23.8491	-2.01854	-6.07768	5e-05	0.000445332	yes	ceramide glucosyltransferase	0.243247	-2.03951	2394	11.2027	1.06542	582	9.17698	0.25916	XP_004933278.1	100000
TCONS_00028428	XLOC_022920	BMgn001178	19.5	10.9	58.7	6	0.6	0.1	NS	1.28e-47	CG8086	1.0	0.5	2.3	0.7	0.2	1.4	3.18293	10.7924	yes	chr13:10107913-10238327	104	TCONS_00028428:2-310	(+)	HIDATA	0	0.567007	0	0	1	1	no	adhesive plaque matrix protein-like	0.163931	-2.60884	1058	10.0431	0.112613	850	9.73164	0.0904737	XP_012547206	100000
TCONS_00053911	XLOC_036952	BMgn015085	20.4	21.3	19.7	92	1	4.7	NS	6.39e-17	CG2765							18.7125	36.8972	yes	chr5:6419780-6425057	132	TCONS_00053911:50-445	(-)	OK	29.2894	10.6623	-1.45785	-3.23174	5e-05	0.000445332	yes	mid1-interacting protein 1A	0.348131	-1.5223	142	7.10135	0.0351792	49	5.63178	0.0120851	XP_004932356.1	100000
TCONS_00036980	XLOC_027604	BMgn016634	953.6	1260.9	432.4	1140.3	1.3	2.6	NS	7.28e-12	Jra							140.341	46.4251	yes	chr19:12916664-12920139	240	TCONS_00036980:2516-3235	(-)	HIDATA	0	184.791	0	0	1	1	no	transcription factor jun-D	0.231114	-2.11332	49812	15.6006	51.8878	11512	13.4708	11.992	XP_021202386.1	100000
