# Supplementary material for: Refining a steroidogenic model: an analysis of RNA-seq datasets from insect prothoracic glands
Source: BMC Genomics. 2018 Jul 13;19:537. doi: 10.1186/s12864-018-4896-2 (PMC6045881; doi:10.1186/s12864-018-4896-2)
Supplement: Supplementary file 14 — Table S13. Integration of Bombyx mori orthologues with the Drosophila melanogaster RG-specific genes affected by RasV12 or Torso-RNAi phenotypes as described [4]. The data shown in the table corresponds to data presented on Fig. 5i and j of [4]. (XLSX 90 kb) [file 12864_2018_4896_MOESM14_ESM.xlsx]

## Sheet: Sheet1
Flybase Gene ID	CG Number	Gene symbol	Phenotype	Bombyx mori Gene ID	Bombyx mori protein description	Celera FPKM	CNS FPKM	significant	Status	Cufflinks value:Day 0 of the 5th instar	Cufflinks value:Day 6 of the 5th instar	Significant fold change between Day 0 and Day 6	natural_normalized_mean_counts_Day 0	log2_normalized_mean_counts_Day 0	rpgm_normalized_mean_counts_Day 0	natural_normalized_mean_counts_Day 6	log2_normalized_mean_counts_Day 6	rpgm_normalized_mean_counts_Day 6	GenBank best hit	Similarity %
Drosophila melanogaster 87 RG-specific genes affected by RasV12 or Torso-RNAi phenotypes
FBgn0001253	CG32356	Ecdysone-inducible gene E1	NOP	BMgn006908	low-density lipoprotein receptor-related protein 2 isoform X1	40.0046	247.466	yes	OK	2.00862	1.04995	no	301	8.06763	0.00667583	158	7.30435	0.00350426	XP_004923227.1	100000
FBgn0001255	CG2723	Ecdysone-inducible gene E3	NOP	BMgn012766	uncharacterized protein LOC100862793 isoform X1	166.299	7.63277	yes	OK	0.154002	17.3534	yes	12	3.65909	0.00137855	978	9.9326	0.115601	XP_021205366.1	100000
FBgn0001992	CG4163	Cyp303a1	NOP	BMgn002085	Cyp303a1	15.3592	0.873541	yes	NOTEST	0	0.0279672	no	93	6.54218	0.00810669	103	6.66796	0.00900744	BAM73851.1	100000
FBgn0003448	CG3956	snail	NOP			0.368672	32.2255	yes
FBgn0003733	CG1389	torso	delay	BMgn003976	Torso	161.797	1.59094	yes	HIDATA	0	59.4626	no	57958	15.8144	2.934	17584	14.0869	0.890166	XP_012549743.1	100000
FBgn0004611	CG4574	Phospholipase C at 21C	major delay	BMgn009602	1-phosphatidylinositol 4,5-bisphosphate phosphodiesterase epsilon-1-like	209.57	23.6099	yes	NOTEST	0	0.0352309	no	4	2.21462	0.000608373	6	2.13077	0.000940213	XP_021203764.1	99034
FBgn0004842	CG5811	Neuropeptide Y receptor-like	NOP	BMgn012745	neuropeptide receptor A35 isoform X1	3.18592	1.3677	no	NOTEST	0.0101483	0	no	590	9.19969	0.00393679	574	9.16707	0.00382787	NP_001127751.1	99687
FBgn0011739	CG12072	warts	P lethal	BMgn006330	serine/threonine-protein kinase Warts	58.5059	18.1058	yes	OK	14.6308	18.9987	no	2905	11.5044	0.540767	3646	11.8319	0.678642	XP_004923559.1	100000
FBgn0014396	CG3234	timeless	L3 arrest	BMgn006226	timeless	6.80423	0.660621	yes	OK	38.4874	26.7024	yes	6760	12.7066	0.288653	6403	12.6358	0.273408	NP_001037622.1	99352
FBgn0016061	CG31062	sidestep	NOP	BMgn005030	nephrin-like isoform X1	41.3181	18.4869	yes	NOTEST	0	0.0155323	no	5	2.53824	0.000585686	3	1.86165	0.000351412	XP_012545358.1	98148
FBgn0016930	CG4551	smell impaired 35A	NOP	BMgn006111	dual specificity tyrosine-phosphorylation-regulated kinase 2-like	20.5142	38.5843	yes	NOTEST	0	0	no	910	9.83076	0.0661481	610	9.25365	0.0443411	XP_012548335.1	98980
FBgn0020762	CG2969	ABC transporter expressed in trachea	NOP	BMgn005094	ATP-binding cassette sub-family G member 1/BmAtet	510.06	23.1978	yes	OK	1.87513	51.4997	yes	184	7.51732	0.0189749	5260	12.3562	0.54247	XP_012545154.1	100000
FBgn0023083	CG7693	frayed	NOP	BMgn003606	serine/threonine-protein kinase OSR1	67.5092	31.377	yes	OK	42.4969	23.9259	yes	2911	11.5033	0.52016	1731	10.7566	0.309213	XP_004930020.1	100000
FBgn0026319	CG3048	TNF-receptor-associated factor 4	NOP	BMgn015580	TNF receptor-associated factor 4 isoform X3	139.067	35.9038	yes	OK	2.07116	10.5452	yes	215	7.74027	0.069896	1031	10.0112	0.335284	XP_012549508.1	99160
FBgn0030587	CG9522	CG9522	NOP	BMgn013008	glucose dehydrogenase [FAD, quinone]-like	2.60648	0.727348	no	NOTEST	0.139327	0.23873	no	23	4.53578	0.0033084	32	5.00763	0.00455504	XP_021205471.1	79087
FBgn0030661	CG8105	CG8105	NOP	BMgn009866	membrane-bound alkaline phosphatase-like	2.22291	0.265222	no	NOTEST	0.0267694	0.0278466	no	3	2.10731	0.000356087	11	3.52644	0.00117509	XP_004923692.2	100000
FBgn0031220	CG4822	CG4822	NOP	BMgn005203	ATP-binding cassette sub-family G member 1, partial	533.592	4.35168	yes	OK	3.75043	0.796206	yes	608	9.23561	0.0409538	137	7.1031	0.00925053	XP_012546360.1	100000
FBgn0031306	CG4577	CG4577	NOP			34.9692	44.5415	no
FBgn0032083	CG9541	CG9541	NOP	BMgn006031	adenylate kinase isoenzyme 5 isoform X1	15.2414	0.503937	yes	OK	0.457217	0.239053	no	42	5.38809	0.0073368	13	3.72331	0.00219526	XP_012548466.2	100000
FBgn0032252	CG6232	loh	NOP	BMgn005633	thrombospondin type-1 domain-containing protein 7A-like	104.032	1.30691	yes	NOTEST	0.0271156	0.026311	no	275	8.10152	0.0092521	366	8.51716	0.0122876	XP_012546423.1	61156
FBgn0032315	CG14069	CG14069	NOP			0.130336	0	no
FBgn0033820	CG4716	CG4716	NOP			7.61972	0.190933	yes
FBgn0034413	CG15115	CG15115	NOP			1.56108	0.24436	no
FBgn0034718	CG3413	windpipe	NOP	BMgn002675	uncharacterized protein LOC101737461	500.643	40.9192	yes	HIDATA	0	0	no	69334	16.0738	1.17161	27873	14.762	0.471008	XP_004932353.1	100000
FBgn0035208	CG9184	CG9184	NOP			598.023	3.92383	yes
FBgn0035379	CG9972	spatzle 5	L3 arrest	BMgn012697	uncharacterized protein LOC101741202	74.8481	2.72128	yes	NOTEST	0.100751	0.0852304	no	38	5.20301	0.00096611	47	5.5919	0.0012034	XP_004924790.1	99272
FBgn0035934	CG5751	Transient receptor potential A1	major delay	BMgn002131	transient receptor potential cation channel subfamily A member 1 isoform X1	3.88172	0.623724	yes	NOTEST	0.0158117	0.0574417	no	48	5.60858	0.00202668	78	6.26902	0.00329336	XP_021207949.1	95645
FBgn0036094	CG14153	CG14153	NOP			1.20649	0.393501	no
FBgn0036351	CG14107	CG14107	NOP			149.764	5.29579	yes
FBgn0036352	CG14110	CG14110	NOP			0.678334	0.25297	no
FBgn0036741	CG7510	CG7510	NOP	BMgn011733	integral membrane protein GPR155 isoform X1	115.057	10.0473	yes	OK	25.5733	25.8862	no	4618	12.1722	0.295287	4704	12.1999	0.300786	XP_012550509.1	100000
FBgn0036956	CG13813	CG13813	NOP	BMgn011953	uncharacterized protein LOC101738118	1.50906	0.228437	no	NOTEST	0.00749703	0.0185525	no	0	0.333333	0.000236742	1	0.666667	0.000473485	XP_012544119.2	99756
FBgn0037046	CG10581	CG10581	NOP	BMgn005557	ATP binding protein	19.4596	3.31048	no	OK	5.38442	5.20405	no	521	9.01633	0.203068	461	8.85101	0.179797	NP_001040309.1	97436
FBgn0037165	CG11437	CG11437	NOP			0.198123	0	no
FBgn0037395	CG10280	CG10280	NOP			26.6373	0.293607	yes
FBgn0038130	CG8630	CG8630	L3 arrest	BMgn010676	stearoyl-CoA desaturase 5	51.3617	1.1343	yes	OK	0.945666	0.0258377	no	210	7.63848	0.00528197	186	7.54382	0.00467927	XP_004925565.1	100000
FBgn0038140	CG8784	PK2-R1	NOP	BMgn015908	neuropeptide receptor A2	3.56466	5.73366	no	NOTEST	0.0166943	0	no	23	4.54645	0.00391683	25	4.62576	0.00426243	NP_001127737.1	100000
FBgn0038144		CG8870				16.5145	0.22401	no
FBgn0038156	CG14372	CG14372	NOP	BMgn004767	nephrin-like	75.1518	19.1377	yes	OK	0.822661	0.0817597	no	45	5.48954	0.00714438	38	5.24182	0.00602474	XP_012544068.1	100
FBgn0038749	CG4468	exit protein of rhodopsin and TRP	NOP	BMgn010424	uncharacterized protein LOC101737310	0.754946	0.617156	no	NOTEST	0	0	no	16	4.09974	0.000506052	15	4.02158	0.000475069	XP_004929452.1	100000
FBgn0038755	CG4451	Heparan sulfate 6-O-sulfotransferase	minor delay	-	heparan-sulfate 6-O-sulfotransferase 2	341.687	37.8596	yes	OK	3.13389	3.46062	no	196	7.61678	0.0110137	237	7.87963	0.0133363	XP_004924610.3	100000
FBgn0038847	CG12278	CG12278	NOP			0.0945267	0.123103	no
FBgn0039419	CG12290	CG12290	NOP	BMgn012826	probable G-protein coupled receptor No9	51.0536	5.7861	yes	OK	7.99601	9.03484	no	390	8.53674	0.289136	422	8.70005	0.31284	XP_021205445.1	98305
FBgn0039443	CG14242	TweedleS	NOP			0	0	no
FBgn0039754	CG9747	CG9747	NOP	BMgn014550	acyl-CoA Delta(11) desaturase	4.41139	4.34063	no	NOTEST	0.119441	0.0200886	no	4	2.16395	0.000788191	1	0.528321	0.000143308	XP_004933819.2	100000
FBgn0039820	CG15554	CG15554	NOP			1.28298	0.869427	no
FBgn0039925	CG17461	Kif3C	NOP			5.63488	1.47386	yes
FBgn0040032		CG17626
FBgn0040319	CG2259	Glutamate-cysteine ligase catalytic subunit	NOP	BMgn007582	glutamate--cysteine ligase catalytic subunit	481.586	10.3201	yes	OK	26.7204	24.7205	no	6089	12.5706	0.394595	5642	12.4617	0.365628	XP_004924668.1	100000
FBgn0040743	CG15919	CG15919	NOP			3706.11	1.0997	yes
FBgn0043792	CG30427	CG30427	NOP	BMgn006569	putative fatty acyl-CoA reductase CG5065	3.96987	0.328159	yes	OK	0.370037	0.277374	no	23	4.54889	0.00207684	20	4.4084	0.00186305	XP_012549537.1	100000
FBgn0046258	CG12880	CG12880	NOP	BMgn007124	uncharacterized protein LOC101738458	55.8994	18.7415	yes	OK	0.0495656	18.2186	no	4087	11.9951	1.0838	7224	12.8127	1.91576	XP_004932567.1	100000
FBgn0050054	CG30054	CG30054	major delay	BMgn012492	G protein alpha q isoform 1/BmGq	0.612095	0.960231	no	OK	23.0485	29.9727	no	4701	12.195	0.2327	6336	12.6293	0.313649	NP_001036898.1	100000
FBgn0050395	CG30395	CG30395	NOP			0.0108188	0	no
FBgn0050471	CG30471	CG30471	L3 arrest			119.67	0.452239	yes
FBgn0051161	CG31161	CG31161	NOP			1.23259	1.45809	no
FBgn0052282	CG32282	Drosomycin-like 4	NOP			5.1417	0	yes
FBgn0053527		SIFa				161.804	30.7154	no
FBgn0053556	CG33556	formin 3	NOP	BMgn015359	inverted formin-2-like	21.3877	8.19661	yes	OK	5.73105	8.02791	no	880	9.76398	0.107647	1426	10.4747	0.17433	XP_004927068.2	99850
FBgn0053557	CG33557	CG33557	L2, L3 arrest			0.0557951	0.979524	no
FBgn0053970	CG33970	CG33970	NOP	BMgn010825	ABC transporter G family member 23-like	17.4806	0.538916	no	OK	1.28363	36.6556	yes	108	6.75669	0.014528	1292	10.3256	0.17438	XP_012551708.1	100000
FBgn0058275		CG40275
FBgn0058336		CG40336
FBgn0063368		Gpb5		BMgn010342	tyrosine-protein kinase transmembrane receptor Ror-like	0	0	no	OK	7.33767	7.6007	no	3300	11.6883	0.0456184	3474	11.7608	0.0480239	XP_021203906.1	96958
FBgn0063924		Kaz1-0RFA				217.403	33.0692	yes
FBgn0069913	CG4681	CG4681	NOP			43.6135	0.0906595	no
FBgn0069958		CG41059
FBgn0069973	CG40485	CG40485	NOP	BMgn016328	farnesol dehydrogenase-like isoform X2	0.547445	2.04388	no	NOTEST	0.105642	0.0670392	no	6	2.86165	0.000876222	8	3.03092	0.00106069	XP_004926886.1	96296
FBgn0084005		CG41439
FBgn0085245		CG34216				45.2241	0	no
FBgn0085246		CG34217				0	0.244225	no
FBgn0085292	CG34263	CG34263	NOP			71.6161	4.43255	no
FBgn0085512	CG40733	RYamide	NOP			0	0	no
FBgn0085519		CG40798
FBgn0085522		CG40818
FBgn0085526		CG40856
FBgn0085622		CG41336
FBgn0085711		CG41587
FBgn0260487	CG42534	CG42534	NOP	BMgn005150	ankyrin repeat domain-containing protein 12	3.2839	0.795162	yes	NOTEST	0.0665733	0.0329318	no	24	4.62863	0.00234222	15	3.93793	0.00141175	XP_012545379.1	99865
FBgn0261612	CG42701	Cyclic-nucleotide-gated ion channel protein	NOP	BMgn006352	uncharacterized protein LOC101747086	161.756	6.4222	yes	OK	0.424698	0.264066	no	124	6.92588	0.0140474	69	6.12216	0.00775807	XP_021206594.1	100000
FBgn0261808	CG31299	curled	NOP			2370.29	57.0573	yes
FBgn0262685	CG43155	CG43155	NOP	BMgn000983	TWiK family of potassium channels protein 7	26.8208	17.7949	yes	NOTEST	0.00528948	0.00898142	no	3	1.83062	0.000332751	5	2.57142	0.000623908	XP_012547433.1	91733
FBgn0262737	CG7437	mushroom-body expressed	NOP	BMgn012503	poly(rC)-binding protein 3 isoform X1	253.041	219.793	no	OK	7.94003	13.4481	yes	3821	11.8993	0.192753	6584	12.6848	0.332123	XP_004924034.1	100000
FBgn0262870	CG43225	axotactin	NOP	BMgn012092	contactin-associated protein-like 5	22.1895	18.6024	no	OK	0.445207	1.18228	yes	182	7.50366	0.00548328	296	8.21532	0.00894429	XP_012551606.1	100000
FBgn0264000	CG4481	Glutamate receptor IB	NOP	BMgn000645	glutamate receptor 1-like	3.1733	4.72728	yes	NOTEST	0.0140233	0.114602	no	254	7.99337	0.0225257	317	8.29576	0.0281128	XP_012549091.2	100000
FBgn0264443	CG13966	CG43861	NOP	BMgn007660	uncharacterized protein LOC101741356	43.3605	5.51188	yes	OK	0.647792	0.215015	no	44	5.42773	0.0162028	19	4.29726	0.00705009	XP_004928799.1	100000
FBgn0267429		CG40467		BMgn002471	proton-associated sugar transporter A-like	0	0	no	NOTEST	0.0113369	0.00840324	no	39	5.28606	0.00222056	27	4.78023	0.00156971	XP_004931236.1	100000
Drosophila melanogaster 55 RG-specific genes up-regulated by RasV12 or down-regulated by Torso-RNAi phenotypes
FBgn0000241	CG17632	Bw	NOP	BMgn002580	protein scarlet-like isoform X1	1.18619	4.0085	yes	OK	7.53074	0.267457	yes	827	9.28108	0.0205456	50	5.6674	0.00124217	XP_004932395.1	100000
FBgn0002940	CG4550	ninaE	NOP	BMgn007787	ceropsin	0.0456735	0.596732	no	NOTEST	0	0.00658677	no	1	1.05664	0.000324097	1	0.528321	0.000162048	NP_001036882.1	98425
FBgn0004865	CG18023	Eip78C	NOP	BMgn003895	ecdysone-induced protein 78C	38.5416	20.4602	yes	HIDATA	0	0	no	2940	11.5169	0.156326	20187	14.3003	1.07326	XP_021202830.1	95956
FBgn0020908		Scp1		BMgn009050	sarcoplasmic calcium-binding protein 1	0	0	no	OK	0.538618	0.295587	no	52	5.62813	0.00510894	68	6.10894	0.00675698	XP_012544320.1	100000
FBgn0026319		Traf4				139.067	35.9038	yes
FBgn0027109	CG10342	NPF	NOP	BMgn006281	neuropeptide F 1 isoform b precursor	3.35754	16.2306	yes	NOTEST	0.0246759	0	no	38	5.26855	0.000835978	35	5.10059	0.000776794	NP_001166883.1	100
FBgn0028573	CG5700	Prc	NOP	BMgn000691	collagen alpha-1(I) chain-like	0.0238606	0.0275479	no	OK	0.0725754	0.593727	no	21	4.40558	0.00930931	62	5.68308	0.0277778	XP_012549077.1	100000
FBgn0028939	CG18146	NimC2	NOP	BMgn002383	fibrillin-1-like	8.27471	5.20404	no	OK	2.64955	1.25996	yes	104	6.70855	0.00964341	68	6.08241	0.00632558	XP_021207017.1	100
FBgn0029657		CG12535				0.124335	0.325903	no
FBgn0029837		Tsp5D				27.7185	20.0181	yes
FBgn0031778		CR9162
FBgn0033020	CG10396	COX4L	NOP	BMgn013680	cytochrome c oxidase polypeptide IV	1.1689	0.12015	no	OK	167.819	269.521	yes	6752	12.7186	1.26578	10347	13.337	1.93976	NP_001073120.1	100000
FBgn0033820		CG4716				7.61972	0.190933	yes
FBgn0034121	CG6262	CG6262	NOP	BMgn004577		0.0676923	0.235099	no
FBgn0034935		Orcokinin				2.04502	40.3492	yes
FBgn0035049	CG4859	Mmp1	NOP	BMgn007804	matrix metalloproteinase 1 isoform X2	188.743	29.1907	yes	OK	9.04039	32.4435	yes	1384	10.4107	0.0334486	6224	12.6036	0.150466	XP_012547706.1	100000
FBgn0035097	CG13405	CG13405	NOP	BMgn000655	myosin-9-like isoform X2	0.542395	0.622656	no	NOTEST	0.0225482	0.0269614	no	2	1.63563	0.000293427	3	1.96896	0.000377264	XP_012549053.2	100
FBgn0035445	CG12014	CG12014	NOP	BMgn001291	iduronate 2-sulfatase	3.05503	10.0701	yes	OK	1.02008	0.633682	no	159	7.31441	0.0441599	128	7.00359	0.0356248	XP_004928114.2	99803
FBgn0036157		CG7560				0.730708	0.287933	no
FBgn0036956	CG13813	CG13813	NOP	BMgn013919	uncharacterized protein LOC105842618	1.50906	0.228437	no	NOTEST	0.00932998	0	no	0	0	NA	0	0	NA	XP_012552125.1	100000
FBgn0037579	CG18193	COX7AL	NOP	BMgn009733	Cytochrome c oxidase subunit VIIa	0.549151	0.38027	no	OK	1.14135	0.405171	no	11	3.54312	0.0252294	4	2.3023	0.00917431	XP_004933261.1	100
FBgn0037807	CG6293	CG6293	delay	BMgn003950	solute carrier family 23 member 2 isoform X2	7.82892	0.808337	yes	OK	3.47867	8.7813	yes	380	8.57149	0.0128119	1232	10.2643	0.0414898	XP_012546049.1	100000
FBgn0037889		Scpr-A				0.110848	0.142906	no
FBgn0039180	CG5715	CG5715	NOP	BMgn007915	hatching enzyme-like protein precursor	1.96248	0.405977	no	NOTEST	0.058053	0.14894	no	46	5.51792	0.00389749	65	6.02498	0.00543966	NP_001129355.1	98.98
FBgn0039486	CG6074	Caix	NOP	BMgn008072	carbonic anhydrase 7	0.211294	0.728648	no	OK	125.808	66.8579	yes	4679	12.1896	0.534071	2446	11.2518	0.279192	XP_004922913.1	100000
FBgn0039617	CG14521	DIP-g	NOP	BMgn001598	hemicentin-1-like	0.199869	10.2456	yes	NOTEST	0.0203054	0	no	1	0.861654	0.000146156	2	1.66667	0.000341031	XP_012548786.1	99537
FBgn0039788		Rpt6R				86.9047	0.957285	yes
FBgn0039925		Kif3C				5.63488	1.47386	yes
FBgn0040032		CG17626
FBgn0050357	CG30357	CG30357	NOP	BMgn006585		6.97007	0.787915	no
FBgn0050438	CG30438	CG30438	NOP	BMgn008381	UDP-glycosyltransferase UGT50A1 precursor	33.5432	0.453017	yes	NOTEST	0.25986	0.0442082	no	32	5.03253	0.00419837	27	4.7766	0.00354238	NP_001243994.1	99606
FBgn0050440	CG30440	CG30440	NOP	BMgn002693		56.165	5.66873	yes
FBgn0051131		CG31131				0	0	no
FBgn0051956	CG31956	Pgant4	NOP	BMgn001064	polypeptide N-acetylgalactosaminyltransferase 10-like	100.728	2.14727	yes	OK	7.1285	6.02564	no	937	9.86607	0.0653331	854	9.73503	0.0595479	XP_021204817.1	100000
FBgn0052036	CG32036	CG32036	L3 arrest	BMgn001052	uncharacterized protein LOC101737637	0.266865	0	no	NOTEST	0	0	no	0	0	0	0	0.333333	5.76602e-05	XP_004927754.1	100000
FBgn0052703	CG32703	Erk7	NOP	BMgn004222	extracellular signal-regulated kinase 2	0.0190394	0.0246613	no	OK	0.681651	0.513822	no	15	3.97642	0.00220426	8	3.05664	0.00112662	XP_004927281.2	100000
FBgn0053080	CG33080	CG33080	NOP	BMgn007151	uncharacterized family 31 glucosidase KIAA1161 isoform X1	6.15278	6.78269	no	OK	0.470396	0.455059	no	69	5.89595	0.00950544	44	5.48971	0.00610736	XP_021202927.1	100000
FBgn0053136		CG33136				0	0.0435863	no
FBgn0054007		CG34007				0	0	no
FBgn0058216		CG40216
FBgn0058275		CG40275
FBgn0069915		CG41138
FBgn0085223		CG34194				14.7994	26.9412	no
FBgn0085421		Epac				4.9205	11.942	yes
FBgn0085514		CG40754
FBgn0085611		CG41318
FBgn0085651		CG41490
FBgn0085718		CG41600
FBgn0259677	CG42346	CG42346	L3 arrest	BMgn012529	toll-like receptor 8	4.26165	6.56236	yes	NOTEST	0.12499	0.0929508	no	26	4.64123	0.00492453	19	4.28677	0.00370939	XP_004925223.2	100
FBgn0260469		CR14578				0	0	no
FBgn0262010		CG42828				0.238386	0.0563864	no
FBgn0262081	CG42317	Csk	NOP	BMgn001548	tyrosine-protein kinase CSK isoform X1	46.0544	54.0063	no	OK	26.2703	17.3688	yes	3345	11.7039	0.0760874	2272	11.1501	0.0516675	XP_012548803.1	100000
FBgn0263780	CG17684	CG17684	NOP	BMgn006181	inactive dipeptidyl peptidase 10	0	0	no	OK	1.7588	1.66468	no	16	4.02158	0.0529279	14	3.81224	0.0472973	XP_021205617.1	100000
FBgn0264324	CG31048	Spg	NOP	BMgn000242		43.8397	28.4213	no
FBgn0264907		CG44098				27.2316	77.0895	yes
Drosophila melanogaster 25 RG-specific genes down-regulated by RasV12 or up-regulated by Torso-RNAi phenotypes
FBgn0015577	CG1128	a-Est9	NOP	BMgn016998		3.66077	8.08354	yes
FBgn0000116	CG32031	Argk	major delay	BMgn005812	arginine kinase isoform X2	140.276	519.331	yes	OK	17.3646	26.5804	yes	678	9.09645	0.269287	1027	9.99942	0.407834	XP_012543872.1	100000
FBgn0036208		CG10361				0.471446	7.34473	yes
FBgn0035612	CG10625	CG10625	NOP	BMgn008253	collagen isoform X1	18.5218	96.7521	yes	NOTEST	0.0469107	0.0426663	no	4	2.16395	0.00142561	4	2.21462	0.00142561	NP_001165114.1	30651
FBgn0031835	CG11319	CG11319	NOP	BMgn004470	inactive dipeptidyl peptidase 10	3.51522	5.66977	yes	OK	0.0297492	0.413978	yes	4	2.3023	0.000639693	18	4.23808	0.00293193	XP_004933634.2	35.606
FBgn0038113	CG11668	CG11668	major delay	BMgn011038		1.03676	1.49432	no
FBgn0035685		CG13297				0	0.221025	no
FBgn0039237		CG13640				0.671748	0.467792	no
FBgn0032022		CG14275				6.96974	6.77889	no
FBgn0035743	CG15829	CG15829	NOP	BMgn002905	Acyl-CoA binding protein (Uncharacterized protein)	12.2539	0.308442	no	NOTEST	0.270537	0.295866	no	126	6.99111	0.0143871	164	7.35034	0.0187146
FBgn0037433	CG17919	CG17919	NOP	BMgn013260	phosphatidylethanolamine binding protein isoform X1	51.9746	5.0125	yes	OK	68.8659	115.376	yes	6576	12.6671	0.485647	9397	13.1967	0.693993	XP_012551854.1	100
FBgn0053795		CG33795				0.0571443	inf	no
FBgn0083951		CG34115		BMgn013911	uncharacterized protein LOC101747013	0.138662	0	no	OK	1.57416	0.415864	no	42	5.40289	0.0278884	31	4.97494	0.020363	XP_004933553.1	100
FBgn0040349	CG3699	CG3699	NOP	BMgn008096		0.449518	0.155982	no
FBgn0034290		CG5773				20.9359	1.94631	yes
FBgn0035813	CG8492	CG8492	NOP	BMgn012264	uncharacterized protein LOC105842565	17.9793	1.69355	no	OK	0.311428	4.70461	yes	15	3.97295	0.00977268	232	7.76159	0.147652	XP_012551806.1	100000
FBgn0038404	CG8925	CG8925	NOP	BMgn011093	organic cation transporter protein-like isoform X2	1.57189	0.782371	no	OK	0.731259	0.124612	yes	65	5.96264	0.00851566	12	3.60459	0.00152845	XP_012543993.1	100000
FBgn0038405	CG8927	CG8927	NOP	BMgn011094	proline-rich extensin-like protein EPR1	0.168443	1.01626	no	NOTEST	0.0240297	0.213099	no	45	5.52091	0.0209877	12	3.65261	0.00555556	XP_004921750.1	100000
FBgn0036778	CG5137	Cyp312a1	NOP	BMgn007421	cytochrome P450 CYP366A1 precursor	4.28517	0.328252	yes	NOTEST	0	0.00849867	no	3	1.96896	0.000267857	7	2.92821	0.000595238	NP_001108341.1	100000
FBgn0013771	CG10246	Cyp6a9	NOP	BMgn007184	CYP365A1	1.38294	0.341979	yes	NOTEST	0.0547015	0.0219815	no	101	6.6436	0.00568193	129	7.01737	0.00726233	XP_012544899	100000
FBgn0011296	CG4533	I(2)efl	NOP	BMgn004103	heat shock protein 1	87.9579	78.5263	no	OK	34.2705	25.1108	no	1052	9.62487	0.146907	619	9.19491	0.0864404	NP_001091767.1	100000
FBgn0038140	CG8784	PK2-R1	NOP	BMgn016059	neuropeptide receptor A25	3.56466	5.73366	no	NOTEST	0	0.00604377	no	245	7.93155	0.00546375	295	8.20721	0.00658032	NP_001127723.1	100000
FBgn0024980	CG2715	Syx4	NOP	BMgn001742	uncharacterized protein LOC105842665, partial	4.38648	2.1903	yes	OK	2.72065	2.54801	no	1370	10.4141	0.113552	1633	10.6545	0.13535	XP_021209003.1	30508
FBgn0033130	CG12843	Tsp42Ei	NOP	BMgn011109		93.2618	0.356099	yes
FBgn0026315	-	Ugt35a	-	BMgn001338	UDP-glycosyltransferase UGT41A1 precursor	5.71074	2.05656	yes	OK	2.08889	25.3672	yes	96	6.59589	0.0140371	878	9.77562	0.128333	NP_001243993.1	100
