# Supplementary material for: Refining a steroidogenic model: an analysis of RNA-seq datasets from insect prothoracic glands
Source: BMC Genomics. 2018 Jul 13;19:537. doi: 10.1186/s12864-018-4896-2 (PMC6045881; doi:10.1186/s12864-018-4896-2)
Supplement: Supplementary file 20 — Table S17. Cytochrome P450 genes of Bombyx mori. Annotation for each gene was enriched with data from [27, 28]. The sequence of each protein used to construct the posterior probability tree (Additional file 21: Figure S4.) is shown in column AA. (XLSX 136 kb) [file 12864_2018_4896_MOESM20_ESM.xlsx]

## Sheet: Sheet1
Test ID	Gene ID	Gene name	Locus	Transdecoder calculated AA length	Test ID coordinates	Strand	Status	Cufflinks value:Day 0 of the 5th instar	Cufflinks value:Day 6 of the 5th instar	Cufflinks:log2 fold change between Day 6 vs Day 0	Test statistics	p value	q value	Significant fold change between Day 0 and Day 6	Protein description	natural_normalized_fold_change_Day 0_vs_Day 6	log2_normalized_fold_change_Day 0_vs_Day 6	natural_normalized_mean_counts_Day 0	log2_normalized_mean_counts_Day 0	rpgm_normalized_mean_counts_Day 0	natural_normalized_mean_counts_Day 6	log2_normalized_mean_counts_Day 6	rpgm_normalized_mean_counts_Day 6	Highest Hit GenBank ID	Similarity %	Bombyx mori protein sequence
-	-	BGIBMGA012386	chr21: 570794-572440	-	-	(+)									CYP6AB8									XP_012545238	100000	MLTAAIFVIIVALVYLYSTRTFRYWEKRGIKHDKPVPFFGTDSEGYLLRKSMTQTAVDAYLKYPNEKVVGFFRSSRPELIIRDPDIIKQILTTDFAYFYPRGLKPHKKVIQPLMRNLFFADGDLWRLLRQRMTPAFTSGKLRAMFPLVVERAERLQARSLKIASQPLDARELMARYTTDFIGACGFGLDADSLNDEDSAFRKLGAAIFNITVQRAIVAVLKQIFPRLFKHFKYSSKYETDFVSLVSSILKQRNYKPSGRNDFIDLLLECKMKGEIVVESIEKMKPDGTPEIIRMVLTEQL LAAQVFVFFAAGFETSSSATSFTLHQLAFHPEIQEKVQKELDQVLAKYNNKLCYDAIKEMRYLESAFKEAMRMFPSLGFLIRECARQYTFPELNLTID…
TCONS_00048494	XLOC_033970	BMgn000004	chr26:12005972-12018778	413	TCONS_00048494:2-1240	(+)	OK	0.000518086	0.526849	9.98998	0.223729	0.2521	0.450465	no	CYP340C1	4.13158	2.04669	12	3.32193	0.00137481	51	5.65706	0.00604918	NP_001268825	100000	MLHAVIWFLFCVTVYAYWRTVCRRRNIKLPSPPDLPRRLPFIGHAHIFFDAWKVIKWLSK ETDKRGGVASISMGPHKGFCVTDPDDCLTISNVCLKKDYYYSFATPWLGNGLLTGSVATW RLHRRLLGPAFSQRVLNGFISAFNCKSRALVTQLEDRVGRGPFDHVPYLSFNNLETICQT ALGIKMEDHSAVNQQYEQALHDIFAVLTERFQKFWLHYDFVYNRTKLKEREDQIIKVLHN MAIKKIYKKNPYSIRLLTLGMFLDVSDKSKTFIDIILETCGGAFSDKDVREEVDNIIFAG HDTISTVLTTALSLLGSHPDVQDKVYNELVSRRVLGDAERDVTKEDYLRLEYLEAVLKES MRMYPVAPVIARYSDAEVKLKNYTAPAGSGFIL…
TCONS_00048493	XLOC_033969	BMgn000005	chr26:11953601-11977108	406	TCONS_00048493:98-1315	(+)	OK	8.2626	3.83405	-1.10773	-2.08039	0.0005	0.00360706	yes	CYP340un1	0.583968	-0.776039	744	9.54109	0.0534953	435	8.74559	0.0312395	XP_012545784	99681	MFIAVYLFIIIVCIVYFEKCLRRNAKFPELSRRLPFIGHAHLFVGDSVHLWKIAQRISRE SLQNGGLVTISFGPKKVYAVTDPEDINTVANLSMEKSYIYGFSRPWLGDGLFTADVLTWR NNRRLLNQAFKHTILDGFVDVFNNQARSLVDELAAEADLEKIYILNKLSLHSLRLVFKTI LGVSDQEVTPEKFNSYLETNNILHNIFTKRFQKFWLHSDIVFNRTKLKIEQDYAVAVLHG VNAMVLKNRKEIRRLNLENGTQDYSGEQKPFIDLLIEIAEEKGLSDMEVIHELATFIAAG HDTVPYTLLYTLIESNLLDLLLLLPHQLRASQLLLSVEGREILQYHQGPVSLCLHHHPVW GSDVEHFKPERWLDPTTLPENAFAGFSTGKRNC…
TCONS_00048172	XLOC_033791	BMgn000056	chr26:11985512-12004052	396	TCONS_00048172:1-1188	(+)	NOTEST	0.01778	0.103729	2.54448	0	1	1	no	CYP340B1	0.86653	-0.206679	161	7.33827	0.00870191	140	7.12436	0.00753326	XP_004926140	86957	MLVLLLLGVLLYLFVWSMRLPGTGIPELPGKLPIIGHGLMFFGDGKHIHKTFKWLGEEAI KLGGVVSVNFGPIKVYIVADPDDSAVVATNCLAKGFFYDFSNAYIGNGILCAKLPLWKQQ RKALNPAFKQQILNNFMDIFNNQGRRLIMQLAAHGPGSFDHHHPILINNLESSLQTLAGY HIDEIADKCDTYVQSVEEFLHIISERFSKIWWYSDYLFSFSDLKKRLDKCTNIIHSYSLN VSFNIGTRIRNYQPNSLIFSSVYVKMIAVQTISLLDFILDQDKSKQFLTDEEIREQIDIF LIASFDTSATALIYLLTVVGSYPEVQQKIYDEILAEVGDNKDVTKDVLPKLVYLEAVIKE TLRMYSVVPAIARKTDIDLKLKNYTIPKGSSIG…
TCONS_00042019	XLOC_030426	BMgn000368	chr22:10166578-10232077	518	TCONS_00042019:253-1806	(+)	HIDATA	77.1172	0	0	0	1	1	no	CYP302A1	4.24134	2.08452	7362	12.8271	0.817327	31223	14.9282	3.46656	NP_001036953	100000	MFVRLTVKNNIPYRARKCVYRRASENFVGSEHASKVNEQGDNLMNFEDIPGPRSYPIIGT LHKYLPLIGDYDAEALDKNAILNWRRYGSLVREKPIVNLVHVYDPDDIEAVFRQDHRYPA RRSHTAMNYYRTNKPNVYNTGGLLATNGPDWWRLRSIFQKNFTSPQSVKTHVSDTDNIAK EFVEWIKRDKVSSKNDFLTFLNRLNLEIIGVVAFNERFNSFALSEQDPESRSSKTIAAAF GSNSGVMKLDKGFLWKMFSTPLYKKLVNSQIYLEKISTDILIRKINLFESDDSKNDKSLL KTFLQQPQLDHKDIMGMMVDILMAAIDTTAYTTSFVLYHIARNKRCQDEMFEELHTLLPK KDDEITADVLSKASYVRSSIKESLRLNPVSIGI…
TCONS_00019877	XLOC_018561	BMgn000640	chr1:7866276-7901648	118	TCONS_00019877:14780-15133	(+)	OK	0	1.25678	inf	#NAME?	0.12225	0.294282	no	CYP305B1	74.1579	6.21253	13	3.68509	0.000572401	939	9.87591	0.0424481	NP_001106220	100000	MLPVLVCIIVIVLICCNVIRSVIKPEKFPPGPIWYPFFGSSSIVQQMTSKHGSQWKALLELSKQWSTQVLGLKLGRELVVVVYGEKNVRQVFSESEFDGRPNSFFYKLRCLGKRLGVTFVDGPLWREHRQFTVKHLKNVGFGKTSMELEIQNELKLLREYINDNKHKPIKVDSMFSSAVMNVLWKYVAGERIREDKLERLLELFYLRSKAFTLTGGLLSQIPWCRFIIPGLSGYKLIVDLNQQISEIIEEAIKKHLNKEVQQNDFIYSFLDEMNEENKASFTYDQLKTVCLDLIIAGSQT TGNAVKFALLSVLRNKNIQEKIFNEIENTIGDSMPCWADSSKLVYTSAFLLEVMRIHTIAPLAGPRRVLQDTVIDGYVIPKETTVLISLADIHLDPNL…
TCONS_00027413	XLOC_022511	BMgn000868	chr13:4717902-4731123	290	TCONS_00027413:741-1610	(+)	OK	0.10862	0.388324	1.83797	0.739384	0.3	0.500803	no	CYP4L6	1.2193	0.286051	37	5.23933	0.00279858	45	5.522	0.00342889	BAM73806	100000	MYLILLICLLVLVLTVSWWSMLNRICKSNVPGPFPLPIIGNAHQFVVRSTEFLGLLKSFT DKYGDVFRVHFFSYPYVLISHPKYAEALVSSADLITKGRSYSFLKAWLGEGLLTASGPRW RLHRKFLTPAFHFNILQNFLPVFCKNSEILRDKIRRLADGQPIDLFPITALAALDNVAES IMGVSVNAQQNSESEYVRAIETLSQITTLRMQIPLLGEDFIFNLTSYKKKQNIALEVVHG QTKKVIEARRCELEKNNKTNISGTNEYGIKNKHAFLDLLLLAEIDGKLIDEQSVREEVDT FMFEGHDTTTSGIVYTLFCLSKHPDIQEKLYEEQLTIFGEEMDRTPAYNELAQMKVLELV IKESLRMYPSVPLIERLITKDAEVGGLKLSKGT…
TCONS_00027744	XLOC_022646	BMgn001003	chr13:12068645-12077357	565	TCONS_00027744:144-1838	(+)	NOTEST	0	0	0	0	1	1	no	CYP4G24	2	1	6	2.73322	0.000650444	12	3.62088	0.00141567	NP_001296467	90214	MSSLLNYNFEFDVPPIFHTLLLAIMIMWMLHRWQQSSRLFRLGNKLPGPMALPLVGNSLL ILGKKAEGWVKYALDYSEKYGTVVRAWAGPKLVVFLTDANDVEVILNSQIHIDKSPEYRF FKPWLGEGLLISSGEKWRSHRKMIAPTFHINILKSFMGVFNENSKSVVKKLRSEVGKTFD VHDYMSCVTVDILLETAMGITKTTQDAASFDYAMAVMKMCNIIHQRHYKVWLHFDAIFKL TSLFKKQRELLKTIHGLTNKVIKKKKFMYLQNKEKGIIPPTIEELTKIKDTNDSIMEDSA KTLSDTVFKGYRDDLDFNDEQDVGEKKRLAFLDLMIESAQNHTCNISDHEIKEEVDTIMF EGHDTTAAGSSFVLCLLGIHQEIQSKVYDELFE…
TCONS_00027746	XLOC_022648	BMgn001005	chr13:12099787-12109001	419	TCONS_00027746:504-1760	(+)	NOTEST	0.00435482	0	#NAME?	0	1	1	no	CYP4G23	1.28571	0.36257	1	1.05664	0.000144707	2	1.52832	0.000217061	BAM73873	99522	MTSLVDETEGYHVNSRVIFYPLLGLTTAIWILYRWQQNSHMHKLAELLPGPASIPIFGNA LTLMRKNPHELVNLALGYAQTFGNVIRVWLGSKLIVFLVDADDIEIILNSHVHIDKATEY RFFKPWLGEGLLISSGPKWRSHRKMIAPTFHINILKSFVGIFNQNSNNVVEKLKSEVGKT FDVHDYMSGTTVDILLETAMGISRKTQDESGFDYAMAVMKMCDIIHQRHYKFWMRSEIVF KLTSFFKQQTKLLGIIHGLTNKVIKNKKETYLENKAKGIIPPTLEEFTHHSGEILANNAK TLSDTVFKGYRDDLDFNDENDVGEKKRLAFWDLMIESSQNGTNKISDHEIKEEVDTIMFE GHDTTAAGSSFVLCLLGIHQDVQARVYDELYQI…
TCONS_00028476	XLOC_022942	BMgn001162	chr13:10917500-10929403	557	TCONS_00028476:109-1779	(+)	HIDATA	0	56.6431	0	0	1	1	no	CYP4G22	0.0438409	-4.51158	94592	15.3505	7.95827	4147	12.0159	0.348898	BAM73799	100000	MSYTNAENVVPTSTFSAINLFYVLLVPAVILWYAYWRMSRRRLYELADKLNGPPGLPLLG NALEFVGGSADIFRNIVQKSADYDHESVVKIWIGPRLLVFLYDPRDVEVILSSHVYIDKA EEYRFFKPWLGNGLLISTGQKWRSHRKLIAPTFHLNVLKSFIDLFNANSRAVVDKLKKEA SNFDCHDYMSECTVEILLETAMGVSKSTQDQSGFEYAMAVMKMCDILHLRHTKIWLRPDL LFKFTDYAKNQTKLLDIIHGLTKKVIKRKKEEFASGKKPSNLNETATTSEPSTGKLTSVE GLSFGQSSGLKDDLDVDDDVGQKKRLAFLDLLLESSQSGVAISDEEIKEQVDTIMFEGHD TTAAGSSFFLSMMGIHQDIQDKVIEELDQIFGD…
TCONS_00028091	XLOC_022785	BMgn001276	chr13:4791579-4808945	459	TCONS_00028091:259-1635	(+)	OK	1.60087	2.8053	0.8093	1.52314	0.0097	0.0439486	yes	CYP333B1	1.42821	0.514203	129	6.97055	0.00742831	185	7.51944	0.0106338	XP_004927968	100000	MIIALHYSKLRPVLNFSCLQQCVRTVTVSAATEKLQQTELKSFREIPGPSSLPIMGPFLH FMPGGSLHNINSTELTHKLYDIYGPIVRIDSMFSKDAIVLLYDAESAGIILRNENNMPIR ISFKSLSYYRQKYKKSENDRTDRPTGLVSDHGELWKSFRSAVNPVLLQPKTIRLYSSALE EVATDMVERLRSLRDENNRIRGQFDQEMNLWSLESIGVVALGNRLNCFDSNLQDDSPVKR LIECVHQMFVLSNELDLKPSIWTYVSTPLFRKTMKMYEEQENLTKYFIKKALDDIKMNKS KSDDEKPVLEKLLDINEEYAYIMASDMLVAGVDTTSNTMSATLYLMAINQDKQQKLREEV MSKNGKRSYLRACIKEAMRILPVVSGNMRRTTK…
TCONS_00028082	XLOC_022784	BMgn001277	chr13:4774524-4788620	501	TCONS_00028082:51-1553	(+)	OK	18.813	5.84801	-1.68571	-4.93768	5e-05	0.000445332	yes	CYP333B2	0.333525	-1.58413	2316	11.1768	0.220393	772	9.58213	0.0735066	XP_004928105	100000	MNAPKLRSILNPIWIRIKGVRYQATVSTSENVDVTNLKPFHEIPGPSSLPLIGPLLHFIP GGSLYTPDTKDFSAKLFKLYGPIVKLDPLFARNTLLMVYDPESAANVLRSENRIPYRGGF NSLAYYRKHIKKHENNHKKLTGLITDQGEEWWDLRSTVNPVLLQPKTIKLYSAAIDEVAQ EMMNRMKSKLDENNRLQAKFDDEMNLWALESIGVVAFGIRLNCFDPNLAENSPEKKLIEC VHQIFNLSNQLDFQPSLWHIFSTPTYKKAMKMFQLQEDLSKYFINKAMRNINKNENKPDE QKGVLEKLLDINEEYAYIMATDMLVAGVDTVANSIAATLYLFAKNPEKQEKLREEVMSKE SKRYLKACIKETMRMMPVVSGNLRRTTKEYNIL…
TCONS_00040550	XLOC_029600	BMgn001419	chr21:11430520-11435522	363	TCONS_00040550:469-1557	(+)	OK	0.614957	0.0722457	-3.0895	-2.41011	0.0019	0.011467	yes	CYP6B29	0.161889	-2.62693	198	7.62997	0.0447919	32	5.02057	0.0072513	XP_012548738	100000	MAIIYILLASVVLPLLLYLYFTRHFNYWKKRNVPGPKPVPLFGNLMESALRKKNIGIVFK ELYENFPNEKVVGIYRMTTPCLLIRDQDVIKNIMIKDFDVFVDRGVELSKSGLGANLFHA DGDTWRVLRNRFTPLFTSGKLKNMLHLMIERANKYIEHVEMLCDHQPEQDIHTLVQKYTM ATIAACAFGLDIDTTDPNKDQLKTSEEIDRLSLTANFAFELDMMYPGVLKKLNSTLFPGF VSRFFKDVVKTIIEQRNGKPTDWNDFMDLILALRQLGDIQATKRNSEDKEYSIELTDELI EAQAFVFYIAGYETSATTMTFMLYQLALNPDIQDKVIAEIDQGLKESKGEVTYEMLQNLT YFEKASNETLRMYSIVEPLQRNAKIDCKIPDTD…
TCONS_00040126	XLOC_029399	BMgn001573	chr21:12247531-12253396	497	TCONS_00040126:139-1629	(+)	NOTEST	0.028875	0.0535107	0.890009	0	1	1	no	CYP6AU1	1.83333	0.874469	3	1.9183	0.000511509	6	2.67412	0.00107985	BAM73886	100000	MLTAYLLYVFASIVVLIYFYLNNKYKYWKNKNIAGPEPEFLFGNLKESFHRRKHIATVFK EIYDQYPDEKVVGMFRMTSPTLIVRDLDIVKQIMIKDYAKFNERGIKFSKEGLGDNLFHA DADAWKAVRSHLTPMFSSGKLKNMVRVLSQTGDRFVDHVTNEVRLRPEQELVSLFLKYNI ATIMACSFSMETDINDMQVYEMLNVAVFENSYISELDMVFPGILRKTNRSIFGPTVNNFC YEIVEFIKNERNGKPANRNDMMDMLLGVNCDKLKMKNGSEDFVEITEHVMAGQVFVFFAA GYVNNTITLTFSLYHLAKDQSIQERLMREIETVLENHNNVLTLEAINEMSYLEMIFLETL RMHPTTNTLQRSALEDYTIPGTDIEIEKGTLVL…
TCONS_00023608	XLOC_020540	BMgn001753	chr11:1264943-1277563	566	TCONS_00023608:1-1698	(+)	HIDATA	17.8818	0	0	0	1	1	no	CYP307A1	1276.6	10.3181	2330	11.1685	0.306374	2974051	21.5039	391.117	BAH47267	99813	MSSLIIVFFVFALAVYKLLRRKTERWVKTNKYGGVETAILRTAPGPVCWPIIGSLHLLGG HESPFQAFTELSKKYGDIFSVKLGSADCVVVNNLSLIREVLNQNGNVVAGRPDFLRFHKL FAGDRNNSLALCDWSNLQLRRRNLARRHCGPKQHTDSYARIGTVGTFESVELIQTLKGLT SRSDASIDLKPILMKSAMNMFSNYMCSVRFDDEDLEFQKIVDHFDEIFWEINQGYAVDFL PWLAPFYKKHMEKLSNWSQDIRSFILSRIVEQREISLDTEAPEKDFLDGLLRVLHEDPTM DRNTIIFMLEDFLGGHSSVGNLVMLCLTAVARDPEVGRKIRQEIDAVTRGKRPVGLTDRS HLPYTEATILECLRYASSPIVPHVATENANISG…
TCONS_00019626	XLOC_018449	BMgn002085	chr1:983327-994799	105	TCONS_00019626:219-533	(+)	NOTEST	0	0.0279672	inf	0	1	1	no	CYP303A1	1.10993	0.150467	93	6.54218	0.00810669	103	6.66796	0.00900744	BAM73851	100000	MWLAALAVLLAVCLYLFLDTLKPRKFPPGPKWTPILGCAKEVYKLREKTGYLYKAVRELS LTYCKETPVLGLRIGKDRIVMVNSLEANKEMLFNEDIDGRPKGIFYQTRTWGERRGVLLT DGELWKEQRRFLIKHLKEFGFGRSGMGETAKLEAEHIVIDVMHMIGDRGSAVIQMHNFFN VYILNTLWTMMAGNRYNPSDPQMKILQSMLFDLFAAVDMVGTAFSHFPILSIVAPTLSGY RNFIKTHKRIWKFLREELARHKDSFQPDKEDKDFMDVYIRALREHGEVNTYSEGQLVAMC MDMFMAGTETTSKSMSFCFSYLVREQEVQRKAQEEIDRVVGKDRVPSVNDRPNMPYNEAI VHECVRHFMGRTFGVPHRALRDTTLAGCHIPED…
TCONS_00031934	XLOC_024766	BMgn002171	chr15:18358092-18367554	390	TCONS_00031934:1-1170	(+)	NOTEST	0	0	0	0	1	1	no	CYP9G1	0.625	-0.678072	2	1.38998	0.000176143	1	0.666667	7.04573e-05	XP_004924475	97491	MFLETLLLLITIIVGYYWYIYKKAHYYFESKGVKYLRGVPFFGNLMNNLLRRTHLWEDYDVVYKAFPNERYVGFTDGVCPGIFIRDPEIIKHVTVKEFDHFVNNKDLSPEGEESILKNSLIMLKDEKWRKMRAALSPAFTASKMREMVPLITEISHNIVEYLKEHLTEDIDLDDLMSRYSNDVIASAAFGLQINSLKERDNIFFKAGKDVFNFSLFQSIRMIFSDHFPSLSKKLGFTVIPKSTSEFFRTLIASTVDYRIKNKVERRDMIQLLMQLSTEWTETELAAQLFVFFVAGFETTG NTLINCIHELALNPHIQDILYEELKAFKETKGNLVYENIGELKYLDCVLNETMRKWSAAIFVDRICTKPYVLPPPREGGKPCQLKPGEVIYNAVNSIH…
TCONS_00031923	XLOC_024758	BMgn002178	chr15:17327058-17330723	434	TCONS_00031923:220-1521	(+)	NOTEST	0	0.0289055	inf	0	1	1	no	CYP337A1	0.705882	-0.5025	5	1.60245	0.00127331	3	1.60245	0.000818554	BAM73901	99765	MLLLLLISFTLLLIFFWKQNNYWKSRNVKQVTGTLFKFTFGSRSLPEYYKEIYDKHNESQ IGIYLGRRPAIILKDLRDIQAVLAGDFQSFHSRGIILSEKETLADSILFIDDLPRWKILR QKLSPAFSSLRLKTMFEGIERSARDFVEFIENSGNDQDLEEMPFNAIYKYTTGSIGAAVF GVDVDQNTLDTPALNITRKALEPTLKSIMTFFLAGTFPRLIKWLDMMNFDNYETSFIDAV KKVLENRRAGEKQYDFIDVCLELQNHEVLRDLVTGYEIVPTDELLAAQAFFFFVAGADTT ANVMHFTLLELSSNPSVLKKLHAEIDEVFQDGKKTLNFEDMDKFKYLEMVVNETMRKYPP IGLLQRICTKETNLPSNNLRISKDTIAVVPVLA…
TCONS_00048372	XLOC_033905	BMgn002267	chr26:6793397-6801549	416	TCONS_00048372:1-1248	(+)	OK	0.0473335	0.810676	4.09819	2.89056	0.04405	0.142672	no	CYP340A6	4.26923	2.09398	8	2.93578	0.000940465	36	5.20302	0.00441609	XP_004922079	100000	MFILIVLVVVCVVLLFYSIKKSNSNVPLCDNYLPVIGHTHMLIGGGKLLRSVKYICGETNKKGGVARCKLGLDYYYVITDPEDNLTVANGALHKHFFYQFASNWLGDGLVTSSGETWKRHRKLLNPAFSQQMLNIYTVVFNRESRNLISAIEIQMKSGPVLISAAFKEMALKALLATAFGIEVEECDFNQKYMHAVDEVMAVLTRRFQNILLHNSFVYKLSALKKKEDELIETITTMSNKVINSKRRALKNKQESHENGCASEKKTQSMSDLLLKGLDDEAFTDKEIRNEVDTLIFTGYD TSSQIMTVVVMLLGSYREIQDKVYQEIKSVCGDSDADVDKLQHPRLVYTEAVLKETLRLYPITPVVLRKTENEIKLKSYTIPANSNCMLGIYGLNRHP…
TCONS_00048371	XLOC_033904	BMgn002268	chr26:6753053-6759994	226	TCONS_00048371:1-678	(+)	NOTEST	0.0393532	0.209645	2.4134	0	1	1	no	CYP340A2	0.95	-0.0740006	12	3.73322	0.00177688	12	3.62806	0.00168083	XP_004922079	64746	MFILIVLVVVCVVLLFYSIKKSNSNVPLCDNYLPVIGHTHMLIGGGKKLLRTVKYACEEA NKKGGVVILQLGLENYYVITDPEDNLTIANGALQKHSFYQFASNWLGDGLVTSAGETWKR HRKLLNPAFSQQMLNIYTVVFNQESKNLISAIEIQMKSGPVLITAALKEMALKTLLSTAF GIEVEECDFNQKYMHAVDEVMAVLTRRIQNILLHNSFVYKLSALKKKEDELIETITTMSN KVINSKRRALKNKQESHENGCASEKKTQSMSDLLLKGLDDEAFTDKEIRNEVDTLIFTGS DTSSQIMTVVVMLLGSYPEIQDKVYQEIKSVCGDSDADVDKLQHPRLVYTEAVLKETLRL YPITPVVLRKTENEIKLKNYTIPANSNCLLGIY…
TCONS_00048370	XLOC_033903	BMgn002269	chr26:6738415-6748627	494	TCONS_00048370:3-1484	(+)	OK	0.219879	0.429773	0.966864	1.35096	0.02265	0.0856719	no	CYP340A4	1.37975	0.464404	25	4.58621	0.00248074	35	4.97138	0.00345998	XP_004922078	100000	MFIPTILVVVCVVLLFYSIKKSNSNVPLCDNYLPVIGHTHMLIGGSKLLRTVKYACEEANKKGGVVILQLGLENYYVITDPEDNLTVANGELQKHYFYQFTSNWVGDGLVTSAGETWKRHRKLLNPAFSQQMLNIYTAVFNRESRNLISAIEIQMKSGPVLITAAFKEMALKTLLSTAFGIEEEECDFNQKYMHAVDELMAVLTRRLQNILLHNSFIYKLSALKKKEDELIETIMAMSNKAINSKRRALKNKQESHENGCASEKKTQSLSDLLLKGLDDEAFTDKEIRNEVDTFIAAGSH TSSQLMTVVVMVLGSYPEIQDKVYQEIKSVCGDSDADVDKLQHPRLVYTEAVLKETLRLYPIAPVVLRKTENEIKLKSYTIPANSNCMLGIYGLNRHP…
TCONS_00048367	XLOC_033901	BMgn002270	chr26:6667852-6704564	179	TCONS_00048367:68-604	(+)	OK	0.773634	25.2418	5.02802	4.4711	0.0006	0.00424664	yes	CYP340A5P	39.0469	5.28714	21	4.43876	0.00191812	833	9.70009	0.0748966	XP_004922078	82609	MFIPIILVVVCVLLLFYSIAERHSNVPLCNNYLPVIGHTHLIIGGSGLLQTVKYACEESN KKGGVAILRLGLSNYYVITDHSDSLTVLLGTVITDPEDNLTVANGTLQKHFVYQFASNWL GDGLITSSGETWKRHRKLLNPAFSQQMLNIYTVVFNRKSRNLISAIEIQMKSGPVLIDTV FREMALNTLLWTAFGIEEEDSDFNKKYIHAVDIIKNKRESLNKERSNENSYTTERKFKSM LELLLKDSDGDALTDEEIRDEVDTLILAGSDTSSQLTLVVVMVLGSYPEIDKVYQEVASV CGVSDDDVEKHHHPRLVYTEAVLKETLRLYPTIPLVLRKPENEIKLKNYTIPANSNCVLG IYGLNRHPVWGPDAHTFRPERWLEPGGVPGNPN…
TCONS_00048363	XLOC_033898	BMgn002272	chr26:6615031-6666664	356	TCONS_00048363:494-1561	(+)	OK	0.489559	31.3377	6.00027	7.55194	5e-05	0.000445332	yes	CYP340D1	36.229	5.17907	44	5.45653	0.0022651	1582	10.6273	0.0820625	XP_012546739	100000	MIILTVSLVIIIAVLGSWMLFYRHYKDSPPFHKGLLPIIGHSYLFMGDTTSIWRNLKNLAQDCTDKGGVLQIIMGFKRHYIITDPKDALTVANACLQKHFVYSFGSRWLGNGLITGSGEIWKRHRKLLSPSNSPQILNTYLGIFNENSRQLVTDLAPMVGEGLKDLSFHIRKMAMNTIFRTAFGVYTNEDENFTKAYMSAVDEILTIITKRFTRVWLQIDFIYNLTSIKKREDELIRIVNEMSNKIIARKRSELASGVAAANETDNKYQGLLDLMLKLAKEDALTDQEIREEVDTAIMAG FDTSSWILVYVLVKLGSFPEVQDRAYNEIMDVFGDSDRDLEKEDLSKLVYTEAVLKETMRLYTMGPVSLRHIEEDVKLKNFTLKAGTDCSISLFGINR…
TCONS_00048032	XLOC_033710	BMgn002307	chr26:6809551-6822375	459	TCONS_00048032:1-1377	(+)	NOTEST	0.0367464	0.0351354	-0.064676	0	1	1	no	CYP340A3	1.07317	0.10188	13	3.74911	0.000987731	14	3.86509	0.00106571	BAM73883	100000	MLIPVFLIILCVILYYFYWRDKSINNVPLCDKYLPIIGHTHLFIGNTKILRTVKSICEDT NDKGGVTVARLALQDYYVITDPVDNLKIANGTFLKHFAYRFTSHWLGDGLITSSGETWKR HRKLLNPAFNQQILNSFIGVFNDESRKLVSEIGNEMAKGPVEVTTPFRQMAFRLLFLTAF GIPVEDSDFNQKYIHSVDKLLSMLIYRFQNVLLHNSFIYKISGLKKKEEQMVETVHAMSN MIIKRKREASKNKSPTDEHCYDTTAHRYKSILDLLLKGLDGDALTDKEIRDEVDTIIVAG YDTSSWVLTLVMMALGSYPEIQNKVYQEVSSMFGDSEADVDKSHYPGLVYVEAVLKETLR LYPIVPIALRQTESDIELKNYTIPADSNCVLGI…
TCONS_00031922	XLOC_024757	BMgn003293	chr15:16791633-16796557	489	TCONS_00031922:37-1503	(+)	OK	0.223664	0.517603	1.21051	2.06422	0.00065	0.00455746	yes	CYP337A2	0.9869	-0.0190248	152	7.25382	0.0308015	150	7.21122	0.0303953	NP_001266314	100000	MLPVLVIVSLVAILILYWQSSNYWKKRNVREVNGTVLKFTFGNCSLPEYYKQIYDKYNEN QIGFHLGASPALVLRDLQDVQAVLASNFQSFYRRGFAVNDADVLGGNMLFLDDLPRWKIL RQKLSPAFSSLRLKAMYEAIEKTARDFTDYIATDERAIKEPFDAVLKYTTASIGVAVFGL DEKGESLIDLPLSHVAGNALKPSLKANIVFFIGSTFPRLFKWLNMTFFGEYEDVFIGAVK KVLKNRRKLDKRLDIVDVYLDMQSSGRLRDVVTGFEMEPTDEVIAAQSFFFYVAGADTTA NAIHFILLELSANPHVLNKLHAEIDTVLPKGTEVLTFEDIDRLTYMDMVISEAMRKYPPI GFIQRLCTKDAILPSNNLRISKDTVTVVPILAI…
TCONS_00055173	XLOC_037443	BMgn003683	chr5:13604510-13616937	515	TCONS_00055173:1-1545	(+)	NOTEST	0.025975	0.0296625	0.191517	0	1	1	no	CYP4M5	0.806452	-0.31034	9	3.15314	0.000749726	7	3.04309	0.00058907	BAM73809	90457	MFVYLIFIASFFLLIHLAFNYNSKAVMMNKVPGPKLSFILGNAPEIMMLSSVELMKLARK FASRWDGIYRIWAFPLSIINIYNPDDVEVIVSTTKHNEKSSVYKFLKPWLGDGLLISKGE KWQQRRKILTPAFHFNILRQFSVIIEENSQRLVESLEKCIGKPIDIVPVVSEYTLNSICE TSMGTQLSDKTEDAWKAYKDAIYELGPYFFQRFTRVYLYFDIIFYLTSLWRKMKKPLKSL HGFTSTVIKERKIYVEQNGVKFGEDVNDDDLYIYKKRRKTAMLDLLIAAQKDGEIDDHGI QEEVDTFMFEEHDTTASGLTFCFMLLANHRAVQDKIVEEINYIMGDSTRRANLEDLSKMK YLECCIKESLRLYPPVHFISRNLNEPVVLSNYE…
TCONS_00055171	XLOC_037442	BMgn003684	chr5:13569100-13589003	661	TCONS_00055171:1-1983	(+)	OK	0.569871	0.341235	-0.739871	-0.538838	0.4512	0.648316	no	CYP4M9	0.906706	-0.141294	113	6.81244	0.00334573	103	6.68398	0.00303084	XP_012549189	100000	MWMYFILILLLLLTIHFLLNYNYRARLLRRIPGPRGYFIVGNALDVILSPAELFASTRKN AAQWPNLNRFWSFGIGALNIYGPDEIEAIISSTQHITKSPVYNFLSDWLRDGLLLSTGTK WQKRRKILTPAFHFNILKQFCVILEENSQRFTENLKDTEGKSINVVPAISEYTLHSIIET AMRTQLGSETSEAGRSYKNAICELGNQFVHRLARLPLHNNFIYNLYTLGKQNKHLNIVHS FTKKVIKDRRQYIRGNGGNNFDDEKDTQADEHSIYFNKKKTAMLDLLLKAERDGLIDEIG VQEEIDTFMFEGHDTTATGLTYCIMLIANHKSIQVGALRKYIDGESTRAADIEDLSKMRY LERCIKESLRLYPPVPSMGRILSEEIVLDGYTV…
TCONS_00034997	XLOC_026409	BMgn003908	chr17:16183369-16196547	348	TCONS_00034997:1-1044	(+)	NOTEST	0	0.166685	inf	0	1	1	no	CYP9AJ1	1.58065	0.660514	30	4.95078	0.00227652	48	5.5873	0.00364243	XP_012546250	89535	MLWYVVLIVTCLFYYSSRRLRYFSSRGIATLPTTPFFGNLTAVTFGRENFVEAIAKGYDA FKDQRYFGLYQYLVPTLVPRDPELIRQILVRDFSAFADRGVHIDEECDPLFGRNLIMLRG SKWRSMRVALSPAFSGARCRNMAPLMVESAKSVTNHLQKRIIDEKVIDINNITMSYVNDV IASCAFGFAVDSLKEPDNCIYKLGQKAIIQDTTQVMKFFGYENIKTVMKGLKVKIIATEE AEQFGLLFKSALKARKEKLVGPRPDFIQILVDAMQGKGDDDKISSNSTNAFTDDDLVAQA VLFYVAGYDTTANLINYFLYEMAVNPHVQEKLNQEIAEMSDEGDVYEAIQRLKYLEMCVC EVLRLWPLVGSADRRSVIPYDFGPTYPDSKHSL…
TCONS_00034412	XLOC_026146	BMgn003926	chr17:16620902-16629888	539	TCONS_00034412:1-1617	(+)	OK	5.02966	0.671199	-2.90565	-5.79953	5e-05	0.000445332	yes	CYP9G3	0.147596	-2.76027	492	8.91077	0.0548439	73	6.20169	0.00809476	NP_001108456	100000	MLVEVIVFLITTLVAYYLYVYKKIHYFYDARGVKYQPGIPVLGNILKSSLGTGHFWEDIDKIYKAFPGERYIGYIEGTTPILMIKDPEIIKNITVRDFDHFVNHKEFFPVEIDALFGGSLFMMKDDKWRDMRTTLSPAFTGSKMRLMLPFMIDISKNIVEYLKGHQLEDVDVDDLMRRYTNDVIASAGFGLQVNSLVDKDNEFYECGQAMFSTSWPQRFKMILAAQFPTLAKKIGIKVFPQKVTRFFREIVTSTMDYRLKNNVERPDMIQLLMDAYKGTLKNESNESDEKNVGFAMTEEM LKPKGNVRKWTQDELTAQVFIFFLAGFESSANGLTLCIHELALNPEAQEKLYEAIIKFKEEKGPLTYDNIGELKYLDCVLNETSRKWSAAIIVDRVCS…
TCONS_00035031	XLOC_026425	BMgn003943	chr17:17549317-17561182	532	TCONS_00035031:108-1703	(+)	OK	0.867252	1.30977	0.594786	0.532388	0.3068	0.50774	no	CYP9A21	0.505556	-0.984058	300	8.22882	0.0252845	152	7.24282	0.0127827	XP_012546023	100000	MIIIIWTLAIGLAFLLYLKQIYCYFSKHEIKSITPLPILGNMGKIVFKINHFVDDISQLY NKFPEERFVGRYEFVNPVIYIRDIEIVKRITIKDFEHFLDHRTIVNEETDPIFGRNLFSL KGQEWKDMRSTLSPAFTSSKMKLMMPLIVEVGEQMINALKKNIKNSGVGYVDIDTKDLTT RYANDVIASCAFGLKVDSLTEENNQFYAMGKAASNFSFKQILLLLGFISFPKMMKMTKFT LFSEETSGFFKELIMGTMKDREMRKIIRPDMIHLLMEAKKGKLVHDDKSSKDTDAGFATV EESAVGKKQIDRVWTDDDIIAQAVLFFVAGFETVSSAMTFLLHELALNPEVQDKLVEEIK ENKERNNGKFDYNSIQNMVYLDMVVSELLRLWP…
TCONS_00035030	XLOC_026424	BMgn003944	chr17:17531383-17535998	238	TCONS_00035030:3-716	(+)	OK	0.949759	0.14214	-2.74025	-2.7071	0.0009	0.00604975	yes	CYP9A19	0.527197	-0.923587	79	6.30183	0.00599685	41	5.29448	0.00312548	BAM73822	99578	MIIIIWTLVIGLALLLYLKQTYSYFSKHEIKSVTPLPILGNMGKIVFKFNHLVDDISQLY NNFPEERFVGRYEFVNPVIYIRDIEIVKRITIKDFEHFLDHRTIVNEDSDPMFGRNLFSL KGQEWKDMRSTLSPAFTSSKMKLMMPLIVEVGEQMINAIKENIKNSGVGYVDIDTKDLTT RYANDVIASCAFGLKVDSLTEENNRFYAMGKAATNFSFKQILMLLGFISFPKLMKMTKFR LFSEETSGFFKELIMGTMKDREMRKIIRPDMIHLLMEAKKGKLVHDNKSSKDTDAGFATV EESAVGKKQIDRVWTDDDIIAQAVLFFIAGFETVSSAMTFLLHELALNPEVQEKLVEEIK ENKERNNGKFDYNSIQNMAYLDMVVSELLRLWP…
TCONS_00035028	XLOC_026423	BMgn003945	chr17:17514364-17529008	532	TCONS_00035028:120-1715	(+)	OK	1.4443	1.21065	-0.254586	-0.31897	0.548	0.727485	no	CYP9A20	0.700193	-0.514175	171	7.41673	0.0107981	120	6.88476	0.00754186	NP_001077079	100000	MILLIWAVVLIAAFVLFYKQAYSLFSKHGVKGFTPLPFFGNMGRIVIKMDHFSDHIQSLY DSFPEERFVGRYEFLNPMVIIRDIELLKKITVKDFEHFLDHRTIINKDTDPFFGRSLFFL RDQDWKDMRSTLSPAFTSSKMKLMMPFIVEVGEQMNKALKQRIQEAGVGYVDIDSKDLTT RYANDVIASCAFGLKVDSITEENNQFYAMGKAASTFNFRQLLIFFGLASVPKLVKILRIT LFQKEIKTFFRELILGTMKNREAQNIIRPDMIHLLMEAKKGKLRHDEKSTKDSDAGFATV EESSVGKKDINRVWTDDDLVAQAVLFFVAGFETVSSAMTFLLHELALNPEVQEKLVEEIR ENEKNNNGKFDYNSIQNMVYLDMVVSEVLRLWP…
TCONS_00034426	XLOC_026153	BMgn003957	chr17:17650211-17658669	339	TCONS_00034426:1-1017	(+)	NOTEST	0	0	0	0	1	1	no	CYP9A22	0.910714	-0.13493	18	4.20705	0.0016514	16	4.06656	0.00149561	BAM73831	100000	MITLIWLGVLLVTLTLHLRKVYSRFKDYGVNHFTPIPVLGNAGPITVRLRHVAEDFDMVY KAFPEDRFTGRFDLLRPTVIIKDLDLIKQITIKDFEHFLDHRALVDDTADPFFGRNLFSL RGQEWKDMRSTLSPAFTSSKMRGMVPFMVEVNNQMIDMIKKKIVANAGYLDCEGKDLTTR YANDVIASCAFGVKVDSHTNEENQFYLMGRDMADFGFRKIMVFLGYSSFPKLMKKFNAKL LSDETGHFFTDLVLRTMEDREVKEIVRPDMIHLLMEAKQGKLSYDEKSTKEADTGFATVE ESDVGKKTINRIWSNTDLIAQATLFFVAGFETISSAMSFALHELALNPEIQDRLVQEIKE NYAKTGGKFDFNCIQDLTYMDMFVSEVLRLWTP…
TCONS_00036839	XLOC_027527	BMgn004097	chr19:8808107-8850815	568	TCONS_00036839:1-1704	(+)	NOTEST	0.121157	0.140974	0.218552	0	1	1	no	CYP49A2	1.7	0.765535	2	1.63563	0.000258369	5	2.49728	0.000516739	XP_012549750	94366	MRHVLNVETRVFMILTLFSHQSWPFVADVKPMSTLTGITASGWSTGADYDTSENVTNKRP HCVTTTTKLNLGTEHSIDDRFAMDKARCYTVMPGPRPLPILGNSWRFALGWKPWRTKRLD LTLWCLRSLAGAGGAAKVAKLFGHPDLVFPFCAEETARIYRREDAMPHRAAAPCLKHYKQ ELRKDFFGDEPGLIGIHGEPWSRFRSKVSKALIAPEAARAAVPELDYVANDFVIRLEHLL DLNRELPKDFLTELYKWALESVGAWALGTRLGCLNDTKTDAKEMIKCIHGFFHSVPELEL LLCLKRLTDKGVCAQVAKNCGQKVATILALDLMLVGVDTTAAAAASSLYLLANVPRAQRA LQKELDTNLPKNRILNDKDLDKLPYLKACIKEA…
TCONS_00042190	XLOC_030502	BMgn004678	chr22:17495935-17505285	494	TCONS_00042190:1-1482	(+)	NOTEST	0.0452206	0.0333903	-0.437551	0	1	1	no	CYP341B1	2.75	1.45943	6	2.72331	0.000606061	17	4.18238	0.00185383	NP_001266437	95723	MLVQLILCIFVALWLLSQRYKKKEMMKVWEQLKNDYTALPLIGHAYMFFGSQEGRHNKRM KTFQRLGKESTERGGLLALWQGSRLYVMISEPVMAEYVLKTCLEKDDILKCSRFLVGNGS VFAPVSIWRPRRKILAPTFSPKNLTHFVDIFSKQSSYMVKYLGKAAKTGNFSIWKYINTY SMDSICETTLGVKVNAQGNSEQPFLRAFEIICRLDSSRFCQPWLHNDTVYKMMPQYQQHK DSKDFLCNFIDQVIKSKRNSLEEQKDSTEADQNAHRNGLKSFLELLIESSGGNKGYTDLE LQEETLVLVLAGTDTSAVGVAFTSVMLSRHQDVQEKVYEELKEVFGDSDRPIVADDLPKL KYLEAVIKETMRLYPPVPLIVRKVDKDVTLPTG…
TCONS_00042142	XLOC_030485	BMgn004714	chr22:16363062-16363660	118	TCONS_00042142:2-352	(+)	NOTEST	0	0	0	0	1	1	no	CYP341A7	1	0	0	0	NA	0	0	NA	XP_012546113	100000	MIALLLILVGLGWVLVFRYRRRNMYKLAAAIPTPDETNLLVGVAHKMMGNTEVSSNPFDL EVILKTCLEKDDSHRFFRPGIGNGGIFAPVSIWRRRRKIMVPAFSPKIVHSFVGIISEQS EKLVSSLSKCVGKGMFSSWPFLSAYTLDSVCETAMGVNINAQAKAESELLKSMNRFLNVI CERMFHVWLHPDWLFKQFPVFNEHQKCIKVWHEFIDQVIQSKREEFQMEKISKDLEVDTH YDLGSHKSKTLLDLLITFSGDEKGYTNVELREEMLTLTVAGTDTSAVGIGFTLELLAKYP KIQENIFQELYGIFDGSERALVKEDLEKMKYLERVVKESLRLFPPVPFIIRKVLEDTRLS GNVLPAGSGIVVSIWGIHRDPKYWGPEAEHFDP…
TCONS_00042140	XLOC_030483	BMgn004716	chr22:16301138-16309872	280	TCONS_00042140:2-838	(+)	NOTEST	0	0.0199777	inf	0	1	1	no	CYP341A6	0.603448	-0.728698	18	4.1504	0.00209908	11	3.44662	0.00122128	XP_004926534	88649	MIALLLILVGLGWVLVFRYRRRNMYKLAAAIPTPDETNLLVGVAHKMMGNTEEIMSSLQR YSYDSMKHNGIVTMWLFHILYFVSSNPFDLEVILKTCLEKDDLHRFFRPAIGYGGIFAPV SIWRRRRKIMVPAFSPKIVHSFVGIISEQSEKLVSSLSKCVGKGMFGSWPFLSAYTLDSV CETAMGVNINAQAKADSEFLKSLNRLLNVICERIFHVWLHPDWLFKQFPVFNEHQKCIRV LHEFIDQVIQNKREEFQMEKISKDLEVDTHYDLGSHKSKTFLDLLITFSGDEKGYTNVEL REEMLTLTVAGTDTSAVGIGFTLELLAKYPKIQENIFQELYGIFDGSERALVKEDLEKMK YLERVVKESLRLFPPVPFIIRKVLEDTRLSGNV…
TCONS_00042139	XLOC_030482	BMgn004717	chr22:16282183-16289651	325	TCONS_00042139:2-973	(+)	NOTEST	0	0.0226386	inf	0	1	1	no	CYP341A5	1.21053	0.275634	12	3.26154	0.00156222	14	3.83062	0.0019193	XP_004926534	97840	MRRRMWSAEQFALPSSQSSLDVLWKSKPVGDVSRSDPTGWSEPSGPLPACSRPEGADAEV PKVQWLRLDTAEHTLANCPAFGVGHVLVTKTGPDLSLSTIVTTMLVGLGWVLVFRYRRRN MYKLAAAIPTPDETNLLVGVAHKMMGNTEEIMSSLQRYSYDSMKHNGIVTMWLFHILYFV SSNPFDLEVILKTCLEKDDLHRFFRPAIGYGGIFAPVSIWRRRRKIMVPAFSPKIVHSFV GIISEQSEKLVSSLSKCVGKGMFGSWPFLSAYTLDSVCKTAMGVNINAQAKADSEFLKSL NRLLNVICERIFHVWLHPDWLFKQFPVFNEHQKCIRVLHEFIDQVIQNKREEFQIEKISK IEVDTQYDLGLYKRKTFLDLLITFSGDEKGYTN…
TCONS_00042138	XLOC_030481	BMgn004718	chr22:16266600-16277590	358	TCONS_00042138:2-1072	(+)	NOTEST	0	0	0	0	1	1	no	CYP341A4	1.36364	0.447459	3	1.77398	0.000242645	4	2.3023	0.000363967	XP_004926535	99160	MIVILLIVLVLGWFSVFRYRRRNMYKLAAAIPDVDERIPLLGIAHKFTGNTEEIMTVLQK HSYNSMKHNGLAKGWLGHVLYFALLNPVDMEVVLKTCLEKDDLHRFMRVVIGYGGIFAPV SIWRRRRKIMVPAFSPKIVQSFVGIISEQSEKLASNLGKCVGTGKFSSWPFLNAYTLDSI CETAMGVKVNAQGDNDSIFLKSLNRMLNIVCMRIFHLWLQPTWLFKLFPVFHEHQKGKKL LYDFVDEAIQKKREEIRTENNSGTKVDYKYDLGSYKSKTFLDLLITLSGAEKGYTNIELR EEVLTLTVAGTDTSAVTIGFTLELLSKYPEIQEKVYKELCAVFGDSERPLVKEDLEKMKY LERVVKESLRLFPPVPFIIRKVLEDITLPSGNI…
TCONS_00042136	XLOC_030479	BMgn004720	chr22:16241793-16249316	311	TCONS_00042136:2-931	(+)	NOTEST	0.0398443	0.0295214	-0.432614	0	1	1	no	CYP341A3	1.60526	0.68281	12	3.60245	0.0015508	19	4.33445	0.0025699	XP_004926524	98106	MIVILLIVLVLGWFSVFRYRRRNMYELAAAIPDVDEHIPLLGIAHKFTGNTEPVDLELVL KTCLEKDDLHRFMRVVIGYGGIFAPVSIWRRRRKIMVPAFSPKIVQSFVGIISEQSEKLA SNLGKCVGTGKFSSWPFLSAYTLDSICETAMGVKVNAQGDKDSNFLISMNRILNIVCMRI FHLWLQPAWLFKLFPVFHEHQKCKKLLHDFVDEAIQKKREEIGTENNSAIEVDYKYLGSY KSKTFLDLLITLSGAEKGYTNIELREEVLTLTVAGTDTSAVAIGFTLELLSKYPEIQEKV YKELCEVFGDSERPLVKEDLEKMKYLERVVKESLRLFPPAPFIIRKVLEDITLRNSGNVL PAGSGVMVSIWGIHRDPKYWGPEAEHFDPDRFL…
TCONS_00042135	XLOC_030478	BMgn004721	chr22:16226983-16232746	366	TCONS_00042135:2-1096	(+)	NOTEST	0.0110283	0.0145182	0.396647	0	1	1	no	CYP341A1	1.75	0.807355	0	0.333333	5.78402e-05	1	1	0.000231361	XP_004926524	84878	MIVILLIVLVLGWFSVFRYRRRNMYKLAAAIPDVDKHIPLLGIAHKFTGNTEEIMSMLQK YSYNSMKHNGLAKGWLGHVLYFVLSNPVDSEVVLKTCLEKDDLHRFIRAIIGYGGIFAPV SIWRRRRKIMVPAFSPRIVQSFVGIISEQSEKLASNLGKRVGKGMFSSWPFLSAYTLDSV CETALGVKINAQGDKDSSFLKSMNRILNIVCMRIFHLWLQPVWLFKLFPVFNEHQSCIEM LHDFVDKVIQNKREEIKRENNSKTEVDYEYNLGSYKCKTFLDLLITLSGAEKGYTNIELR EEVLTLTVAGTDTSAVAIGFTLELLSKYPEIQEKVYKELREVFCDSERPLIKEDLEKMKY LERVVKESLRLFPPVPFIIRKVLEDMTLPSGSV…
TCONS_00059652	XLOC_040008	BMgn005346	chr8:10399694-10418361	255	TCONS_00059652:868-1632	(+)	OK	9.57639	7.4085	-0.370301	-0.827407	0.1498	0.33563	no	CYP354A1	0.810612	-0.302916	817	9.66585	0.0574389	662	9.37011	0.0465607	NP_001266295	98425	MNFSPGTVQILQFIQNDWKLILILTLLIFIYYYYTNTFDYFEKRGVPFKKPIIFLGNLGP RLKAVKSFHQYQLDIYQYFKGHPYGGTFDGRRPVLHILDPELIKAIMIRDFDHFTDRNTL NSMEPRYLSRSLLNLKGLEWKGVRSTLTPAFSSSRLKNMIPLIQQCSKQMVEFLKKFDGK EIEMKQTMGHFTLEVIGACAFGIKCDALSNENSRFVKVAEKFDYMPKYKRVILLMLLVFM PKMIRLRLSFLNIEYTGELVRMLQAAKAERRSSESKKGDFLQILIDFAAKETAQNDTAKR EILLDDDTIDAQSLLFLIAGYETSSTLLSFAIHVLATKPDLQETLRAHVQEMTKGKEMSY ELLAQMDYLEAFLQETLRIYPPVARVDRICTKP…
TCONS_00059630	XLOC_039999	BMgn005356	chr8:9637553-9647567	531	TCONS_00059630:2-1594	(+)	OK	25.0841	2.79686	-3.1649	-5.18421	5e-05	0.000445332	yes	CYP333A2	0.152475	-2.71336	1253	10.2769	0.202795	191	7.58395	0.0309212	XP_004932126	100000	MYSLNKSGQRVFALQIHKRYHYANGKFSTFNKPKPFESIPGLGALPLIGPLHHFLPIIGT IGPKTNMFDVLGILEGKFGPLVKVDGVFARGTMLFLFEPDHFEQVYRAEEANPLRPGFQV LDYYRTQLRKSRYGGLHGLINAQGPEWREFRTKVNPALLLPKLVKLYAPGIDEIAQDFVQ RLSQITHDDAYIKDNFELELTKFSLEATALVALGSRLGCLKDSLDSDHPARRLMKSTRDI FELTYKLEIRPSPWRYIATPAYKMVIEAYDTQWEISMMYINHARKKLEQRGYDIPEEEKS VLEKLIAIDEKVAVMMASEMLLAGIDTVSFVTTSLLFNLAMNQKVQDKLREEIRTSESNY KRYFRACLKEALRLRHVVPANLRRTHRDHIVGG…
TCONS_00059086	XLOC_039745	BMgn005496	chr8:11766143-11784777	487	TCONS_00059086:467-1927	(+)	HIDATA	0	309.44	0	0	1	1	no	CYP315A1	0.826875	-0.274259	41076	15.2929	2.24179	33965	15.049	1.85368	NP_001106224	100000	MHRFPSMSSIRSAVRSRNSNRCSMSTKPHKSLRTIDEMPHKKSLPIIGTKFDLFSAGGGK NLHKYIDMRHKQLGPIFYERLTGKTKLVFISDPTHMKSLFLNLEGKYPAHILPEPWVLYE KLYGSKRGLFFMDGEDWLINRRIMNKHLLREDSDVWLRAPIRTAVFHFICNWKLRAQSGN FSPNLESEFYRFSTDVILAVLQGNSALLKPTPEYEMLLLLFSEAVKKIFSTTTKLYALPV EFCQRWNLKVWRNFKQSVDDSISIAQKIVYEMLHTKDAGDGLVKRLKDENMSDELITRIV ADFVIAAGDTTAYTSLWILFLLSNNTEILTEMNDNDQYVKNVVKEAMRLYPVAPFLTRIL PKQCVLGPYLLEEGTPVIASIYTSGRDEQNFSK…
TCONS_00021630	XLOC_019500	BMgn006691	chr10:2274833-2295232	732	TCONS_00021630:1-2196	(+)	NOTEST	0	0.0209835	inf	0	1	1	no	CYP6AV1	1.74969	0.807099	537	9.04428	0.114184	939	9.87412	0.199787	XP_012549388	100000	MLLLIIVIIILYLYTTRNHSYWAKRGVKHERPIPFFGNHLPNILLQRDNTDLGLQMYNAYENEKIVGYYIGNIPQLIIRDPEIIKHMLNIDFNSFSERGLNLNPKKESLLNNLFFVSGDNWRRMRNIFSGAFTSVKLKAVFPLIVKCTDKLVKKTTMRHVSDEIKTYELMTGYTMEFIASCGFGVDVDTISESNMHFVDVARSFFDKTSLQTFMINLDEICSILKIIPGTFEVNSEFNSFILNITKKVLAERNFKPSERNDFVDHLLQMVYWNGNEKLTTEADLESDSWFVAAQVFLFLV AGFETSAVATSVVLHQLAYNQNLQDEVRKEIDSALKKYDNKLCYEAVCEMSLLDMTLKESLRIQPPAGFIRRRCIKEYKIPGTNIAIDPGVKILIPIK…
TCONS_00022835	XLOC_020052	BMgn006915	chr10:11579327-11590914	553	TCONS_00022835:3-1661	(+)	OK	0.489389	0.191201	-1.35589	-2.30229	0.00015	0.0012229	yes	CYP18B1	0.590551	-0.759866	84	6.33777	0.00722074	49	5.62336	0.00422888	XP_004923216	100000	MLIYTRIISTLGMWTKLDTYIELYNGYMQDILDRKHRTMDLLFLVLLGLLFLFLKRTICY YMYLPPGPWGVPFLGYLPFMKSSPHAMYSRMADKYGEISSIKLGNHLVVCLNSPKLVKEL FSRSDSIARPRTPLNEIMEGRGIVLSEGILWQKQRQFLHEKFRALGVKVWPKQRFEKFII MEIEEFITDLIKLNGAPVDPTLLLGRHVHNIICQLMMSFRFEEDDQEFGIFNEKISRGMK LYGSIHASEYVRQYLKLPGKKTILDEMKRSLADISEFHANKIRERIDYRATHPYDEPADL LDYYLDNIEARKSRKRFPDIFPGVDPEKQVVQVMNDLFSAGMETSRTTLSWTLLMMIHEP DVAAKVRAQLTETVHPGELVTLDHRPELPYLEA…
TCONS_00022834	XLOC_020051	BMgn006916	chr10:11519567-11522994	542	TCONS_00022834:148-1773	(+)	HIDATA	0	17.0882	0	0	1	1	no	CYP18A1	0.0223717	-5.48218	33390	14.909	9.74331	747	9.5466	0.217975	NP_001077078	100000	MITMLTNSKILWALWQVMNYCVSRTSVMLIIVTCTALLLTQFLKLVRDIRKLPPGPWGPP VVGYLPFLGVRHKTFLQLARNYGALFSARLGNQLTIVMSDYKIIREAFRREEFTGRPSTP LMHTLDGLGIINSEGRLWKNQRRFLHEKLREFGMTYMGNGKKLMEDRIKNEIHELIVSLH RAQGAPIDVNPLLALCVSNVICGITMSVRFSNGDVRFERLNHLIEEGMRLFGEVHYGEYI PLYNYLPGKALAQEKVAKNRDEMFAFYQTLIDEHRETLDINNARDLIDVYLIEIEKAKSE GRAGELFEGRDHELQLKQILGDLFSAGMETIKSSLLWMIVFMLRNPDVKRRVQEELDAVI GRERLPSIDDISSLPYTETTILETLRLSSIVPL…
TCONS_00022094	XLOC_019735	BMgn006936	chr10:11512028-11519442	539	TCONS_00022094:168-1784	(+)	HIDATA	72.0901	0	0	0	1	1	no	CYP306A1	20.8089	4.37913	4143	12.0163	0.558657	86211	16.3842	11.625	BAM73854	100000	MDLYFIWLVTFVAGFWIFKKIKEWQNLPPGPWGLPIVGYLPFIDRYHPHITLTNLSKTYG AIYGLKMGSIYAVVLSDHKLVGDTFSKDSFSGRAPLYLTHGLMNGNGIICAEGGLWRDQR KLITSWLKSFGMSKHSVSREKLEKRIASGVYEILENIEKTSDAALDLPHMLTNSLGNVVN EIIFGFKFPPEDKTWQWFRQIQEEGCHEMGVAGVVNFLPFIRHVSPSTRKTIEVLVRGQA QTHTLYASMIDRRRKMLGLEKPKGAEYAPHENLLKLYPNGHIKCIKYSKVSPNTEHFFDP NTLIPTEGDCILDNFLLEQKKRFESGDPTALYMRDEQLHFLLADMFGAGLDTTSVTLAWF LLYMALFPEEQEEIRKEILSVYPYDDDVDSSRL…
TCONS_00034780	XLOC_026319	BMgn007047	chr17:10122020-10139009	307	TCONS_00034780:144-1064	(+)	OK	225.707	450.963	0.998557	3.83738	5e-05	0.000445332	yes	Shroud	2.09642	1.06793	9386	13.1904	1.92606	19676	14.2641	4.03783	NP_001171333	100000	MSVSRLVAVTGCDSGLGWAVAARLAREGFITIAGMHKGIETEAAKALEKLCAHTFPLDVTRVESVQEFRKYVLTVLKDNPKYKFHAVVNNAGVMTVGKYEWMTASMIESPVHVNLLGAMRVISAFLPEIRKTAIETTSKPKPRIINVGSHCGLQPLPAFAAYSASKAGLLALTRCLHLEHSEHGLAVIAFVPGGFVGSSNILLGQETKGEAMVEHLNDEQRKFYGNKIESLNNYLELASGEGKFDSMHDMKILNTFMKAMLDETPKLMYKVESWRYMFYYNLMRLPLPLFIHKWIIKQFL SFPDHQ
TCONS_00040662	XLOC_029657	BMgn007168	chr21:16910346-16919851	457	TCONS_00040662:1-1371	(+)	NOTEST	0.0198901	0.12218	2.61889	0	1	1	no	CYP4AX2	2	1	10	3.24659	0.00105208	21	4.45635	0.00220936	NP_001296528	100000	MWFSLLVVAVIYALWKLFYKEDDPIDSLPGPAKLPIIGNMLDMFNMTPGEKFKYERQLSK TYKQRYMQKVFYRRIVYLHHPDDVEVVLSHSKNITKNVIYDFLKPWLGTGLLLSTGSKWY KRRKILTSAFHFDILKDFASLFEERSRRLVDQLRANNGEAISILPVMNNFTLLTICETAL GTKLDTDRSVNTAAYKDAISKIGQICIYRLSRIWLYIDAIFNRTSAGREFAKNVDIIHSF ADNVIVQRKEQRLNSLDKGLVERDEFNRKKRTVLLDLLLEAEAKREIDLEGIREEVNTFM FAGHDTTGTALTFSLMLLSDHEEAGERILEEYNEVMRGKETPTLSEFAEMKYLDAVIKET LRLYPNPHRIGRVLTEDITLGGVPMRAGTEVCV…
TCONS_00040621	XLOC_029644	BMgn007184	chr21:16569557-16587274	467	TCONS_00040621:1-1401	(+)	NOTEST	0.0547015	0.0219815	-1.31529	0	1	1	no	CYP365A1	1.27541	0.350961	101	6.6436	0.00568193	129	7.01737	0.00726233	XP_012544899	100000	MFGFRRSLVEAVVFLSWLLEDWTFGSSVLWHVYFTLWICSLVLTVTTYDHDYWKDRGIFS PPALPVVGHILSVVLFREQGGMCFKRIYDTYTDQRFLGTHQFYQRTLVIRDPELIKRVCV NDFQHFVDRGFFFNKEVDPLAGSVLFLRGNEWKKLRAKISPIFSPNKLRGMFPLIDNTAD EFVIRLRKRIKNKNKDIENVDSNSNIEDAYALVDSEELVGGYTADAIVPCAFGLKSLVMD KPDDPFAVALQAFYEKSLYNVFEKTMRQFWPAFVLFFRMRIIPKKTHDFFHNVVTSVLRA RESGEQEKRGDFIDMMMNLRNDDANNKKTDDPDEVEITDIVISANAFIIFLGGFETTSST LAFLFLELAADQRVQEKMRQEIREVLSRNDGKM…
TCONS_00040211	XLOC_029443	BMgn007195	chr21:16932002-16936385	387	TCONS_00040211:1-1161	(+)	OK	0.627213	0.0751658	-3.06081	-2.25534	0.0229	0.0864101	no	CYP4S6	0.150685	-2.73039	48	5.38268	0.0130451	6	2.83062	0.00173326	XP_004925057	99737	MIWTVVVLIIFIFLIWKALEDEENPLDSLPGPERKPIIGAALRFVNLNTREMFIKLREYH AMYGTRFVVKIFKRRVLHLSNEKDAEVVLSHSKNIKKSKGYTFLSPWLGSGLLLSTGFKW HSRRKILTPTFHFNILKSFLEIIKDKSCDLVKRLEEYRGEEVDLMPVISDFTLYTICETA MGTQLDSDKSAETKEYKMAILQIASLLLNRLTKVWLHNDLIFDQLTVGRKFQKCLKQVHS FAHNVIVERKRQRASGRDYSVVAEDVFGRKKRLAMLDLLLEAEEKNEIDFEGIMDEVNTF MFEGHDTTAVALTFSLMLVAEDDQVQDRIYKELQGIFGDSDRRPTISDVAEMKYLEAVVK ETLRLYPSVPFIAREITEDFMLDDLNIKKGSEV…
TCONS_00035503	XLOC_026767	BMgn008486	chr18:6630985-6925328	162	TCONS_00035503:1-486	(+)	NOTEST	0	0	0	0	1	1	no	CYP340F1	1	0	1	0.861654	0.000407664	1	0.861654	0.000407664	XP_012547619	100000	MLGIVLFLIILFVFLWKLTVEVKENSPPTFSGWIPIIGHLYKIIGGRERLSRTLFDLGEE CERKGGVIGFYVGAQRHFVIVDPEDALTAANSSLSKHAIFKQAEPWLGNGLITSGGEGST WKMHRKLMNPAFHLNVVLGYLDLFNNQARSLVENLEDEVDKEPFNVFQYLSQTSLKTICS TAFGINVDQDSEFCNKYIHACEKLIGIQTRKFQNIWLQSDLIYRLSGFKKKEDELIKYVH QLSNSIVQRKRMERKERHKEVKSGIVIIKINNNETTSLIDLLLNLSGDQVFSQEDIREEI DTVIVAAFDTTSWSLTYALLVLGSMPEIQEKVAKEIEEVLGPTDRNLDKDDLQKLVYTEA MIKEVLRLYNVLPAVLRDITEKVQLNYTMYPGD…
TCONS_00051257	XLOC_035500	BMgn009006	chr3:9740655-9742752	220	TCONS_00051257:819-1478	(+)	OK	29.1848	1.9525	-3.90183	-10.2542	5e-05	0.000445332	yes	CYP4AU2	0.0585977	-4.09301	1303	10.3423	0.900253	76	6.27032	0.0527528	BAM73878	100000	MIILLLLFFVASLYWLYWTNKSKRMNKMTASLPVPPTLPILGNATLFIGDTQKILKSLED IADIAIKHKGSAKLWLGPKLYVAIGDPEDAQVVLENCLDKDVVYRFLRPWLGHGLFVAPV CLWKSHRKVLLPVFHNKVVEQYLQMISVQADILVERLNEKANKGEFDVLKYITACTLDIV FETAMGERMDVQRSPDTPYLRARHTVMTILNMRFFKVWLQPDCIFNLTSYSKQQKDNIDL THKFTDEVVKKRRLEYERKKNYGTDQYTGKVRPVLDMLFGREIEFTDEQLREHIDSITIA GNDTTALVIAYTLVLLGIHQNVQEKVYLEQRTIFGDSKRGADKVDVAQMQYLERVLKESM RLYTVVPIIARNVHKDTYLPRCGVTLPAGIGAV…
TCONS_00029085	XLOC_023351	BMgn009521	chr14:3148068-3185302	534	TCONS_00029085:1-1602	(+)	NOTEST	0.178461	0.276499	0.631669	0	1	1	no	CYP301A1	1.16413	0.219247	372	8.53323	0.00934611	433	8.75545	0.01088	XP_012552686	100000	MGRALRSFAAYARPIQLQSTRSSSSCPFSKRQRSQIAPTAELNEEIFANARPYSEVPGPR PIPILGNTWRMVPVIGQFDISEFAKVTKQFLDTYGRIVRLGGLIGRPDLLFVYDADEIER MYRREGPTPFRPAMPCLVKYKSEVRKDFFGELPGVVGVHGDQWRRFRSKVQRPILQPQTV KKYVAPIELVTEDFIKYMVDARDENGDLPHEFDNDIHRWSLECIGRVALDVRLGCLSPQL NSNSEPQRIIDAAKFALRNVAVLELKAPYWRYIPTPLWSKYVNNMNFFVEICSRYINEAL ERLKTKKVTSENDLSLLERVLRSEGDPKIATIMALDLILVGIDTISMAVCSILYQAATRL EQQDKMAEEIRRVLPDPSKPLSYSDLDKLHYTK…
TCONS_00029086	XLOC_023352	BMgn009523	chr14:3201665-3225033	541	TCONS_00029086:155-1777	(+)	NOTEST	0.123765	0.0345973	-1.83887	0	1	1	no	CYP49A1	0.965686	-0.0503735	135	7.06763	0.00577713	130	7.02985	0.00557743	NP_001274759	100000	MRGTAVMWPLRTVNRSICTTASRQQVSEGSKEMGAKNSMLSTCPVHIQRARSTHVVDATA FEVSSPVKPWEDVPGPKPLPLLGNTWRFTPYIGSYSVEHIDRICVSLRAKYGKCVKMAGL LGRPDMLFVFDANEVERVFRGEDAAPHRPSMPSLNYYKHTLRKDFFSAEENCAGVIAVHG DSWSAFRTKVSRVALSAGAAAQYTAPVAEVADCFVERIRKIRDENMETPEDFLNEIHKWS LESLGLIALDTRLGCFEACEGSESQRLIDAVKTFFLCVGELELRAPWWRLYPTAMFRRYV AALDTILSVTLRHVDKALEEIKLNGSSKSLLQDLVTAAGARVAAVAALDMFLVGIDTTST AVASILYQLSSRPHVQEKIYEEVTKALQGRPMS…
TCONS_00008665	XLOC_007932	BMgn009949	Bm_scaf267:36445-40397	275	TCONS_00008665:1-825	(+)	OK	0.0550239	30.0584	9.09349	5.4523	0.00735	0.0351909	yes	CYP367A1	49.717	5.63567	18	4.19311	0.00447144	878	9.76989	0.222307	XP_012552193	100000	MNVGSCHEQGILVQMLWPVIYLLALVFAYWPYWRWKNRRLLRLSASMPGPRALPIIGNGL LIVVNTGEKFLELVEQLFRTYGDYCKIWLGPELNICVKNPDDIRLLLTSNKVNQKGPAYE IMKAAIGPGILTGGPTWRNHRKIVTPSYNKRAVKLYSAVFNREAEVLANLLLKKQSGVTF NVYYDVVEITTQCVCQTLIGLSKDDSRNVDGMSDLILETQNLYELLFTKMTVWWLQIPFV YWITGRKATENAYVKKIDRLTSDFLKKRRTALKGGNVDEESMGIVDRYIASGELTEQEIK WETMTLFTTSQEASAKITSAVLLFLAHLPDWQEKVYKEIVEVIGSGRNDVTAEHLKHLHY LDMVYQEALRYLSIAALIQRTVEEEITINNGKF…
TCONS_00026584	XLOC_022031	BMgn010429	chr12:4009248-4014609	477	TCONS_00026584:1-1431	(+)	NOTEST	0.0425856	0.162031	1.92783	0	1	1	no	CYP338A1	1.64706	0.719892	5	2.48374	0.000870484	8	3.19499	0.00155444	NP_001269151	100000	MFFESFLLNLSVLIVLIVALVFDYVTKFFSYWYVRHVPYKTPIPFFGSDYHRVLGLTNST DEVVKLYNEHPGDKFVGRLKNRIPDLIVKDPDAIKRMLSTDFAYFHSRGLGLDKSRDVCI RNNLFYADAEKWTLLRQGLEAVLNGLCREFDIHACLSEANGDTNVQQLLSVVLDSVFDNL LLGDEGTSIKELRTTLQKRSMIVKLKSYLKNIFPSIYVTFGLSTLPNNVLKNTRKYMESS KLQRLIDDSGYMHQVSLKDKHVYAFENEFASSTLALFVTEGYIPCLYTLTALFYELAVNP QIQEKARNSIEKDKGVNYLDAIIKETMRLHPSHSIISRQCVKMYQYPDSNLTIDRNVTIN VPVEAIHKDKEHYENPEVFNPERFFDDHGPTKH…
TCONS_00041543	XLOC_030219	BMgn010854	chr22:21372371-21374759	492	TCONS_00041543:3-1478	(+)	NOTEST	0.25982	0.0427768	-2.60261	0	1	1	no	CYP6AN2	0.227273	-2.1375	14	3.77846	0.00572306	2	1.63563	0.000977108	NP_001266427	96252	MLLLALLLIFSIVIYLYTTRNHNYWAKRGVRHDPPVPFFGNHFRNVFGLKSIIELSVELYNKYPNEKVVGYYRGTEPELIVRDLDIAKNILIGDFVYFHHRGLGRNTDLEPLLRNLFHVDGDAWKLLRKRLTPAFTTAKLKAMFPLVINCAEKMKSVAGEYAGRGGECDVRELMARFSTEFIGACGFGIQMDTINNECSLFRELGRLIFTRQGLSLVAIGLWDLLPELRKYLRLPSSSVEATITEIYEKIRDQRNGKPCGRNDFVDLLLELKQKGVIEGESIDRFNVDGTPVHLQLEMDT KCIVAQMFVYFAAGFETSSSATSYTLHQLAFHQEIQKEIQCEIDEVLSRHDNKLCYDAILEMPLLTMAFKEALRMFPSLGNLHRVCTRSYTIPELGIT…
TCONS_00041571	XLOC_030229	BMgn010865	chr22:22308815-22315514	240	TCONS_00041571:3-722	(+)	NOTEST	0	0	0	0	1	1	no	CYP341C1	1.7	0.765535	6	2.63563	0.000845897	10	3.38998	0.00154252	XP_004924324	94558	MIWNLLLLVVLFLLWLSRRSNKNIMKVYKEIGSGFKKMPLVGHTYLLDRMKGFQMIGNDA IKRGGMSCYWHGNRLFVVSVDPVELDVILKNCLEKDDLMKFSRILTGNGSIFAPVNIWHR RRKLLNPHFGTKNQNNFMETFIKQSAVLVNNLRKEADNGTFSVWDYLTAYTLDSVCEATL GVQMNSQAHSNLEFLRSFDVCSSLGAARICQPWLHSDIIYHRLQRYKTYQKNTEYVLDFV KQIVQSKRRQVENEPDSKTQCDKQIPTSDDNGMKTVLELLILNKTFNDVELQEEAFVMII AGTDTSAIGISFTLLMLARYPDVQEKVYQEIQELFGDSERPPEVEDIHRLLYLDAVIKEA MRLYPPAPVIIRKVERETKLLVFWSENCFGTLM…
TCONS_00042927	XLOC_031023	BMgn011545	chr23:10659474-10662027	517	TCONS_00042927:1-1551	(+)	NOTEST	0.0115543	0.0630701	2.44853	0	1	1	no	CYP6AE22	2.6	1.37851	1	0.528321	0.000261131	3	1.44064	0.00130565	NP_001104005	99419	MYVLTFLLHFILFLVLVVYYITKRNHDYWKNKKVPFEKPYPILGNYGDYILLKIFFGNVT KRLCEKFPESPYVGTFYGTEPALVVQDPDLIRLILVKDFFYFHGREVCIYVDREITTQSI FFTYGDDWRVLRHSLTPLFTTSKMKNMFHLIKNCCRVFENVLEEKATVKSFEINSIIKYF IMDCVGACLFGVEINAMEKHSQNPIVKISKEIFPKSTTRGIINVLRGIWPSLFYALRLKL FPEVITMFFTDLLECAFKDRQRNLSQRQDFIDLFMKLRQNKYLVGDSIPDIKNGRVQKVN LEVTDELLIAQCVSFFGAAFETSSTTLSLTFYELAKNPKYQKRAIEEVDDYFAKHNNEIE FDIVSETPYLNACIDETLRLYPSLANLTREVME…
TCONS_00024248	XLOC_020788	BMgn011708	chr11:13024662-13039711	391	TCONS_00024248:439-1611	(+)	NOTEST	0.0061991	0.0523319	3.07756	0	1	1	no	CYP15C1	1.26087	0.334419	7	2.8629	0.000442997	9	3.02915	0.000575897	C0SPF7	99744	MLALIVLCFILFFYIISRRHRGLCYPPGPTPLPIVGNLLSVLWESRKFKCHHLIWQSWSQ KYGNLLGLRLGSINVVVVTGIELIREVSNREVFEGRPDGFFYTMRSFGKKLGLVFSDGPT WHRTRRFVLKYLKNFGYNSRFMNVYIGEECEALVQLRLADAGEPILVNQMFHITIVNILW RLVAGKRYDLEDQRLKKLCSLVMRLFKLVDMSGGILNFLPFLRHFVPRLIGFTELQEIHN ALHQYLREIIKEHQENLQLGAPKDVIDAFLIDMLESQDDKLTLDDLQVVCLDLLEAGMET VTNTAVFMLLHVVRNEDVQRKLHQEIDDIIGRDRNHLLDDRIRMVYTEAVILETLRISTV ASMGIPHMALNDAKLGNYIIPKGTFILLSLYEL…
TCONS_00025506	XLOC_021321	BMgn012089	chr11:19507249-19744159	514	TCONS_00025506:75-1616	(+)	NOTEST	0.0309911	0.0212564	-0.543954	0	1	1	no	CYP6AB5	0.833333	-0.263034	43	5.36656	0.00916063	36	5.18238	0.00759835	NP_001104007	98051	MFFYLLIVILITLYYYGVRTFDYWKKKGVNHDPPLPFFGNNLRQFMQKASMAMMATETYKKYPEEKVVGFYRGTSPELVVRDPELIKRILVTDFSSFYARGFNPHKKVIEPLLKNLFFADGDLWRLIRQRFTPAFSTAKLKAMFHIITERAEKLQMIAENEAYENFCDVRELMARYTTDFIGACGFGLNIDSLSDENSQFRKLGKRIFKRDLSDAVRAALKLMFPELCKHLTFLTPELEKSMTYLVQNVIREKNYKPSGRNDFIDLMLELKQKGKLLGESIEAKNANGTPKQVELEFDDL LMTAQVFVFFGAGFETSSTASSYTLHQLAFNPECQEKTQKEIDEVLSKHNNKITYDAIKEMTYLEMAFNEAMRLYPSVGYLVRMCTVPEYTFPEINLT…
TCONS_00039833	XLOC_029254	BMgn012385	chr21:545119-572364	497	TCONS_00039833:1-1488	(+)	OK	0.342081	0.43303	0.340131	0.334951	0.5602	0.73705	no	CYP6AB4	1.30579	0.384918	39	5.31417	0.00143495	52	5.70276	0.00188489	BAM73889	99383	MLTAAIFVIIVALVYLYSTRTFRYWEKRGIKHDKPVPFFGTDSEGYLLRKSMTQTAVDAYLKYPNEKVIGFFRSSRPELIIRDPDIIKRILTTDFAYFYPRGLNPHKKVIEPLMRNLFFADGDLWRLLRQRMTPAFTSGKLRAMFPLVVERAERLQSRTLEIASQPLDARELMARYTTDFIGACGFGLDADSLNDEDSAFRKLGAAIFNITVQQAIVAALKEIFPGIFKHFKYSSKYETDFMSLVSSILKQRNYKPSGRNDFIDLLLECRMKGEIVVESIEKMKPDGTSEVVRMELTEQL LAAQVFIFFAAGFETSSSATSFTLHQLAFHPEIQEKVQKELDQVLAKYNNKLCYDAIKEMRYLESAFKEAMRMFPSLGFLIRECARQYTFPELNLTID…
TCONS_00033490	XLOC_025582	BMgn013236	chr16:13634704-13638190	286	TCONS_00033490:107-964	(+)	OK	105.36	80.3991	-0.390078	-1.56488	0.0065	0.0318493	yes	CYP6ae2	0.739437	-0.4355	6990	12.7244	2.05891	5169	12.3203	1.52243	BAM73891	99643	MSVSALVFSAFVLLVTYIYYWSTRKFDYWKRKNVPYAKPVPFFGNYMRYITLQSFLGDVM QKLCQQFPDRPYFGSFYGTEPALVLQNPEIIKQVFTKDFYYFNSRENRDYNHKEVFTQNL FFANGDRWKVIRQNLTPLFSSSKMKNMFYLVEKCNHSLEDMLDKETKDLQSIETRSAMIR YTLDSICSSTFGIETNTLSEGAENSPFPSMGSTIFSSSITRGLKLIGRSMWPGIFYKLGL RCFPTEIDDFFERLLTEVFENRGYKPTNRNDFVDLILSLKQNDYLTGDGLVPKNVDAKKV TVKVDDALLIAQCVVFFGAGFETSATTLSAALYELAKNPEAQRRAQEEVDELLLKHNNKL NYDCLAELPYLEACMNEAMRLYPVFPNITRETV…
TCONS_00033488	XLOC_025581	BMgn013237	chr16:13622534-13627531	524	TCONS_00033488:1-1572	(+)	OK	7.99009	5.41369	-0.561598	-1.15514	0.04585	0.146553	no	CYP6AE3P	0.527106	-0.923835	1709	10.7362	0.472061	901	9.80864	0.248826	NP_001077080	99235	MSVSALVFAAFVLLVTYIYYWSTRKFEYWKRKNVPYAKPVPFFGNYMRYITLQSYIGDVM QKLCQQFPDRPYFGSFYGTEPALVLQNPEIIKQVFTKDFYYFNSRDNSDYNHKEVVTQNL FFANGDKWKVVRQNLTPLFSSSKMKNMFYLVEKCNHSLEDMLDRETKDLQIIEIRAAMIR YTLDSICSSAFGIETNTLSEGGEYSPFANMASIIFSPSIARGLKWISRSMWPGIFYKLGL QCFPAEIDDFFERLLTEVFENRGCKPTNRNDFVDLILSLKQNDYLTGDGLVPKNVDAKKV TVKVDDALLIAQCVVFFGAGFETSATTLSAALYELAKNPEAQRRAQEEVDELLLKHNNKL NYDCLAELPYLEACMNEAMRLYPVFPNITRETV…
TCONS_00033486	XLOC_025580	BMgn013238	chr16:13607621-13616965	321	TCONS_00033486:386-1345	(+)	NOTEST	0.0293842	0.0919059	1.64512	0	1	1	no	CYP6AE4	0.264706	-1.91754	22	4.46411	0.0140693	5	2.3023	0.00324675	XP_012552063	100000	MLFLTLLFILSVCVFYIYYRVCNRRFDYWRKKNVSFVPPVPILGNYSGYILLKESISKVVHNLCKLFPNDPYIGAFFGTEPTLIVKDPEFIKLVLTKDFYHFNGREGSKYTHNEVVTQNIFFTYGDRWKVIRQNLTPLFSSLKMRNMFHIIEKCSGIFENLLDEESLAPEVEMKSLMSRFTMDCIGGCAFGVDTKAMQEPKDNIFTTMGYLFFESTTYRGIKNVLRAIWPGIFYGLGLKVFPTDLNEFFSKLLVGIFEARDYKPSSRNDFVDLLLNLKKNRHIVGDRLQKTTTGDEGADS KFELEVDDGLLVGQCLAFFSAGFETTSTISNFTLYELAKNPDVQKRAQKEVDEYIKKHNNKLDYDCVKELPFVEACIDEALRLYPVLGVLTREVMEQY…
TCONS_00033484	XLOC_025579	BMgn013239	chr16:13602424-13603810	462	TCONS_00033484:2-1384	(+)	NOTEST	0.0318329	0.00754791	-2.07637	0	1	1	no	CYP6AE5	0.4	-1.32193	2	1.72331	0.0016835	0	0.333333	0.0002405	XP_004922787	100000	MILTIIFILSLCVYILYRISTRKFDYWQKKNVNYVQPTPFLGNYSGYILLKENLLDVVYNLSKLFPNDPYVGAFFGTKPTLIVKDPEFIKLVLTKDFFYFTGKECFEYTHKEVITQGIIFTYGDRWKVIRQNVTPLFSSSKMRSMFRIIEHCSGVFENLLDEESLAPEVEMKSLMSRFTMDCIGGCVFGVDINAMQEPKDNIFTTMGCLFLETTTSRGIKNVVKAIWPEIFYGLGFKVFPTDIHKFFSKLLVRIFEARDYKPSERTDFVDLLLNLKKNRHIVGDRLQKIKTGDEGADSKF ELEVDDGLLVGQCLAFFSTGFETSSTISNFTLYELAKNPDVQKRAQKEVDEYIKKHNNKLDYDCVKELPFVEACIDEALRLYPLFGVISRQTGERYTF…
TCONS_00033483	XLOC_025578	BMgn013240	chr16:13573340-13574663	333	TCONS_00033483:2-997	(+)	NOTEST	0.012209	0	#NAME?	0	1	1	no	CYP6AE6PP	0.5	-1	1	0.861654	0.000755858	0	0	0	XP_012552394	81845	MILTIIFILSLCVYILYRISTRKFDYWQKKNVSYVEPAPFLGNYSGYILLKENLLDVVHNLSKLFPNDPYVGAFFGTKPTLIVKDPEFIKLVLIKDFYYFHGREGSKYTHNEVITQGIFFTYGDRWKVIRQNLTPLFSSSKIRNMFRTIEKCSGVFENLLDEESLAPEVEMRSVMSRFTMDCIGGCVFGVDINAMQEPKDNIFTTMGCLFLETTTSRGIKNVVKAIWPEIFYGLGFKVFPTDIHKFFSKLLVRIFEARDYKPSERTDFVDLLLNLKKNRHIVGDRLQKIKTGDEGADSKL ELEVNDDLLVAQCVSFFIAGFETSSNSLTFTLYELAKNPDVQKRAQKEVDEYIKKHNNKLDYDCVKELPFVEACIDEALRLYPLFGVISRDKRERYTF…
TCONS_00033482	XLOC_025577	BMgn013241	chr16:13566813-13568816	516	TCONS_00033482:2-1546	(+)	NOTEST	0.0768029	0.0251391	-1.61123	0	1	1	no	CYP6AE7	0.470588	-1.08746	5	2.49728	0.00232984	2	1.38998	0.000832085	NP_001104006	99029	MILTIIFILSLCVYILYRISTRKFDYWQKKNVSYVEPAPFLGNYSGYILLKENLLDVVHN LSKLFPNDPYVGAFFGTKPTLIVKDPEFIKLVLIKDFYYFHGREGSKYTHNEVITQGIFF TYGDRWKVIRQNLTPLFSSSKIRNMFRTIEKCSGVFENLLDEESLAPEVEMRSVMSRFTM DCIGGCAFGVDTNAMQEPKDNIFKTMGYLFFESTTRRGIKNVFKAIWPEIFYGLGFKVFP TDLNEFFSKLLVGIFEARDYKPSSQNVFINLLLNLKKNRHIVGDRLLKIKTGNVRAESKI KLEVDDELLVSQCVAFFIAGFETSSTISRFTLYELAKNPDVQKRAQKEVDEYIKKHNNKL DYDCVKELPFVEACIDEALRLYPVLGVLTREVM…
TCONS_00006971	XLOC_006426	BMgn014043	Bm_scaf206:16858-44916	491	TCONS_00006971:1-1473	(+)	OK	0.0836699	0.378281	2.17668	0.407298	0.25045	0.449654	no	CYP4AX1	0.818182	-0.289507	10	3.40274	0.000782779	8	3.09513	0.000626223	XP_004927603	100000	MWFSLVVVAVIYALWKLFYKEDDPIDSLPGPTKLPIIGNMLDMFNMTPGEKFKYERQLSK TYKQRYMQKIFYRRIVYVHHPDDVEVVLSHSKNITKNVNYDFLKPWLGTGLLLSTGSKWF KRRKILTSAFHFDILKDFASLFEEKSRRLVDQLRANNGEPISLLPVMSNYTLFTLCETAL GTKLDTDRSVAAAEYKDAISKTAQISIYRLPRIWLYIDAIFNRTSAGREFAKNVDIIHSF ADNVIVQRKEQRLNSLDKGLVERDEFNRKKRTALLDLLLEAEAKREIDLEGIREEVNTFM FAGHDTTGTALTFSLMLLSDHEEAQERILEEYNEVMRGKETPTLSEFAEMKYLDAVIKET LRLYPNPHRVGRVLTEDITLGGVPIKAGTEIGV…
TCONS_00006964	XLOC_006422	BMgn014046	Bm_scaf206:16858-44916	287	TCONS_00006964:392-1252	(+)	NOTEST	0.185969	0.306621	0.721391	0	1	1	no	CYP4S5	0.37883	-1.40038	239	7.77748	0.00853634	91	6.5083	0.00323382	XP_012547014	100000	MIWAVVLLIIFIFLIWKALEDEENPLDSLPGPERKPIIGATMRFVNLNTGEMFIKLREYH AMYGTRYVVKIFKRRILHLSNERDVEVVLSHSKNIKKSKPYTFLSPWLGSDLLLSTGFKW HSRRKILTPTFHFNILKSFLEIIKDKSCDLVKRLEEYRGEEVDLMPVISDFTLFTICETA MGTQLDSDKSAETSEYKMAILQIGSLLLDRLTKVWLHNDFIFRQFTVGRKFQKCLKQVHS FAHNVIVERKRQRASGRDPTVVAEDVFGRKKRLAMLDLLLEAEEKNEIDFEGIMDEVNTF MFEGHDTTAVALTFSLMLVAEDDQVQDRIYKELQGIFGDSDRRPTISDVAEMKYLEAVVK ETLRLYPSVPFIAREITEDFMLDDLKIKKGSEV…
TCONS_00002544	XLOC_002489	BMgn014316	Bm_scaf1250:3511-3885	-	-	(+)	NOTEST	0	0	0	0	1	1	no	CYP366A1	1	0	0	0	NA	0	0	NA	NP_001108341	100000	MLIMSEVLWCLLMLCACVWWWCSAPRRTRKLLAALPSFPQLPLLGNIHQIPRNSINLFQF LEKIAVTCDTTEMPFVFWLGPRPILFISDPEDVKGVNNAFIEKPHYYSFAKVWLGNGLVV APPEIWKNSIKKLSGTFTPSIVEGYQEVFAGRAADLVQRLKARTTEEPFDIMHDLAYTTL EAICQTAFGFPKISESIVTKEYYDAFHRCLELLIRRGLNPLLHLDFMYRLTPASKELQKC VGILHNVSNTVITKLIQERECAKQDNRNEIVPNRRRFKSFLDLMLEMQVSTPELSVEQIR SEVDTVLFGGHETVATTLFYALLMIGRDKNLQDKLYNEVRDVVGDGGRPVTGADLPRLRY CEATVLETLRLFPPFPAVLRMADKDLQLSSGKC…
TCONS_00059468	XLOC_039922	BMgn015382	chr8:4383022-4415263	474	TCONS_00059468:478-1899	(+)	OK	3.21654	12.8312	1.99607	2.88142	5e-05	0.000445332	yes	CYP333un	2.91526	1.54363	594	9.13709	0.0236512	1732	10.744	0.0689495	NP_001266419	99187	MKMAKSTVVIRQSLLQRQCRRHIAGSSSSRTSTSPQRRNAAATASATATCLKPFNEIPGP MALPMLRHSAHILPKIGNFHHTVGLDVLENLRKKYGDLVRLSKATRTRPVLYVFHPEMMR EVYESGQTEPPHFDRSPLCHHRKGVGSLCPMHNDETKAVWSGLRLLLQEEAILKNYDAAF DDIATDVTRRLEELRCKGNVLNEELETEIYRWALETVGMMLFGIRLGCLDARTKSGADLS PTEEPVEGLSPAERLVRCSRQISEGAFLVRSEETLKTESQTFNDALKSFDRHLSLTEHFL IKAIHTMTSCITRPEQVLLDKLRPLERRLLPLASDMLLAAVDPLAQTALTMFYQLSIHAA HQQRAHDEVLWCSASRAAGAAPPAAPARHSVPA…
TCONS_00021875	XLOC_019630	BMgn015619	chr10:6844942-6893942	492	TCONS_00021875:176-1651	(+)	OK	9.61757	13.9252	0.533949	1.27774	0.0305	0.107961	no	CYP6AW1	1	0	0	0	NA	0	0	NA	NP_001296520	99593	MWLSVLLVVILLFLILLLTVFHYTTKGRKYWLLRNVPYREPCPLFGNFGATFTMRRSYTKMLQFFYDNYYNEKYVGIFQARRPTLMLIDLELVKNVLSKEFPNFSDRISVTTDTQREPLLRNLANMSGAEWKAMRQIVTPTFSSAKMKAMFPLIAECAQTLKNSLLKESLAEVNVPDFMTRFTTDVIGSCAFGVDPGSLKDPESPFLKMSQKMFKIDRSTVLKRYCRTFFPKLFKFLNLRTYSKDVETFFTTIIKKVLDERRATGVQRHDFLQLMLNVQKTETSFVMTDTLIISNSFIFM LAGLESSSTTLSFCLYEWAKDKHIQDDLRTEMVDCLERYGGINYEAVCSMRWVNQAVLETLRLHPPTPLTTRLGTSACTLNGTDLSVRVRDPVLIPLY…
TCONS_00026735	XLOC_022103	BMgn015878	chr12:8948512-8961689	376	TCONS_00026735:456-1583	(+)	OK	1.10075	0.979578	-0.168258	-0.425933	0.45255	0.649477	no	CYP6AE9	0.924242	-0.113657	242	7.9208	0.0183653	224	7.79134	0.016974	NP_001104004	99733	MFLLINICVILFVIYYLVTKKYSYWRNRNVSHEKPVLLLGNYGDLILQKKNFGEMAQAICQKFPGEPVVGAFFGTEPVLIPQDPEVIKTILTKDFYYFNGREISEHVHKELLSYNLFATYGDEWKILRQNLTPIFSTAKLKSMFTLIEKCSKSFQNLLEDETKISKELEVRTLMQRFTIECIGSCIFGVDTDTLGNDKMNPFKAAGSQLSDFSRLVFVKGIVRAIWPTLFYALGFKTFTTELDIFKKLVNAVFAQRKHKPTTRNDFVDLILTWKNNNTITGDSIGSFKNSDKTKFSIDVN DDLLLAQCLVFFAAGFETSAMTSSYTLHELAKNQRALKKACDEVDAYLLRHGNKVNYDCVTELPYLEACIEETLRLYPVLGIITREVMEDYVLLDKIH…
TCONS_00030360	XLOC_024126	BMgn016173	chr15:6643532-6656339	501	TCONS_00030360:29-1531	(+)	OK	0.307407	0.823977	1.42246	2.12245	0.00105	0.00692898	yes	CYP332A1	1.89024	0.918572	26	4.74068	0.00205553	51	5.6824	0.00395493	NP_001108340	100000	MDVSGPLQLFLIFIIFCLTAIYLLFNRNYQYWEKRGVPYEKPFFLFGSLSFILRKSFWDY FYELSKRHTGDYVGIFLGFKPTLMVQTPEIARRILVKDNAHFNNRYCYSSYGVDPLGSLN LFTVKNPKWSNIRHELSPMFTSLRLKTICELMNVNAKELVLKIQRDYIDNNEDVNLKELF SMYTSDTVGYTVFGLRVSALNDPSSPLWFITNHMVKWDFWRGFEFTAIFFVPALARFLRL KFFSQPATEYIMRLFRTVVDERKKTNQNTDKDLVNHLLKLKENLKLGADIKLADEIMMAQ AAVFILGSIETSSSTLSYCLHELAYHPEEQQKLFEEVDDAIKETGKEILDYENLQELKYL SACILETLRKYPPVPHIDRVCNKTYKLNDELTI…
TCONS_00036093	XLOC_027065	BMgn016518	chr18:10420689-10430521	578	TCONS_00036093:102-1835	(+)	NOTEST	0.0340562	0.0244082	-0.480551	0	1	1	no	CYP339A1	1.1	0.137504	9	3.30629	0.00130227	10	3.43307	0.00144697	NP_001121192	100000	MLMCQVRHLQLHGRLHLLSRFLSRSPNSSQSAIPQQLSKDDLKQEHSPIGALPVENKNTN EIFPTARVIPMMLTNKESVVLPFDDVPGPKSLKYLSTVRQYLSDIGTQLTAGILTFGVNI GTFINSRKPLKKFSALFDEYGPVVRFISPVGNDIVLINHPDHIQKVYTIEGDCPVRSTLD SLEKYRIEHRNHIYGGLYTLNGEEWSRQRSIIYTPLHNAVTYHIQGIDDICEYFSQKIYN MRNHQDEIPKDLYKDLHKWAFDCLGLILFSKKFSMLDTDLVYSQCDMSWMYHSLEKATEA VIKCESGLQWWKILSTPAWYSLVKYCDSLDSLIGKYVLEAEQAISYKAKEIEEQYPNSNI LINAMLLGQEKMNPEDIATVIMDMLLIGVNTIT…
TCONS_00048369	XLOC_033902	BMgn017238	chr26:6730258-6737551	107	TCONS_00048369:3-323	(+)	OK	0.471557	0.65502	0.474106	0.465994	0.427	0.625926	no	CYP340A1	1.17368	0.231044	317	8.30741	0.0434206	372	8.5396	0.0509621	XP_004922123	100000	MFIPIIVVVVCVLLLFYSIAERHSNVPLCDNYLPVIGHTHMIIGGGKSGLLQTVKYACEE TNKKGGVAILKLGLSNYYVITDPEDNLTVANGTLQKHFVYQFASNWLGDGLITSSGETWK RHRKLLNPAFSQQMLNIYTAVFNRKSRNLISAIEIEMKSGPVLIDTVFREMALNTLLSTA FGIEEEDSDFNKKYIHAVDVILALLTRRFQNPLLHYPFFYKLSALKKKEEEVIETILTAS KKIIKNKREALNKERSNENGYATERKFKSMLELLLKDSDGDALTDEEIRDEVDTLILAGS DTSSQLTLVVVMVLGSYPEIQDKVYQEVASVCGVSDTDVEKHQHPRLVYTEAVLKETLRL YPTVAVVLRKPENEIKLKNYTIPANSNCVLGIY…
TCONS_00008667	XLOC_007933	BMgn017437	Bm_scaf267:42764-50434	327	TCONS_00008667:167-1147	(+)	OK	38.5519	16.1711	-1.25338	-4.13663	5e-05	0.000445332	yes	CYP367B1	0.538009	-0.894298	1473	10.3896	0.192291	793	9.63046	0.103454	XP_012552193	100000	MISYMILIVIVFALMWSGWKQKNKKFMEMANQFPGPQALPFIGNALRFMCEPEELISVIK ELLQVYGEASRFWLGPNLNVIINNPDDLKILLSSSKTSTKGPQYKYMAHVLGGGILSGSG VTWRKHRKIATPNYGKKVVDSYEKIFNEEVHLLLKKLRNIPSEQEFDIYNKIVQTTSYCV CQTLLNLSKEQVTEIPHLQEIIDCTPRNYDIVFDRMIKWYLQIDPVFWMTKSYQDQKHFV ALITEFSKAIIENRKREINKIYLNNEESINRQLGVIDRFILSEELTQEELIKETFTIFTS SQEATAKICSFVLLMMAYHPKSQEKLYEEITKIIGDKDRCVTNEDFKQMPYLDMVFKEVL RLFPIGSMLQRTINENIRISSGTLPAGCSLVAP…
TCONS_00018130	XLOC_016997	BMgn017528	Bm_scaf822:1310-7721	149	TCONS_00018130:287-733	(+)	NOTEST	0.0319489	0.206367	2.69137	0	1	1	no	CYP314A1	2.73333	1.45066	4	2.25163	0.000624025	13	3.73811	0.00197608	BAM73859	100000	MSLPGVFLFSHYVESFWSTSPPLLDWSCVPTLVLAVIAVVVAVTALLTRTSDAKHSCRLP GPQPLPFLGTRWLFWSRYKMNKLHEAYADMFKRYGPVFMETTPGGVAVVSIAERTALEAV LRSPAKKPYRPPTEIVQMYRRSRPDRYASTGLVNEQGEKWYHLRRNLTTDLTSPHTMQNF LPQLNTISDDFLELLNTSRQSDGTVYAFEQLTNRMGLESVCGLMLGSRLGFLERWMSGRA MALAAAVKNHFRAQRDSYYGAPLWKFAPTALYKTFVKSEETIHAIVTELMEEAKSKTTGM AQDEAIQEIFLKILENPALDMRDKKAAIIDFITAGIETLANSLVFLLYLLSGRPDWQRKI NSELPPYAMLCSEDLAGAPSVRAAINEAFRLLP…
-	-	KAIKOGA057761	chr26: 6630923-663984	-	-	(-)									CYP340E1									XP_012546739	99000	MLFSLFFFIFILSLAVLYSALVKKGRSDDPPLLVNYRPVVGHLFYLFCVITHPETAVTVA DSTTSKHYIYSFFRRWLREGLLTSSGGVWKRHRKLVSPSFNLRVLYSFMGVFNSGSKKLI NHFRDEMNKGPLNVLPLIKVVSLESICRISENTFGIEESSDLEFKKKFMIAVDKMLFIVI ERIRKIWLHNDFLYNYCTSLKKEEDNVVKVLTDMTNKVLHKKQALLKMKSPTEQPEQSKK SEKKFKALLDLLLDLSAEDSLTGPEILEELNTAVFGGYDTTSCTLTYVLMNLGTYQDVQQ KMYEEIKNVFGDSERDVESDDLSKLVYTEAVIKESLRLYPIAPIIFRELDQDVKINNYTL KAGRGCAINVYGINRHAMWGDDADKFRPERWLE…
-	-	KAIKOGA087359	chr21: 17857263-17858646	-	-	(-)									CYP324A1									XP_012544906	91000	MLFIIIFIFILLLLTWWLIRWQQVKSYWAARNVPHEPPHPVLGSLTFLQKENPSIWLIKL YKKFPFPYIGIWLFWKPALIINSPELARQILTKDADTFRNRFSNAGKSDPVGALNLFMIN DPVWSSVRRRLTPVFTKLKLQALYPILIRKSNDLKKRIKEDTEKNIKINLRSLFVDYSTD ILGEAAFGVSSNSITTGESAMREVTKDFMKFDWLRGLQWSCIFFFPELADFFRCKLFPKE SLEILRKIYRTMVAERSKSQSISGKSKDLLDALMAMKIEAAAENEVYNEDLLFAQATLFV QAGFETTSSAITFAIYELAYNPEIQERLYREIVEAKQKMEGNELDGVVLSNLQYLNCVIN ETLRKYPSLGWLDRVSSQSYKVDDTLTVPAGTA…
