# Supplementary material for: Refining a steroidogenic model: an analysis of RNA-seq datasets from insect prothoracic glands
Source: BMC Genomics. 2018 Jul 13;19:537. doi: 10.1186/s12864-018-4896-2 (PMC6045881; doi:10.1186/s12864-018-4896-2)
Supplement: Supplementary file 24 — Table S18. Integration of Bombyx mori plasma membrane receptor expression data in PG cells with RNA-seq data from Drosophila melanogaster orthologous genes. Our previous analysis results of plasma membrane receptors expressed in PG cells [27] was integrated with our Cufflinks data and with expression data from Dm [31]. Orthology annotation was based on one(Bombyx mori) to all (Drosophila melanogaster) using OrthoDB [107]. (XLSX 87 kb) [file 12864_2018_4896_MOESM24_ESM.xlsx]

## Sheet: Sheet1
Bombyx mori gene ID	Cross-reference EnsemblMetazoa	OrthologueFlybaseID	Orthologue gene symbol	Phenotype	Celera FPKM	CNS FPKM	significant	Bombyx mori protein description	Cufflinks FPKM value:Day 6 of the 5th instar	rpgm normalized mean counts Day 6
Class A: Rhodopsin-like
BMgn002137	BGIBMGA002137	N/A						Similar to melatonin receptor	0.0257481	0.00232512
BMgn001998	BGIBMGA001998	FBgn0030109	CG12121	NOP	80.8287	37.4821	yes	Lung seven transmembrane receptor (GPR107-like)	11.4839	0.0562589
BMgn000697	BGIBMGA000697	FBgn0035538	DopEcR	NOP	0.682696	57.8559	yes	G protein-coupled receptor (52-like)	0.0685829	0.00416129
BMgn003863	BGIBMGA003863	FBgn0053696	CG33696	NOP	0.267634	0.628156	no	Neuropeptide receptor A18	2.20709	0.00572139
BMgn003878	BGIBMGA003878	N/A						G protein-coupled receptor (moody-like)	0.0416889	0.000480031
BMgn008802	BGIBMGA008802	FBgn0033058	CCHa2r	NOP	1.8221	1.77383	no	Neuropeptide receptor A14	4.39373	0.0177984
BMgn008933	BGIBMGA008933	FBgn0050340	CG30340	NOP	1.03381	0.801645	no	Neuropeptide receptor A34	0.322747	0.00395257
BMgn009039	BGIBMGA009039	FBgn0033058	CCHa2r	NOP	1.8221	1.77383	no	Neuropeptide receptor A15	0.010728	0.00392424
BMgn009039	BGIBMGA009039	FBgn0050106	CCHa1r	NOP	0.55985	2.39583	yes	Neuropeptide receptor A15		0.00392424
BMgn015101	AK377646	N/A						Putative G protein-coupled receptor		0.399216
BMgn006361	BGIBMGA006361	FBgn0004622	Takr99D	NOP	0.230213	4.87935	yes	Neuropeptide receptor A33	0.070119	0.00297715
BMgn006361	BGIBMGA006361	FBgn0004841	Takr86C	NOP	0.144533	2.29755	yes	Neuropeptide receptor A33		0.00297715
BMgn002733	BGIBMGA002733	N/A						SIFamide receptor/neuropeptide FF receptor 2-like	0	NA
BMgn010037	BGIBMGA010037	FBgn0036742	CG7497	NOP	69.1881	2.9424	yes	Putative Prostaglandin receptor	4.03736	0.0177648
BMgn010241	BGIBMGA010241	FBgn0266137			0.384607	10.644	yes	Dopamine receptor 2	0	0.000740741
BMgn014128	BGIBMGA014128	FBgn0263116	5-HT1B	NOP	1.92254	5.58502	yes	Serotonin receptor	0	0.00682578
BMgn014128	BGIBMGA014128	FBgn0004168	5-HT1A	NOP	1.29551	7.38861	yes	Serotonin receptor		0.00682578
BMgn009886	BGIBMGA009887	FBgn0016650	Lgr1	NOP	1.88473	0.437887	yes	Leucine-rich repeat G protein-coupled receptor (LGR)	0.8102	0.00868022
BMgn008039	BGIBMGA008039	FBgn0004841	Takr86C	NOP	0.144533	2.29755	yes	Neuropeptide receptor A32	0.0835751	0.0022028
BMgn008065	BGIBMGA008065	FBgn0037546	CG7918	NOP	0.10601	4.02612	yes	Muscarinic acetylcholine receptor M5-like	0.00510701	0.00113336
BMgn012539	BGIBMGA012539	FBgn0036260	Rh7	NOP	0.0657488	0.436493	no	Opsin	0.0616872	0.000659413
BMgn002458	BGIBMGA002458	FBgn0004842	NepYr	NOP	3.18592	1.3677	no	Neuropeptide receptor A22	0	0.00159591
BMgn002442	BGIBMGA002442	FBgn0004842	NepYr	NOP	3.18592	1.3677	no	Neuropeptide receptor A19	0.519404	0.00300546
BMgn002506	BGIBMGA002506	FBgn0004622	Takr99D	NOP	0.230213	4.87935	yes	Neuropeptide receptor A24	0.228788	0.00192697
BMgn006675	BGIBMGA006675	FBgn0036790	star1	NOP	13.5118	4.83144	yes	Neuropeptide receptor A1	0.262696	0.00287954
BMgn006675	BGIBMGA006675	FBgn0036789	AlCR2	NOP	0.579098	14.9233	yes	Neuropeptide receptor A1		0.00287954
BMgn006593	BGIBMGA006593	N/A						Adenosine receptor A2a-like	0.0829465	0.0107832
BMgn006544	BGIBMGA006544	FBgn0035331	DmsR-1	NOP	5.92128	2.23105	yes	Neuropeptide receptor A13	0.205684	0.00328972
BMgn006544	BGIBMGA006544	FBgn0264002	DmsR-2	NOP	0.71433	0.99881	no	Neuropeptide receptor A13		0.00328972
BMgn015621	AB188256	FBgn0035331	DmsR-1	NOP	5.92128	2.23105	yes	Myosuppressin receptor	26.592	0.12127
BMgn015621	AB188256	FBgn0264002	DmsR-2	NOP	0.71433	0.99881	no	Myosuppressin receptor		0.12127
BMgn015623	AK384813	N/A						G protein-coupled receptor (143-like)	13.9389	0.185775
BMgn006929	BGIBMGA006929	FBgn0004168	5-HT1A	NOP	1.29551	7.38861	yes	Serotonin receptor 4 (Ser-4)	0.562376	0.00342723
BMgn011918	BGIBMGA011918	FBgn0029909	CG12796	NOP	0.501724	0	no	Serotonin receptor 1A	1.45964	0.0214043
BMgn011934	BGIBMGA011935	FBgn0046687	Tre1	L2 arrest	22.2406	14.4622	yes	Protein trapped in endoderm-1-like/similar to trehalose receptor	6.11238	0.0192443
BMgn011685	BGIBMGA011685	FBgn0003250	Rh4	NOP	0.0789841	0.363965	no	Opsin 2	0	0.000272109
BMgn011685	BGIBMGA011685	FBgn0003249	Rh3	NOP	0	0.0266591	no	Opsin 2		0.000272109
BMgn012114	BGIBMGA012114	FBgn0036934	sNPF-R	NOP	0.464353	4.88834	yes	Neuropeptide receptor A10	2.45461	0.020621
BMgn012041	BGIBMGA012041	FBgn0036934	sNPF-R	NOP	0.464353	4.88834	yes	Neuropeptide receptor A11	0.0655901	0.00398027
BMgn012112	BGIBMGA012112	FBgn0036934	sNPF-R	NOP	0.464353	4.88834	yes	Neuropeptide receptor A7	0	0
BMgn012104	BGIBMGA012104	FBgn0014019	Rh5	NOP	0.530601	0.579163	no	Opsin 3	0	0.000786261
BMgn010435	BGIBMGA010435	FBgn0031356	CG17660	NOP	76.1503	62.7564	no	Lung seven transmembrane receptor/transmembrane protein 87A-like	46.0348	0.222628
BMgn010397	BGIBMGA010397	FBgn0034674	CG9304	NOP	34.1329	11.051	yes	Transmembrane protein 145-like	11.7188	0.128235
BMgn010612	BGIBMGA010612	FBgn0038201	Pk1r	NOP	0.127789	0.0847276	no	Diapause hormone receptor	4.61029	0.0234058
BMgn015908	AB330422	N/A						Neuropeptide receptor A2	0	0.00224641
BMgn010605	BGIBMGA010605	FBgn0038140	CG8784	NOP	3.56466	5.73366	no	Pheromone biosynthesis activating neuropeptide receptor	1.59222	0.018954
BMgn010605	BGIBMGA010605	FBgn0038139	CG8795	NOP	2.56614	2.60258	no	Pheromone biosynthesis activating neuropeptide receptor		0.018954
BMgn001300	BGIBMGA001300	FBgn0030954	CCKLR-17D3	NOP	0.513989	4.32766	yes	Neuropeptide receptor A9	0.01133	0.00321282
BMgn001300	BGIBMGA001300	FBgn0259231	CCKLR-17D1	NOP	0.0587783	1.59237	yes	Neuropeptide receptor A9		0.00321282
BMgn009499	BGIBMGA009499	N/A						Neuropeptide receptor A27	0.0183949	0.0115669
BMgn016059	AB330446	N/A						Neuropeptide receptor A25	0.00604377	0.0059476
BMgn009306	BGIBMGA009306	FBgn0003255	rk	NOP	17.4606	8.82487	yes	Lutropin-choriogonadotropic hormone receptor-like/Similar to rickets/Bursicon/FSH/TSH/LH-like receptor	0.000679103	0.00114015
BMgn007980	BGIBMGA007980	FBgn0035385	FR	NOP	0.276228	1.45359	yes	BRFaR/FMRFamide receptor	0.155901	0.00538068
BMgn007930	BGIBMGA007930	N/A						Serotonin receptor (1D-like)	0.121764	0.00351335
BMgn007787	BGIBMGA007787	FBgn0019940	Rh6	NOP	0.102957	1.79235	no	Ceropsin (Cerebral opsin/Boceropsin)	0.00658677	0.000162048
BMgn007787	BGIBMGA007787	FBgn0002940	ninaE	NOP	0.0456735	0.596732	no	Ceropsin (Cerebral opsin/Boceropsin)		0.000162048
BMgn007787	BGIBMGA007787	FBgn0003248	Rh2	NOP	0.0145976	0	no	Ceropsin (Cerebral opsin/Boceropsin)		0.000162048
BMgn007786	BGIBMGA007786	FBgn0019940	Rh6	NOP	0.102957	1.79235	no	Anceropsin (opsin-1)	0.0576054	0.00150886
BMgn007786	BGIBMGA007786	FBgn0002940	ninaE	NOP	0.0456735	0.596732	no	Anceropsin (opsin-1)		0.00150886
BMgn007786	BGIBMGA007786	FBgn0003248	Rh2	NOP	0.0145976	0	no	Anceropsin (opsin-1)		0.00150886
KAIKOGA066364	-	N/A						Alpha-1D adrenergic receptor-like		0.000487013
BMgn003418	KAIKOGA066458	N/A						Serotonin receptor 2A	0	NA
BMgn012826	BGIBMGA012826	FBgn0039419	CG12290	NOP	51.0536	5.7861	yes	Orphan G protein-coupled receptor (Dopamine receptor-like)	9.03484	0.313086
BMgn008272	BGIBMGA008272	FBgn0053517	D2R	NOP	0.16818	6.43729	yes	Dopamine receptor 2-like	0	0.00337698
BMgn008273	BGIBMGA008273	FBgn0053517	D2R	NOP	0.16818	6.43729	yes	Dopamine D2-like receptor	0.0257555	0.0011504
BMgn008437	BGIBMGA008437	N/A						Parapinopsin-like	0.128026	0.00174118
KAIKOGA006380	-	N/A						Orphan G protein-coupled receptor (moody-like)		0.0140162
BMgn008322	BGIBMGA008322	FBgn0025632	CG4313	NOP	2.36246	5.35876	no	Orphan G protein-coupled receptor (moody-like)	1.09293	0.0339506
BMgn008534	BGIBMGA008534	FBgn0025631	moody	NOP	10.5676	18.7366	yes	Orphan G protein-coupled receptor (moody-like)	7.3105	0.0493975
BMgn004083	BGIBMGA004085	FBgn0033579	CG13229	NOP	1.05165	1.47243	no	Neuropeptide receptor A8	0.13038	0.0089164
BMgn004033	BGIBMGA004034	FBgn0033579	CG13229	NOP	1.05165	1.47243	no	Neuropeptide receptor A3	0.177398	0.0265794
BMgn004032	BGIBMGA004032	FBgn0033579	CG13229	NOP	1.05165	1.47243	no	Neuropeptide receptor A20	2.16828	0.0192613
BMgn004428	BGIBMGA004429	N/A						Neuropeptide receptor A5	0	1.84057
BMgn004424	BGIBMGA004424	N/A						Neuropeptide receptor A16	0.00921498	0.00180183
BMgn001531	BGIBMGA001531	FBgn0036278	GRHRII	NOP	0.696528	3.75096	yes	Neuropeptide receptor A21/Corazonin receptor	0.00551078	0.00338433
BMgn001412	BGIBMGA001412	N/A						Neuropeptide receptor A28/ACP receptor	0.0408387	0.00735882
BMgn007166	BGIBMGA007166	N/A						Neuropeptide receptor A29	0.00648583	0.00346723
BMgn012745	AB330456	N/A						Neuropeptide receptor A35	0	0.00298983
BMgn012730	BGIBMGA012731	N/A						Neuropeptide receptor A12	0.0413639	0.00122353
BMgn000313	BGIBMGA000313	FBgn0035610	Lkr	NOP	0.734585	5.24416	yes	Neuropeptide receptor A23	0.127592	0.000847088
BMgn010894	BGIBMGA010894	FBgn0039396	CcapR	NOP	0.0758313	1.24183	no	Neuropeptide receptor A30	0	0.0011516
BMgn010893	BGIBMGA010893	FBgn0039396	CcapR	NOP	0.0758313	1.24183	no	Neuropeptide receptor A26	0	0.000439174
BMgn010995	BGIBMGA010995	FBgn0000037	mAcR-60C	NOP	0.528887	20.4103	yes	Muscarinic acetylcholine receptor DM1	0	0
BMgn011067	BGIBMGA011067	FBgn0004514	Oct-TyrR	NOP	9.44409	2.06687	yes	Tyramine receptor 1	0.193345	0.00209939
BMgn011554	BGIBMGA011554	FBgn0035010	CG13579	NOP	0.172209	8.9575	yes	G protein-coupled receptor (161-like)	1.38853	0.00585709
BMgn000093	BGIBMGA000094	FBgn0029768	SPR	NOP	0.815671	5.13087	yes	Sex peptide receptor	2.49889	0.00691363
BMgn017127	BGIBMGA004830	FBgn0039747	AdoR	L3 arrest	0.9393	1.09666	no	Adrenergic receptor 1A-like	0.260882	0.0044343
BMgn017127	BGIBMGA004830	FBgn0035781	CG8560	NOP	4.16275	0.907678	yes	Tyramine receptor 2		0.000711411
BMgn017127	BGIBMGA004830	FBgn0035780	CG18417	NOP	0.103229	0.101863	no	Serotonin receptor (GPR5ht3)		0.0175439
BMgn017127	BGIBMGA004830	FBgn0035779	CG8562	NOP	0.096365	0	no	Dopamine receptor 1		0.00317365
BMgn017127	BGIBMGA004830	FBgn0035776	CG8564	NOP	0.0330044	0.0887847	no	Octopamine receptor 1		0.000799412
BMgn017127	BGIBMGA004830	FBgn0052379			0	0	no	Octopamine receptor 2		0.00593723
BMgn010821	BGIBMGA010821	N/A						Octopamine receptor B1-like	0.00714259	0.000420875
BMgn002287	BGIBMGA002287	FBgn0004573	5-HT7	NOP	0.0425733	3.66748	no	Neuropeptide receptor A6-A	0.585648	0.00311717
BMgn002275	BGIBMGA002277	FBgn0011582	DopR	NOP	0.0262849	1.93231	no	Neuropeptide receptor A6-B	0	0.00311717
BMgn002316	BGIBMGA002316	FBgn0024944	Oamb	NOP	2.85502	7.08475	yes	Neuropeptide receptor A4	0.0136778	0.00231682
BMgn002325	BGIBMGA002325	FBgn0038063	Octbeta2R	NOP	0.0144356	1.444	no	Allatostatin-A receptor (BAR)	0.178173	0.00996894
BMgn002248	BGIBMGA002248	FBgn0038980	oa2	NOP	0.254239	6.55501	yes	Adipokinetic hormone receptor	0.0145582	0.00192635
BMgn002244	BGIBMGA002245	FBgn0038874	ETHR	NOP	0.206117	4.34876	yes	Neuropeptide receptor A31	0.129499	0.00147503
BMgn002244	BGIBMGA002245	FBgn0038874	ETHR	NOP	0.206117	4.34876	yes	Neuropeptide receptor A17		0
BMgn000016	BGIBMGA000016	FBgn0037408	NPFR1	L3 arrest	2.13013	3.40669	no		3.07538
BMgn005707	BGIBMGA005708	FBgn0266429			0.271155	0.587274	no		0.101747
BMgn002767	BGIBMGA002767	FBgn0025595	GRHR	L3 arrest	1.59941	0.272904	yes		0.0326545
BMgn005910	BGIBMGA005910	FBgn0085410	TrissinR	NOP	0.144631	6.78148	yes		0.0408832
BMgn014506	BGIBMGA014506	FBgn0031770	CG13995	NOP	0.421186	25.8875	yes		0
Class B: Secretin-like
BMgn000547	BGIBMGA000547	N/A						Neuropeptide receptor B4	0.0789503	0.000775885
BMgn012241	BGIBMGA012242	N/A						Neuropeptide receptor B2	14.0107	0.0816605
KAIKOGA021124	-	N/A						Putative G protein-coupled receptor/Similar to CG11318		0
KAIKOGA039395	-	N/A						Methuselah-like protein 10		0.000878882
BMgn009810	BGIBMGA009810	FBgn0028956	mthl3	NOP	202.499	13.5689	yes	Methuselah-like protein 10	1.22242	0.0115473
BMgn009810	BGIBMGA009810	FBgn0023000	mth	NOP	142.457	12.8557	yes	Methuselah-like protein 10		0.0115473
BMgn009810	BGIBMGA009810	FBgn0035789	mthl6	NOP	33.5424	1.03857	yes	Methuselah-like protein 10		0.0115473
BMgn009810	BGIBMGA009810	FBgn0034219			30.7224	6.87553	yes	Methuselah-like protein 10		0.0115473
BMgn009810	BGIBMGA009810	FBgn0035623	mthl2	NOP	29.2762	2.80224	yes	Methuselah-like protein 10		0.0115473
BMgn009810	BGIBMGA009810	FBgn0035132	mthl10	NOP	14.7486	7.8093	no	Methuselah-like protein 10		0.0115473
BMgn009810	BGIBMGA009810	FBgn0035847	mthl7	NOP	1.10643	0	yes	Methuselah-like protein 10		0.0115473
BMgn009810	BGIBMGA009810	FBgn0045442	mthl12	NOP	0.962192	0	yes	Methuselah-like protein 10		0.0115473
BMgn009810	BGIBMGA009810	FBgn0050018			0.198688	0	no	Methuselah-like protein 10		0.0115473
BMgn009810	BGIBMGA009810	FBgn0045443	mthl11	NOP	0.0414313	0	no	Methuselah-like protein 10		0.0115473
BMgn009926	BGIBMGA009927	FBgn0052843	Dh31-R1	L3 arrest	8.11548	6.14949	no	Neuropeptide receptor B1	0.974212	0.00658622
BMgn012453	BGIBMGA012453	N/A						Neuropeptide receptor B3	0.617198	0.0104183
BMgn002824	BGIBMGA002824	FBgn0039818	CG11318	NOP	0.401999	0	no	G protein-coupled receptor (64-like)	0.646172	0.00870587
BMgn002824	BGIBMGA002824	FBgn0039821	CG15556	NOP	0.0399964	0.323106	no	G protein-coupled receptor (64-like)		0.00870587
BMgn002851	BGIBMGA002851	FBgn0030766	mthl1	NOP	11.2303	12.455	no	Orphan G protein-coupled receptor (Methuselah 1-like)	2.50803	0.0708128
BMgn001910	BGIBMGA001910	FBgn0033744	Dh44-R2	NOP	5.79327	11.5658	no	Diuretic hormone receptor	0.0690074	0.0211157
BMgn000467	BGIBMGA000467	FBgn0024836	stan	NOP	4.86029	75.264	yes	Similar to Starry night	2.5258	0.0189751
BMgn011318	BGIBMGA011318	FBgn0030466	CG15744	NOP	14.3132	27.6798	yes	G protein-coupled receptor (125-like)	5.53935	0.137781
BMgn000089	BGIBMGA000089	N/A						Putative G protein-coupled receptor	0.0318983	0.0201212
BMgn004952	KAIKOGA082487	N/A						Methuselah-like 2	6.40918	0.191933
BMgn004952	BGIBMGA004952	FBgn0037960	mthl5	NOP	42.7396	6.6644	yes	G protein-coupled receptor Methuselah 5-like		0.191933
BMgn005714	BGIBMGA005714	FBgn0033313	Cirl	NOP	265.018	437.295	yes	Latrophilin 2-like receptor	7.96742	0.0654372
Class C: Metabotropic glutamate-like
BMgn008849	BGIBMGA008849	FBgn0051760	CG31760	NOP	0.716521	9.20869	yes	Orphan G protein-coupled receptor (CG31760-like)	1.31579	0.00706374
BMgn003036	BGIBMGA003036	FBgn0051660	pog	NOP	0.620722	41.9868	yes	Orphan G protein-coupled receptor (158-like)	0.0581305	0.00195749
BMgn005757	BGIBMGA005757	FBgn0264339	CG43795	NOP	0.127125	3.19206	yes	Orphan G protein-coupled receptor (158-like)	0.0422606	0.000723393
BMgn014256	BGIBMGA014256	FBgn0050361	mtt	NOP	0.437647	7.48005	yes	Metabotropic glutamate receptor 2-like	0.00590951	0.000445335
BMgn014261	BGIBMGA014261	FBgn0050361	mtt	NOP	0.437647	7.48005	yes	Metabotropic glutamate receptor 4	0.0691073	0.000796813
BMgn005482	BGIBMGA005482	FBgn0052447	CG32447	NOP	37.5677	10.6292	yes	Metabotropic glutamate receptor 3-like	6.83373	0.0989991
BMgn010460	BGIBMGA010460	FBgn0031275	GABA-B-R3	NOP	0.404565	11.0498	yes	GABA-B-R3 receptor	0.00786283	0.00638704
BMgn007837	BGIBMGA007837	FBgn0260446	GABA-B-R1	NOP	0.259144	5.42283	yes	GABA-B-R1 receptor	0.0148324	NA
BMgn013368	BGIBMGA013368	FBgn0027575	GABA-B-R2	NOP	2.57232	64.3747	yes	GABA-B-R2 receptor	0.00984856	0.00122472
Class D: Frizzled/Smoothened
BMgn007383	BGIBMGA007384	FBgn0027343	fz3	NOP	6.50951	7.92611	no	G protein-coupled receptor (Frizzled-10-like)	0.598893	0.0039913
BMgn007492	BGIBMGA007492	FBgn0027342	fz4	NOP	18.3853	6.02418	yes	Atypical G protein-coupled receptor (GPRfz3: frizzled-5-like/frizzled-4-like)	0.600074	0.00263416
BMgn008884	BGIBMGA008885	FBgn0003444	smo	NOP	24.4719	13.1748	yes	Similar to Smoothened	23.8398	0.389824
BMgn005935	BGIBMGA005935	FBgn0001085	fz	NOP	21.8431	11.3322	yes	Similar to Frizzled	33.738	0.861396
BMgn004639	BGIBMGA004639	FBgn0016797	fz2	NOP	40.7444	87.9449	yes	Similar to Frizzled 2	65.206	0.895232
Unclassified Seven-transmembrane GPCRs
BMgn010416	BGIBMGA010416	FBgn0038256	CG7530	NOP	64.2992	10.2189	yes	Progestin and adiponectin receptor family member 3-like	5.63692	0.0228324
BMgn009529	BGIBMGA009529	N/A						Transmembrane 7 superfamily member 3-like	13.4714	0.147883
BMgn009418	BGIBMGA009418	FBgn0038984	CG5315	NOP	140.474	43.824	yes	Adiponectin receptor		NA
Receptor Tyrosine Kinases (RTKs)
BMgn002079	BGIBMGA002079	FBgn0025936	Eph	NOP	95.7535	52.9348	yes	Ephrin type-B receptor-2 like	6.36925	0.261513
BMgn000602	BGIBMGA000602	FBgn0003731	Egfr	NOP	20.4937	15.1385	yes	Epidermal growth factor receptor (Torpedo)	9.31039	0.420546
BMgn005972	BGIBMGA005972	FBgn0010407	Ror	NOP	2.11827	67.8121	yes	Receptor tyrosine-protein kinase Ror-like (LOC101741538)	0.0533163	0.000684463
BMgn003800	BGIBMGA003800	N/A						Venus kinase receptor 2 (insulin-like growth factor 1 receptor-like)	2.67863	0.0289944
BMgn003802	BGIBMGA003802	N/A						Venus kinase receptor 1 (Insulin receptor-related protein-like)	0.355511	0.0266955
BMgn002700	BGIBMGA002700	FBgn0033791	Drl-2	NOP	0.524128	33.1511	yes	Receptor tyrosine kinase (RYK) Dnt-like (Derailed 2)	0	0.00041876
BMgn002597	BGIBMGA002597	FBgn0015380	drl	NOP	42.0709	56.0797	yes	Receptor tyrosine kinase (RYK) Dnt-like-2 (Doughnut)	4.62283	0.0455871
BMgn002597	BGIBMGA002597	FBgn0024245	dnt	NOP	40.4526	12.4111	yes	Receptor tyrosine kinase (RYK) Dnt-like-2 (Doughnut)		0.0455871
BMgn003654	BGIBMGA003654	FBgn0013984	InR	major delay	12.4628	18.5796	yes	Insulin receptor (InR)	8.97667	0.0498306
BMgn010090	BGIBMGA010090	FBgn0005592	btl	NOP	50.6365	4.4894	yes	Fibroblast growth factor receptor 1 (Heartless)	2.21927	0.00483883
BMgn010090	BGIBMGA010090	FBgn0010389	htl	NOP	11.1699	6.42402	yes	Fibroblast growth factor receptor 1 (Heartless)		0.00483883
BMgn008036	BGIBMGA008036	FBgn0022800	Cad96Ca	NOP	7.80601	3.7147	yes	Receptor tyrosine kinase Cad96Ca-like	0.352877	0.00608898
BMgn010342	BGIBMGA010343	FBgn0010407	Ror	NOP	2.11827	67.8121	yes	Receptor tyrosine kinase Ror-like 2	7.6007	0.0447197
BMgn001183	BGIBMGA001183	FBgn0032006	Pvr	major delay	52.2653	7.68951	yes	Vascular endothelial growth factor receptor	5.99016	0.119745
BMgn000999	BGIBMGA000999	FBgn0004839	otk	NOP	11.6576	74.6515	yes	Receptor tyrosine kinase Off-track (Otk)	5.90012	0.0417758
BMgn000999	BGIBMGA000999	FBgn0267728			3.51335	15.2139	yes	Receptor tyrosine kinase Off-track (Otk)		0.0417758
BMgn008597	BGIBMGA008597	FBgn0032752	CG10702	NOP	1.93664	5.77175	yes	Insulin-like receptor	0.285099	0.00594595
BMgn003976	BGIBMGA003976	FBgn0003733	tor	delay	161.797	1.59094	yes	Torso	59.4626	0.890166
BMgn000354	BGIBMGA000354	FBgn0020391	Nrk	NOP	144.604	83.5721	no	Neurospecific receptor kinase (Nrk/HOP)	25.8786	NA
BMgn010869	BGIBMGA010869	FBgn0014073	Tie	NOP	8.81412	2.48219	yes	Receptor tyrosine kinase Cad96Ca-like 2	0.00104233	0.000915459
BMgn011535	BGIBMGA011535	FBgn0003366	sev	NOP	64.4677	9.33541	yes	Proto-oncogene tyrosine kinase ROS-like (Sevenless)	0.302872	0.00626608
BMgn000152	BGIBMGA000152	FBgn0040505	Alk	NOP	19.3738	22.7369	no	Receptor tyrosine kinase (Alk/Jeb)	0	NA
BMgn000770	BGIBMGA000770	FBgn0046685			45.0606	11.4803	yes	Receptor tyrosine kinase (Wsck)	15.3287	0.685261
Receptor Serine/Threonine Kinases (RTSKs)
BMgn000601	BGIBMGA000601	FBgn0011300	babo	NOP	47.0768	53.4233	no	Transforming Growth Factor beta receptor type 1-like	0	0.02166
BMgn009697	BGIBMGA009697	FBgn0024179	wit	NOP	19.0767	22.1905	no	Similar to wishful thinking	3.3054	0.031312
BMgn007355	BGIBMGA007355	FBgn0003716	tkv	L3 arrest	101.543	26.2475	yes	Bone morphogenetic protein receptor type 1B-like	83.3522	1.26946
BMgn013608	BGIBMGA013608	FBgn0003169	put	delay	66.53	21.9165	yes	Activin receptor type 2B-like (Punt)	9.92465	0.0662757
BMgn009134	BGIBMGA009134	FBgn0003317	sax	NOP	30.4117	27.9863	no	Activin type I receptor (Saxophone)	12.4187	0.109809
Receptor Tyrosine Phosphatases (RTPs)
BMgn006582	BGIBMGA006582	FBgn0031294	IA-2	NOP	4.62567	361.122	yes	Receptor tyrosine phosphatase N2-like	4.96769	0.0792031
BMgn006817	BGIBMGA006817	FBgn0021764	sdk	NOP	38.5242	16.1394	yes	Receptor tyrosine phosphatase Sidekick-like (Sdk-P1/LAR)	6.96033	0.0846297
BMgn001079	BGIBMGA001079	FBgn0004370	Ptp10D	NOP	28.4748	24.2002	no	Receptor tyrosine phosphatase 10D	16.7541	0.243342
BMgn001079	BGIBMGA001079	FBgn0004368	Ptp4E	NOP	8.12699	9.24847	no	Receptor tyrosine phosphatase kappa-like		0.00113163
BMgn001962	BGIBMGA001962	FBgn0267486			3.19435	2.73803	no	Receptor tyrosine phosphatase 69D-like (Ptp69D)	0.0435431	0.0290178
BMgn004514	BGIBMGA004513	FBgn0014007	Ptp69D	NOP	29.9713	49.5485	yes
Receptor Type Guanylate Cyclases (RTGCs)
BMgn010091	BGIBMGA010091	N/A						Bm-GCY, Receptor type guanylyl cyclase	30.4897	0.0823901
BMgn009867	BGIBMGA009867	N/A						Receptor type guanylate cyclase	0	0.000708316
BMgn009865	BGIBMGA009865	FBgn0053958	CG33958	NOP	1.28326	0.148809	no	Αtrial natriuretic peptide receptor 2-like/Guanylate cyclase	0.0326572	0.00119461
BMgn006801	BGIBMGA006801	FBgn0261360			1.6083	0.443456	yes	Receptor type guanylate cyclase 32E-like isoform X1	1.79108	0.0204568
BMgn006801	BGIBMGA006801	FBgn0266136			1.6083	0.443456	yes	Receptor type guanylate cyclase 32E-like isoform X1		0.0204568
BMgn006891	BGIBMGA006891	FBgn0053958	CG33958	NOP	1.28326	0.148809	no	Guanylate cyclase 32E-like	12.6321	0.126698
BMgn006799	BGIBMGA006799	FBgn0036368			0.297546	1.17278	yes	Guanylate cyclase 32E-like	0.0787635	0.00422103
BMgn002197	BGIBMGA002197	FBgn0085386	CG34357	major delay	0.140876	6.17576	yes	Guanylate cyclase	0.0404532	0.000753925
BMgn005583	BGIBMGA005583	FBgn0037028	CG3618	NOP	76.146	84.5734	no	Receptor type guanylate cyclase, putative	11.2101	0.326221
BMgn003982	BGIBMGA003982	FBgn0034568	CG3216	NOP	0.063121	1.80797	yes	Atrial natriuretic peptide receptor 1-like/Guanylate cyclase	0.0450302	0.00149591
Integrins
BMgn008986	BGIBMGA008986	FBgn0010395	betaInt-nu	NOP	0.919453	0.115398	no	Integrin beta 5	8.19982	0.0955958
Bmgn006002	BGIBMGA006002	N/A						Integrin beta 2	1.58882	0.000309981
Bmgn006150	BGIBMGA006150	N/A						Integrin beta 3	13.9617	0.212265
Bmgn006151	BGIBMGA006151	N/A						Integrin beta 4	3.56486	NA
BMgn005477	BGIBMGA005477	FBgn0004456	mew	NOP	57.0382	8.56857	yes	Integrin alpha 1	10.3776	0.231825
BMgn006655	BGIBMGA006655	FBgn0001250	if	P lethal	29.9473	8.21475	yes	Integrin alpha 2	22.9936	0.246384
BMgn006624	BGIBMGA006624	FBgn0003328	scb	NOP	29.094	14.2167	yes	Integrin alpha PS3	0.424961	0.0100145
BMgn006624	BGIBMGA006624	FBgn0034880	alphaPS5	NOP	0.935671	2.09667	yes	Integrin alpha PS3		0.0100145
BMgn006624	BGIBMGA006624	FBgn0034005	alphaPS4	delay	4.2002	0.12578	no	Integrin alpha PS3		0.0100145
BMgn006716	BGIBMGA006716	FBgn0003328	scb	NOP	29.094	14.2167	yes	integrin alpha PS1	0.134948	0.00187641
BMgn006716	BGIBMGA006716	FBgn0034005	alphaPS4	delay	4.2002	0.12578	no	integrin alpha PS1		0.00187641
BMgn006716	BGIBMGA006716	FBgn0034880	alphaPS5	NOP	0.935671	2.09667	yes	integrin alpha PS1		0.00187641
BMgn006717	BGIBMGA006717	FBgn0003328	scb	NOP	29.094	14.2167	yes	integrin alpha PS2	0.386114	0.004873
BMgn006717	BGIBMGA006717	FBgn0034005	alphaPS4	delay	4.2002	0.12578	no	integrin alpha PS2		0.004873
BMgn006717	BGIBMGA006717	FBgn0034880	alphaPS5	NOP	0.935671	2.09667	yes	integrin alpha PS2		0.004873
BMgn006878	BGIBMGA006878	FBgn0004657	mys	L3 arrest	135.006	66.7115	yes	integrin beta 1	37.6301	0.638554
BMgn010454	BGIBMGA010454	FBgn0003328	scb	NOP	29.094	14.2167	yes	Integrin alpha 3	1.39964	0.00774272
BMgn010454	BGIBMGA010454	FBgn0034005	alphaPS4	delay	4.2002	0.12578	no	Integrin alpha 3		0.00774272
BMgn010454	BGIBMGA010454	FBgn0034880	alphaPS5	NOP	0.935671	2.09667	yes	Integrin alpha 3		0.00774272
Immunity-related receptors
BMgn000586	BGIBMGA000586	N/A						BmPGRP-L5	0.104664	0.00639349
BMgn000585	BGIBMGA000585	FBgn0035806	PGRP-SD	NOP	1.32954	0.549024	no	BmPGRP-L4	0.0180091	0.0131309
BMgn000584	BGIBMGA000584	FBgn0035806	PGRP-SD	NOP	1.32954	0.549024	no	BmPGRP-L2	2.54254	0.0314303
BMgn000583	BGIBMGA000583	N/A						BmPGRP-L1	0.10187	0.000590269
BMgn000673	BGIBMGA000673	FBgn0035976	PGRP-LC	NOP	9.21359	1.6962	yes	BmPGRP-L6	2.74277	0.163265
BMgn000673	BGIBMGA000673	FBgn0035977	PGRP-LF	NOP	2.6633	0.16508	no	BmPGRP-L6		0.163265
BMgn008840	BGIBMGA008840	N/A						BmToll 9-2	0.0402895	0.00233667
BMgn006244	BGIBMGA006244	N/A						BmToll 12	0.0338355	0.00242417
BMgn012538	BGIBMGA012538	FBgn0027594	drpr	NOP	59.0071	74.5099	no	BmDraper	17.5792	0.123072
BMgn002532	BGIBMGA002532	N/A						Nimrod BmNimA	2.46938	0.0921437
BMgn002535	BGIBMGA002535	N/A						Nimrod BmNimC2	0.0325536	0.004559
BMgn010304	BGIBMGA010304	FBgn0032095	Toll-4	NOP	0.484612	0.104769	no	BmToll 3-1	0.0316445	0.000790157
BMgn010304	BGIBMGA010304	FBgn0015770	MstProx	NOP	0.277091	0.0168566	no	BmToll 3-1		0.000790157
BMgn010304	BGIBMGA010304	FBgn0026760	Tehao	NOP	0.0338743	0.171714	no	BmToll 3-1		0.000790157
BMgn014370	BGIBMGA014370	FBgn0262473	Tl	NOP	25.6266	37.5991	yes	BmToll 3-2	12.5609	0.245808
BMgn014373	BGIBMGA014373	FBgn0262473	Tl	NOP	25.6266	37.5991	yes	BmToll 3-3	0.056044	0.16745
BMgn005642	BGIBMGA005642	FBgn0043903	dome	NOP	31.883	41.0648	yes	BmDomeless		0.545295
BMgn011038	BGIBMGA011038	FBgn0034476	Toll-7	NOP	24.8118	33.86	yes	BmToll 7-3		0.00164417
BMgn011038	BGIBMGA011038	FBgn0004364	18w	NOP	20.093	20.1716	no	BmToll 7-3		0.00164417
BMgn011037	BGIBMGA011037	FBgn0034476	Toll-7	NOP	24.8118	33.86	yes	BmToll 7-2	50.8528	0.0435528
BMgn011037	BGIBMGA011037	FBgn0004364	18w	NOP	20.093	20.1716	no	BmToll 7-2		0.0435528
BMgn011034	BGIBMGA011034	N/A						BmToll 7-1	0	0.0249717
BMgn011082	BGIBMGA011082	N/A						BmToll 10-3	28.6072	0.988272
BMgn011025	BGIBMGA011025	N/A						BmToll 10-2		0.00944444
BMgn011084	BGIBMGA011084	FBgn0036494	Toll-6	NOP	0.253905	15.6575	yes	BmToll 6	0.573313	0.018717
BMgn011085	BGIBMGA011085	FBgn0029114	Tollo	NOP	9.18807	7.50786	no	BmToll 8	1.34714	0.0420585
BMgn011216	BGIBMGA011216	FBgn0036978	Toll-9	NOP	0.0392242	0.0871441	no	BmToll 9-1	0.0044011	3.37929e-05
Other cell membrane receptors
BMgn002024	BGIBMGA002024	FBgn0028331	l(1)G0289	NOP	181.758	105.81	yes	Semaphorin receptor-like (plexin domain-containing protein 2)	55.6239	0.220614
BMgn002138	BGIBMGA002138	FBgn0001083	fw	NOP	3.45657	3.3499	no	Furrowed/Selectin/Sushi, von Willebrand factor type A, EGF and pentraxin domain-containing protein 1	1.86793	0.00782539
BMgn000488	BGIBMGA000488	FBgn0032682	CG10176	NOP	20.6495	2.89454	yes	Grindelwald homologue	0.419598	0.00151937
BMgn012270	BGIBMGA012270	FBgn0031065	CG14234	NOP	0.97717	36.7689	yes	Transmembrane protein 198-like (Co-activator of Arrow)	9.68412	0.149817
BMgn003286	BGIBMGA003286	FBgn0011592	fra	NOP	29.6566	63.3309	yes	Neogenin-like (similar to Frazzled)	0.494096	0.00617101
BMgn005985	BGIBMGA005985	FBgn0025740	plexB	minor delay	33.2428	10.1299	yes	Plexin-B	7.42847	0.265104
BMgn002714	BGIBMGA002714	FBgn0010415	Sdc	NOP	306.04	148.305	yes	Syndecan	8.63819	0.0419473
BMgn002661	BGIBMGA002661	FBgn0053087	LRP1	NOP	10.366	23.7135	yes	Lipophorin receptor (LpR/VLDLR)	22.413	0.132456
KAIKOGA021014	-	FBgn0003892			15.3802	16.5502	no	Patched-like		0.0787352
BMgn006532	BGIBMGA006532	FBgn0002543	lea	NOP	41.1101	36.8427	no	Roundabout-like protein 2	0.849574	0.0312036
BMgn006348	BGIBMGA006348	FBgn0005631	robo	NOP	37.8722	56.7385	yes	Roundabout homolog 1	4.16398	0.0679722
BMgn005365	BGIBMGA005365	FBgn0052206	CG32206	NOP	0.341718	8.66576	yes	Cubilin	0.502878	0.00495864
BMgn012488	BGIBMGA012488	FBgn0031879	uif	NOP	34.0457	15.5571	yes	Uninflatable-like protein	2.96218	0.072174
BMgn002495	BGIBMGA002495	FBgn0027539	CG5807	NOP	12.2866	12.0153	no	Similar to lipocalin-1 interacting membrane receptor (limr) (LMBR1L)	3.06145	0.0247366
BMgn002547	BGIBMGA002547	FBgn0013997	Nrx-IV	NOP	70.8239	59.6363	no	Neurexin 4	9.85713	0.527072
BMgn006572	BGIBMGA006572	FBgn0262867			15.1918	12.0437	no	Patched domain-containing protein 3-like	1.23857	0.0178699
BMgn002771	BGIBMGA002771	FBgn0052432	CG32432	NOP	0.282311	8.88969	yes	Low density lipoprotein receptor-related protein (LRPL)	0.131068	0.013046
BMgn011982	BGIBMGA011982	FBgn0026403	Ndg	NOP	0.362882	1.37617	yes	LRP/A2M receptor 2-like	5.06731	0.0549057
BMgn011852	BGIBMGA011852	FBgn0011204	cue	L2 arrest	185.195	21.7177	yes	Cueball protein-like	20.9268	0.132168
BMgn010453	BGIBMGA010453	FBgn0000497	ds	NOP	11.9049	7.75903	yes	Dachsous homologue	0.212732	0.00544838
BMgn000888	BGIBMGA000888	FBgn0002543	lea	NOP	41.1101	36.8427	no	Roundabout/protein sax-3-like	0.315316	0.0094174
BMgn000888	BGIBMGA000888	FBgn0041097	robo3	NOP	0.663581	68.5453	yes	Roundabout/protein sax-3-like		0.0094174
BMgn001256	BGIBMGA001256	FBgn0030706	CG8909	NOP	1.21271	22.7726	yes	Low density lipoprotein receptor-related protein 4 (LRPL)	0.0313831	0.0101517
KAIKOGA001526	-	FBgn0030941	wgn	NOP	45.0487	10.5545	yes	TNFR (wengen)		0.0807441
BMgn001048	BGIBMGA001048	FBgn0000119	arr	NOP	88.2354	21.6181	yes	Low density lipoprotein receptor-related protein 6 (arrow)	12.6563	0.0670721
BMgn007929	BGIBMGA007929	FBgn0004647	N	NOP	17.6317	23.1678	yes	Similar to Notch	5.33717	0.0239258
BMgn008348	BGIBMGA008348	FBgn0261675	Npc1b	NOP	0.0971256	0.111102	no	Similar to Patched/Niemann-Pick C1-like protein	0.00143939	3.29218e-05
BMgn008348	BGIBMGA008348	FBgn0261675	Npc1b	NOP	0.0971256	0.111102	no	Similar to Patched/Niemann-Pick C1 protein		3.29218e-05
KAIKOGA006265	-	FBgn0000635	Fas2	NOP	230.65	66.2893	yes	Fasciclin-2-like		0.368692
BMgn008552	BGIBMGA008552	FBgn0031872	ihog	NOP	57.1913	19.096	yes	Interference hedgehog	1.92949	0.0133629
BMgn008552	BGIBMGA008552	FBgn0040388	boi	NOP	11.3749	12.5108	no	Interference hedgehog		0.0133629
BMgn008238	BGIBMGA008238	FBgn0025741	plexA	NOP	129.859	63.9882	yes	Plexin A3-like	18.9959	0.635882
BMgn014160	BGIBMGA014161	FBgn0004649	yl	NOP	1.03875	36.0611	yes	Vitellogenin receptor	4.57902	0.0936891
BMgn009172	BGIBMGA009172	FBgn0066101	LpR1	NOP	8.83224	14.7201	yes	LRP1/LDLR-related protein 1	0.39538	0.00993193
BMgn012735	BGIBMGA012735	FBgn0034013	unc-5	NOP	57.8564	29.3438	yes	Netrin receptor UNC5C-like	0.324991	0.00703585
BMgn012667/BMgn012668	BGIBMGA012667	FBgn0034013	unc-5	NOP	57.8564	29.3438	yes	Netrin receptor UNC5B-like	0	0.014052
BMgn000468	BGIBMGA000468	FBgn0029088	disp	NOP	33.7741	10.7721	yes	Dispatched	10.852	0.428458
BMgn011512	BGIBMGA011512	FBgn0038569	CG7218	NOP	34.2341	7.81532	yes	TAPT1/CMV receptor-like	15.5882	0.210829
BMgn000783	BGIBMGA000783	FBgn0004197	Ser	NOP	10.748	4.99347	yes	Bm8 interacting protein m-9/Serrate-like protein	5.70077	0.0820152
BMgn005119	BGIBMGA005119	FBgn0039527	CG5639	delay	18.5902	2.36372	yes	Neurogenic locus notch homolog protein 3-like	1.26935	0.0523592
BMgn004778	BGIBMGA004778	FBgn0037736	CG12950	NOP	0.981784	24.8613	yes	Nephrin-like	0.00469398	0.00979004
BMgn004748	BGIBMGA004748	FBgn0038975	Nrx-1	NOP	1.45524	20.6067	yes	Neurexin 3alpha-like	0.748381	0.00495728
BMgn010828	BGIBMGA010828	FBgn0030890	CG7536	NOP	26.3379	7.40389	yes	Similar to xenotropic and polytropic murine leukemia virus receptor xpr1	8.21833	0.0589845
BMgn010599	BGIBMGA010599	FBgn0001075	ft	NOP	8.53722	5.81052	yes	Fat homologue	0.278048	0.0205434
