# Supplementary material for: Refining a steroidogenic model: an analysis of RNA-seq datasets from insect prothoracic glands
Source: BMC Genomics. 2018 Jul 13;19:537. doi: 10.1186/s12864-018-4896-2 (PMC6045881; doi:10.1186/s12864-018-4896-2)
Supplement: Supplementary file 25 — Table S19. Checklist of compliance with the MIQE guidelines [127]. (XLSX 17 kb) [file 12864_2018_4896_MOESM25_ESM.xlsx]

## Sheet: Sheet1
ITEM TO CHECK	IMPORTANCE	CHECKLIST	DESCRIPTION
EXPERIMENTAL DESIGN
Definition of experimental and control groups	E		There was no distinction between experimental and control groups. The study aimed at identifying the expression patterns of various genes in prothoracic gland cells of the silkworm Bombyx mori during a 10 day period that covers the whole 5th instar and the first day of the pupal stage. As such there were 10 days of tissue sampling and no comparison was attempted between each of these samples.
Number within each group	E		n=7. Seven biological replicates were processed from each of the 10 days of sampling. A total of 70 biological replicates were screened.
Assay carried out by core lab or investigator's lab?	D		Investigator's lab.
Acknowledgement of authors' contributions	D		Alexandros Alexandratos, Ioannis Nellas and Skarlatos G. Dedos carried out the qPCR assays and data analysis.
SAMPLE
Description	E		Each biological sample was from prothoracic glands of the silkworm Bombyx mori. Each animal has 2 prothoracic glands. Each pair of the prothoracic glands was removed on each day of the 5th instar (termed V-0 to V-8) and the first day of the pupal stage (termed P-0). Animals were anesthesized and the glands were removed and cleaned from any adjoining tissue or debri. Each biological sample consist…
Volume/mass of sample processed	D		0.015-0.045 cm3/15-45 mg of tissue per sample
Microdissection or macrodissection	E		Microdissection
Processing procedure	E		Upon collection of 20-60 Prothoracic glands in sterile Grace's unsupplemented insect tissue culture medium, the organs were collected on the tip of a forcep, drained of excess liquid, placed inside a microcentrifuge tube (1.5 ml in volume) and snap-frozen in dry ice. The samples were then moved to a -80oC deep freezer.
If frozen - how and how quickly?	E		the organs were collected on the tip of a forcep within 1 hour after removal from the animal, drained of excess liquid, placed inside a microcentrifuge tube (1.5 ml in volume) and snap-frozen in dry ice. The samples were then moved to a -80oC deep freezer. The process from being in culture to being frozen lasted about 2 minutes.
If fixed - with what, how quickly?	E		-
Sample storage conditions and duration (especially for FFPE samples)	E		Samples were stored at a -80oC deep freezer from less than 1 month before being immediately processed for RNA extraction upon removal from the deep freezer.
NUCLEIC ACID EXTRACTION
Procedure and/or instrumentation	E		RNA from prothoracic glands was extracted with TRIzol reagent from Invitrogen.
Name of kit and details of any modifications	E		Cat. No. 15596-018 (Invitrogen) and protocol supplied by manufacturer
Source of additional reagents used	D		Chloroform from Applichem, Dnase and RNAse free water from Invitrogen
Details of DNase or RNAse treatment	E		No treatment
Contamination assessment (DNA or RNA)	E		Spectrophotometric analysis with measurements at 320 nm, 280 nm and 260 nm. Agarose gel electrophoresis at 2% agarose for each sample. Additional analysis was carried out with the Agilent 2100 Bioanalyzer G2939A (Agilent Technologies)
Nucleic acid quantification	E		Using the ratio of 260 nm/280 nm
Instrument and method	E		Nanodrop©2000 (Thermo Scientific)
Purity (A260/A280)	D		> 1.9
Yield	D		Variable, depending on the day of the developmental stage we investigated.
RNA integrity method/instrument	E		Gel electrophoresis at 2% agarose and/or Agilent 2100 Bioanalyzer G2939A (Agilent Technologies) and/or Nanodrop©2000 (Thermo Scientific)
RIN/RQI or Cq of 3' and 5' transcripts	E		Due to the nature of the RNA from insect tissues, the RIN value was from 4.2-4.9 but this is a purely biased measurement that applies only to insect tissues
Electrophoresis traces	D		Photographs available upon request
Inhibition testing (Cq dilutions, spike or other)	E		Using the formula E% = [−1 + 10(−1/slope)] × 100 and testing dilution series of sample cDNA, incorporating several orders of magnitude (100 – 0.1 ng) and Cq values were plotted against log10[cDNA quantity]
REVERSE TRANSCRIPTION
Complete reaction conditions	E		First strand cDNA was synthesized from 2 μg total RNA with 200 U Superscript®III reverse transcriptase (Invitrogen) in 20 μl reaction volumes using an oligo(dT)20 primer (Invitrogen) according to manufacturer’s instructions
Amount of RNA and reaction volume	E		2 μg of total RNA per 20 μl reaction volume for each reverse transcription reaction
Priming oligonucleotide (if using GSP) and concentration	E		2.5 μΜ of Oligo(dT)20 Primer, Cat. No. 18418-020 (invitrogen) with primer sequence 5'd PO4 [(T)20]3' and 5' modification: phosphate. The primer is desalted and gel purified by the manufacturer.
Reverse transcriptase and concentration	E		SuperScript™ III reverse transcriptase (200 U/μl) (Invitrogen)/ 200 Units per 20 μl reaction
Temperature and time	E		50 oC for 1 hour
Manufacturer of reagents and catalogue numbers	D		Invitrogen, Cat. No. 18080-044, 18418-020, 18427-013, 10777-019
Cqs with and without RT	D*		31,06544876 with RT / 31,2057170867919 without RT
Storage conditions of cDNA	D		Permanently at -20oC in sterile test tubes
qPCR TARGET INFORMATION
If multiplex, efficiency and LOD of each assay.	E		Not multiplex
Sequence accession number	E		See Supplementary Talbe S20 for the sequence fo the 650 primer pairs used and Supplementary Table S3 for the sequence accession numbers of the target genes
Location of amplicon	D		Preferably at the 3' end of the ORF of each of the 650 genes we screened.
Amplicon length	E		230-270 bp
In silico specificity screen (BLAST, etc)	E		Used http://www.ncbi.nlm.nih.gov/tools/primer-blast/index.cgi?LINK_LOC=BlastHome with Bombyx mori as target organism
Pseudogenes, retropseudogenes or other homologs?	D		Pseudogenes were excluded from the analysis
Sequence alignment	D		See Supplementary Table S3 for the sequence accession numbers of the target genes
Secondary structure analysis of amplicon	D		-
Location of each primer by exon or intron (if applicable)	E		Care was taken to have the primer sequence spanning exon boundaries but that could not be guaranteed for all the 650 primer pairs
What splice variants are targeted?	E		No splice variants were targeted because there is no information about them in the organism we used
qPCR OLIGONUCLEOTIDES
Primer sequences	E		See Supplementary Talbe S20 for the sequence fo the 650 primer pairs used
RTPrimerDB Identification Number	D		-
Probe sequences	D**		See Supplementary Talbe S20 for the sequence fo the 650 primer pairs used
Location and identity of any modifications	E		No modifications
Manufacturer of oligonucleotides	D		Life technologies, http://www.lifetechnologies.com/gr/en/home.html
Purification method	D		Desalted
qPCR PROTOCOL
Complete reaction conditions	E		95 °C for 3 min as an initial step followed by 40 cycles of 95 °C for 15 s and 60 °C for 60 s. After amplification, dissociation curves were produced (60 °C to 95 °C at a heating rate of 0.1 °C/sec and acquiring fluorescence data every 0.3 °C) to discriminate the main reaction products from other nonspecific ones or primer-dimers.
Reaction volume and amount of cDNA/DNA	E		20 ng of cDNA in 10 μl reaction volume
Primer, (probe), Mg++ and dNTP concentrations	E		final concentration of 200 nM for each primer in the reaction, 2.5 mM MgCl2 and dNTP concentraction provided with the Master mix (proprietary information)
Polymerase identity and concentration	E		KAPA SYBR® DNA Polymerase (KAPABIOSYSTEMS)
Buffer/kit identity and manufacturer	E		KAPA SYBR® FAST Master Mix (2X), Universal, Cat. No. KK4602 (KAPABIOSYSTEMS)
Exact chemical constitution of the buffer	D		KAPA SYBR® FAST Master Mix (2X), Universal, Cat. No. KK4602 (KAPABIOSYSTEMS) (proprietary information)
Additives (SYBR Green I, DMSO, etc.)	E		SYBR Green I, Rox Low
Manufacturer of plates/tubes and catalog number	D		MicroAmp® Fast Optical 96-Well Reaction Plate with Barcode, 0.1 mL, Cat No.: 4346906
Complete thermocycling parameters	E		95 °C for 3 min as an initial step followed by 40 cycles of 95 °C for 15 s and 60 °C for 60 s. After amplification, dissociation curves were produced as follows: 60 °C to 95 °C at a heating rate of 0.1 °C/sec and acquiring fluorescence data every 0.3 °C)
Reaction setup (manual/robotic)	D		Manual
Manufacturer of qPCR instrument	E		7500 Real-Time PCR System (Applied Biosystems)
qPCR VALIDATION
Evidence of optimisation (from gradients)	D		Provided upon request
Specificity (gel, sequence, melt, or digest)	E		Melting curves for each biological replicate and DNA gel electrophoresis
For SYBR Green I, Cq of the NTC	E		> 35 or no amplification
Standard curves with slope and y-intercept	E		Cq= -3.225*(log10template copies) +35.25)
PCR efficiency calculated from slope	E		104.21% calculated from slope of -3.225
Confidence interval for PCR efficiency or standard error	D		(Interassay) %CV of the mean efficiency = 2.39%
r2 of standard curve	E		0.9907
Linear dynamic range	E		29.83-13.47 Cycles
Cq variation at lower limit	E		%CV=4.186
Confidence intervals throughout range	D		1.45-4.18
Evidence for limit of detection	E		4 copies of plasmid pBRAcPA (see Materials and Methods)/reaction could be detected in 100% of the assays with % CV at the upper limit of 4.18
If multiplex, efficiency and LOD of each assay.	E		-
DATA ANALYSIS
qPCR analysis program (source, version)	E		Sequence Detection System software v2.0.6 (Applied Biosystems).
Cq method determination	E		Manual, set for all assays at ΔRn=0.25
Outlier identification and disposition	E		Through standard curve: Cq= -3.225*(log10template copies) +35.25) and subsequent analysis with GraphPad Prism V..6 for Macintosh
Results of NTCs	E		> 35 or no amplification
Justification of number and choice of reference genes	E		We used an absolute quantification method as described herein, therefore the choice of reference genes does not apply in our case.
Description of normalisation method	E		The absolute quantification method was used with serial dilutions of a plasmid carrying the ORF of an endogenously expressed gene BmTorso.Because the number of cells in prothoracic glands does not change during the developmental period we investigated (250 cells / organ) and because we calculated the levels of RNA yield per organ, we used these values to normalize and express transcript levels fo…
Number and concordance of biological replicates	D		There were 7 biological replicates for each day of the 10 different days of the developmental stage we investigated (V-0, V-1, V-2, V-3, V-4, V-5, V-6, V-7, V-8 and P-0)
Number and stage (RT or qPCR) of technical replicates	E		There were 7 biological replicates for each of the 10 different days of development we investigated. For most cases an n=3-4 biological replicates were used and in some cases an n=6 biological replicates were used.
Repeatability (intra-assay variation)	E		Dependent of the analyzed trascript
Reproducibility (inter-assay variation, %CV)	D		95% Confidence Intervals, Intercept=35,02 to 35,48, Slope= -3.277 to -3.172
Power analysis	D		-
Statistical methods for result significance	E		Biological replicates (n=3-7)
Software (source, version)	E		Sequence Detection System software v2.0.6 (Applied Biosystems), GraphPad Prism V..6 for Macintosh
Cq or raw data submission using RDML	D		-
Table 1. MIQE checklist for authors, reviewers and editors. All essential information (E) must be submitted with the manuscript. Desirable
information (D) should be submitted if available. If using primers obtained from RTPrimerDB, information on qPCR target, oligonucleotides,
protocols and validation is available from that source.
*: Assessing the absence of DNA using a no RT assay is essential when first extracting RNA. Once the sample has been validated as
RDNA-free, inclusion of a no-RT control is desirable, but no longer essential.
**: Disclosure of the probe sequence is highly desirable and strongly encouraged. However, since not all commercial pre-designed assay
vendors provide this information, it cannot be an essential requirement. Use of such assays is advised against.
