# Supplementary material for: Refining a steroidogenic model: an analysis of RNA-seq datasets from insect prothoracic glands
Source: BMC Genomics. 2018 Jul 13;19:537. doi: 10.1186/s12864-018-4896-2 (PMC6045881; doi:10.1186/s12864-018-4896-2)
Supplement: Supplementary file 26 — Table S20. List of primers used to determine transcript abundance of the 650 genes shown in Additional file 7: Table S7. (XLSX 94 kb) [file 12864_2018_4896_MOESM26_ESM.xlsx]

## Sheet: Primers list for 651 genes
No:	Bombyx mori gene ID	Forward 5' − 3'	Reverse 5' − 3'	Forward 5' − 3'2	Reverse 5' − 3'3
1	BGIBMGA012386	AATCATACCTCTCCAGGCCTTG	TGCTGGATTTGGGTTCAACG
2	BMgn000004	GGGTGCTCAATGGTTTCATCAG	GTAGTGCAGCCAGAACTTTTGG
3	BMgn000005	TGAACTTGCAGCAGAAGCAG	CAGCCACAGCATAATCCTGTTC
4	BMgn000016	TCATGGAACTCCTGACCAAGC	TTGTGCGTTTTGAGGCTTCG
5	BMgn000056	CGTTTATTTGGAGGCGGTGATC	TGCAATTTCGTTTCCCCATGC
6	BMgn000060	TGGCGCAACTCATCAACAAG	GAAGTCGTGAAACTGGAAGCTG
7	BMgn000066	TTAAGAGGAATTGGCGTAAACC	TCTTTCCACGATCAGCTTCC
8	BMgn000068	ATGGCAGGCCTTTTCAAGTG	TCTTTGTAGCTTCCTCGGGTTC
9	BMgn000078	TTAGACGTTATCCAGGGCACTG	AACCGCCAAAAACGAGGTTG
10	BMgn000089	AACAAGCGGAAATGCTGACG	CGGATCGCTCAATCGGATTTTC
11	BMgn000093	TACATCGCACCGTTTCTGC	AACATCGCTGGAATGACCTC
12	BMgn000152	AAGCTTCCTACCTCAAGGGATC	TGTTGGCGTGGTTGAACTTG
13	BMgn000158	ACGCCACGCACAACTTATTG	TTTTCTTGCCGCTTGCTAGC
14	BMgn000213	GCAAACCAATCCTGATGACGTC	TTTCGGTCACGCTTTGTTCG
15	BMgn000313	AGTTATGAGGACGGCCAATCC	TTTCTTGCGTTTGGGTGTCG
16	BMgn000352	AAAATTTGGCCCTGGCAGTC	AACGCCTTTGACGGATTGAC
17	BMgn000354	CACCGTGAAGATCTACGATTGC	TCCACCTTACTGGGATTGCATC
18	BMgn000368	TGATGAGATAACCGCTGACG	CGGATGAATGGTCTCGTATTG
19	BMgn000452	CAAAAACACGACGCGCTTTG	AGCAAGAAATCGCCAACCTG
20	BMgn000467	AACGTGCGACGAAACGAAAG	TCCATGAGCTCGAGCAGTATTC
21	BMgn000468	CCCTAAGCTACACAAACGCATC	TCGAACTCCTACCGACAATGTG
22	BMgn000485	CCCAGACGAAACATTGAACC	TTGTTGTCTCTTCACCGGAAC
23	BMgn000488	AAAAGTCAAGGCGCAACCAC	GGCCTCGATTTACCATTCGATC
24	BMgn000547	TCCTTCCTATTTCTGGTGAACG	CTTGTGAGCAACGCTGAAAC
25	BMgn000577	AGACGTAGGCGAGGAACAAG	AATTTCAACACTGCCTTCCTG
26	BMgn000583	AACAATACGCAGCGCACAAC	ACAAATCCTAGGCCCAGTGTAC
27	BMgn000584	AATGTGTTCGGTGCAATGGC	GTTTTCAGAGCTCCAGTGCTTC
28	BMgn000585	ACGCGCAAAATTCGCTGTAG	GCAATATTGGGTAACGGTGTGG
29	BMgn000586	TGCGACACCTTCCAAACATG	TAACTCTGGTGTGTGGGTCAAG
30	BMgn000600	TCCAAGGACCGTTAAAGC	AGCACGCCTTTCTGCAAC
31	BMgn000601	TGTCGGCACAAAAGGAAAGC	CGAACGCTTGTAAGGATCGAAC
32	BMgn000602	TCCCCACAACATACTCAGAACG	ACGCTGCGGCATATAATTGC
33	BMgn000628	ACTTGTTGGTCGCAAATCGG	AAGACCAGTGCACCTAATACGG
34	BMgn000640	TCACTTGGATCCGAATCTGTGG	AAAGGTTTTGGAGCCGCAAG
35	BMgn000648	TATTGTCTATCGCGACCTTCGG	ATGTTCCGAAACGCTTGCTG
36	BMgn000673	CAGAGCCAATGTGTTCTTCGTG	TTCCGGCAAGCTTCCAATTG
37	BMgn000674	GCCAGAACGCACCTATTCAAC	TCGGCCATAAAACAGTCTCCAG
38	BMgn000697	GGCTGTTGCGGATTTACTATGC	AGTACGTGTTTGCACCGTTG
39	BMgn000705	TTGGCCGCCAGAAATTATGC	TCCTTCTTGTCCTCTGCTTGTG
40	BMgn000716	TCTCAAGTGGATTGGGCAAG	AAGTGGTCGGCTAATGAAGG
41	BMgn000770	AAATGCGGCGGTAACAATGC	ACCCAGGATGCAGGTTTAAGAG
42	BMgn000779	ATGTGCAAGGAGGGCATC	GAACCCTTTGAGTATGGAGACG
43	BMgn000783	GTAACGCATGTTGGTGTAGTGG	GGTGCGAGATCACAAAGTAACG
44	BMgn000790	GACAAAGGGATGAGGATTCG	TGAACAGGGTTATCGACTTGC
45	BMgn000868	TCCAGAAGTGTTCGAGAAGCC	CCAACTTTGACGCCATTCTGG
46	BMgn000871	AGAGGCTTACCGTCGTTGTG	CACCACGCACACCTCAATAG
47	BMgn000888	TCGCACCCGTTAACAAGTTG	GTCACAGAAGCATAAGCAGCTG
48	BMgn000982	GCGTATGGCGAGGTGTTTTTAG	TCTGGAGTTCCACACAATGTCC
49	BMgn000983	CTCGGAGCAGTTGGGTTTTTG	ATTGCTGCCAAGATCTTGCG
50	BMgn000999	AAGATCGACATGAGCCAGGTC	ATAGAGGTGACGTGTCGAGTTG
51	BMgn001003	GACTGGTGACATTTGCTGACAC	TTCTGGCAGGAAGTTGTCTGG
52	BMgn001005	GAAATGACGAGCTTGGTGGATG	GACGTTGCCAAATGTTTGCG
53	BMgn001048	TATCAAACGCGCCGCAATG	TCCGTTTTTCTCGCTTGCTG
54	BMgn001067	GCTCGAATCATGCTGATCAGTG	ACGGTGTAAGTAGCGGTAAGTG
55	BMgn001079	AGTACATCTGCATCCACCAGTG	TAAAGTTGCACGCACACGAG
56	BMgn001085	TCAGCAGTCTCAAGGCTAAACC	GAACCGCGTGAAGATCTTGATC
57	BMgn001100	TCGCGTGCTCAACATTCTAC	GAGCTTCGTTCTGCACCATAC
58	BMgn001162	GCCCTGACGTTTACCCAAATC	TGATGTCCGCTTGCAGTTTG
59	BMgn001163	CCGGTGGGGAAATGTTTTCAC	TCTGGAGTACCGCAAAGTGTC
60	BMgn001166	TAGCGCGAAAACCCATTCAC	TTGACAGCGCTCGAAACAAC
61	BMgn001183	AAGACAACGAACGCAATCGC	GCCATGTACTTCGTTTGATCCG
62	BMgn001191	TACAGCAAACGCCCATGAAC	CGTTTGCCCATACTCGTGATG
63	BMgn001254	ATTAGAAGCACCAGCCGAAG	TGCACACACCGTATCAGTTG
64	BMgn001256	TTCCGTTGTGGTTGCATGAC	TTGCGCAACACGGATAACTC
65	BMgn001276	CTTGCATCAAAGAGGCCATGAG	GAATGGGGAATTCGCGAATGG
66	BMgn001277	AAACAGGAGAAGCTGAGGGAAG	AGCGGGTCATTTTTGTCTGC
67	BMgn001300	TCTGTGGACGTGTGGACATTAG	TGAAAGCACGTTCCAGTTCG	ACGTCTGCTGCAACAAAACG	TGTCCAGCACACGAAGAACTC
68	BMgn001314	ACGAGAGCACACACCACATAC	TGCACACATAGCAACACACG
69	BMgn001412	TTGGGCGTTCGCTTTATTGC	TTTGACGGCGGTTCCTTTTC
70	BMgn001419	TTATGATTGAGCGCGCCAAC	AACACCCGGATACATCATGTCC
71	BMgn001458	TCCAAGGGACGCATTACTCAG	TCATCAGAGAAGATGCCGGATG
72	BMgn001493	TACCAGAGCGTGTGCTTCAC	GGTTGCTTCGCTTCATCTTC
73	BMgn001505	TCCATCTTCTGTGGGTTCACG	TGCGCAAATTTCGACGGATC
74	BMgn001530	TGAAAAACGCAGCGGCTAAC	TGTCCTGTCTCGTGCTCATATC
75	BMgn001531	TCGTTTGCTGTCCAGTGGTAC	TCAAAGAACGGGCCTTTTGC
76	BMgn001543	AAATTCGGCCGTCATGTTCG	GTGCACCTTCGACAATAGTTCG
77	BMgn001557	ACGTTGTTGTTCGCTTTGGC	CGTTGTCGGGAAGATCACATTC
78	BMgn001573	AGGGCACATTAGTGCTCATACC	CGCCACTCGATACTTCGTTAG
79	BMgn001609	AAGTGAGGAACAGCGGAAAC	CAGCTAACAAGAGCACACCAAC
80	BMgn001678	ATAGCACAGTCGGTGACTCCTC	ACTGACCGAACCAATTCCTG
81	BMgn001753	ACTTCCTGCGCTTCCATAAG	TCAGTATCGGCTTCAGATCG
82	BMgn001882	ACTTGTGGCCTCTGTACCTTTC	TGCGAGCGTTTGTTAGCAAG
83	BMgn001910	AGGTGGACTGGATACACAAAGC	TGTTGATAGCATGAGGGCTCTC
84	BMgn001962	AACAATACCCGCCGTTTTGG	GTGAATTGGTCGATGACGGAAC
85	BMgn001988	TGCAGCAAGCTGAGTGTTTG	AGGCCATTCCTGTCCGTAAAC
86	BMgn001998	GTCCGATCGCGATAAGAAACTG	AAGATTGATGGCCGCTTTGC
87	BMgn002024	CAAACAATGCAACGCGTCTG	GATTCTTGAACGCGTACACCAC
88	BMgn002041	TTCTCAGCTCATCTCACTCGTG	TTCCACGTGTTTCACAACGG
89	BMgn002043	AACACAAAGCCGATGTACGC	AGGTTTGGGTTGAGCTTCTCC
90	BMgn002066	ACGTCAAAGGCAAAGGGAAC	AACCTCTGCAACGTCACCAC
91	BMgn002079	GCTAGTTGTGGCCCAGAAATTG	ACCAACCAATTGCAGCACTC
92	BMgn002085	ACTTTATGGGACGTACCTTCGG	TGCACTTGGCTAATGCATCG
93	BMgn002131	TCACAGAAGATACTGGCTTGGAC	CTTCTTGCGGTTCCTATGAGAG
94	BMgn002134	ATGCTTCAAGGTGGTGCAAG	ACGTTGGCGATAGAGATAGTCG
95	BMgn002137	AACTTCAGACGTGCGTTTGC	TGCCGTTGTTTTCGCGAATC
96	BMgn002138	GTTTGCAATAGGGACGGCAAG	TTGGCAATTTCCCGCAATCG
97	BMgn002171	CTTCGTTGCTGGATTTGAGACC	ATGGCTTCGTACAGATCCTGTC
98	BMgn002178	CGGTGTTGGCTGGTGATTTC	CTTGATCGTTGCCACTGTTCTC
99	BMgn002197	ATCATGCAGGAGGTCATAGTGC	GAGCATTTCGAACATGGAGTCG
100	BMgn002223	TTACCTGACAGAGTGGAAAGGC	TGTCTGAATTGCGTGTGTCG
101	BMgn002226	ACCTCGGCCACACTATCATAAC	GTGACCACACAGACGAAAATGG
102	BMgn002244	AGCGGAAACCAACAGCAAAG	TTACGGCGCAACGAATTAGC	CATATGCGGACTCGTTTGGTTC	TGGTGTTTTTGCTGCTCTGC
103	BMgn002248	TTTGGGCGATGTGCTTCAAC	CTGCACCAAACTACAGCCAAC
104	BMgn002267	TCACAGATCATGACGGTGGTC	AGTTACTGTTGGCCGGTATCG
105	BMgn002268	TCACAGATCATGACGGTGGTC	AGTTACTGTTGGCCGGTATCG
106	BMgn002269	TCACAGATCATGACGGTGGTC	AGTTACTGTTGGCCGGTATCG
107	BMgn002270	CCAACGGCACACTTCAGAAAC	GAAACTCCGCACACTGATGC
108	BMgn002272	TGTTCTGGGGTCTTGGATGC	TCTGCAAACAGGCATTAGCG
109	BMgn002275	AGCTGCCCTAGTTAGCTTTCTG	ATTGTCCGGCATTTGAACCG
110	BMgn002285	TCTGAAGGAGTACGAGGACAAC	TGAACAGTTTGCCGAAGTCG
111	BMgn002286	AGCAGCAAACGAAAGAAGGC	TTGTGGGCACAGACTGTAGAC
112	BMgn002287	TGAGAAACGTGCTCAATCGC	ACCGCAGCTTCTTTTGATGC
113	BMgn002307	CCGACTGACGAACATTGTTACG	TCCGAACATGGAGCTTACTTCC
114	BMgn002316	ATCCGTCTCTTATCCGTCAACG	TTAAAGCGCTTCACCTGTGC
115	BMgn002325	TGTGTGACACGTGCAAATGC	AATCTGATGCCCTCCTAGAAGC
116	BMgn002328	CATTCAGAACATGGCCGTGAC	TTTTGGGCAGCCGTGATTAC
117	BMgn002381	TCGAGAAGTCCACCAACAAGG	TGATGGTGTCGTTGCACTTG
118	BMgn002400	ACCATGATGGCTAACCTCTTCG	TGGCATGGATTTTCGCGTTG
119	BMgn002442	TGCGACATTCCAAACATGCG	CACTGAAACCGCTTGTGAGAAG
120	BMgn002458	TGGCGGTGTTTGTAGTTTGC	TCGTTGACAGGAACGCTTTG
121	BMgn002472	AATTGCGGGCCATATTGAGC	TGAACAGTACACCGCATTGC
122	BMgn002495	AAAGAAGAATGCCGCATCGC	ACCGCTTTGATCCCGATGAG
123	BMgn002506	CCCGACGGAACTATCAGATG	ACAGCGAAGATGACGACCAC
124	BMgn002532	TTACCTTCAACGGGACTGTCG	TTCGTCGGTCATGCAATGTG
125	BMgn002535	GGCAGACTTGTCATGATGCAC	TTTGACACATTGCCGTCCTG
126	BMgn002545	GTCATCTTGATGTTGGCGATGG	GTGCCCACATCAGTATTGGTTG
127	BMgn002547	ACATCACGGAGAAGGAGTTCC	TTGGAATGCAGCAGAACAGC
128	BMgn002550	GGGGACGAACGAATATGTGATG	GCCACCAATACATCAGTGAAGC
129	BMgn002597	GTTAGCATTGAGGACCAAACGG	ATCCACTATGCAGTTCCTAGCG
130	BMgn002661	TTCAAATGCGATGGGTGTGC	TGCGATCGTTGCATTCGAAC
131	BMgn002700	AACACCAATGGCTGCATGTG	CGTCCACCACACAATTTCTGG
132	BMgn002714	CAATAGTTGGACGCCGCATG	TTGATTGACGGCGATTCAGC
133	BMgn002733	CGCATTCAATACGCGCTTTG	CAGCAATCACGAAGCAGTTCC
134	BMgn002767	TGGTCTCGACGCTTTATTGC	AATAGCCACATCGCCTTCTG
135	BMgn002771	TGTGGCCGAGCTGAAATTTG	ATGATTGATCCGCGCACTTG
136	BMgn002824	GTTCCTGAACAACATCGTCACG	ATTGCGCAGGTACACTTGTG
137	BMgn002851	TGCAAGGAGCTCCAGATCATTC	AATTTCCGCAGTTCCGCAAG
138	BMgn002964	CTTCACGCAGTTCTGGATTTC	CGGACAAAGAGCGCAATTC
139	BMgn003036	ACGCCAATGTTCCGTTTCAG	TTCTGCGCCAAAACCTTCTG
140	BMgn003046	TGTTGGATGTCGCATTCGTG	AGGCAAGCACTCGATCCATC
141	BMgn003099	AATGCATTTTGGGGCCTCTG	TTCTTCTGGTGGAGGCTGAAC
142	BMgn003145	CGAACGTTCCATTCAGTACTGC	ACGAATTTGCGTGCCACTTC
143	BMgn003286	TGGCATGTTCCAATGCTTCG	TGTAGGCCGAGGATGTTTCAC
144	BMgn003293	GGCCATGTATGAAGCCATTG	TTGAAGAGTCTCGGGAATGTG
145	BMgn003314	GGGAAGCAGTTCATCAACACG	TTGTTGATCAGCGCGAACAG
146	BMgn003315	CAGTCTGGTGCTGACGAGTG	TGTGCTCTCCATTCTCGAAG
147	BMgn003369	CCCCGAACGCAGATTTTGATAC	AACGCAGCTCCGAAATAAGC
148	BMgn003394	GCTGGAAGTCATGGTGTTTG	TTCATCCAGGAACCAACTGC
149	BMgn003399	CCCAGGAATGACACTAAACGAC	GTCGAAGGGCGTGTGATG
150	BMgn003401	TTTCTGTACCCCACCCTACATC	GAACTTGTGCTGCGAGAGC
151	BMgn003416	CAGCCTCACAGATTTGCTATCC	TTTCCTTGTGCAGGCAACAG
152	BMgn003418	ACCTGTCCCTATTTTGGCTCAG	TTGTTCTTGCGCCACCAAAG
153	BMgn003560	TATGGCTGAGTTGCTGACAGG	TGCCGTTATGCGTTTATCGG
154	BMgn003639	CTTGAGGCCAAACAAGGAAAGG	TGCCACAGTGCGTTTCAATG
155	BMgn003640	TGTGGACTATCAAGCTGTCTGC	CGAAGTCCCTCTCTAAAGTTCG
156	BMgn003654	TTGTCGAACGAGCAGGTG	AGCTCTTGTTCCTCATCTAGC
157	BMgn003683	AGCTCGGACCGTACTTCTTTC	CAGCATGGCAGTTTTTCTCCTC
158	BMgn003684	TTGAGTGATAGGCTACGAGACG	CCAAGTTGGGTTCTCATTGCAG
159	BMgn003731	TGCGTCTTTTTGTGCTCTGC	TTGAATGACGCGCTCATCAC
160	BMgn003786	AAAAAGGCGCTTCGAAGGAC	TAGTGAGGTCTTGGCCAGTTG
161	BMgn003800	AAACCGGACTCTACGACTGAG	TTGGCTTTCGTTGCGTCTTC
162	BMgn003802	ACTCAGGAGCTAACACGTTTCC	GCGTATAATGTGCTCGTGATCG
163	BMgn003813	CATGCTTCACGACAAGGAATGG	CAATTCCTTGACGCTTGGAGAC
164	BMgn003843	ATTCGAACGTCACGCTGAAC	ACAAGCAACCTCGTCTCCTG
165	BMgn003851	AAAATCGTGGGTTCGCTGTG	ACACGAACGAGTCAGACAGTC
166	BMgn003863	ATGAAGGAGGAGATGGAGAGG	CCGAAGTTGGTGTTGAAGAAC
167	BMgn003878	GGAATCACCATGGAACCTGATG	AACAAAGATGCCGGTTTCGC
168	BMgn003879	ACCTGCAGAAATGTGGCAAG	TGAGCTGCTGATACAGTACCAC
169	BMgn003908	CCAGACAACTGCATCTACAAGC	TCACCTTTGCCTTGCATTGC
170	BMgn003926	ATGGACCCAAGACGAACTGAC	TGCGGCAGACCATTTTCTTG
171	BMgn003943	ACCAGCCTTCACTAGTTCCAAG	CTGAAATTCGTAGCGGCTTTCC
172	BMgn003944	ACCAGCCTTCACTAGTTCCAAG	CTGAAATTCGTAGCGGCTTTCC
173	BMgn003945	ACCAGCCTTCACTAGTTCCAAG	CTGAAATTCGTAGCGGCTTTCC
174	BMgn003957	CCTGGTCAATCCATCACAATCC	TTCGCCAATTTCGCTCGAAC
175	BMgn003976	AGAGTGATGTTTGGTCCTTCG	ACGCACTATGCAGCAGGTC
176	BMgn003982	TCGGACTTAATGCGCTTTGC	GGCACAAACACGTGTCACTATC
177	BMgn004020	GTTGCACGAGGATGAAACAAC	CCTTCGTGGTGGACTTGTTC
178	BMgn004032	CTCACTATAATCAGCGCTTGGC	AAGCATCGCCCCAAAATTCC
179	BMgn004033	GGCAGCCTATCTTCTATTCCAC	AAGGATCATCGGACCTGTTG
180	BMgn004057	CAGCAGTTACAGGGATAATGCC	AACGACCTGAGCGATACCAC
181	BMgn004083	TGGCGTCGTCATCAAATTGC	TGCCTTGAGGTAGTTCTGTGAC
182	BMgn004097	ATGCATTCAATCGGACACCAC	TTCTGCTTGCGACAAACGTC
183	BMgn004105	GTCACGACCTCAAAAGTTCGC	TCTGGCGTGGTTCACTAGTTC
184	BMgn004118	TGCATGCACTGGTGAAACAC	GTGCTTTCCTCTTCAACAGACG
185	BMgn004344	CGAGAAACCGGAGAATAAACC	AATATCCCGGAGGTGAGGAC
186	BMgn004424	AACTCGTTTGGCACATCCTC	GGAAATAGCATACGGCGAAC
187	BMgn004428	ACACCGCTTTGGAAATTCGG	TCGAAGTGAAACAGCGAACG
188	BMgn004513	CTCCACATACATCAACGCTTCC	GACTCGCTGTCCTCGTACTG
189	BMgn004624	AAGTTAAAGCGGCGACTTGG	CTCCATCAGAGCCATAAACACG
190	BMgn004625	TTTGGCGGCAAATGCAGTAG	CACCAGCGGGAAACTCTTTATG
191	BMgn004639	TACTTGTCGGCCTGCTACTTC	AGGTGGTAGTACTGTGCGTAAC
192	BMgn004678	ATGAGATTGTATCCCCCAGTGC	AATACACGCTCTAGGGCCATG
193	BMgn004714	TGCGTTATTGAACCCCGTTG	AGGCCATGAGCTGAACTTCC
194	BMgn004715	ACAACATCGTCGAAGCGTTG	GAAGTCATCGCCATAACGCTTC
195	BMgn004716	CGAGACAAACCTGTTAGTTGGC	TGCAAAAATGCCGCCATACC
196	BMgn004717	ACCTGTGTATGATGAGCACCAG	ACTGCTGATGTGTCTGTACCTG
197	BMgn004718	GTATCGCCCACAAATTCACTGG	ACACTGGTGCGAAAATTCCG
198	BMgn004720	GTATCGCCCACAAATTCACTGG	ACACTGGTGCGAAAATTCCG
199	BMgn004721	GTATCGCCCACAAATTCACTGG	ACACTGGTGCGAAAATTCCG
200	BMgn004748	GATGGCGTGGTCACAATGAAG	TGCAACCTTCGAAACCTTGC
201	BMgn004759	CGAAATAGCGTCAACCCTGATG	ATTTGCTTCGTGTGGATCGC
202	BMgn004770	TTCACACAACCGTTGCGTAC	ATTTCCGCACATTGCCAACC
203	BMgn004778	AGATGTAAGAGCAGCCTTCACC	ACAGCGTTTCTTTGGCGTTG
204	BMgn004852	AGACTGGCCTGATGGAAATG	CCCTTCACATTCAGAGACACG
205	BMgn004952	AAATCGCCAGTTTCGCTCAC	GGTTTCATCGCCCAGTATGTTC
206	BMgn004952	ATGACCGCAATGGCAATGTG	GGTGAAGCATCCCTTGAGTTTG
207	BMgn005082	ATATGTGGCCTTGAGTCTCGTC	CGCTCTCACACTGCTTATTGC
208	BMgn005119	AGCCAAGTGCAAACCTGATG	TTGGGGCAGCAAACATTTGG
209	BMgn005170	ACTACCCCGCATTCCATTTACC	TTGTGTTTGACGCACCAACC
210	BMgn005189	TCAAGAAGCTCTCGTCCAATAAC	CTTCCTTCCGCGAGTTTG
211	BMgn005195	GTTGATTGCCAGATGTCGAG	CTATCCTCGTTGCGTTGTTG
212	BMgn005235	TCTTCGAGATGGTGACGTTCAG	TGGCGCGGAGTATCGTTATC
213	BMgn005272	GTATGAAGTGCTTGGCGACAG	TTGTGCTTGTGCTTGGAACG
214	BMgn005346	AAGCCGCAAAGTCGTTTCAC	TGTTAATGTGCTGCGAACGC
215	BMgn005356	TTTTCGCAAGGGGAACGATG	TCGATACCGGGTGCGTAAAG
216	BMgn005365	TAAAACCTCACGCACGAAGC	TTCGTCGTAACCTGAAGGACAG
217	BMgn005375	ATCGCAGTTAGACCAGACGTAG	AGTTGGCAACTTCACTTGCG
218	BMgn005376	TCGTAGCACTCTCATGGTATGC	TTCCGAGGTGTAGTATGTGACG
219	BMgn005420	TTAACTGCAACGCGTTTGGC	TAGGCCGTGCTCTAAGATTTCC
220	BMgn005431	TACGGCTCTGCGCTATTGATAG	AGGGTACAATCCGTCCTTGTTC
221	BMgn005477	GAATTGCACTCTGGGAAGAAGC	TTTGCCCTGTGCGTTTTCAG
222	BMgn005482	GGGGCCATGTTCTCAAATTCG	TTTGGTTTGTCAGCGCTCAG
223	BMgn005496	CGAGGAAGGGACTCCAGTAATAG	ACAGCATCCACATCAGAATTGTT
224	BMgn005576	ACCTTCCAACAGATGTGGATCTC	ACGGCAACAACAACATTCCG
225	BMgn005583	GCGATCTGCTTACAGTTGCTAC	TTTGCATGCTCAACGGTCAC
226	BMgn005643	TGGCGAATCATGCAATTCCG	TACGCAAGGTTGAGCAACAC
227	BMgn005692	CGGAACTGCAATCGGTATTGAG	AAATACGCGGCCATGTTGTC
228	BMgn005707	CAGAATGGTTGTTGTGGTCGTC	CAGAAAAGCCATCGTTGTACGG
229	BMgn005714	ACAGTGGAAGGCTTCAGAAGAC	TAAGCTCGCGGATATCACCTTC
230	BMgn005757	AAGCGTCGAAACAAGCAACG	AGTCTCAACACTACCGGGATTC
231	BMgn005797	AACACAATGCGTTGGGACTG	CCGTGGTGATGGAAAATATCGC
232	BMgn005818	TTTGTCGCGACTAACCATGC	CCGCCAAATTGTCCCCATTC
233	BMgn005825	GCCTGCCGTTACAAATGATCC	ACGCAGAAAGCTGGCATTTG
234	BMgn005847	TGCTGCATGTGTTCACGTTC	TGTTGCACAGTAGCACGTTC
235	BMgn005910	ACAAACGATTTGGGCAACGG	AGCAGTGCGAGGTTTTTCAG
236	BMgn005914	GTTCGAAGTGCTCTCGTTCAAG	CGGTTGCGCGATTTTCAATC
237	BMgn005935	GCAATGGGGAAAGTAGATGGTG	ACACCAAACACACCAATGCG
238	BMgn005972	TTTGCTTGCGAGTTGATGCG	CGGGCTCATGATTTTCATCACC
239	BMgn005985	AAGTGTGTGTTTGGCAACGC	ATGCCCACTCGCTCGTAATAC
240	Bmgn006002	AAACGTGGCCGAAGATTTGG	AACCTCATTCTCGTCTGACCAC
241	BMgn006047	TGCCTCCGTTTTTCCTTTGC	CATAACTTTGCGGAAGGTGAGC
242	BMgn006049	ACGGCTGGAACTTGTTTTGG	GTCTCTGTTCGCTCAAATGACG
243	Bmgn006150	TTGCTTATGCGGCAAGTGTG	CGTATAGCAGCCGTTTTCCATC
244	Bmgn006151	TCAAGCGGAATTTGCGACTG	CTGTTCAACAGTCATGCACAGG
245	BMgn006183	GCTCAAGGCCATCATACTCC	CACGAGGTGGAACAGGTAGAG
246	BMgn006212	GGGTTCTATTTGCCTCAATGC	ACCAAACAAGCGAGATGAGC
247	BMgn006226	TGGCACTTCATTCGGTACG	CTGTTTCGCATACGCTGTTG
248	BMgn006244	GTACACAAACGCGATCAGGTG	TTGTGTTCGTATCGCGTTGG
249	BMgn006257	CATGAAGAACGGACAAGGGTTC	TTTTCGCTTTTGCCGACGTC
250	BMgn006279	TGCATCGCTTGAACCGATTG	ATATCGTAACTGCGGGGAAAGG
251	BMgn006348	TACCGCAGAACTCCATTCAAGG	ACAACAAGTCGAGCATTCGC
252	BMgn006352	GTCCTTGTGGTACGTGATCAAC	ATTTGATGGCCGCTCAAACC
253	BMgn006361	TGAAGCCATTGCAACACAGG	TACGTACGTTACCGACAGGAAC
254	BMgn006367	AAGAAAGTCCCGGGGTGTTATC	ACTTGCCGCGTTTTGTTCTG
255	BMgn006532	TTGCGTCGCTGTGAATTCTG	CACCAACGCGAACTTCGATATC
256	BMgn006544	AACAGTTGGGCCAAATGAGC	GCAGTACAGCACGAAGTTCAC
257	BMgn006555	TGCGCTTGCTCAACGAAATC	ACGTTGATACCGACTCTGAGC
258	BMgn006572	AAATGACAACGGACGCAAGC	TGTCACTGGTTTTGCGTGTTG
259	BMgn006582	TTCGCAACAAGGATCGCTTG	CAGCTGATGCGATGTATGCAG
260	BMgn006593	CCGAGTGGTTGTTAAGCAGTTG	ACGTAAGAGGGTTCGGAATGTC
261	BMgn006597	TGTTTGCCGATTCACGAGTG	ATTGCAGCGCTTCCACATAC
262	BMgn006598	GCAATAACAGCTGGTGGTTCC	ACGGCGTCATGGCATAATTG
263	BMgn006603	GGTCAAACTTGTGGCTCGTC	AGCACAATCCATTGCATGCC
264	BMgn006616	TGCCCTACTTTCCGGTTTC	GAAAAAGCCCAAGCCACTTC
265	BMgn006624	AGAACGCCAGTGTTTCGAAC	CATCAACAGCACTGGAACCTTC
266	BMgn006625	TGCGCTTTCAGTCTTCGTTG	CCTTTCGCCTTCGTCATGAAC
267	BMgn006655	GTCAATACAGCGGAGGTCAAAC	TTGTGCGAAGGCTTCAAGAC
268	BMgn006657	ATTCCTGACTGGCTGGTATTGG	TACCCTGAGCGACTTTATCAGC
269	BMgn006675	TTCGTTCGCTCTCGGTTTTG	TGGTTCACACATTGCGATGG
270	BMgn006691	TCACTAAGAATCCAGCCACCAG	AAATCCCGGGACATGTTCTAGG
271	BMgn006712	ACGAAAGGCATAACGGAGTG	CCCTTGAAGTTGACGTTGTTC
272	BMgn006716	TCGAGAGAACAACGGTAGCC	TCACATCGCTGGGCATTTTC
273	BMgn006717	ATTGCACAGCGGACAAACTG	AGCAGTAGACCCAATAGCGATG
274	BMgn006724	ATTTTGGGAGTGCTCGGTTC	GGCTACGGGCTCATCATTC
275	BMgn006766	TGCACTTTGCACTGCTCAC	TCTTCAGCTTCAGCGAGATG
276	BMgn006799	ACGGTTTTTGCGTGAACTGG	TGTTGGCTCGCTGTTCTTTG
277	BMgn006801	CGGCGAAGAGTTGTTTCGTC	TCAGCACGTGACCAATAAATGC
278	BMgn006807	GGGTCACGCTTTCTTCAAAC	TAACTCTGGGCTTGTGGATCTC
279	BMgn006817	AGCGACCCGTACGTAATTACTC	TGCAGATGCGTCAATATGGC
280	BMgn006850	ACAGAGATGCTGGTCAATGTTC	TGTCTTGCCACCAGAAAGTG
281	BMgn006865	ACCTTGGAGGAGCAGAAATTG	TCAAGGACTGCAACTCTGTTTTC
282	BMgn006878	ACGAGCACTTGTGCAGTTTC	TTTTCGAAGCGTGCGAACTC
283	BMgn006891	GGGTTGAACCGGAATCGTTTG	AACGTGGCGATCGTCATTTC
284	BMgn006915	GCTGTTCGAGACATTACGATGC	TCCGAAAGCCATGTAGCTATCC
285	BMgn006916	TGTTCCTTTGGCAACCACAC	TCGCCCAAACACATTCTTCG
286	BMgn006922	ATCAACCCACGGAAATGTGC	TGATGGGCACTTTCAGTCTCTC
287	BMgn006929	ACGAGCCCCGAAAAACAATC	CTTCACAATCACACGTCGGAAC
288	BMgn006936	GACCCAACGGCACTGTATATG	GTATTCCCACTGGAACAATCG
289	BMgn007009	CATCAAGGTGGTTGCATCAG	AGACGAAAGTAGCGTTTGAACC
290	BMgn007017	ATCCACTAGCCAGCCCATC	TAAACCACGCCAGTCTTTCC
291	BMgn007034	ACCACTTGGCCGTTGAAAAC	ACAAGGATGGGAATCACTGGAG
292	BMgn007047	CACGGATTAGCTGTCATTGC	CGGAGTTTCATCCAACATAGC
293	BMgn007070	CTTGTGACGTACAACCGTGAAC	AAGTCTGTCCGCTATGTTGAGG
294	BMgn007139	GCACTCTGTGGCTCTCCTG	CAGGGCTCGTAGATGTATTCG
295	BMgn007166	AATGACGCATTTGGCTCTGG	ACTTCTGCGTTTTGCTTCCG
296	BMgn007168	TTAGGGCCAATAACGGAGAGG	AAATTCTCTGCCCGCACTTG
297	BMgn007184	AGGGAGGGATGTGCTTCAAAAG	TGTTCGGCGAAAAGATTGGC
298	BMgn007195	AGGATGCTGAGGTCGTATTGTC	GGCATCAAGTCTACTTCTTCGC
299	BMgn007273	AAGGCTGATTGTCGTGCTTG	AGACGACGATAAGTCCTTCAGC	TGCTCAACCCTTCCTTCAAC	TACCGCAAGCAACAAAGGAG
300	BMgn007310	GGCGTATTACAAGAGCAGATGC	TCGCGCAGTTTAACGTCTTG
301	BMgn007338	ACAAGCTACCTGCCATTCAGAG	TTTCACGTGCACCAAGTTGC
302	BMgn007347/BK005944	TTAATAGGTCGGGTGGAGAACG	AGCACGATCTTCATGTTGCG
303	BMgn007347/BK005945	TCCTACTTCACACGTGCAGAC	AGAAAATTACGCCGCGCTTC
304	BMgn007355	TATTCTTCACGACCGAGGAAGC	AGGCCGCTCACTATCGAATAC
305	BMgn007383	AGAGGTTACAATGGCTCGGATC	ACAACAAGAAGCGAGCTTGG
306	BMgn007389	CGTTAAGTTTCGCCTCACTGAG	AACAGCTTGCTCGAACAACG
307	BMgn007466	CCTGATGTCTATTCCAGCACAC	GATCCATGCTGAAGGTTTCC
308	BMgn007477	ACTGTCAAGGTCTGGCATCTC	TCTCCTTGCTTTCCAGATCC
309	BMgn007489	ACATGGTGTTTACGCTGCTG	CCACAATCACTTGCTGCTTTAG
310	BMgn007490	TTCATGCCACAACTGCTACAC	CCTCCTTGACCTTTTGCTTG
311	BMgn007492	GGAATTGAAGGACGCTTATGCC	ATTGATTGCCGACGAAGCAC
312	BMgn007540	ACCGGCTACTACGCAGACAC	GCTTCTGCCTCACGTTCTTC
313	BMgn007588	TCGGACCTGTTCGTACTTAGC	GATAAGAAGGCGGGTGTGAG
314	BMgn007629	CGTGGTCAGCTTCACAGAAATG	CGGCCATGCGGTATAACAAAG
315	BMgn007757	ACATCTTGCTCATCGCGTTG	GAGCTCTGTAACGTCAACGC
316	BMgn007786	TGGGCATTTTCGCTAGCTTG	TTCGCTTGTTCCCTCATTGC
317	BMgn007787	TGTTTACTTTGCCCCGTTGC	GGAGCGCTTTCCAATATTCCTG
318	BMgn007789	CCTTGGGAGAAGAATCAGGAC	AGCAGGAGAACCACATCCAC
319	BMgn007794	CACAAAATGCAGGACAGGACAG	TTGGCAAAACTTGGGAACGC
320	BMgn007837	CAAGCAGACAACCTTACTTGGC	AGCATTACGGTGTTGCAAGC
321	BMgn007887	GCAGTTGCGATTGGATGTAG	CTGGATCTCTGGGATTCTGG
322	BMgn007897	AGCAGCCACCATTCACAAG	TCAGCGGAGCCTCGTATG
323	BMgn007929	AACTGTGCGACGTCGAAATG	AACCTTTGGCGCATTGACAC
324	BMgn007930	TCCTTCGCCGAAGCATTTTC	CCACATTTACCACGACAGCATC
325	BMgn007950	GATGACGACAAGGCAAAGATGG	ATCACGTTTGGCTGCGATTC
326	BMgn007958	ACAATGCCAGATGCTTTCGC	CCTTCTCATCTTGGTGGCAAAC
327	BMgn007963	GCTCAAGCGCACCTTCTC	CTCTGATTGGGTACTGGGATTC
328	BMgn007980	ACCATGTCCGTCTATCTAACGC	TGGATGTACACCACGATGTAGG
329	BMgn007996	TCCGGACCGAGAATTTACATGG	AATGAAGGCTGCGGCAAATC
330	BMgn008036	ACCCTGAAAGAGAATGCCTCAG	AGATCACGCGAGGTAAGGAAC
331	BMgn008039	AACTCCTGGATCTGCGTCTTC	TCACGTTCGCGATGAAGTTG
332	BMgn008065	AGTCCATCCATTTCGGAGAG	TTCGGAGGTGAAGATGGTTC
333	BMgn008236	TGGCCAACGGTCAAATTACG	TCCTCGGTTTGGGTCGATAAC
334	BMgn008238	AAACGCCGGCAGCAATATAC	ATGCCTTTGGGTTGTTTGCG
335	BMgn008272	ACCACAGCAAAAACCGCATG	AAGTCTTCCTCCGAACGTATGG
336	BMgn008273	ACATGGCGCAAACTCAAAGG	TGTGTTCGGGTCCACCATTG
337	BMgn008283	CAACAGGCTCAAGTCAAACG	TGTGTCGCCTTCAAGTTATCC
338	BMgn008304	CGATCAACTGGAACGACCTC	CATGTGAGAGAGGGCTGAATG
339	BMgn008322	TGTTTGTCGGCGCTTTCATG	GCAAGTAACGCTCGTTTAGGTG
340	BMgn008348	ACGTTCACTGCGTTGGTTTC	TTGTGCCGCACGGTAAAAAG
341	BMgn008348	ACGCAAATCACCTGTTTCGC	ATACTGACGTGTGGAGGATCG
342	BMgn008375	TTTACTCCAACGCTGGCAAC	TGCGCATCCTTGAAAACAGTC
343	BMgn008437	GAGCCGTCAACGAAAAATCTCC	CGCTTGAATACCGTGGGAAATC
344	BMgn008486	AGAAACTGGTCTACACGGAAGC	TGTTCTGGTAATTCCGCCTCTC
345	BMgn008534	GCACCGTAGACAAAAGATCCAC	ACTGCGCGTTCATTATCACG
346	BMgn008552	GGAAACGCCGAAAACTTTGC	TATGTGGGGAGGGATTTCTTGC
347	BMgn008559	TTCGCAAAAGGTCGTTCAGC	TAGCATCGTTAGCAGCTCTTCG
348	BMgn008597	GAAACTGTTTGCCGGAGTGTC	ACGCACCGCTCAACTAATTG
349	BMgn008723	GCAGGCGACAGACCGAATCAAG	TGTCCAAGATGTCCAATTTGGCG
350	BMgn008802	TTTGTCTCCGACTTCGCTACTC	TTGTTGGGTTCCTGTTGCAC
351	BMgn008840	TGGCAACCATTGTTCCTTGC	TCTAAGAACCTCGCTACCGTTC
352	BMgn008849	GCCTGATGCCGAAGTCATAATG	AGGACCGGCTTGTGGTAATATC
353	BMgn008851	TTACGGTCCTTGTTCCAGTCG	TTTGGGCCACATTGAAAGCG
354	BMgn008884	TACGAGTTCAGGAATGCAGACC	TGTGCGCGACGAGTTATTTC
355	BMgn008933	AGGATCGCGGCCTTAGTATTG	AGTGCAAACGCAACACCATG
356	BMgn008952	TTGACTTCGGCGACTGTTTC	TGATGGAGTGATGGTCGTTG
357	BMgn008955	AGGTTTTTGGCAGCCTTTCC	CTGCTGCAACGTCTACAACTG
358	BMgn008986	ACGTTTTGCGAGACATGTGC	AATCTCCATGGCGACTATGGAC
359	BMgn009006	CCTTTTCGTGGCTCCAGTTTG	AGCTCGCAAGTAAGGAGTGTC
360	BMgn009019	ATGCGGCTGTGTACATTTCG	AAGGCTCTGAAAAGCGCAAG
361	BMgn009039	TTGTCCAACGGCCGAAAATG	TTCCACACCGACAGAGACAAG
362	BMgn009045	TTCCTAACGGGCGACACTATG	AAACCTTTCGCCGATTGCTG
363	BMgn009049	TCTGAACCGCTACCTGAACATC	ACTGGAAGTAGAAGCAGCACTC
364	BMgn009076	TGGGCGTTGTTTGATGAACC	GAACCACACGTTGCAGACTAAC
365	BMgn009081	ACGTTTGCGGTCCACTTTTC	TTTGGGGCTTCAGATGTTGC
366	BMgn009133	CAGATGTTCGACGCCAAGAAC	TGTCGTGTTGCCGATAAACG
367	BMgn009134	AACCAGCACATGAACAACGC	TCGCGAGAAGAAGATCTTGACC
368	BMgn009172	CGCTCAAGTGCATCTGTAACC	TTGACATTCCGTGGTGTTGC
369	BMgn009254	CATGAGCAGTTCCCAGGAC	TCGCTCGACAGTTTCTTGTC
370	BMgn009272	TGCTCAACATGCTGATTGCC	TACCGCTTCGTGTTCCTGTC
371	BMgn009273	CGGCTAACATCTTCAGTGCTC	GCATTGTCCCAATCAGGAAG
372	BMgn009275	AAGCCTACTGAAGGTGCCATAC	TATGAGTTGCTCGGTGCTTG
373	BMgn009306	ACGTGTGGTCGCAATTGAAC	CAGATGAGCACGAACACCAC
374	BMgn009499	AAGCGCAGTCCAAGAAAACC	CGAGTCGCTTTCTTGCAGAAG
375	BMgn009521	GGACTTGGACAAGCTGCATTAC	ATGCGAATGGATGCAGCTTC
376	BMgn009523	AACAGCGAGGAGTACTTCAAGG	TCGACAAGCCTCAATCGGATC
377	BMgn009529	TTATTGTGCCCGCAATGTCG	GAAACAGTCCGACGAACACAAG
378	BMgn009538	TGCTTTGGCTGATAGCGTTG	CAACGAGATAATGGCGAGCTTC
379	BMgn009604	CAGGAAGATCAGGACCAAAGTG	GCAATGGAAGCACAAAGAGC
380	BMgn009697	CAGGGCCAGTATCAATTTGGAG	AGCGGTTGTGGTTCTTGTTG
381	BMgn009790	TTAGCTCAGCACAGCGTCTC	AGTTTGGCAGCGTGATGATG
382	BMgn009799	GTTACTAGCCAACTGCAACGTG	TCTTAAGGCGATCTGAGTGACG
383	BMgn009810	GCGTTTGGTATACCTACTGTGC	ATTTGAGCACCGACGTTTGC
384	BMgn009865	TCTGGTCTGCCACAGAAGAAC	TTCGCCAGTAGACTCCATTCTG
385	BMgn009867	GTACTGGTCTGCGTTGTTTCAC	AGCTGCAATGGCTGTAAAGC
386	BMgn009886	AACGTTTGGATGAGCATGCG	TGTATCTCCGGGAACTTGAACG
387	BMgn009926	ACAAGGAATGCACTGCGAAC	TTGTTCACCGCAAACGAAC
388	BMgn009949	GTGGGTTCATGTCATGAGCAAG	TCCTGAATAGCTGTTCGACCAG
389	BMgn009960	GTGCATCCTCTGTGGGAAAC	TCACATTCCACCATCACCTTC
390	BMgn010037	TGCAGTCTATGAACCACAACG	TGACACAGAGTGGAGGGAGATAC
391	BMgn010059	TTTTGCAGCATCCACTGTGC	TTGCCATCAAGACCCATCTCTC
392	BMgn010085	TGAACGTGTCGCTATTCCTGAG	TGTCGTATCGTTCTCGTCGATC
393	BMgn010090	TTTGGTCGTTTGGCGTGTTG	GTTGGCTGTGACCGTAAGAATC
394	BMgn010091	TAACCAGACGCTACAGCACTG	ATTCGGTCAACAAGCAGCAG
395	BMgn010180	TCGAGAAGGACCAAATGTGAC	AAACCTTCACTGGCTGTTCG
396	BMgn010239	GAGATCGTGCAAATGTACCG	TCCAGACCCATTCTGTTTGTC
397	BMgn010241	TTTGCCGCTTTTCGTGATGG	GTCACGTTTGTTAGACGCGTAG
398	BMgn010244	ACGGTTTTCCTGTGCAAACG	TTCACCCCTGAAGTCGTTCTG
399	BMgn010296	GGGCGGGATTAAACGGATTTTG	TGGCGGCATCATTTTTCGAC
400	BMgn010301	TTCTAGCGGTTCACTCAGTGAC	AATCCCCGCATTTGAACGTG
401	BMgn010304	ATTTGCGCAGGAACACAGAC	TGTAATGGAGAGGCACCGTTG
402	BMgn010342	GCAGCAATATAAGCGCGTACAG	TCTCCCTTGTACTCATGTTGCC
403	BMgn010397	TCGTCCTGGGATTACGTAACAC	ATTGTTCTGAGCGTGTTGGC
404	BMgn010416	GTTGCTCGCCATATACACATCG	TATCACACGGGGGAAGAACATC
405	BMgn010429	CGGTCGCCTTAAAAACAGGATC	TTTGTGTCGCCGTTTGCTTC
406	BMgn010435	ACGCTTTCACTCCGCTTTTG	AATGATCTCTTCGTCCGAGTCC
407	BMgn010453	TTGCAGCAGCGTTTCTGTTC	GGAATTCGAGCTTGCTGTGTG
408	BMgn010454	AGAAGGCGCAAGAAGCTTTG	TTAACGTGTCGCCACAAAGG
409	BMgn010460	TACATTCCGGAGAACAGCGTAC	TGCCAGACACGCTCAAAATG
410	BMgn010461	AGTAGTTGACTCGCCTAACGTC	ATTTGCGAGCACATCAGCAC
411	BMgn010521	ACTGGCTTCATGCGTTCAAC	CATCCTTCCGTGTTCAAGATGC
412	BMgn010599	TCAAACAACGCCACTTGCAC	TAGCACTGGGTGTCTTTCTTCC
413	BMgn010605	TGGCGCTGTCGTTTTTCATC	ACTGTATGACCGACCCATGC
414	BMgn010609	TGGCGGTTCGATTGAAAACG	AGCAACACGATGGGACGATAC
415	BMgn010612	TCAAGATGACCCTGTGCTG	TTCGGCTGTCTGGTTTGC
416	BMgn010783	CAGAGGAATCAGTGGAAGATCC	GCCGCAGCAGATAGTAGTACG
417	BMgn010814	ACGAACAATAACGGCCAAGC	CTTGTGGAGGAGGTTTTGGTTC
418	BMgn010821	AGGACAAGCTATCGTGCATCC	AGCGTCGGGTTGTGTTTTTG
419	BMgn010828	TAGCGGCAATTTTCGGTGTC	CCGTGAACGAATTCCATTGGTC
420	BMgn010854	TTTTCACGCGACAGGGTTTG	TGCCGTCAACGTTGAATCTG
421	BMgn010865	CGTGGTTTCTTCTTCACCATCG	GCAAAAATGCTTCCGTTGCC
422	BMgn010869	GTGTTGGCAGGATTGGGTTTC	TTGGCCCAGTAACGTCTGTAG
423	BMgn010882	TGCATTCGTCATTGGTCAGC	CATTACCGTGCCAGCAGAATAC
424	BMgn010893	ATAAGCAACGCCACAACACC	CGCGTACCAAGCAATGATGATC
425	BMgn010894	GTTCCGGACACACAAGTAAACG	TTCTTCGATGTGAGGACGTGAG
426	BMgn010994	TATTCAGTCGTACGGGAGCTTG	AGCCGAAAACACCAAAGCAC
427	BMgn010995	TAGCTTCGATCGGTACTTCAGC	TGTCACCGGCACATAAAACG
428	BMgn011034	AGGGCTCAGGAATAACACTCTC	TGTGTCTTTGCCGGTTTGTC
429	BMgn011037-1	ACAACCGCTTGCACACATTG	TTCCCGTCCACTCTTGTTAGTG
430	BMgn011037-2	ACCACCCTCGGACCATATTTAC	TTGGTAAAGCGCGTGTTACG
431	BMgn011067	AACTTCGCAACCAGGGTTTG	TCGTTTTCCGCAACAAGACG
432	BMgn011082	GCGTGTCTCTGTAGATGGAAAC	ATTTTCGACGCCGTCATTCG
433	BMgn011084	ACCGCGATTTTAACGCTTCG	TCTATCACCCCATTCGATGCAC
434	BMgn011085	ACGCTTTTGTGTGCTACAGC	ATCAGTCTTTTCCGTCGGTCTC
435	BMgn011159	TGAAACTGGTGAACCGAGAGAG	GCATGTTGAAGGACAGGAACAG
436	BMgn011216	ATTGCAACATCAGCGTCTGC	TCGTCAGCATCAGATAGTGGAG
437	BMgn011251	TGCGTAAGGAGTACATCTGTGG	TGTCTTGAGTGAGCGTGATCC
438	BMgn011291	ATTGGAACGACAACCAGCAC	CAGACAAGGAAACACGACCAC
439	BMgn011318	AGCAACGGCAGAACATGAAG	TTCGTCTTCCAGAAGGTTCGG
440	BMgn011429	AGGAGTGCTCGTGTATGAGATG	TGGAGCCTCTATCTTCTTCTGG
441	BMgn011447	ATTGACCGACGACGAGATAGTG	TCATGTTGTTCGGGGATGGAC
442	BMgn011512	CGAGTTTTGGTACACGCTGTC	TTTTGCGGTTCCACGACAAC
443	BMgn011527	AAAAGAGGCGGCGGTAATTG	ATTCACCGGTTTCACGCTTC
444	BMgn011531	GCTTCTACAATCCTGACGGAAC	AGTTCTCGCCCAAAGATGTG
445	BMgn011535	ACTCAGTTACGGACACCTCAAG	AATTTGCGTTCGGGTTGGAG
446	BMgn011545	TGTATCATCTTCAACGCAATCC	TGTCAATTCCTGAGGTGTGG
447	BMgn011554	TTCGCTGTTCGCAATCATGG	TTCGTGATCGCCATGTGTTG
448	BMgn011579	TGTTTACGGTGCGTTGTCTG	ACGAACGCCGGATTCATTTC
449	BMgn011685	TTCTGTAATGGGAGCCTACAGC	AATATTCACCCCCGGAGTCAAG
450	BMgn011691	TTTGCGGAATGTCAGCGTTG	AACTTTTCTGGCACGCCTTG
451	BMgn011708	CATCACGGACCACATTGGAAAG	CATCGATGGGTTCAGTTGACG
452	BMgn011807	ACGACACAAAGCCCAAACAC	TCACTACCGGAGTCACCATTTG
453	BMgn011852	AACGTCTTATGCCGTGTTGC	TGAGACTGAACAGCCCCTATTG
454	BMgn011877	ACCATCGTCCTCCTTGTATTCG	TCTCTTGAAGCTCCGATGATGG
455	BMgn011918	AAACTGCTACGTTGCAAGCG	AATCACCCCTCTCCGAATCAAC
456	BMgn011934	CCTCAGCTGTGTCAACTTTTCG	TCGTGCACGAAAACGTGTTC
457	BMgn011982	CATTGGAAAGATGGGCATGGAC	AATGCAGCGACCATTCTTGC
458	BMgn012041	CCGTATGCACAAGGAACAAGTG	TCTGTCTGAGGGCCAACTTTC	GCCACCCCACAAAACTAACAAG	GTGATCGCTGAAATGTGACTCC
459	BMgn012087	CCATACTCGACCAGATCAACAG	TATCCGGCGTTCATTAGGAC
460	BMgn012089	TTTGCTGACGGCGATCTTTG	CGGAATTGGGAGTTCTCATCAC
461	BMgn012104	GGCCATCACAAATGCGGTTATC	TGCAGGCAACGAACACTTTC
462	BMgn012112	ACCGGCAAGAACAATGAACG	TGTCTGCATCGCCTTGTTTC
463	BMgn012114	GAAGATGCGGAAAGAGAACG	TCGTTGAGCCAAGCATAGAG
464	BMgn012152	ATGGAGGACCCCAAACTGAAG	TTTCGAACGGGTGATGCTTG	GCTGACAGACTCGGGAAGAC	AACGGGTGATGCTTGTGC
465	BMgn012241	AGCTATCTGTCTTGCTGCTTCC	CACCATGTGCAATTCGAGAC
466	BMgn012270	TGCGTATTGGATGTGCGTTG	AACGTCAACCAAGACATGCG
467	BMgn012274	AGGGGGATTCTAATAGCAACGG	TTGCGTGCTGAAATGTCACG
468	BMgn012362	TTGAAGTGCGCCGACATTTC	ATTCGCTCGCATTTCACTCG
469	BMgn012385	AATCATACCTCTCCAGGCCTTG	TGCTGGATTTGGGTTCAACG
470	BMgn012453	AGGCCGAACACAACAGATTG	TTCTACCGGAACTAGGGTCAAC
471	BMgn012456	CAGTTTTGACTGCGGCTCTTTC	AAATACAGCGGCGATTGCAG
472	BMgn012457	AGGAGCTGTACGGCTTTGTG	CCCAACCGCATGAATATATGGC
473	BMgn012469	CCGCAACCGATTTTCATACCG	AGAACGCCACTTTGCAAAGC
474	BMgn012488	AACGTGACACTGAACACGTG	TGCCGTTGAATCCAGGTTTG
475	BMgn012492	GCGCCAAATTACCTACCAAC	CCATTCGATTCTCGTTCTCTG
476	BMgn012538	AGGCTTCACTGGGCCTTTATG	AAAGCCTGCTTCACATTGGC
477	BMgn012539	GACCAGCTTTAGGCAAAACTGG	AGCTTGTCAGGAATCCTTCGG
478	BMgn012597	GGTGCGCTAATGAGTTAACAACC	ACGTGTTATTGCTCGTTCGC
479	BMgn012667	TTTACGTGCACTTGCTACGC	AAACCAGCACGTTGTGATCC
480	BMgn012674	TGGGAGGAAGATGGCTTATC	ACCAATCTTGCCGTGTATCC
481	BMgn012730	AGTCTACGCAATACCAGGTTCC	TTCGCGTTGACAACACTGAC
482	BMgn012735	ACCTTGCAACATGCCACTTG	CTGCATCCAATACTCGTTGCAG
483	BMgn012745	ACGCGAATTCGGCAATCAAC	ACCCTTCTCTAGCCTTCGAAAC
484	BMgn012747	ATGTCCGGTCTAAGTGTCGTC	AACCAGCAAGCCCTTTTGTC
485	BMgn012784	TTACGCGCCGCATTACAATG	TACACACGATCACGGCATAGAC
486	BMgn012826	ACGATGCCGCATTTCAAACG	TTCTCAGGCACGAACAGACG
487	BMgn012831	CAAACACACAAGAGCCGCTAG	GATGTTCTGAGCGATCCTTTGC
488	BMgn012849	ACGAACGCCGGAAATAAAAGC	GTGAAAGGATGCTTTGGACGTC
489	BMgn012882	TAGCCCCAGTTTTCCTGTGTC	AAACACATCGCGGTCAAAGC
490	BMgn012922	AGAGCTGATCCAGACCAAAGTG	ACCTGTGCGTTTTCATCGTG
491	BMgn012949	TGTTGGGCGCGTTTATCTTC	ATCTCTTGTGCTGCCAGTCTAG
492	BMgn012991	TTCGTGATGTTCGCCGTTTG	ACTTCACCCAGCAGAGTATTGC
493	BMgn013012	TTCAGCACGATCGGATATCTCG	AGCACCGAAGCGAACAAATC
494	BMgn013156	GGGAAAATGGTTGCTGTGGTC	AAAGGGGTCCGCTTTTGTTG
495	BMgn013176	TGCACGATATATGGGCTGGTG	TTTTCGTTCCGTTGCAGCAG
496	BMgn013221	CTCAAAGAAGTCGAAGAGCAGTG	TTGATCAGGTGCGGTATGGC
497	BMgn013236	TTCAACAGCCGCGAAAACAG	ATAGCAGACCGGGTCTCAATAC
498	BMgn013237	ACGTGGACGCAAAGAAAGTG	ACGCATCGCTTCGTTCATAC
499	BMgn013238	TTTGTACCGCCGGTTCCTATC	TGGGTGTATTTGGAGCCTTCTC
500	BMgn013239	TTACGTACAGCCGACTCCTTTC	AAATGATGCCCTGCGTGATG
501	BMgn013240	TTACGTACAGCCGACTCCTTTC	AAATGATGCCCTGCGTGATG
502	BMgn013241	CGTTTGTATCCCGTTCTTGG	CATCTGCATCTTCGCAAATC
503	BMgn013246	TGAACAACACACGGCGAATG	AGTACGGAGTCACGACCAAATG
504	BMgn013257	CATTATCCCCGCACACAATGTC	ACGCTGTTGTCCAAAGAACG
505	BMgn013274	ACTTCCGCAGTGCTTCAATG	TGGTCCCAATTCTCCCACATAC
506	BMgn013297	GAGAACGGCTGGGTGTACG	GGTTGCTGAGTCGGTCAGTC
507	BMgn013343	GTGTAAATGGTGCCGAATCC	ACGTGGCAGAGGAAGTCAAC
508	BMgn013344	TTATGCTGTTGTGGGCATGC	TACACTTCCACAGGTGCCTTC
509	BMgn013346	GCCACCTTCCTAATCCAAGAC	CAAACAGCGAGTGATTTCTCC	TTCAACGCTACACTGTTCGC	CCGCTTTTTGAACCTCCTGAAG
510	BMgn013348	CAACCTGCACTTGTGCTACTTC	AACTTGAACTGCTGCTTGGC
511	BMgn013356	AGTGATGTTCTACGCGGAGAAG	TATCAGCGCGTTGGTTTTGG
512	BMgn013363	TGCCGTTCGAGATCCAAG	TATCCGCTCGTCCGTGTAG
513	BMgn013368	TCCAATTGCGAAACCCAAGC	TCCGCATCTCGATAACCTTCTG
514	BMgn013382	GCACAGTTCGCTCTATTCGATG	AATTCGCACGCAAACTCCTC
515	BMgn013392	CATCGTCACCACGCTCAAC	ATTGTCAAAGGCTGACCTGTTC
516	BMgn013403	ATGGCAGAAAACGCTGAAGC	GGGCCGAAATTGTTACATGGG	CTCCTTCACGGCAAAGATTC	TTAGCGTGGTCTCGATGAAG
517	BMgn013581	AAGTGGGTGTTGGTGCTTTG	CATTGTAGCCTGTGTGCACTG
518	BMgn013608	TCGGAACAAGACGGTACATGG	CGGAGTTTCCTTTGCACGAC
519	BMgn013619	ACAGTCAGCTCTATCAGAAGCG	ATGCAATTTCCGTCGTCACC
520	BMgn013640	GGCCAACGTTCGCTCATATC	CCATAAAAGGTATGCGTCCAC
521	BMgn013697	CAGGCACAGAAAAATGGGTCAG	CGACGGTCACTTTGTTGAAGTC
522	BMgn013702	TATGGCCCAGTTGAGATACACG	TTCTTACAGCTGGGAGCACAG
523	BMgn013762	TTGGACGCGAACATTTGTGG	GCAGTTTCTTCGATCTCATCCG
524	BMgn013763	GTTCCGACTTTTGGGACATAGC	ACGACCGCAACGTTAAATCC
525	BMgn013764	AGCATAGCCACTTCGAGACATC	AAACGGTCATTGCCACACAC
526	BMgn013820	AAAGAACGTGAGGTGTTGCG	TGAATCTATGTCCCCACACGAC
527	BMgn013821	TCCTCAACCTTCACATGATCGG	ACCGGTTAAGGAGACCACAATC
528	BMgn013935	TGCTTTGGGCCATTTTCACG	CGCGCAGATAGTAAACAAGGAC
529	BMgn014042	ACAGTGGGCGAAAATTGTGG	TAACTCTTCACCGCTGATACCG
530	BMgn014043	TTAGGGCCAATAACGGAGAGG	AAATTCTCTGCCCGCACTTG
531	BMgn014046	AGGATGCTGAGGTCGTATTGTC	GGCATCAAGTCTACTTCTTCGC
532	BMgn014073	TGAATCTGACAGCAGCGAAG	AGCCTCCACCAGGAGTCG
533	BMgn014128	TCAAAGCACTTCGACGGTTG	AAGCCAGCAGAACACAAACG
534	BMgn014131	TAAGCAAGGAGGCAAAGGAC	TTCTGTCTGGTCAAGGTTCATC
535	BMgn014160	GTGCTTGTCCAGACGAAATGG	TTTGCCGTGAGTGAAATCGC
536	BMgn014186	AAGTGATCGAGGCGCTTTTG	TGTCGCATACACTACGTAGCTC
537	BMgn014225	AATGCTCGGTTTCGCAATGG	ACTTCACATCCATGGTCTCACC
538	BMgn014229	AGGGACGAACCTAGCATTGTC	TCGCATGGATACCAAGTAGCG
539	BMgn014230	TCTTGGCGGAATGTCTACTGAG	TTGCAGAACGGTGAAGAAGC
540	BMgn014256	TCCTGGTGTGTACAGTATACGC	ACCTTGTTCGCCAACTTTCG
541	BMgn014261	AATGTCGACCGATCCCTGAAG	AAACCGGTGCCGAATCTTTG
542	BMgn014273	GACGAACCTAGCATTGTCAGC	CCGCTGTTATTGCCAGTGATG
543	BMgn014316	AAGTTGTCGGGCACATTCAC	TCCAAGCAGCGATGAAAAGC
544	BMgn014370	AGTTGCGCGAGTTTCGAATG	CAACTCCGTCAGCGCTTTTAG
545	BMgn014373	AACAATTCGCTGGACTGCAC	ACCTTAACTCTCAGCCGCATC
546	BMgn014432	TCTGTGCACGTCCAAGTAGTG	TTTCGCGCGAATTGTCCATC
547	BMgn014433	TCACTTGGTGACTTGTCTGGAC	TTCCGCGCATGATGATTTCG
548	BMgn014506	TTGCTGTTGCTGCAGTATGG	CCACTCCAGCAACGATGATAAC
549	BMgn014536	GGAAGAGTTCAAGCGCAAGTAC	TAGCATCCTTGAGTGCCTTCTC
550	BMgn014562	TCGTACCGGCTGGAATATTCG	ACGAGAAAACGCTGCTCAAG
551	BMgn014699	ATGTCATCACAACGCCCAAC	TCAAGGTTAAGGGTCCGTAACG
552	BMgn014730	AGTCGCTATGGGCCATTGAC	ATCGACGCCATGGTTTGAAC
553	BMgn014838	CATGGGCTATTCTCCTTTCG	CGAACCCGTTAATCTTCTCG
554	BMgn014861	TCGTCAACCATCCCTTCTTC	CAGTCCTCCAGGGACATCAG
555	BMgn015093	TCCGAAAATAAGCCGCATCG	GTATCCGTCTGAAATGCGTCAC
556	BMgn015094	CCTCGCAAGCTGGAAACTTTAG	CAACGGACCAATAACCAGCATG
557	BMgn015095	TGCGATGTTTGTGCAGTTCG	AAAGACTGACACCGTGGTATCC
558	BMgn015100	TTACGTCGCGTGTATTGCTG	CATGCTGTTGATGCCAGTACG
559	BMgn015194	TTGTGGTGGGACTCGATGATG	AACCACTGCGAACTGAAACG
560	BMgn015195	AATCTTCTCAGGAGGTCGCATC	TCCTGTATGTCTCGTGAAACGG
561	BMgn015300	TCGCAGTCGAGCAATAGAGAAG	TAACAATTGTGCGCGAGTGC
562	BMgn015347	TAGGATGCCAGGCTACTTTTGG	ACAGCAGCGAGTTGAACATG
563	BMgn015369	TTTCGAAGCCAACCTTTGCG	ACTGAGCCCAAATACCAAGGG
564	BMgn015382	ATGAAACAAAGGCCGTGTGG	CAAGTCGGCTCCTGATTTTGTC
565	BMgn015542	TGTTCAAAGCAGTCGAAGCG	ACTGTTCCAACATGCTTCGC
566	BMgn015573	AAATTGCCGCGCACTTTACC	TACGTGAGCATCGACAGAACG
567	BMgn015576	TATTGGGGCAGTTCCATCACC	CTTTAGCGACAGGATTGCACAC
568	BMgn015619	GGCGTTCAAAGACATGACTTCC	ACCAAGCGCATTGAACACAC
569	BMgn015621	CCACTACTGAGGGAGAGAAGG	GAATTGTCGGCTCATGCTG
570	BMgn015623	AGTAAAGAGGACATGGCCGTAC	AAGCCAGAGAGAAGACCGAAC
571	BMgn015819	AGCACTCTACAGAGCACAGTTG	CAAACCAGACGAGCAGATTTCC
572	BMgn015849	AAGGTGCTTGCCCATGTTTC	AGCTTTGATCCCAACAAGCG
573	BMgn015878	CGAGGCATGCATTGAAGAGAC	ATGCAAATTCGTGGGCCTTC
574	BMgn015908	CAATTACCGACCTGTTCATGGC	AAAAGCTGCAGGACACGAAC
575	BMgn015927	CCATCCATGTCCGTTTAACTC	TATAGCAGCCAAATGTTCTCG
576	BMgn016015	CACTGTTCCGTTGTTCACAGAG	ACGGTGGAAAAGCAGCAATC
577	BMgn016016	ACGTTGCCGGTGAAATTACG	GAATTTCAGGCGCTCCTTAACG
578	BMgn016059	TACGCTGCTTCGCATTTCAG	GAACTACTCGAAGCGAAACAGC
579	BMgn016173	AGCGCTTGCATTCTGGAAAC	ATGCAAAAACGTGGCCCATC
580	BMgn016295	TTATCCGGAGCTCTGTTGGTAC	TTTCAAGGGTCGAGTGAGAGTG
581	BMgn016296	GATATTGCGGACGCGGTATATG	TCCAAGTCGCAACCACAATG
582	BMgn016341	GCCTTGGAATTAGCACCTCATG	TGAGCAGCAGCATTCCATTG
583	BMgn016409	GCTAGCTATGTGCCTTGAAAGC	TGACGCATCGTATAAGGTAGGC
584	BMgn016518	TGGGCTTTTGATTGCTTGGG	TCTGCCTCCAGGACGTATTTG
585	BMgn016556	GCCCGTGAGATTTGTGATGATG	ATTTTTGCCCTGGCCAAAGC
586	BMgn016743	CTGCGGATGTTTAGGTGATTGC	TCTTATGGCCGTCAGCATCAG
587	BMgn016745	ACGCAAAAGGGCCATTAGTG	TTGCCATCCAAACCATCTGC
588	BMgn016771	TTTCTGGTCGAGTTCCACTGG	TTTTCGGCACACCACAAAGC
589	BMgn016872	AGTACGCGCCATTTCACATG	GGTAACAGTGCCGTTAACGTC
590	BMgn016923	ATGGCGGGAAAGCGAATTTG	AGCCCCAAAGTCATTACCATCC
591	BMgn017127	TAGCGTTCACAGGAGTTCTTCG	CGTCAGCAAGCGATGAGTTTC
592	BMgn017181	TGAATGTCTGGGGAGATATGGC	CCCACAGCGAACATGTTGTAAC
593	BMgn017182	GTTTTGAACCCTTCGGAGGTTC	TTGTGAGTTGCCCGACATTG
594	BMgn017183	GGAAGCAGTTTCTCAAGCTTCG	CATCGTCGAACAACGGCTTC
595	BMgn017238	GAAAAGGGTGATGATGCCAGTG	TCTCTTCGTCCGTTAAGGCATC
596	BMgn017332	TGCTTTGTGTGACGGCTTAC	CCCGCGGAAAAGACAATAACC
597	BMgn017437	TTGCGCTTCATGTGTGAACC	ATGTTTCCGCCAAGTCACAC
598	BMgn017471	AGGCTGGGTCGACTCATTTATC	TCAGTCGTAGCGTGAACTGTAG
599	BMgn017519	TGCACCACAACATGTTCACG	TTTTCGCACTCCACGTTGTG
600	BMgn017553	TTACCAAAGTGGCTCAACGAC	TAGCAGCCGTGTCACAAGATAG
601	BMgn017576	GCTGTTTCAACACACCCTCAC	CGTCACATACTGCTGTTGCTG
602	EU769123	TTGAGCACTAAGGACCGGTAC	AGCAAACCGATCCAAAGCAG
603	KAIKOGA000851	GAGGCGAACAACACTTCTACAC	CGGCACTTTCGGATTTCTCTC
604	KAIKOGA000852	TTGGTCAGCAACTTGGATTCG	AGCCACGCTCAATACAATTGC
605	KAIKOGA001526	ATCTGCCAGTCCATCTACGAAC	ACCTTCCATTGCTTGGCATG
606	KAIKOGA001739	ACGAGAGAAGCTGACATCGATC	ATGCAGTCACAAGAACATCCAC
607	KAIKOGA006265	AACGCGCGAAGAAACACAAC	TGTCCATCGAATTCCACTGAGG
608	KAIKOGA006380	AGCTGCTTTATCCTGCCCTTAG	ATCGGCAGCAACCAAATGAC
609	KAIKOGA007703	TGCACGACTACTGCACCATC	TGCGCTCGTTCTTCTTGAAC
610	KAIKOGA008392	TTGCCGCATGAGAACTATTCG	GGTCAAACTGAGTTCCCCTTTC
611	KAIKOGA014742	AGGGTCCTGTGCTTATTGAAGG	TGCATCAGTTGGACCGTTTG
612	KAIKOGA014744	GTTTGCCTGCTGTATGATGGAC	GCCAATGGTTCTAGCGAATTCC
613	KAIKOGA016642	GGCAACTGTCATCGATGCTG	GCTGATCCAACCACGGAATTG
614	KAIKOGA021014	TGTGCTTGAAGTTCGAAGCG	GACAGCTTAATGCCAAGTAGCG
615	KAIKOGA021124	GCATAGCCGGTATTTGGATCAC	AACAGCCGCAATTAGCATCC
616	KAIKOGA023220	TCCTCGGATCAATAGCAACGG	TTCTTGACGACCATGCGTTG
617	KAIKOGA023222	ATGGGAATTCTCCGCTCTGAAG	CGTCGAACTCACTGTCCAAATC
618	KAIKOGA023608	AATACCAGGGGCAGAACCAAG	CGAGGTAGCGAACATTTTTCCC
619	KAIKOGA027869	GCTTTGGCAATAGTCCTAAGCG	TGTCATTGCAAAGGCCGTTG
620	KAIKOGA030051	GCGTTTCGGTCTGAAGGTTTAC	GACACTGCTTCGACTGCTTTG
621	KAIKOGA033597	GGGTTCTAGGGATTATCAACAGC	GGCCATAGCGTGAATTTAATG
622	KAIKOGA038177	TATACTAACGCGGTCTGTGCTC	ACCATACAGCCACTGTGTTCAG
623	KAIKOGA039395	ATGAACAAGCGCCGTGAAAC	TCTAATACGATACGCCGTCACG
624	KAIKOGA055443	TCCGAAATGCGACGAAATGC	AGGCGTAGTCATCAATCATCGG
625	KAIKOGA055890	GATTGTGACCTCGTGTGTTTGG	ACGGCAGAGCGTTCAAATTC
626	KAIKOGA057761	GTCGGGAAACGGAATTGTATCG	AAGCTTGCGATGACGTTTCC
627	KAIKOGA066364	TGTGGTTGAGACTGCCTGATAC	AGACAAACGGCCAAACACAC
628	KAIKOGA066375	AGAACAGAAACGGATCCAGGAC	TTCCACAAAGCGGTTGCAAG	*
629	KAIKOGA066383	GTTGAAGGAGATGTGCCCAAAC	AAAACGAAGACCGCTCAACG
630	KAIKOGA069315	ATCCCTGGAAGCTATGACTGTG	TTTCCGTGGGATCTACGATGTC
631	KAIKOGA069317	GAGCACATCACAATCCATTCCG	ATCGGCAAAGAAGCGTTGAG
632	KAIKOGA069319	ACGACGACGACTTATTGTCTCC	ATCAAATGGCGCTCTTGCTC
633	KAIKOGA069322	GTTTGACTATCAGCGTCGTGTG	GGACAAGACCATTCTGTTGGC
634	KAIKOGA069324	TGTTGCTAAGATTCGACGCTAAG	ACGCTGGAAATTTGGTTATCCG
635	KAIKOGA069325	GCGGCCTGTGTCTCTTTAATC	ACAGCACACAAGAAAAGTCTGC
636	KAIKOGA075754	TTTGCGGTACACTGGCAATG	CATTCCAATCCGGCTTTGATCC
637	KAIKOGA087359	AACAACCGGAGAGAGTGCTATG	CAGCTGCCTCTATTTTCATGGC
638	KAIKOGA096197	ACGGATTGCGTTCAAATGGTG	AGGCGTGATCCATCCATAGTTC
639	KAIKOGA100195	TCACTGATGCCTTGTCCCTTC	CAGCACTAAGGCAAAACCGTAC
640	KAIKOGA100240	CCTTTTTACGTCCCGTTCACG	TCTCGTAGCTGACAACGTTACC
641	KAIKOGA105769	ATGGAGTGATGAAGTGGTACCG	TGGCACGAAATCACCAAAGC
642	KAIKOGA105976	CACCAGTTTGTCTTCGCGAAG	ACCATTTGCGCTCAACAAGG
643	KAIKOGA106989	AATGATCGGTGACAGCCTGAC	TCATCAAGATTGCCAACTGAACG
644	KAIKOGA107421	CGAATTCAGTACCGCTTGTGTG	TAGTTGTGCGCGAAAAACGG
645	KAIKOGA107845	GAAGAAGTGCGCTAGTCGTTG	CAGACTCGACAAACCGTAAGTTG
646	KAIKOGA109594	ATGCAAAGGCTGAAGGAAGC	CATTCTCGTCATTCCACCAACG
647	KAIKOGA110663	TCGCCAAAATATGCGTCGAC	AGCTGCGTCAACATCTCTAGG
648	KAIKOGA112651-1	CGAAAGACGCTGTAACCATGAAC	GGGCATTCCGTTTGATTTAGCC
649	KAIKOGA112651-2	TCGCTGCACAAACACATGAC	AAAGGCAAAGTCGCATGGAC
650	KAIKOGA113162	CCAAATAGACGCGAATCACC	GCCATGTTTACTGCATGTCC	GATGGCAAAGGAGATCGAAG	AAGCAGCCAAGTAATCCAATG
